# Supplementary material for: Metaexoproteomics Reveals Microbial Behavior in the Ocean’s Interior
Source: Front Microbiol. 2022 Feb 16;13:749874. doi: 10.3389/fmicb.2022.749874 (PMC8889253; doi:10.3389/fmicb.2022.749874)
Supplement: Supplementary Data Sheet 1 — Sequence information for exoproteins identified in the DCM_1 sample. [file Data_Sheet_1.FASTA]

>A_OM-RGC.v1.000000146
MYFNDSSQISNAISSEEVEAIFDWTEVVKFDSTLPSIIDINGKTATLKNQYWTRVLVSASAICGDGSVNYLVSATSSIAPNLLPDDSDVSLGLLTGIPFPPKSKDETFDIEVRINSGTQNLKSFQLVTQFDSNLIVATGCVVGDDWAQYDFACTRNNPSTEVLMIGAEEPSTVSGSSIHIATISFSVKTSFKILAHIETTVKVLTVGSDGTDVTKPEFVSDMTGSGDIALNGYSGKKRRRQLLEDGSVSEVLELEVAVLPSHLRSLLEDTVTEANCKGPDTCSGGVADGCKFGDVNGDCSFDVSDVLELKRAIMGKNYDATFDLQSYSVWQRQQMDPNLDFLRSGEIEYVSPDAADSLYLLHALSKKARFIDVTNNFLTYNPLNATDVLLDMEVKVYDERSEAATSDNTKVRFELGFEGGSDPSNRDAITSIGTRTSDYSSVGTIYEASDLWTAATDQRGVFRLVLKPPIFRDGSANWIGETGVGISIIIDTYNDFGKDDEYGQGGSGSTEEAQRIKVFYGSATPPLDTTFGGGFNPYVSFDLIGVDPVQAISLKDITIGDGEFNLVSSSDETASGFSTSVFSYNVYVNASTSSIQLLTFIDESLSCTSEQISSGETDNCFTTQAVTIDGSEASACSLLTCSYFSEISLGIGSKTVRVTVYSATSETFYMVNFIRPDVPTFSSVSLSKGQSQLNFSPKTFTYYLEYSYDNNGEGLSFTPKVNEATTGSAITFVSSGGYESTASFLSGSSQGIELSTTDTTVVMTLTSLDETVQSIYTFYVDVKESPFLSSLDVIGEQMVPSFSASSYAYSVNVLATVSSITLSSVVSSDVAHVSLTVAAPDGTKTITQESSLTTPVAVDYGVNSLTVTVSGAEGTTVYSISITRAEASSVTALEIDNYKWEQDPTTSDGSPSESPTFTDPTAFSSTSYEYAVDVPQYVYETLITITPSSSSVLFVDGGEITCDQSDVSCSTSGAYAVPIRIEQGLSTHTVTVVPSDGSGLSSTILQSVAEGQNVNGGSTYTFTFTRPYTPKLTSIAVVDSSDAPILLSPSFSSSLYVYRSTVAATTSEVSISVSFHESGDVPVSGAFAQYGSLSRINFPDSGRLTVPVAEGTTTVITIYVQGSLEIGGVESIYRYDVTRGTLPKLDSLIFSSSSVTPSFSSSRYNYVAALGSAEDSFTYTPSKSGSNCTTSSTWLLSLSQDFSSCLDSGTSLTHDTSGVTNINPLEIYVRDLSNLNVVNVYTVTFTKEALPSLDTLSISGSTGAKLEPVFERTTYTYDMSVPFDSSSVCFSMTFDTASYTSSIQVGGGAPVEVEENSVPCVEIPFGKIDITIAVTSRTTGVSGSYIIASSRKVAPYLASLSLTPNGFTPSFDSSTNMYYATVGYQTDAGEDPVLRVSAEANLVAKANSIVYVSFGTGGRTELKQNEDYAISPDVGDRNYVIVSVEYTEDDVTVINTYTIQITRSPQSSEDIAILSSINAYDINGTVNVGGVDLTGSAVTEPLSFDPDVKEYTRSIQHGADAATVEWELYPDTSVRINDVIKLDGDGNAIHGTDTSYTMYDLKPGEENTVTITVLPSSMKDSPGGSCNKCTTYTVKLKRMTAEEMSKYYSLAPSTQRSTSMYKASSTDEVGYTIVLDTEAFMTDSNTGLLNVGTVSSTLKTQYFTAKVTNTGTSSVTWSDVIIGSDVPTVQINDVLVIGTDITADTADSASAARYDDNAYFTVERKTASRFKVEVYVMNLYDDVNEETFPLQYWPSVSKYTSYEGYYVTKGTGDPYDSSTAGIDALRLEDEEQFTVTPGTMSVPHSIWDLQYSDITSDVDDRQTGKSSFTLTPYDTNANKITSKASGLVYGDGFVARVCKVSSRTISSADPAGCDSGTDVSVSHSHNPDGTYTIEFTINEEGDYIAMVVYTNSAGNFVFGGAESANGVMITSFEVSAFKISPEDSYICTDSTNCVDGGDDLSTGTEVNPWVAQTGIVTYTVVTKGFKGGETTLSDLTNGGHNLKVEFLCKFGTDADYGSCGWPNGHERANEGSIVEEVDKANWDNLDGTYSISLRFRAPVWVELNVKIEDEYIAQFVDGNNRYIDVRHGSISKESVANGFPASLIAGETYDFMLDPLDSEGNQATNAAERPSESDVSGVEFKSIPFSSNFDGSIGITSDLEEPYDIKISFKAPEVAGSYTFNIYVNTNELAVSKTVVVKSSTYLNSSLTTVDYGTGRVGTQNIIVSIKDIYNNPTCVTRDNFNWEWGITGGQLSEMGTFTSCVSAGKHLVSIPSVNTVGTYTFVARISNLINFDTSSPFDRYAFSTNANVNVVSDVPSTKSTMTPPHRYIEVGEPAFFYIIAIDRLGNNIAESGDSAAFSVSVTGSISGTRAAEFSSSLSDRTGSVGSYFGSFTPLYEETYTLTVSVDGYPLDQGSSTHDASVFLANEADYFKVTGAPVSGVVGSSLTFIIHQWNLKYNLDMNTASTTFISKLSRPQSQLPLTLGTGAGDADMNRRLFVDKAYTTKSGTYTLSVSKADADTPSVYHAVKESPVSFTLAAAKANGTESTITKPATPEGGYAPGSTLSLPLSLKDSYGNSIITARFSDDVIVQIESKNTARIQTLTIKANSTGTGLVAEGVLKFASDEYSVLAYASGVELTMVNPSIIISTNNVVAPALVDGNASFAASAGLPAQGSSSSFIAGTEYSMYIFPADVYGNVAVSDVLMVVVLRANNVVLSQGVWNTNTGGYKVSYTFTTAGATPVTVSVTPAGASEATVRSFTANVNPGAVFGRTTELISITNATSVTRGTWVVRLHDIYGNALTSSPAGSVDIKAEMVLQSTTKSSTLFGSLPAADASADAISITLGSDSTQIGLLTLQYLGTITGTYTLKLFVDGVAATDVSNYKAYITSGPIVGASSTASGKGWNSAISGVTSSFVVVPRDKYSNRVYTSGASVSSSLIVSSGLGVTKNLVTETPPAVIFDAALGQYNVTYTPSVSGTSSLSFKINGVAIVDSPRVFTVMAGAVSASKSFLSGPGVRGTLVGSSSQVIVQAVDSFNNFKTSGGDTFRASLDQTGSSTTVTDNDDGTYTITYTAISPGAVLLRVEYGADFVQTGCDFVTVPSSGCLLDIKNAESVQTLDPLRTTYKAASLSSSNGDLTLGFASVASTGKPSGSFHVLTFDEDGVQMGRNDVTIEVSIGGNVLSESDIAITAIEGTTGEFLIDYYYSMAGTWPLSITVNGVEIGASLREIAFNEAGASTELVAEFGGYSNIVIRPDFTTASSVDVVIASGTQGTNPVVATAGFPVEFEISAKDSYGNVQYYSSDYPGDVFTVTATASQAESLNAEFTSLACFPSTSSFPDCRIPSNYGEAFPEGSVSARASLTFSNTAAYTISVSLQPRYAMGIVSADGSAPVYDAVKVKQFKVTVVPGVVNAANSLMNGDGLSGAIADERKSVLISAYDAGSNALYKLSEDEREDALASCRIDFVGTSEGNKGQTFSSSSENCFALDGCFGLTNDQCLFEVYYNITYLTGTFDMSVRLCASGSPDDNPDGCLVSGESVSITVTAGAPNGKTSGLLASPPSTVTAMESGTLTFVARDEFNNEITTGGDGNPLVVSAIQTKPTAGSLLTNIATVSDNEDGTYTILYTLPTGGNGFEYQFNITYDGVHITGSPYTMLVSSPNISPMHSFAYGEGLSDATITAKAGEVTSFTIQPVDASGNMITKIPDSNKFKVISRNLELSAGGGQEPSFSANADGSIKVSFTAVVTSPAQLTISAVRPVDGVSTETVIDSPANGIIYVNVEPGIAEAASSYTRNDRIVPLTQVAVAGSEHNYQIIVADKYSNQLKYNPYGTPTNLTFAAPNKYGPEGYKYISGPAPAKYGYAQEIGASEPGTWRVRWSAETKGTYALRAYISDGLVLDGPGGSQLPLNMEVIAADADYSKFTLTGAGITVTAQVNTRATLELEARDVYGNFKKDSGNLLNDIIDGISQTVYSDAALLTEEVSIQEHDVTFDSTTGKYKIEYTPSSTGYLETALNIRGVEVANSPFVQEVVAGSIDASYTTASGPGIVGGSLGVQTYIAIVPRDSSDFLVTAGESSSKFKVTVHTTADFTTVQSGPTWDESAQVYRFEYMIEGSSDATVTVDITYDDTPIAGSPFSNIPISSTVSTEVDVKRCVISGPGITYGVAGELTAVAITLYDTNGKLAVPSEAPDLELTIENGNNGNFVEYTDFKPFDSSVLSGLGLDPSAFGYVNEDAGGTYFVTFTKTSMAEAPFKLKVKVDGYATGSVEYNNPSEFTYELVSGMTSSSTSYVQLGNTDGNIVAGDSVPVYIYPRDAYYNGQDYKDSTNREETFSIVLTGPTAYSVTYTGAASDGTMKLVKDAENDVYYYYGFIKPVKAGVYKGTAQLVQNGVTSNVLTLGQTALSLDVSAGALDISNSVVSGQGVFTSKVLAKGAVKVQFRDSFSNILTDNVVEKVEFNLKRRDVNEMAFNNNIVLEYVTAQSAFVGEYISSISGTLDMEVSACYPTSVCENVPISEYTGTVISPGSFDSQMSEVVGADSTSEFKVAEDSLVYVFSRDSQGNVLSTGGEILSAKLVPTLTTGQTEFRISPSKIVDNGSGMYTITVQPKQSGNFKLLITRSNAVVGTTDVTGFLITVEPGVASTASTVSGTGLGLQSTGFIVVGNEAKLTLIARDAIGNAIVSNADEFTYEISVGGSVVEFGQFAYVEGSDGTYEAIYTVEKSGNLVANVKLRGQSLLSIPSGGKVLPSTVSLKDCLLYGDALTAGVEAGVPSTLSLIAKDQYGNIVTDLENSGLFELKIDTVNNPGFLPFAISDASIGLLTVDFILPTVDFTPGPVTVVYDNDLALNLYKNFDTKEQFTVQVRAGQPSASTTTLVGISPTIPFQVDVAATVELYVRDAYGNVIGESDELTTVLDSLALNVFTTRGQTYPVDITFTSSMAVNGDHINILNFLPPAAGALRLSLYIDGSEVIDPTTEKDYECTVLPGVIGAPYSTYSGAGIFSGAIAGSESTIYIQAADRTGGIITTDKSTEATAFTLEFEILSTSGISNATDKASAISGIGITGPTYTGAGTYMFKYIPYDLGYPYSMYAKIATGNDPIGTSDGLSGGETIQVYNATSTRESSAEKSAALLAIDSDGTLMLGSQIPMAGSIFFKTVAGEAIVFFIQERDVNGLDITSNSATAPSVQVSLNFVPTAPTVVNDGSGVWRVTIKPEKSGEIPIYIAFDGVEIANSQMVLTVIPAATSALTSTIEGSGLEPDETNLVRAGLTSTFSIIARDSFGNYAEYDDVAGNDEFHVEIASSVESETIVVEGTITKTDGNGYEYEVAFVPRYVGSNNVSVYLGPAGDKVLVTTASVEVTNGLVNVQATEVSITAEELSNTTVSAGESFEFNIYTKDIYGYDHATPMLLWDVELIPSDALKATGATSRAGTVTGYSGTKESGGYSVTFSLYKEGTWFLSLTERDESGGSMVSSMYVPITVVGGVANVYKTSLSGGIASGLVASSTDRTVYITTRDVYGNLAFSSGLHPFSADDDLNDFEITIDLDEIVPEGAEIQGYEYTNNGAEYVSPGVFRFTYSTILPGTYYIQVIQKKEAIGDGSNKVITVKPVPAPVVTEVRFSNSLSTIQVVFDVETDEAMQIGASDCSNVLATATISLLGTNPLCKWTNIPTDDGTGSKTHNYLQITLGANPTVKPQTSQNPASVIELKQQTIRTKDRNSYFAVASTGVLGPLVYPSVKASITGVASVGTCTPLNFDALRSTGGGGRALTYTWRIISTQDVSNVDICEVDTANNINTCTDSLFIPYTNLVPGATYTAELQVTNFLGTSSTATFDTSVAAVPLPKIATPEEVSIFASDRLTIISYVSSPDTSCMDYPENLNALEYYWEFTTGSLQGESSDWTNTRVTPELTLPPNSFEPGETYELLVTATIKGSGNTAQMITSTTKVNVGYREIIVENRLGGDRIVSPFYNNKLIASPFDPEDSRDESGVAYPWSYYWFCTKACEIPEGESTCEPVEIADGAECFIDANALFSTDIDTITIPGSELLQYLGTNNVYEIGCTISKGVRGQSSLTGRTKTSYVTWTSLTSVSVTIRDDEEDYFQGEWSPTRGGTLSCESSSAIAAVASGESVTYQWELVSGSVGFVGGTLESLVSTSYGVEPSEAVKQSSLTIAPNTLLAGSSYTFKCTVILEASGTTGEASKTIRVGTPPSGGFLEVRYKEMTSTILCPSAVNNCECGEDSYKSVPPAQIVFEGQEEVLVVDYGFEDGQTEFELVAKQWLDGTTDCSTSCLYQFAYAVRGQESDETAISGKETTNTKISGFSLPSASDGLNSADIILIVYVYDEQGMSTRYATDYYLRINPLAAAIVDEEDTTQQVSCNLVRKLTEDAEQTSTAAIFGSLTSSSSSSRRRMLAENWRSIAMSGTKAERRAKFDAESIKIIQRISNSEISGAIDSSRTTKGRKARAAGRNWYAASAEVAETLINTDFNAYVGAQDTSRALSFINVWGKTWGVPPATISDQPSPALACNSVETEFFNMKNRLVKEFRPLDLASSVDNDYLEKYICSMNTILWKPGEISNDVFDILFASGATSKIKAAVFQHRLFVDGSLNVDLQLTDAAKVCAAEFLSNMLVQAYVGCHNNPVIRDQDKMNNVITATTWLGQAIADSLVPGQDPESVEAFYFTVTGFAGQRRSATQIRRNERSTDLMLTVPQITSDVSASSGPLLSMNIDVDDDGPCFSELAGFTCGENVTSDDIIRVSSTVFTKTTYSLSAMDTINPFPAKVLIDGGEEQYGYTAIVVPQYVKSGTGNFAEQIKEFNSPDQDSVNLGADALTAMLASTPTAMEDYAIATDNFAYAARIPTNASYFDFTMHKTWDQIFDGQSKEQEDYQTEIRQWPLGDDGFGDFVTEWRDLPRKWSPNNFNVTDSASIRGFSTSLYSALTFGPYFVEKVYFPPPPTVYSPPPPAPPLSPPMPVYVEYVEGDLDRSVVIIPSIAVLTIFTWMLWMFFKRRRNLQMMHIDFIDEDYDGALDEFDSSSSDDDSDNEGSANTGSGGGIFGFGRQRPEVEERYNRSQRIRALEERLQQTQTQ
>A_OM-RGC.v1.000000313
TMSSLFFSKKKALYFYFALIALCSSIAFGVSGAPSQKAHRYSSDDLTREGFSDATRADNRESLSTDLPRVEDFGSGEESLSSETSDGDVHVVSSDDVKVVRRGAGSRTLNEFTEDGHFISPLSPEVIGWEEDAVDEALAFYSPQFYEAFYSFYDFYSFYDFYDFYDQKVDAEFKEFTGPDGGILQLCEIAVSPAIGSDKGGTKVSVMLSGHVARDHNSFYCKFGDQPVEAMSAQIMEESGVLVIVCEAPPMEDDEDVTLRISLDGSLYSVNGAQFHYHSKMSVADVKPSAPKVSAEGGTAIRFTLGDYMFGPGFDPSSVTVPSACYFGSMRVDGEFDAMKSQLTCLAPSLKQITKTSSSANVELRISLDGQIFSDETVMVRYGSGKSSLSTITAPKQFNNWFDIMQFDYLPFHPEYCVFFENGDFASLAGIAVTPGVIEPPFYSGTFEYFVLLTVDDLPDMRVALTPVATQPDATIRIGGLYGKQVRSGDTFRIGVRLGENKVLIVVTSPNGLSTRTYIVTVYVLMDEEEGASLGDIQLDRGELEPSFMPDVFKYSTFLDSTNHRIGITPHSLSGNDVKMCRITTGSSEEMKRMWARKRIRKNFYDNAFACETVNSGEKGYMRLEDGFNLIQIRAKDGRNTAVYELLAYKEPGHDDSFSCDGFAEAGLTDTITHSLNVDIDYSLFSDPTTQFYSNFLADLIDVLTCNAQLYLGDASVTSASFTINSVTAGRSGYTDISVTFSAPIGALTSSYRSQARENLQVFFSNCASVSVMNLQAYDWSTNSISISCEEGTGKVIPLDPYNAFALPDIQVKEGSLGYATADTRESTAGRCQGGPERFGVLLNRTSGTTGCGMWERPVGTILNKPVSSTGFAEFYMGGSDACSGDVGFDFATPIYKAIANPASSIQTLMKNPSLYKLGPGATVWYRLSDADGRSQVQLSGLTVSMTLNLNGATTKGECETPSAATGAGICRVDAISEWFSTTNEQVGQATISFQYDSVTYGASLTEQFTLKKHYEHDAVSEPTIILEAPKFPVFEGEESVVEVFVNTGDYGLYAGDFEILFSDAGNGEQWADSTFEYVGFTSSGIWEAKASESIPGYLISVVFLSPSTNVLEEETKGTKLKIGEVTFRQKITSYTSTYGTYACATGSSWSDCNQGLLSATVRQMANWGLRTYVPTGTASVVNSYSRSAPSGGLEPGLVSSLRQMKMYSAIGQSDLVNAYPITSEGTSTSIFTYVVSSSPSTSDVVTQPSSCSSSAASSNAFTITVSSTGCDIVVDETHTGHGNFSITTTSGSMSSTTSLNVYYPIDSEIVVTDAVLNPIKLPSKTNVIEIYNATSNTTSYETSITYPSCSGTKLWQYADIKAYVTFGGDNLESIYNNDVTCYTSFQVDDSVAEADLVSLSRTRITVNETYASTIQEVTETMEVYDEMTNTTSTKTISAYPTVGNVTISFASPAIPSILDATATVTVSAVDDYVNVTQLLGAVVTGTELLSTPAGIAIGADSEVVASVELKHNFKNELDQGQIWVWAHFTDGSTRYIRNDDGLEISVAVNSTGDLAVTKNVNGTSDFQLTVPLKATSVDSLVDGSLLNPTWTPKDCETPYNVPGIIPTLVDLAVPVSAEFTASTNRITRRGDGASEQPIAIPVTAELTYTINYDDGSSKNFILDDRANFTISTGEDLADVVDGVVVPKTDADGVGTITITASLPEYAPELGTASVSMTLVILKDVDIITNPYPTYSGSSSYETTTLHKVACTDYYQSIEATLTATLSDGSVYDISKYGSYDTSDASVGTVYGADRTAGGAGVGANFARGISSGTFAMASSFGSGEKAFAVSQTITVTDTRISVTSISHVTQWDSGNSFVGYYAASKEVRLKVVFSDGTMFEDILDSDVPVSTLVEITSSQDDAIKAVASFVELKANYYKAVTLTASSICSATLNTNNEHPTITGTDEVYANLLADKNDVDIGANNGIPLPPKSAGELFEVAVRINTDDEILVGAQLSVNFDDTYIKAVSAVVGSDWPSYFQETINYPSTSASILISNAESTVKGTAIEVAVITFEVVTDQAVVTELTVDVRSLIHKSEHDTTSEVPFASPRSKTQIALNSASRRRTLLSNVSRRKMLQTDGDCVSMNVSAVVKGKIGVDCYPRVFGDVNGDCLFNLDDAIIIEYHLLGQTVNGIDYKDLSIFSQWQLMQMDATLNYLDPDYDREAGGCKLWKGEHSTKICPTAVDGSYLKKATGVYKFLGMFSTFEIVTPKLSNEYSPLKVTARVYDPIFDPFNITGLNWGSHCPNGLPSNSRTVVRELDNSFLGDKTFYAYQPAYGDESHGDSYSKVFIEYGRTDGRVFNNSDMTFVYGERWGTLYNQTLDESTMKNNVIAKASQTNIGTYVVETIGNEENNYAFNFEWNEDDPTESVAGVAIIIQNYAADGSDLGTHYPFYGTSEYPYNVSGYEFDPIAPISIRPTGDVLVLADFEVALMTTAGSPGLPSGTTKQNEPKGYYSRDFFAFNNKAPGSTGSLKLTVGSDDACSTESVTSITGQVSGEYTTARARATEMSVILKNPTVEIGEPILRLRYQLRDANGRPQILTSGISVTFKLTSPDGSEEVLSACGLPSAISGGGDCATTISSEWFPASDSSLWTSTVTFGIEMVLKYSDEIVATFQSSGSLVKPPSTDDHQVTMVNNPHVYMQLRYSPVYAGRVETFDLYAATDSQALISYMVTLEWNTTYLSYNYFSVNSELFSASPIVQPVGVNSIRIVSVGLNASRSFADTSGSAVYLGTVGFIVAANAPIGKAEKPLWGTTNALVNEGTREYVVDEEMQFDHLYGTSTSGSLLVGEKTRTGVYAYMDQAEILNTAYLTGTTQEHFLTVMNVWNVGSDTQVTETVDCGSSASFAAQAIDSTGGCSILILPGSSDGYKNIQVSANVGDHSATVPMTVWFPLDVEIIVAQPVLHPVAGVCAVCSTLPQDTDCATPFYQTSSIRTLVTYGGQFLDSVSDVDVTCSVAYESSRSEVATIAGATLTGQNPGSSIITLSNSRSSAYAEVTVDSTEVSVANLEALLPNLAQWSAITAPEAQIDYSVNVKATLEQSLTAAGEGGPLYFMATFSDDSTQYLTKDVGINASISTADCYDNDGVVTSCANSMKIVTEQDVINAYVAPNAVSISTESVITAQWANICNKQVIYSGVGNVTISLSPVSAIFVNADTRYITDSSSNAKDPPSSIATSIQLSVAVRYEDGSVVDFTNDADRPPSFIVSMGDDIAQVSSTGEVTVLPDGPKQGMFQVRVTIPGYTEAEGVLGSATFFAIDIADGGFQTELAPWPTYSGATSIGDSVELKVIQCSGNYTAVSLSSKLVYTDESSIDVSSLVTASSSDSSIASVGLVDGKYVVYGNSPGTAIITTTYAGRTDTVSVTVSTDMLRVQSMDLITGLPADATFSGVEKTEIQLSAKITFEDGTIIPDITMRPELLDTLLLWSTSVPSAIEVTNTGQSILSDNHYESITLGISVQCPFNISSILPNTDSSEEVYANLKPEIGDFDIGYTSGVSIRPSVFGDEVDIPIWVNTGEASLKSFVLEIETTSTDFTVTGCSVSNEWSKEIFICNIDGASGKISLVGSAVQDELIGEQAEVATITLSTLSTATTSLIYGQVSSIVLSDGTTYSNEPSKAGTSYVKLNGARRRSLLSVGAPKDWVNSNVKVPAQHMVVVPATIKSPDEERASYEYLAAKKRSRSAKRVLLQDLTCSTNVQGDVNGDCKFDANDYLALMRWIAGTDEYTNLTSTLGDVDSFQRKQVDPTLDWMRGDEFDTSRCAVHGASGSPCPELRDAQFLLKVLEGDYRFLYATSVDDIIVLPESPYDSLTFQAKLYDYASNGVSGEYTRVRFEFTSSNETYFANAAMNFTEATSYISSANGELPVRYAVEAPMSSPGLFSVTASGPSGEFAKENITVALVVETCKSKCASSSVGSTSATIFPYTGVSLDPHMSALGYTYTPVLTFETPDPIAGANEDSYVSALQPQIVSDDYQISGDGFGIGSTTYASLGAFSREFGIFVPGSSTITKSVSAKLMADRCGNSTPTGFTEASATIAISRRPVSSVKLIILTSTVYPDTAKVQVRFQLMDSTTAGTVLQTGLSLRLSATLTEDASSVASIGCALPSLTTGVGSCELDIPSTWFQADKFVDTKVQLLFRYGIEDSSSSSILTVKLANSATYAALPSTGGVLLEMPKSPRFSENELTVPVTANTAGFPLGAWSGSLKYNTTVLRFSSFTTSTYYNSAALGLENNAESSTEDGIVAIVVTGASSSATLADLTGDEVVLGYITFTINNVPVGTYNDVASFKIDSLVTIGGYTFLESFDAYVTDARGGSVTNAQLIVLDTNEVVGSYSIVSKTEIVNTAVLDITREVQETQIVGYAVYRNPARYIKNGGDEVMQGVECSVTSSAVLFVETGNLDINGVPGTQNACVAKVGKSNEAGAAGASVKLTSGDGLQFVVSYIRVWFPKVVSLEAQDKVLAPVEDVYYEDCSPVYQYTNISALATYGGSGLTDQDDVDVTCMVALSLNNTEGDAFSFRSGTQTIVETNGIGKARITLVNSTLEVEPSVMISSISDAIGIESLRPVLVSQAEFTSDQFNSQNPSDLNADTYAEVSVKMVQKLNRKRAKGAIVIYARFKDNKVNELPQLPGLTVSTGVRYNGLNILSDPSNTAAPYYGEIGEMKGGIEGYDVIQARLRTTSCNGAIEGEDIIYGYGGVEAVIADLEFLSLTANADKLTFEGDDSTNSPMNVGSVAQLTLTGTYSDGTTQDLSPLAPSEFLIEYYDSNNKLTYAANHSYARVSNDGVLTIFGDTDDKKITVMGIWTETVQMASVTIDIVKHVSTETVMTPYPAFIGSTDVQKTTLNKIACSSSYQQGILKTFVTLSDESVFDVTSETTYNASTIFNLIDSATSSEVIISADGSTTGSAIVSSIFAGSTTNTTFTLSDTPVTLTSLLFDENIWNTSTSFVGREGATRSMDVHMYFNDSSQISNAISSEEVEAIFDWTEVVKFDSTLPSIIGINGKTATLKNQYWTRVLVSASAICGDGSVNYLVSATSSIAPNLLPDDSDVSLGLLTGIPFPPKSKDETFDIEVRINSGTQNLKSFQLVTQFDSNLIVATGCVVGDDWAQYDFACTRNNPSTEVLMIGAEEPSTVSGSSIHIATISFSVKTSFKILAHIETTVKVLTVGSDGTDVTKPEFVSDMTGSGDIALNGYSGKKRRRQLLEDGSVSEVLELEVAVLPSHLRSLLQDTVTEANCKGPDTCSGGVADGCKFGDVNGDCSFDVSDVLELKRAIMGKNYDATFDLQSYSVWQRQQMDPNLDFLRSGEIEYVSPDAADSLYLLHALSKKARFIDVTNNFLTYNPLNATDVLLDMEVKVYDERSEAATSDNTKVRFELGFEGGSDPSNRDAITSIGTRTSDYSSVGTIYEASDLWTAATDQRGVFRLVLKPPIFRDGSANWIGETGVGISIIIDTYNDFGKDDEYGQGGSGSTEEAQRIKVFYGSATPPLDTTFGGGFIPYVSFDLIGVDPVQAISLEDITIGDGEFNLVSSSDETASGFSTSVFSYNVYVNASTSSIQLLTFIDESLSCTSEQISSGETDNCFTTQAVTIDGSEASACSLLTCSYFSEISLGIGSKTVRVTVYSATSETFYMVNFIRPDVPTFSSVSLSKGQSQLNFSPKTFTYYLEYSYDNNGEGLSFTPKVNEATTGSAITFVSSGGYESTASFLSGSSQGIELSTTDTTVVMTLTSLDETVQSIYTFYVDVKESPFLSSLD
>A_OM-RGC.v1.000000705
FTGGHLRGNVPALVVSSKTPTTVTATGGYQANDGTGATTGAYPLGAGIVGTLATCCDASCSSSCPEDIGALYLDKQDAFTVQEGAQPDGSIKLSYECEARTQKLDVVNLVAGSDSAKLWGLRDDIYVGDWIRVGGATDAYVQIDAIFDRDELAYPYANVSLSAPWTGSTADATDAEVGTFYSDPTLASGVSQACSVDRVRETSVIPVDSSAATFSSSLRAVPTIESAANLLAVSDPGAVWMNKTHVGLEVEVTFLGQPGDLKPMRCDTAFMSSSSAGQPASALICNVTTLQDGSLADGDFALSTRFPNERVKKPKLYNTTAIRWNEEAARLEKILERVQADDGASKAFGLVDVARTPYVPSTETRWAGGYAWTVTFLSAVGNVPQMGVEANTTVTYGTSGLGLNPLAPPHPDVGKSAVVVEVEDENSGAADTFQGVSDSFTFAQDSTGEARDGGQVGGTYGLCLGDLCSAQNNLPVINTSHYTALTAAEFKELFEAELFAGRDVVDVARSGSPNRAAGYSYSITYRSAEVGGDVPLLTATSTLLQGPGAAATAVTDLEGAQLYGSFQLRFGGYTTGMLATDASAQDVENQLNMLSSISPSKVKVSRSGPMTTGPDLSGGTQVGGYVWSITFDSASWRDPTVVHADDGSMAGNWVGEATTWTDTWATGVSKEWGKNCGDMPPISCVDSGMYSSSGALPADACGVAEYVKGTEPLGGSFRVTLDTTGHDIINMRGSYTSDPIRHNAQAGVLESGGDGTSVEEILEKMPNVGDVLVTRSPVNEGANNGGHTWTVTFLRDAGASGEGRFGDCEQRDTVEDRCNSPGDVPKFGGFDASELAGDCSTGSGGAAYDCQKVTLLDVADKWTAPPGRDEVQSFAVRDPEYAGWGSNASSYHAAKAWTDRDDFARASYRIGFAGEFFEDCLPYDATDAQVRHALARIGKASARAFVRRALANVSVSRHFSETEAPNAWQYRVSFRGAGDVAPPESADGLQFNYTAKGSGANADRFRHYQKGGCNPFETDLQNVTARTEVDGRTNPNNCTFSGCVDGVVTRGNLTRFHVGGDDPKGSLSALGDDPLGASQLQWNAPGEGAGSVKQWLETTSLGRRVVNVSREVYGRHGVVEWRVTFVYNHEQVPPGSGDVVDLNVTQDPATNGVVYVPTVWETTKGSEGMSGAFEIDFEAPFGARSVAYNESAKRFERKLEEMLTVGGVAVERLPYPSAASGGWGDVAVAPEGERGGLEWRVKFTKNPGAYRGFTFPPGAGNLDSITVDGHGLQGNVPQVVNTVLRSGSTPFAGAFALGVRGAWSEPMEWQEAHDEMEYVLEQMDTVGELRVARSDVALQRVEGVWATVDRDGATASLRYDGTFGAGGTLETVLADALNPGEVFRLGGDRGGFAARGAAADGATRLGSLLAYKEDSPVVGTPQASLVRTAPTGAFVRVGGETHEVIRSGAEVQRLYVAADVTPDHVNASLDLFRLRMMYSGSAQTTDCLKFGASAADVAAALNGFDALSGGVEVSRSGRGAHGDAFLYSIYFGTGYSGVGVGDVPQLELISSTCNRLWPVGFKQGHKDWGNRQQPGSNFTGLDIGVQTVVQGGVTERQEIALALDGGALSGAYFRLRYGRFTTPCLDWGADGAAVEAALNALPSLTDHKLDVTVDLRPINRDADDPPNHYAGTLLFASNASRFWRRDEFDDHVDRRPRFDGKVFPGDRVRVNGTDGVFTVAEVLYQGLALRLTEDISAKVHFSVDDVELFKVEHAVSVRKSGLGVATLGRTEVQVVADDVYYADANTEGLFKLRVTHEGEFRETACIAYGASAAAVEAAFDALAFDFNNDGVANDAGHVAVAREGDGEGRYGHGYAYVFTFRGPDNTRAASGYGGATSSVLGANAPQIEVVAVGSEAGCQDAAGPEQLLAATATTVHNSTTVELSADVAKFLAPGDRVRIGGSVDAFRLYTVAATATHGTAAQLELERAVDCDATGGVIRPSDGCGAGKKLWKSLAGAPAFAVKTVTRGRDVYAYEVAFVGPHLANADQLEIVDEASGQCAASWAHVGGRARDARVTTTREGGSRSVQLLTLAAEAETDKPATGRYFSLFLNHLTHVTANTVGAQQNYYGGSCFEWGVPAEVLEERIQDALNMTYRNLTVAHPQITVARSGFGDGSTAWGYTYELDYVGDLMSGDLPAVFAVHNGMTLQEKTVYYNARGNAAGLDDAEFEVYDSSRVPAVATYLLEITAPAVYDVNGTLLKNDTYVFSRMVEGEGRKTYAAQLARTAWVPIERSERPLQPGVFDEDGVYFRFRSGVGHAVGDTWVVQLYACGDTLKPGASVVGSMKARGGADPLELTLGSKVLLEGEGHADGFLVPQYFAVREPEVAVQTITVKDADGGGWAKGGTPAYRVSIGAAGLGARAQRELPYGNTSACLAWNARDADVELELNYLIEHHLGVAGATTVTRSTDAIEAPNGFVYSIYFDGLVGVMDAPRVEVNMSDCASPWSRNFAMDRAGDGAETVSTAVVRAGAGHRTDAFLPAQLPLGRPDDAFRPGAFRGANGTELGVYKVSGFYVSVAFDEALGDQPPMSVDATQLADGVRATVVDDVVQGSAATGITLGGLKTGVPYSVRVAARNALGYGNFSAPAAVGAPAAPPPKLVGLALATAEHTDEVQALTLAATHVDEVQVFTATADEIFETQEVTIEAAYGQVVAGNFSVYFPDADVVAFEALATVTRGAWALNLTLPRANNDKGPMIYDNFTTACIPWNAPAEDVAAAIVATGFAASADDVAVARSGTGAASSNYGYSWTISYDGFQGKIPPPRAHLCAAEVYGYAGKAAGANVTVAPAPDRYGVRGLGTHTAKATIVVGATAKIVEGAFRVTVDRGGPNTGGRFARNSTCLAWDASAEDVQEALISMRMFDSVRVVRRGDASAASHYGYAFDVYFDGYGLRAEPPDRYGLNASYVEVGAVTGDTACTDLFATEVYGVLTPFGWRDGVDAFLNVTNPDRGGFDLRAADDSPVTVRQLKREFEKLPVIGDVQVAVEITDTGKGLTWTLTYRDPPGDLPTLACRGDAAFVASAASCAVSTVIDGNSIAGTMTVAASQPIASDASAAQFAAALSLTDAGSVAVTRSGPDAQDGYAWTVTFLDRAGDVPPLEVVSSLTGSGAAVAVTTVRDGNVLGGEYSLETVDGYSTTTLPHDAAAADVAAALEAIGAVGSVEVSDRDDASSEGGKSFLITFTTARGDVPELRPVGARLTGAGAAVHVAEVLKGSEARGDAISISYDVPRECSESQVTRGACGASVDKVELQTSSTASFEADVTEYDMPADYTRQMVRIASGAFEARGFETPAVAGHFRLGYGGATTPLLGADATARAVRHALEALPGVGALAVERTYAARVDALATCRGETGHPVLTCPGLTAEDAPQASDLITVGGAWYSVADSYDAAGAPTALHLAEAHSSAVDTSYQGASGDELAVRGWAGGYEYEVRFLGNGAPRPISSPEHALVPVDASVGVRPAGCAACLYATGFPSFGTVYVRGRAVNALGPGPWSDVAEATPQRVPDAVGSFSLEVLSGSEIRVFWSPPPTASGTIVGYTLHWDTADTFDAAEGDAAHCDTAEFGSCLIQGAPIAGTPPYDSVVARLVVNTTYYFRIAARNELYDPLAEVDTVRWSETISGVTADQVPLAPTGARLALAGRDKLQLRFALPVSDGGSNLTHFLVEYDTSLSFGTNLRRVNVTAAAAAENVLHEGGPAVTYLTGLESGVVYYARVAAVNEVGPSPWGVAADPTAPAAAPDACDALAVSTALTRSGAPITELDVSWLAPGNATNSSLAGDNGSPITGYLVEWFTAETVCEEQQIRATWAAGTTPDSESGFVVQFSNGRSATTHGVTTAKLNYNAAASRLRSALVNLGHATDAPFDHEYVAGDVRVTRASTNNYHGYAWTVTFADCAPGGLNEGDLVPINVPEASVGDDLEVEVSEVRPGARSGGRAEVQVLRIYGDVDASTNETQPVRGFFRLGFDGSAYSPYVSARATAAELAEALELLPTVKQVAVSERPYAPSAGERGVEYSITFATHVGDQPTLFKDAQYLYHPALGGAADSSITGAENAVDDVTGLKADDSVVGEAPARYGSALVDADALAYTITDLEPGVAYSVRVAAVNAFGAGPARTAAPTEVPQQIADPPTDVSVGVNPGDADSLTISFGEPESDGGATVTHYRVELDPTDTFDDPIREDFYCPTANKPTVWKVASEGVGATSPIVGGTFQLQVSKAAVAYTTDPIPYDAVALSSDEIYASERLCTAGSLECRTFSVANNSARVTASGSLAGILFDGDLVTFAEQKWGGQVYRAKFPTQWMQGGAIDAESAWFNLTDRDTGKDVPFIGTTKGNAALTRVHGGRGTETTSEIFCETDGGYCAPGGRLGASGSVEAKLEALDELLDLGVDVARYGPDDAGGYEWYVTFLDAAPESAANDFVVSINDNSLRDANGTVGSSGGRYAPRLTATLVQSGDTYASCTGTTLVVPSDGSGLVNGQQYYARVTAVNSVGYSLPQAAGAPSKPMTTPGPPTSVVLSTVSASQLRTQFSSPTWDGGDEITSYKVEYATSASFLGEVKSVAVTYLDGGSPFYKTVSGLDKGQRYYVRVSACNGQGCGTPQGSAPSSAAPYEESGAPSNVVLGVTSDSMLTLGYGYPEDDGGDSITAYRVEWDTSSSFNSLSASPHKGTVDVDATVALSYTIDELSPSTTYYVKVS
>A_OM-RGC.v1.000001712
MGYACAGFTKETQTDYCTLVGRGAGLKQAAESDFYRKKEVPSATTWDIHDQRMVNNPSVYAWRPVNGTIPYIQNLCAADSMCQGFYTCSDTVNTTELAIAIDPTLGQSTEDLTNLFNDARGYANATCMNTMAALHAEFDLGNGDGDYTDLDASLKPIFGVPSNAMLLSGIPRPEQLLPNTNMVVYSRGIKTCDGTANGAFCKFPFTTDTSRLLRDVAIEFFEPTIEGESRPWCYTTSPGKWGYVDCYGNDPMGARWEMTPWSDCPVECGGGLRVRSALCLNSTTGTELPRYRCGKMPEISEPCNTQSCDQKCKIALEQRVQCAPYFEDPRSGYFSESIRKATCQEYGCCWANDAVSRGYQCYKDRSDILDGAGLGCLVDKPPGCDTFEEYNRTTSDVISMCGDSCCREKTDGSNNIMCGWFVGYAQPGKPKPCGRYENAIRAANDPTIPSEDMTKWMNVGIDKAISDTSCYPLIAGEAGSLRDCQAKCTAREHCNTVNWHERNTMCKQYMCLRQVGMGTREILGYEIYTWITTKANEVCARANSLCFTFHVGAWGECLNMPNFTSDWRFTPPTKWSDCELVKSRPVVCKGSDGKTYPDSFCMRGGGGKPQQTSICFGSCGFNRTCDELAWHSRKRASQCRAPKDCGYVGSYTSCGSMSVLGQYRYHRIKRYNYLGCHGETYNNGGLIGYIPIPYRTSRHGGGSDTTSYYSKRTHSDIGQQCSDMGARLCSLDELLSGQPHYFDEDKVYKRACGYGRTFWSSTPCGPGNQGFFTAAIYENGKNLGKQCALPEELHNLACCSNWNLTLTNFTREVEQNRLSRNVSLGNYHYCKNDDGYTTTNPSTPCGAYEGHCRNDKDCQFGTKCAMLAASKYGMIDGGSACIPTYNEQQIEFWPKKLFLNIPTDMLFLERGRIEIPDKSNVRIVSGLNPGCMGVWDRSATIIAETTVPLFKRDKHDYYNPGDDEASSNTQPYLEWKNINIDKRLVLDTGFEEVFAQVCLCDEALDCFTPENWHDLGSLTIEPVSTSGFFAPIGRGNVVGFGFDLFKTFEAATIEQYYPDMVRLKRFDLRNFLHKEFCAQQCQKDPLCIGYDWVKDDPEDGLTYSCRFRAEGLKLHKLTDSGAAYQFYMKTEPRREEWNWFPYLTNVGLTSKDIPEYLTGHNNWGSSYVPPYFKYTWKYPKEFSMDALENVTFDRLRVLFSPGTFGGSESDYLDDRFAYRAHGDMHSGDGKVFPKNWRSQMTQILEAPPSSVNQSSCYKQYTISGLSLEPVTLGKCAQVSEVEINGIKFTGTAMPSYQMDGSKIEQNVVQASESSSIVETEGSTLPSLSTSACPVSSDTRDDGYGDSYRGWYDASGCGICQDYCRWVGNSGSGGDPRLKTTHGDSWWSCRKAGGWDSYPGTNKKNMCPDSSLNNIRTTGGCGTDRYTARGYYGSSFRYSKCSGQGAKSSTGSNDEVETTLDYIVAHQSSTNWCYLLRFNISHLNGNCVYQPIGAKVAYSSADSSTCRTKTDIINHWESTTRDLNLATNTSSVGYEHHSDKCVSGSTISSLTDLSLMQCTAKCTENSECRAVSFLASPRDAETLAAIDEIISNNPFGVAFSSEDVTRFGTCELKSSSDHGDCTVSSDFSGNGLYVKLASSLLSEGMGIETLHYGICPIPASLAFDGGLYMPTQKPTCGGNADGAPCYLSYTDDPMSEDLLNTQCFIPINEDRRICYTSADRSRWGYCDCTSDSQWSRPFGKWEILHNSKFRESDVILLTDDLHAPLDGVACSNGRTKYSEEDAGYDAGFQCKFRANTTLCLKSEKYGEWHEWDGFDVTKNFYNIEDNILKEMHPESMIEVVCEIGEVLTGIAVTEKPTHGLVPRCGVPASTWEVDTDCIYDTRDMSAMNNTVNATRCHYSSIKYYRSESDADYTPCPDGEVAIGFFWNARDLTYDQWRDQGSDSDVYDNMERDNEHVDRSRAAYAGAPVRDGLYDYAWSSDGASEIMLICSKVKATSDHVAIRELFHQSCSSLECDGGSETVTGQSSLVECANRCDSTPECRAVEFKPLPGVCILHKGDCLSSESGGFGRSVTKGPSEWYYVDAEHGKTAPYTSVEYDHPVELNSLQSFAVSSMESEFYLKNNYFNWRGTPWTTCSKPCGTGVQSRYVYCGSPHGTESEAAANDDPIYIYNKITAGCVPANRNIENGRFADLTPRACELLCNENVDCYSFEFGAYHGGSGSSIRENDCILKNAIPSEITDTSDCDESISGENESGYRGCQSKTVDGITCQGWDSQTPHWHASTPTNMPGAGLGKHNYCRNPDNDPGGIWCFTTDPDQRWAYCDALKNDEVCSGAEQNTDLYVKTEITGLNKSALANRVPEEFCNDIPKIEEVQHCNVFHCDLQCRLDSSRTACALYENDPRRRSSMIGVRRMACEMHGCCFLANPVVANETTGAGLYTKEKECYQQPLTDYPEWFSLPFGTCSRDCHDANANFDKDDADAEVYPTRYRENVCMFTNGSVASDILCGEPPVNSATCNMHEYCTETGCGTSGCGENGSCERVYYSQIDPRLFNEECVCDIGWSGANCNVRDPACSSTVTEGLGTWVIGSWGDCGPTTPRSEDATCNEGENPTCSEPGMRIRNVKCDCFGTCKNASKPATLESCTYQYAKHVFKSAFGDLLPYRNWIPKEFPDIDIMSHFVMMENREGIASSGGFNAMGVEDCLAGCIGTPACPGVIYVGNAFLGQCNFLEKRHFEMGHLTRGGSSQAGCSCGGKKKGKSHVFMRRGFLHNYNRPELLEKVLLATEDMNEDGTNATWTSDLSDAVIFANEQVSKRLTAIPLDDDIYEWINNVTGQTSGTFTSTAQNVPLRTSLYSLAFPVHPFVLRHVRVLRNYLSSEHDVDNLAELILAMAFRYRNFPSILNATSDILNDQIQDDDELYLQCKLASALRGEGGISGSAKFPTAHDPKPSPLAALDNLLKSAAQAPLDFSLATAPWPLLSTLQTAHFSARECDYIRKHPNGITTWYNRARDRKETRCRESNWRPDSLPRISQDGGQCVQQAHLWVGYKSCLGTPADTVNQPKHRAAYGFKERGGKWVPTRFNWIQKGYETTSQFMLQTDDVAGVISNAVVPFESIESITNGVNLGLSSYIDVRLALHLFRNVYTHAGTQVLTRVAALLLAALKRNPHNIEGWQMLQHHVSLGNLQTHVYSDYDFFAEMYTIMRPYAKTYPHLFKRNLEIIVEGDRFDCYVDADNLTTDRDGNKIFTPNATNPWLFLKSEMNDITGGIPDVTRHTPIPGDFKFDNGDPYQFVAAMCYFVATWPCNPQNPRIMAVSGAELGFGTIEYAYRSLNTLIAYGWNQNEESGFRNFWDGKFEAGNEKIAGTVVTTNRTSFACSNSCGDAKKFKNLFNLLFTGQGFKCDGEKVSLPPLAGNDIEAILDFIILDLMPQLPFGHAPSPFSSNCGAVDPNSGGAESGVVGDLWLSYKVRNQIGFRKSQELINEYVMREYNMLGEVDKMAAWSTAMNARLRDPLKLYEQKALAYDSEEGWENFKTCLGGKRKKRLSRRRGLLSWIFEKDIQTAEEEISVDGDIVLMRSKGRSLLDAGSGDNSNSINMNKDGEDGTASTYEERNLDAMEEDTWDSNPERSGYKDSAALISQGAHNPPSTHSSVQVNPEGMIQNGCNSGCETCPFQVDVESNKFKIGAFLAPTVQVTRGYIYTFNVTSATNPFHLSRKRDGVHAGGGRVHRKDPRYTDDIDDLLDTGLVTFRPGDNTPDTLFYYSKTTPGMGGKIEVLEDTNTSISANSNEIYAISKCAVCYPGFVLDPQTHNCFRNGTSTELDETVSYDGSFSPPPPFPPPSPPPSPAPPPPSPPPPPSPPPIPPPPSPPSPPPPSP
>A_OM-RGC.v1.000004525
GRFDVAAALGSDHPLAGYIQHPSRVVVGGETNLGRRLNDTLSCKSECDKMGNPCAGFVHDIAAGYCTIVGRGYGLQVEAESDFYRKKMDPSSARWTVYTGQMMPSPDVMAWKGFNGSISQAKVVCAGDSLCQGFYTCPLQNGTEDPNCPTVLNTVHAQMDLLPRKGDRLFDENNPSPPPIVLLSGISTAGGFEPDERVDVYSRSTPTCEGTAKGAPCAFPFYNDVSDTQLEVEFFEPTYAGGSRRPWCYTAKPGLWGYVDCGNYDPFGTEWRVGNWSNCPVSCGRGLRTRSVECVKKQTGEPVDASLCGKRPSTSENCNTHSCVKGCEPPGNITDIVTVWTKKACGAYYDDVRSQFRSKAIQRDACEEYKCCWDTSAVHGHQCYKSMYQDPDPAGCAKGYDGALYEAHEHTAMSTISMCDDRCCRGDRELGRCAFALGYANPSKANPCERYINAKNTSVTEWSWHGPNKYATCSFIESSEAKTSVDCKASCRIVGGCNTINFNRADQVCDLLDCGFFRSPKFMHSRLIELLNFEVYVWNAASKRHWEVGEWGECNALSNPSPSVSPSPSVSPSPSDSPSPSAYPSNAYPSNAYPSNAAEHLFDHTQEEQDIQGMMARLGLKSPVCRMVRRRPVRCLDENNQVVPDDDCLKGWKQLSGKSAGKPPVFQRCWAACGITNRTCEDLQWEPSSVKKRGVSGDTRTCGSLQEGGKYPNGCWADYGSIKLPDGRSFRGEQAISLVKAEEACGMSGARLCTVEELHKGVVGGKIKDYRTRSNKQCRGNYYWTSTPCANGAGVYVAGTEYGSITQGMCVSPNATHLPACCSTYGSVPTPIEREIAKVREIMNVTNGEYGYCSGSSRDDLRACNVGEGHARGGSDCGFNTMPAQRAGEKYGLPVGSTACQSKYDVDQITFRPSWIQKDVKTDMVFTAAGNAEIPENAIVRIVLGFNPGCIGVADGSAQVIAENTLSRQGEERVREAPLPNMFNHLPRSQNYDATLHTTEVKYMHWRDLIIDGLLGMDTAPYEVTVGHVCMCDVLDGCDQPRSWNDLGRVDIDPAMEYFAPLPTYVRVGDKYRYFSNVIAVGGNLYESYTSADVEKIYPGFRKYHWDHHSRGRARKWSVLTSSQLHMEYCAQKCLANTNCHSFDFHFKDHSNWRSRICYLRDDTAKYKMIRTGSWRSSTVYTRRDDKREDFWWYPSLNFSHTSIMRKNPTSFGEWNGGAPTGVGGDVWPNIVPFQNPNGTLSFERLRVLGLPRYTGVQVSHAGSGEVLPPFLGSHPPSVNNGFNAPYVGDSATHQSGAWVAYHQEFIAACKAGMTFHVKNASYVDYRNPRYYKEVNMNNCRKPNDVTVAKVKQVCEGKSQCKLPSQFMRDMGAPCKASRYYYGRLQVDYECVPSSAPVPYFQGGAYVPHKRPTCGGNSNGAPCISHLDITINPVDDDYFHMGCFKPEGWNRPMCYTSSDKSYWGFCDCHSMKWTRPFPTGQNTIDSQILHNSAFRGDEVYSITDQVYGPIANLHCPNNADGAWRGRCEFGADESMCLKKQTYSKFQTVYRKYDTKTFCPPGQVLTGFALLGKNGKMVSGPNDGVMLRCGEPAGFKILMRHLIKIGFHVTAAGKLTTSYSSDRSEEYHARRSMGGDWVSCPRQTIAVGFQFRSQKSPRDGRDGALLCGAVQYTDPTNPEFKRACLNMVCTGSQEILSIGLHECVKACSLRPNCTSAEVTNENTCVLRNGSCQVSDNPYGVASRNSDMRETLLAQSASRAVFSSVEYDHPVNRSGLQNFIATNVPSSHFIRTAQFRWFGTPWSGCVDGQGEPKECGTGINRRKVFCASVENATLPAAVNPSLCNPETRIPDKQYCNSFHCELQCRQDSNRATCLRFDRDERRAATSTEIRRTVCESYGCCFVHDPTPDNLRKEPECYEKPRRLVPEWISMPYGGCSRNCNPVQSESAQPIANRRNVCMWSNGTTADRQLCAMGIDMPDTESSCNLHESCEDGSSCHFRVGNRYLDLRYRAENAWSQRQHCCETDSCCTSKEAGYCGFGKCERVYDAIDTYKFHVQCTCADGYSRTMQGSSPQAVNSPCLVSQPKCQPVWTTSSWTECRAAVPPASGGVQTRRVTCSCHDTCDESQRPVDVRTCEHFDESLQKADEGLPQDWNKTKIPPIKDIHDYVLFEHRTMAVSARFPASVSTCLAACTYKPRCPGVVFSGFLTGGTCGLIAVHALNYVPFQRTGESGGCGCSSCGAKAASSHVFMRRAFLMSYPQPLLIRAIEDLGNRTEWSSALGEAVVLSNERLTRLTSNVASNDPIWRWIQDSLGAQGVPLRKSLYSLALPLHPNVVPHVRYLYNFMSTEHNTTRAADAVLAFAYKYRDLDWLVNSTSSRLNSVRESKLITERCKYSNMLTNRDSGVTKMPSLRDDNPSPLQALHHLLTTQRNMDAIPDFPLDKAPWPLLAVLNTAQFPTRECNWIWDRKHGTGDNEQRSWTKTGGFFTRWYTYTFKFEKNAVVCKESNWHPSAIPRIAEDGGLCGRLSYLYVGEQSCRGTPSAMVTQPKHAAAFSFGYDGGGQWRFDKKYWITDEYFTWSENALPTDDVAGVGKLKPGAVDYMVALPRAMSIGLDSYTDVRLAMLLFRNVYSNGGDQYLNVVARVLLSALEKNPHNIEAFELLFAHFSLGTLTDPALMDKAYRIFEPYKQDYQQTYEKLLNALASIYDCKESNATLIWIENEIEEMAPGCDNLSKRMSIRSGAIMTCYVQYYGTGLDLVKSVFENEILQVAWNSCDDNGSSEFNLHDPALLRTKSDPVSEKAIKKVLGMMFGGPYPTSTGLAGSNRTAVYDYLLELRGKFPVAGIKTVRSCSYGSGSGEKQATESSMARWEIDGMVPERKSHAALMDQISKYARD
>A_OM-RGC.v1.000004916
MRDRDEEGERMRPTPGRNSFRRPRAAMMGVGDLFFFFMCCVFTTVVSFSSVTSSATLPRIDVVNPSEGGILGGGRLNVVTWSSHDGKSMLPQNNQTGTEVLQEQVVISVIVDDGKRKAAKWLHYLSTADRLVAIPPAQTTAIDGLSTDDLSRVLSFCGNRNQGLQVFVDNKKLDISNRHKYKHTKRHVSIASTPFISDVRPREVKAGDIITVFGRTCVADEWETSLEREEKFNASDSDFDDARTRFGLVDMIRVIVGDSIVCETQDPDTDIYYRSSNGKQRNGCSTKGWFQCRIPDDVPAGKYNLKFETTGQGNSFTPAEGYRWSQDNAGESFSLTVLSTSEQQPAKLHDILISDEAEQIKTLNVIGTGMNASDIDVSYGGNPCAVQSSNYTNAICKVNTSTSPMMPILGPIGWLRERWVFRKNGEPLTGPSWYEPLGLSRWKTSDIIMDKLQMILDGTDQYEDGYDAVRVATLIPGAHTSSPYDGESPYLNGPSNAGVSKTSTPSVFERVSGVLNATLSGRIRIRIELRNRHGMSMRVCKGNKPPLSNNDWLLLENALAVRDRWRRYARSDWITVEEGEEYYIEFVIKHELSNRHVVEGGFGAWFDFSYFANDTRGAVKVLDDSEKITRRARSNGDYILRSSAIETDQITIKHRTSHSRSYELRLWNGSAPVAINAKGENAASIKRSIRESLAWATCNPTGSQTDINPDVFHDYHPFDVNRRWISKDSSSMFTSGNDIFSADVLKAGGAPGASIDYSTAYCGSMSQRINLSLLPAGRIIAPPQKNLFWSGDSVPYLNFATKIAPGSNATLIIHVASRGESKTCAILLTHTLEDESSANIRHRACIDLTKVVNSNGEWQFHSINWREALSGNGDYATEYMKQTPLYDTSETVTLKSFGIGAQVFLSGCPSSQRLADSYVGDSKSELSGTMWIDSVSATHTQFHPNRTLVDRILVGNMTEGNGEGISDIDVSFKYYVPRKKCVRDCDLTISLRRIEQCVDSSNTSTAGSFAPYVSTDTTDNGNAPSVTSQIRIPGQTRADVGNLHFSIEGKEVSLAANADASEIKTKLLDVIGGINSTGISVTEVPDLFDVCGVKAHRVRISHASDLEKPQSFLKTESLLGTADVAKKVAWLSRNKHAQKIRSGGLEVSHSDSNDNSVLKADTSMDGYKCGVHRSSVRLFDLRGENATEDACVAECKSNAQCVAFSGIFGSWCIGCRIDLDTLHGPAVVAYSKFIRTKTVGEFVANDESPFENTGYVPLGSSAEELGVRPRFKSSEVNLTTAVVRQNGIALPCEVSVDFIEYEKSDLSFDVFGTLIGDVSCALGKMGNSTFGSSSLRRKLLSQLDDDNVEGEEFASGSKSFTTTNIPFPGEDTWAKRDLAMSDSEIEKLKVVFPGNDGEVKTYGEISALKRRSLLDDSMSISTIGTSSTKIGQFSDSSFWGGTVPTSNSTSIIYVPEGYTLTLDVSDLYFRVWIIEGTLKFDTTMDITMEAEYIIVNGVNAHFTIGSSDAPYEKEAKIKLHGHWRSLGLPKFGVKVIAMTSGRLTFYGKPVVPWTLLEATANVGDNTLVVRGSNLASQGWTPGKRITVTSTNYGRKERSCKMARNDSCEPEEHEIESVTSDSAANTTTIRLKETLQYTHEGKSINIPGAPIDKTVEQRAEVMLLTRNINVCGTDVEGFGAHTMMLSGQMVLEYVEFGPNVGQAFQLGRYAVHYHTPNEKMFKNGLTESTDPKMQGASQALSHMMGCSVHHSFNRALTAHGCYNLTIESNVAYNILGHAMFVEDGIEMYNTFSNNVVSLVHRSFSLLNTDQTPAGFWITNANNRFTGNRVSSSHQFGFWYDPPERPTGPSADVKNGPLELSTFDTRKQPLLQFENNVVHSCGSHGVWIDQIDFQTTKGRQNMNIVGTQTWRNNGQGIGVITGTGHLQIIDTIAMGNSCDIGYVKSEADKWATESNGWEGNLVLNAYLRGDESRSTRAIGAPHGAWVTFKDVLISSYKKSTQPIHHCLSCKSWKGGMEVRFKNISFVDSDLKNDGTQRPRIYWQNDYHSNIFYDADGSLSNSSGPVWVHSLSGTNSTTLGHFPPEYCHRSDVVDGVICNATFVSMREIQFRFINPMDGIPIKMKTGVNQVAPNAPFYHYDHAGRRVNWHMTLVMMKNATTPLKIVHELTFDAYAFHADDPDSWIAEVRELREDEWAVLRFPTNRNPWRYEIAGRKDAAALPVNSYEKKTLNYDNSSLSYSFNRHGSYLYVPNPGSDSSGNLEIMVSGRTGDETLNNLGGGYSTCSNVSDFTLNKVKFHGRSIAKNPPFPESSIIVERNSSISEVREFIAAKQDGPYCKMVLFRIRRDAASRCFVEQIEAGYKTTPECVSAQIEAHWSSKRYQNLAPVRNWAGYGINTLYYTKSGDGGEKSLKILRATSNYFHRESADIRYDGTTDAAPVCDGNCDSSTKLSMDMKRFDCAPDDPAGCLSVAVQPRNCFDDYSHPAYDPKPREFKWCDTVADAEWKPPGEGEDVVIKAGWTVVLDSECNETNITRHVDVYGSLVIRDPGLGNTAVLRANTIHVAAVSGYLEMGTLENPISDGNARIELYGNRKSHARFGYGLETKYIAVFGILKLVGRSPRSAEDDKSTHPHTWGTLQSDARLGTKNITIEYQVARAWNVGDELLLGGGTPFDTPVTAEVWNSTDTCEVISIDHREDEEISEVECKDVFKFDHAGPMEVADAEFRGLPVTWMGKTNTQNNRTGHVSVVGMEDESNALKDENYGATVHVFSVKRRGARPSKSQIKEIQISNADNPEKATEVLAAENYDPPNLCQGGQGSAVIANTHFAHCGQRHS
>A_OM-RGC.v1.000004994
MATRFLVPRANAEGGIGTSTKKWNEANFVTGNFTTLKIGATPVEITSTAAELNILDGVTASTAELNYLDITTLGTSQASKALTADASGDVKLAGHLQLNVQKELRFADNDSSHHVGFKSPATVSSNTVYTLPDAYPDANGKVLSSTTAGVLSWAANAGGGGNAFTTFAVSGQSDVVADSSTDTLTLVAGSNVTITTNASSDTITIAASGGGGSGDIEGVTAGDGLSGGGTTGTVSLALDLNELTAAAVDVANDSIAIIDATDNSSKKESIADLVTAVKGNGLTATNGVLAVNTNSNNIIIQSNQLQLPDMSSGNSGLSGGQGGIVKVDLDNLPTTSTVNVASDSFAFIDSDGSQDTFKESISDLITAVAGDGLAASSGVLSVGVDDSSIETNSDALRVKASGVTNAMLAGSIADSKLNQITTADKVAGSAVQLASTSALENSTGLKLKAATAGDGLAISNQVLSVGVDDSSIEINSDALRVKASGVTNAMLAGSIADSKLNTISTAGKVALTALEIDGGTDIGADLADADLLIVDDGAGGTNRKAALSRVKSYIETNASITSVTDTIAVTVVNSGGNKYALDGVTQKVGVLSKGFKYKFDQSDASNSGHPLRFSTTSDGTHNSGSAYSTNVTVAGTPGNSGAYTLIDLTQATPETLYYYCTAHSGMGASVQSEGVIAGSGLSKSGMTLSVGTISDANKVSLSALDIDGGTDIGADLVDADLIVVDDGAGGTNRKSALSRVPTYVFSKVSGDATIAAGGALTLAADSVEGSMLNDNVISEQTEMTGDVVDTDELLISDAGTIKRADFSVVRDAVFSDVSGNATIAAGGALTIAATSVEGSMLNNNVISGQTELAAGLASTDELIVSDAGSLKRMDVSVLQSYMQSNLTFTSLTQENVEDYVGGMVDSNTETFITVTYDDSDGTLDFIVPVHDEDDMNSNSATHLATQQSIKAYVDAQVAGGGLNIDGYSALGSTAVHQTEDHFVFSDNGTEKKITFSNLQDAIFSDVSGDATIAAGGALTIAATSVENSMLAGSIANAKLANSTVQIGSTSTALGATSASLAGLESIAIDNITIDGNTISSTDSNGHIILDPNGSGEVQIASPSKITGVATPTSDSDAANKAYVDSVAEGLDVKDSVHVASTANIASLADGCDAGATIDGVVLVAGDRVLLKDQSTASENGIYVVGNDGVAPSRAADMAASSNAAGVFVFVEEGTTNADSGFVCTSNADSDTVGTHSLTFTQFSGAGQVTAGSALTKSGNTLNVAVDDSSIEVSSDALRVKAGGITNAMLADDAVGADELAANAVVNASITDGTIKADKFDIDGSTDIGADLVDADLIVVDDGASGANRKSTLTRVKKYIYSAMSGDATASDSGALTIAANAVEGSMINSNAAGDGLSYSSNALNIDLNELTAAAVDVANDSIAIVDANDSNGSKKESIVDLMTAVAGNGIAASSGVLALDINGISSSLDTTPASGDLLAIYDADAGTLKKITRANLTAGLGSGSTAADDISSGNDVVNLTTSSGNVNITADATNAAVVVKGDHESGVAIHLDGNANAASIVDIDAGVLDIDATAGITIDGTTVSIDGTDDSNLTVTGSGKDLDIAVAGGGTQELRLASAGTGASALHLNASAGGINIDSADMIDIDAADEITIDTTSADGHIAITSAHTAGQAILISANADAGAILDVDAGIVDVDVQGTYSLDATGISLDSDAASNFTTSSGALTLDGAGGVSIAGNSSEVDITTSGALDLNVGSVDLDSTAGITIDGSTVSIDGTAASNLTMTANDSSDITLTIAASNSGSGAGVIDMDADGAITVDAGAGLSLDAGAASNFTTSAGLLTLDGAGGVSIAGNSSEVDITTTGALDLNSGAFTLDGSTLSIDGTDDSNLTLTANSSSAKTLTIAASNSGSGAGAIDIDSDGAITVDAGSGLSLDSADDSNLTMTANSSSHKTLTIASANSGSGKGKIDIDASGDITIDTSAGGISLDSTDTTNLTMTAASSHAATKTLTISATNAHSSYNSNIAITADGNVDIDASDNVTIDAADDISLTSTSSNGLITLHSAHTAGQAILIDANAAAGSILDVDAGILDVDVQGATTINAGGAITLTGAGVNLAGGSSEVDITTSGALDLNVGSVDLDSSAGIAIDGTTLSLDGTDTSNFTMTANSSSDKTLTIAASNSGSGSGIISLSADSLSLTGAAAFGSAATFNAGLLTKAGSSAGFVRFYEQSGNGSNYIGLVAPNAVSSDVSFTLPSADGSDGQVLKTNGSGVLSFVDQSGGGLTAADDIGPGDGAVNITTSSGDITLNANHSGGNILFKSNSTEFLKVDLSGNTKFGGGAGSTGVTITSLGQITADGRVIIDNATNATSTTDGSLQTDGGLSVAKDTVIGDDLFLKSDAAVIHFGADSDITLTHVADTGLTLEAGGVSAVPVLEIKNTNNDANGSTLKFTKDGNSPDDSDVIGNILFASENDAPEAKNYSKIISQISDASDGTQNAGKFTVQVLAYEQETDGLILEGTTSGSDTTINATIGYGYNSTVTVPGTLSMSNASNSTIKQESTAHNQNGKSLTIAAGSTTAGTTDNKTGGSLTLKGGQGKGSGAGGDIIFQVANAGSSGSSLNSYSTALTISDDKSATFTGEVVISAGNLDIGGTNVTSTAAELNLLDGATSATSTTLVDADRIIVNDDGTMKQVALSDLKTYTGSGSGSASKPGYNAETITSAKTIDPADWSAGDLEEIYIFTNNQSSALAVNLPATNHASVGAGFKLNIKTIGSAGLTITATSNNVIDGSGTFSMSTQYEAITLVSNGGSGSSGYWYII
>A_OM-RGC.v1.000005119
MLGNKNTNKKTVLGGAGIALLLCALMVGMTMTNFAPSTAPQVEAELAIASDEGEGIFALPEVYEPAQYEYDETSELEGMRTMNQKAFRTDDGKTTLITASEPLHYVNSDGAWDEIDLNIRATVDGWEVTDSLYKVSFAAEAEDGVSVMVHPNVDPIVTGLNPMVVTIDESGKMAMPHMVNPSMDGVSVGGNVLRYPVAEGFDLDYTVGETELKQNLVIRERPVIDESAAYFGLTEQMRLPVGYGLFLGDEILREDITQTQDELTIRNLETGELLVTIPVPVVIEPGAEEPYHATYFVQVYGDTVVLTTAVTTDWLMDEERQFPLAIDPSIKVMRAGGGYCYIYYAYCYNSNYGDLRRTSTSIYYLPWNKFTFTSSNSLPTGATVDKIEWKKYVSYGYSYSSNAVTSVVMETCGTAGRYTWSIASASCSSTAMTTLAAGYGSTTARKMISSIWNSASAGTYSLGTGWKTTTLCSSSGTACSSTSGSHNYITSALSNGGTVGMGARYNTATSMYQYTYASGSYNQYLQVTYSGGSDTTPPIDGFVPYSGITSYKEGERTFFTNLKDNGGIDTTSSGAPHLYYAIDNGTYTSVKATAIGTCGSGSTDCNFKAQTADISAGEYVTYFWAYQDGASTPNMATSPSGGGGGSPSTATAPTTPYWFFVDDAENAGNDKKLTLSMTDVRAYTTTSTAKHFDRQMTYYQDSDEYVFEFDTSNCGTGSNSCFYTSSYYFYSQWKMKWTTTPSSGYNGYGGTVSGSQNFHQQDGGYLTLSADDGPGMNLIYLYDSTLNDWAMVGLGDETGIEQPLSSGVTANQRSSYGYSKSFLVDIPGDITGTFGKFDWNATYSSSKANWMCVNTNGFVYFFRSTSSNPTCNGGYFYIYSASYRWSGISLGGGYYAPQASTGSVLYKVSNVAPEPDTTAPLVDHSAMRDSHSRDRTFTFTISDGGDPPSGVNTSTDAGVGPTMYYRITDADGTVNAWTSAVLSPSGTRAACVMASCDWSTTLEDLERGSQVEYYVTVKDVSVASTGTNTNTTTTNSFEVGDPNKIFVVEWHDLGYTSTYQCTFQVLMYDVTNEIEFQYDSGCQATYDYATVGYQDQTRSKGATLRTDQGYLNGANPHSVNYRISTDSSGHAWETFDLGVSELPTYDTAISGASNGYPYGYYCVSSYYWNSYKSGCNANIDMPDDFVFEYFGTEYNGSDSKNRVHIGRMGNMYLKADGSTALERSITSWYSNMPSLPYSSSSYSKPGNIAPWWGYYSSYYCYDNSNIDCSVRTRIIPFEGKGTDVSADITQPTTWAAIDSPIRINPSSASGYLSIGDDLTIEPGVVIQVAPGKGLSFDGSCSSFTATGNSTDHILFEGQQGATWKGLAFTAACSTGTDDRHSMSYVDFANTTDAAIAAGSRHGSSPSSNANVGNFTMDHVTFSNVGTAFKHGSGQGTVMTMSDFEINDASGACFDLAEDSEVTLRDGEMTDCNSGGNSWGGAVINYPGSTSGSLILENIDIEDSLVNLVDVDFANVWISNLTATSANGQSGSVLGAAGSGTGSTLYIYNMDAPDYSDASIESLDSIEMEMVDWGSADVSIAPGGTSSTAAGPSGTSASIDDLTAGDLTMTRFAPTLDDLSIGALSILGNSPSSDGIMGANWDTEGIAVSGCGYNVVGDTVTTDYISGSCSNSASPNNIILSDVDATYTGTMNAVYARNSKITIGEGEITMPSSYDKMSKASTNGRIVLIDVAQTDSSGTSTDCDSASDCDVSSSSSGAIYFGGLATVRVYKLLPSGKDYKADHTVQATAVDAGSAMFTVGTHKTAGVNGEASIWVLTENDAGDTYTDHNLVAYGPSGQNETMVTDPWYPGSFGVGDTIELRLEPAPVTLNGTNMDCAYLMTNTEAMLGYDGSVASGGTNTFIWEGKVTMTGDLNIDDCNIVMRNVFKVSSDATSSPKLTISNGGSLTLEAISTSTGTLKASSSTYPLDLDIDGGSLILDGGSIYDVDGGINLDSGSMTVGNSATLYGSATAAATEATLFVNGGTLDWDDSTIQNSGQTGIGIMFEGSQATVDNIVVKNAAVGMYSYNAAPSINGFTLTDNDVGVDVYGGMSLPTIYRSTLLSGQSGWQTYAVDLSAFLEDDYVQLGYNSVYGGGNAHPTYNWATSKYYMITDRLNVELTDNAGNSWNITSSSMDGYYDGSSGGASGVPSWHCNNYGYSYNPNYFNYNYNKPTGFDWVSYEESSSDAYPIHYWGYYSPSWQWGSYAPPEGLSGYYNICLDYAYSYRASPGDASRLTMPVVDLSGLNNVTGMKMYIDVFHNRADNYQDRIEIVARTGDDPSDLGAYIRESGTPSFDSGTITGADNGVEIGGNYAAATFNDITVNSPNNAGFAVVGSTATSVTDLTVAGGSYGVLAAAGASGLADFENVDISGTSSAGVYYIKDLRGELSGAIASNQGAGVKFASATSNDITWEGLDLASNAIGVETAGSGKLTFIDSSFGNTKDAIISGTATIDFVEGDVDATTVQVSGSGIFNRMRQLDVTLTADSNPVAGANVILKNADGEATGSAVTDSNGDASDMTFTTQTVDAQGFNQLSLAGYEAVTVAKVGSYYYSSASNNAGDFRYAMDSLSLVDQAGNSYSMALTNSVDVRICYSFSSTSFTYVQNCPGLSTSNSNGRTYSSGLVEYGYYGAVPQNLDNKVIMFDAGYVYIDGNTDNSWNSSTVLVTGSYNSQDSAQVWSTSPYGARMWSHNSEWIALGINNGDAQGVKIGYSGWNDVVPDIQNSTISGLATIVTTFGYKSTWGNYVWEADFFNIQNNTL
>A_OM-RGC.v1.000012575
DGSSAVPSALGTYAVEANLVDQNYTGTVAGNLTISKGDQSITFAHSGDVFYGVAPIDMGAKSSSGADVLIFVSGPAYVTGDGKVAVTDIGRVNVLGYEIGSGTWSDGISATSFNVKKQALTVTASDASKTYGDANPALAYTITGFAPGEDESILSSIPVVTTSVDANTNAGTHAITFATKAVDGSGRYEVVHVDGTLTVTPAPLTITAVDQSRIYGDENPDAPVISGLRVREYQGIGGGKVTDLTGNSKYPDGFDYQAVADYFEWPQSGDINEKPGNKADNYGIELAGYITPTETAEYQFHISSDDASELWLSTDESEGNLVKIATESNWNGVRNYPTDDRRSKVDVYELVVTGTAEDSAANDSAAAALATAAAADADAKAAAAAATTARDETAAALVAANEKAAQVDATQADKDAAVTAAAAVTTAEEALATAKTAVDTANQALLDAKVADASALLVVVDKTKALSDAKAGGDADAIAAATTEYTTATTAWAATTAAVTTAEAGLATANADVTAKETALTDAKAASDAAAAAAAIVAATADDIAAAATAKTAADTAAANLLTALQNQVDAATALATAQATYDATTAGTAAVVAGQIAADINAKTENSNAVTAVADGGVITITAKEANTPITITASASNKAAVEATYYVEGDELPEGKAVGDVKTPAVAGGEDDTQKVVVETTTASAEGVAQVTTVTISGRIETGDSLKLNITGGRNENVSEFITLVAGQSYYVKALMKEGGGGDNFAVAWIKKGEAAPVADALPIPGDVLTPASSITYTYAGLKLDQKAGDLTTLPTGTIDVSPTSNVGDYDIVIGGAESANYDITHVNGKLTINPATLTVTAANKEVFESLALPELTYAYSGFLNGEDDTIVTTHSSISTDADNAIPGDYAIVVSGAVAPNYTINNVNGNMKIKTVGKAKVTGLAVSKANALEGDKVTFTATATGDLLTYEWFVGKDKIEGVTGNTLTLDDVSLDQAGRVQVFASNFKGKARKLGKLNVSERLNQVFLVVGDDSVPVQGANSIKIREYHDIGGTAVADLTGNSKYPDSPDAVKSASKFESETNIRDNYGLEASGYLHPKETGDYTFYLATDDGGEVWLSTDDDPANGVKIAQETSWRGVRNYDQDGADDGGEAKSAKIALEGGKVYHIKVLMKEGGGGDNMALAWSFNDDAAPADGAEPISGEFLSQTGSNDNHPDYVKDVELKKLLESQGYSVIMQGAGYPENNIDPRHAAFVVISSTVTDSAQVSSYKNTTAPIINMSGSFQDDLGFVGNKILTGSTVSGSEAVLYVEGDEIPEGKAVGDVKTAAVAASINIVAASHPLAGGLAAGSQEFSTAKQVINWGMPNGNANVIATIGDSDKAAIYAYEVGVGMGGGIDAAGRRVHLHTTTDGLATATTAGSSLISAAVNWVMEFDILGSGGDLDLVEGESLVLDGRAVGENIVVQWFKDGVAIEGGASLDLGVLEQGDAGTYTRKATDPDAPWVKRFKEISYVVSVSKRGPEAVLVTSSSDLTASDAIIKSKLEGKGYYVIQSDAADTYATDVEGKMLVVISPSAAVSGEIVFDNTATTSGAFFATTNEFGDQMDLGLSNRLIDSLSFEYYGDFTADGDETAVARIYANDGSDDGSGNKPGTLLYESDSFGIAAGFNSVNISGLLIEGADSITWTVEFAGVGEVEGDRAGLIFYNPPAVGSSSDDFWVKSGGNWSTFTASDAETINNFGARVTAGVEDDLLTSANVPMVVLSAGFQSSVKYTGSGEGDSGTASGSKITIVNGDHGLAGGLTGDVGLVTLGNGDAGIGWGVPQGDVDIVATLVGDGEKAAIYGYKEGALLADGNAAPERRSFVFATDELLGKADANALKLIDSAIDWTGGTGFLTSPSSAELLEGESVTLSATGYGPGDVTYQWKKNGGNIDGATGTSLTLEAVAKDAAANYSVVVTSASGATAEASASIKVYNLPAITLVAPLEGSTTSAVTHQVKIRAVGGADRIDAETISVAINGVDVTENVNLATNIRGVQISADLVENTNTDTIKGVFLGYEDLAPGENNGMQVTMSFEVIGGARVLTKQWSYTLYDSSQTGGDGSIAKMAVNQIFQRGNDLYVVWPGSPGLMLERNSDCKGGVWEPLPNTVGRGLHVEPNCGTQAFFRLVRVKE
>A_OM-RGC.v1.000015145
IKPSDLGGDKFLFGQTQQGIHNGIRNNGFLHQAHWGADTNGATNLNDYDASANDGWVHAAWTYDGATDTGKIYLDGVLDWEGGKRAPNGSGTLIIGGRNGGGNGYRGLVDEVAVWDIAAPAEYIAKIAAGQSPLDDDGDGLPDRWAAGFGITDPDADADDDGVANGDEFLVGTDPTNADSDGDGLNDGDEITQGFDPTDDRSLPLPAAIAYYNFEGDSDSVVIDRTFNGNNATVGKPAQTTLGVEGGAPGGASPGKAANLQDGLLRTPIDATPIIQGDGSYTFTAWIKPSDLGGDKFLFGQTSQGIHNGIRNGGFLHQAHWGADTNGATNLNGYLADDEDGWVHAAWTYDAATDTGKIYLDGKLDWQGGKRAPQGSGQIIIGGRNGGQAGYRGLVDEIAIWDVALQAGNIANIAAGQAPASSVDADGDGLADAWENLYAGNLTDLGAEAAGDTYGTSYNNALTAANSGISTDNTYTHAISGGGAETVNGVEFELLNSGTTPTNFAWDVSSIKNQLDNNNGGWDVNASGVTDDGLKGLLGSFTFNNDGAVGSNQTFTLSGLTAGQNYKLTLFARKWANDTQRQQDVDFTANGETASIKISEDHPELEPINAATRDTAYSISHVYKAGDDGTLSVKFTVADDDVQGAPGSFHMYGLSNQETTIASGDFDGDGISDAAEFAALASDPTKADSDDDGLTDPQEFELGTQPQVADSDGDGLNDGAEILASTNPLDSDSDNDGYADGTEVRAGSDPTDSNSIPPSLLAYFDFESDASDTIVYDIPAGTEGGQEYGGSLGMDFDTSAELTVSALGAFDSGSDGLNRDINVKLWSRADGAGVEVLAELDFTGDDPGTLEGGQRFKPLADPVTLPAGSYTIVGSGYGAGEPNINLGVAAAEGLSTNDAGGVITFVGGSRWGDAGAFPTNVDGGPAQRYGAGTLKVAAPVSDTVADRGEWGNDATVGRPDRTTLGVAGGAPNGPSPATAVELNDGLLRVPGVDLSKVISGEGSYTFSAWIKPTNLDGDKFFFGQTSQGIHNGIRNGGFLHQAHWGADTNGATNLNTLAGEWVHAAWVYDGDSDTGRMYLNGNLDYEGGKRAPNGSGNLIIGGSNGGGDNYRGLVDDIAVWNQVLTGRQIQAIAGGQSPINLAPLDEDGDGINDATEIALVGNTTDLGAGPGSKGVSFNSNRDNEIAAMDADTVAGVVPSTGWVSTDGGADAAGGANGSITNGFSVDWSSNGTWNTNNGGADGDDKLMNGYIDAIGGDGAAQVKISGINGAFADGYDLYVYFGSDGNNRTGKVALEGGATYSFNTFSQQGGNFPAQYTQTTDEADGNPQSNYAVYKGLTGDAQTVNLIRGSSNSGFHGIQVVGTTTGDYDGDGLTDVAELEGATSPIDPDGDDDGLNDGAEVAAGTNPNNPDSDNDGVNDGAEITAGTDPTNKDSDGDGFSDGSEIAKGSDPTSSDSVPPLPAPIAYYDFESKSSTALDRSFNGNSATVSGNITFVDEGAPNGASPNAAASMAGGHWRVPGIDMNSQIRDSGDGSYTMTAWIKPDATNGERFIFGQTNQGIHNGIRNNAFLHQAHWGADTNGATNLNDYLAAEGEDGWIHAAFVYDGATDTGRIYLDGELDWEGGKRAANGSGHLIIGGRNNGERNYTGLIDEVAIWDEALAAPEVAGLVAGGSPISSLPDEDGDGFLDAWETKYAANLDVLGGSKDASLLTYLNFDNQANDQSGNGLNGTLNGPAAFSADAEGFSGAAGDYAINLGGVNDKSAVIIENATLDSALNNNTMAVSFWQNTTQTGNTSSFWIHSPSAGANERGFQAHVPWGNGTIYFDQSGCCNGNQRVTVGGKVVVNQWQHFVFQRDADGNQQIWVDGEKVAEGGGTAEPLEAFTKITIGAEGNSNNNSMAGRLDEFAVWNRMLTAEEITTLQSSATTEILNITPSDADGDGLTDAEEYATQSSDPTKADSDDDGLSDPQEIALGTQPLNADSDGDGLLDGDEGVSAASYSQNFDGFDDGVTELDDGSVIFGQAASVQ
>A_OM-RGC.v1.000016102
MGLSRLENFLKNARGNILYVSPNDLDSTDSIENKGNSLTRPFKTIQRALIEASRFSYQRGLNNDRFGQTTILLHPGDHIVDNRPGWIPNGAGSFIRRDGTTSSDFSAWDLTTVFDLSNSNNALYKLNSVHGGVIVPRGTSIVGYDLRKTKIRPKYVPSPTNDDIETAAIFRVTGECYFWQLSLFDADPNGTAFIDYTANTFVPNFSHHKLTAFEYADGVNNVVIKDSFQTLGTNRTDLQMYYEKVGLVYGTASGRAVEPDYPSSALDIEPKVDEYRIVGSTGASVGITSIKAGNGVVSSDIITVTTAEAVSGLDVDTPFVLDGVTATGYDGKYVVSEKVNSTQFKYQVQNAPVDPLPSVTGSTVELNSDTVTSSSPYIFNCSVRSVYGINGLHADGAKATGFKSMVAAQFTGIGLQKDDNAFIKYNTTTGVYDDATVPGNENLSVDSQAIFKPSYANQHIRCSNDAVLQLVSVFCIGYAKHFYAETGGDMSITNSNSNFGAKSLVARGYKKNAFSQDDLGYVSHIIPPKEIPINETAIEFNAIDIDKTVGIASTAHLYLYNQTNLDAPPENVLDGYRVGAREQDTLKVLVPNADGVATEYSSRIVMPGSQDSREKVFTVNRSAAGINSITEVTNIITLTGAHTLDNGESVRILSDNGRLPDGLKANTVYYAITDSNASAGLSTNIDIKLAKTETDALNATALAINNLGGTLTIVSRVSDKNSGDIGHPVQWDSSESQWYVKVSTASTDNDIFNTVCVGLGTTSLGDSTPRTYIKRKSDNRNANDTTYRLRYVIPASSGGKVGRPPTDGYILQESNTGIGATNTEIQTYFGSGSLSNENQQRNFRFIAGSRWVDNVAHILTELPHNLSVGSQVELINIKSSVNTTGLGNSGFNGTFPVTGITSAREFTVGIATDAGNFTSDTLARNTSLPYFKRKRYNSTYVIQGTEETQKYIQGKQDGVYYLTLLNASNNPAVDPFTDEKYSQPIKNLYPQTDRDNPTADPDGTLCYALSEIVGEVIVDDVRKSVTKETIDKFVKDIDVGIGLTDIVTSTGGTFHRINTNIDHGFNRITAVSIASSGTGYGTGVDADYYNAKLVGIGTSTTGINATAKVTVDATGGITAVKIMDGGSAYGIGNTVNVVGIATTGIHASAVLTVDGVYDNVGDVVRITGVTSESYSGYNNIFRISEVHVGGGKSFTAISDSAITGVTNTGIGSIQLDNASAYLTGQAIPISNISYNPTSGLATVTSISAHGLKANAKVRIDAGITTLTTFDGDFVVNQNVDLNNFIVKIGVNAGTEPVAAGASMFVLRNGVTSNDGIPTIENESINGRMVPTYAGITTTLSVAVADAITTEVRLTGIGTLGLEMGDYLSIDDEIVRVKTTPANPPANPLYVFRAVLGTRATSHLTGSIVRRVSPLPVELRRHSLNRASGHTWEYVGYGPGNYSTGLPEKQNRTVTDTEETLAQTTRMEGGANYFTGMNDKGISFSGNKKLSTVTGKEEVFNAPIRSITGEDISEQTSINLTSATEGTFTKSIRVDGGAEGKSISEFTGPVVFSNKITSSSSRGIEATHLFLQGDSTVSRKLTVGISTPVTAGTPGDITFFENPTQGENAGWVYTADKDWKRFGNVSLEKEQNYYVFDKAGVAIGAASSSSDLGKSSFIVGAGASCFASSNFGVGIGTTNSGDSQTFKLHVIGDTQNLGNLNVTGICSAAFLVGDGSDITNLNAAAIGWSPVKDPTGVGQTGIFNAASGKINEARVGIGTSVPQYNLHLGSPGTGRTDLYVRNSSIFKGTIIADGGVNVTGGGLTATTYRLVSDSSTITCGVTTCKNTLVVGTNATKFTVTGNQCGIGTASPRAKLDVDGAIKIKTSSENVHALDISSNNVDVDLSKGQSFTLTVDSAVSQFTLLNPPDDATTFTIKILQNATGYSVGINTFKDASGNNVDVYWPAGGVVPIVTQDANKIDIYSFKTFDSGSSLYGVVGGQNFVA
>A_OM-RGC.v1.000017217
LYVDPSSLDATDSIENTGNSLTRPFKTIQRALIESARFSYQRGLDNDRFGKTTILLYPGEHIVDNRPGLVPFGANSYYFRNGGTTSDLPPFDINSNFDLDSPDNELFKLNSIHGGVILPRGTSIVGLDLRKTAVRPKYVPDPENDNIERSALFRLTGACYIWQFSMFDGNPNGVVYKDYTTNTFVPNFSHHKLTCFEYADGVNDVNINDTFLTYSTDRTDLDMYYEKVGLVYGQASGRQISPDYPSAGLDIQPKIDEYRIVGPTGGNLEIDSISSSATTVTVNLKTAATGLEVDTPFRIQNVSASGYDGQFVVSEKLSSTSITYQVQNAPSVSNPSATGATLSLSSDTVTSASPYIFNVSLRSVFGMCGVLADGAKATGFKSMVIAQFTGIGLQKDDRAFVLYNRDTPSTGVYDDNTKSGNETLSSNSRAKYKPEYRNFHVKVTNNSFIQAVSIFAIGYAEHFVTENGGDISLTNSNSNFGANALTSSGFREESFAQDDTGYISHVYPPKEVPLTESSLEFSPIDVEKTVGLSSTGRLFAYGSSNEDVAPENVIEGFRLGARANDQLKVLIPQGGVTSEFIARIVMDGSTSTDGHTVAESSSEKSFNVRRSAAGINSVGTSSDGNTGNVITLEGAHNFINGETVRIIGETGQIPDGLEANTVYNVITTSSTGINTNTNIKLAKTLNDALNDNELTLNGNGGLLKVVSRVSDKNSGDIGHPVQYIGTGNTTGWYINVSTASTENTIYSTINSLGTAVLGEATPRTFINRKNDNRESNDTLYRVRYVIPKDGPVTARPPVEGFILQETSTSIGSTSEIPKYFGTGNLSNRNDLRNFKFIANADWAADVATITTELPHDLSVGSEIQIVNIKSTNNTTATQNSGFNKNLTIVSIPNSKQFTAALTVDPGTFTNDTTVRDVNLPYFRRVKYNDTYYVYRISESQQYVTGEQDGVYYLTLLNASNKPTVAPFTEEKYSQPVKRMFPQTDRDNPTSDPEASQCFADSDTIGLVEINDPRKSVTRETIDKFIKDTDIGVGITDIQSLTGSAHTIHTTIDHGLNRILKLSINGGGTQYGTGGGSEETYYNANLVSIGASTTGSNATAKVTVSAAGTISALTIMDGGSAYGIGNTMHITGITTNGTSGHTPAVVEVQGIYNNVGDVIRVSGVSSESYSEYNDLYRITGITAGSDKQFNVSSASTITNISSVVGSTLTSNAYLYLTGESIKVDSFAYDSISGIATVNTSSAHGLRVDNKIRITGADNSQYNGSFVVTENVTQTRFKVNVGVGTQSPTESSSTIFAFPEGFASQNGNVTINNENTGGRMIPPYAGITTTLSGSVTTATGKIFPITGLNNFTSDIRIGDYLQIDDEIVRVQNTVQPGDASITVYRGILATKATTHDLGAVVKRIKPFASELRRHSIIRASGHTFEYVGFGPGNYSTAFPDKHDRAITNDEELLAQSNKREGGINFYTGMNDKGISYSGNKKLSTITGREEIFDTPVRTITGEDILSEPAINVITPVEGSFSRSIKVEGGPDNNTTSEFNGPLIINNKVTVNSLNGLETNTLFIQGDATVSRNYTVGISAPVLAGNPGNVIWKANPVQGGTWGYVYTTDNAWRAMGPISLDRDLSIFVFDKVGVGTTTPGSNTFQVGSGTTLFAVDSDGVGIGTTANGYKLNVEGNVNISGVVTATKFDGDGSLLTSVNVSAAGWTNITGSDAILYNTDLNEVGIGTSVGTGSDLTVGEVGAAGTSLFVNGQARFAGIITANNVIVTGFTTVTGDYAIENTGGQIIAGIVTTTDLVIGTALTTSSNQIGLGTGTPRALLDVEGVLRTTALAENVDSGLTISGTAPNRKVILDLARSSVFEITPSSAVDVFELRNPPTDGGTFTLKITQGSTGGFAVDVDSFKDLNLTTPIPVYWPGGVVPTVTTTANRTDIYSFKFFDGSSIT
>A_OM-RGC.v1.000017556
MSFTDNGDSTATITGTPLDAHVDAGGTAITVQGVSGGETVQASYTITVTEVNDEPTLTATGATGTFTEGGANFALYSSADAADSDSQATQTFEEIVITITNVVDEEEYLVIDGSDCDITTAATCVANTATNEGAAVVTLNSGTATVTWTADNGNELSEAEMETLVNALAYKNTDTSPTVANNRVVTITTMKDSGGTANSGDDSVTVSIAATVTVANTNNAPSIADSDDTGAVTEAASGTTDTATDTMTVTDGDGDTITWSCSGCTDAGDTQTLTGTYGSWSIVEATGAWTYTLDNADSETDALDGGDSVTDTLTMVASDGTTTSSHDVVVTITGANDLPTSAAGSKSTQEETLVTLATSDFTFTDVDGDDSALTQIQITSLESSGDLECFAQNGGAAEWADCQANAVVTAGDRIRLTPATNSNDDVTFQFKVHDGTGYSASAYTFTISVSAVNDAPTWSVSANDIAVDEDVAGTITGSTIADVDDTSLDSMTISSTESGTFTLASTNGLTFSTGDGTADNQMVFSGTIANINTAIATITWTSQANNNNNAVLSLTANDGDDDSATDQVSITVNAVNDAPTSAGDSATVTEDVAYVGWTASSDWGYSDTEGSAMTQIKLASLPSNGALTDDDENACATGNAACEVDDIIVLAKLDDLFYTTSSNSVASDSFTFYVHDGTTWSTSAATMSITVTPVNDAPTVANAQADFNAAEDAALNYQFNTNVFTDVDSGDSCTYTSTLQNGNALPGWITFTASTRTYSGTPANGDVGTVAVRTTCTDGSGAAANDDFTITVTNTNDAPSNAGDTATASEDVAYAGWTAAGDWGYSDVDAGDSMTAIKIVTLPSQGTLTETNNACGGDGCAADDVVAIARLAAGDLKYTGNSNYNGQDTFTYQVYDGEAYSSTGTMTITINAVNDAPVAGDTSDQTVYEDVAFSFQTTASTDVDGDTLSHTCVETGTDMPGFMSETADTGGRATLAGTAAASDLTGDADGGNTYAMTCTVSDGTATASDTFVITVTAINDAPYLSGDSGGGAVDAASVVEDSAFSSTLTATDEESNDVTFSKTSGGSCPTWITLADGGGEAQTAVLSAAANLITDARVGAHTCDITMSDGTSSTLDTYTITITEKNDEPTLTATGVTSTFTEGGSNLVLYSSADAADSDSQATQTFLSLKVTITNVADTGDEYIVIDGSDCLITGAATCQADTATNSGAAVVTMDGTTATITWTADAGGISEAAMETLINALAYKNTEDAPTVANNRVVTITTLQDNGGTGDGGDDSVTVSIAATVTVANSNDAPTVANQISDTAVNEDAALGAGNDPVGYQFAANVFADADSGDSCTYTATQTDGSALPGWLTFTANTRLFTGTPLNANVGTLSVRVTCTDGSSATASDDFDIVISNTNDAPTTSGGAATIAEDATHTFTTTASDWGYADVDVGDAMTSVDITTLPGTGTLRYGGADVSAGDDIAIANLGGLTYVPVANANGAVTFTFKVYDGEALSASAGTFTMTYTAVNDAPTVASQIADASTAEDSGYSLDVDGTCTDVDGDTLTYTISGAPNTLSISGTTISGTPTNDNVGAHTITVTCTDDGTGTLTASDQYVLTVTNVNDAPTTTGGAATIAEDATHTFTTTASDWGYTDVDSGDALVTVDITTLPATGTLRYGGADVSAGDDIAVGNLGGLTYVPVANANGAVTFTFKVNDGDAWSASAGTFTMTYTAVNDAPVVASAIADASTAEDSGYSLDVAGTCTDVDGDTLTYTISGAPNTLSISGTTISGTPTNDNVGAHTITVTCTDDGTGTLSASDQYVLTVTNVNDAPTITSTAVTAVNEDAAYSYTVTTNDVDGDTVTLTGTTVPSWMSFNTNTGALTGTPTNSHVGSHSVVITASDGNSGSVTDSFTVVVSNTNDAPTVASTISDVSHAEDAAYSLD
>A_OM-RGC.v1.000017590
LYVDPSSLDATDSIENQGNSLTRPFKTIQRALIESARFSYQRGLDNDRFGKTTILLYPGEHIVDNRPGFIPFGANQYYQRNGGITNDLPPFDLNSNFDLDSPNNELYKLNSIHGGVILPRGTSIVGLDLRKTTVRPKYVPDPTNADIGRSALFRLTGACYIWQFSMFDGDPNGVVYKDFTTNTFVPNFSHHKLTCFEYADGVNNVNINDTFLTYSTDRTDLDMYYEKVGLAYGQASGRQISPDYPSAGVDIQPKIDEYRIVGPTGGSILIDSISSSATTVTVNLQEEATGLEVDTPFRIQGISASGYNGQFVVSEKLSSTSITYQVQNAPSVSNPSSTGATLSLSSDTVTSASPYLFNISLRSVFGMCGVEADGNKATGFKSMVIAQFTGIGLQKDDNAFVLYNQDTPATGVYDDNSKSGNETISSNSRARYKPDYRNFHVKVSNNSFIQAVSIFAIGYAEHFVTENGGDISLTNSNSNFGANALTSSGFREEAFNQDNTGYISHVYPPKEVPLVESSLEFSPIDVEKTIGLASTGRLFAYGASNEDVLPQNVIEGFRLGARTNDQLKILIPQGGVTNEYSARIVMDGSLSTDGVLVEESTSEKSFNVNRVSGINSVGTNSDGGGANVITLEGAHNFINGETVRVIGETGQVPDGLEANTIYNVITTSSSGIGTNTNIKLAKTLNDALNDNELSFNGNGGLLKIVSRVSDKNSGDIGHPVQYIGTGNTTGWYINVSTAATENSIYSTITSLGTGTLGAATPRSFIKRRNDNRESNDTLYRVRYVIPKDGPVTARPPVEGFILQETSTSIGESSEIPKYFGTGNLSNRNDLRNFKFIANAEWSASTVTITTELPHQLSVGSEVQVVNVKSTNNTTATKDSGFDRNFVVASVPNSKQFTATLVTDPGTFTNDTTVRDVNLPYIRRVKYNDTYYVYRISESQKYLAGEQDGVYYLTLLNASNRPTVAPFTEEKYSQPVKRMFPQTDRDNPVSDPEASQCFADSATIGLVEINDPRNSITRETIDKFVRDADVGVGITDINSSTVTGTAHTIHTTIDHGLNRVLKLNINGGGADYGTGGGSEETYYNANLVSIGTSTTGSNATAKVTVSAAGTISAVTIMDGGSAYGIGNTMHITGITTSGTGHTPAVVEVQAIYNNVGDVIRISGVSSESYAGYNDLYRITEVGLGSDKVFTVSSASTISNISDAVGSTLTSDAHLYLTGESIKVSSFEYDFTSGIATVNTSSSHGLRVDNKVRITGANNDQYNGSFVVTENVTQTRFKVNVGVSTIAPTESSSTIFALPEGFASQDGNVTINDENTGGRMVAPYAGITTTLSGSVTTATGKIFPITDLNNNGSDIRIGDYLQIDDEIVRVQNTVNPGDASVTVYRGVLATEAKTHDLGAVVKRVKPFSSELRRHSIIRASGHTFEYVGFGPGNYSTAFPDKHDRAITNDEELLAQSNKREGGINFYTGMNDKGISYSGNKKLSTITGREEIFDTPVRTITGEDILTEPAINVVTPVEGIFSRSIKVEGGADNNTTSEFNGPIIVNNKVTVNSENGLETNTLFIQGDATVSRNYTVGISAPVLAGNPGNVIWKANPVEGGTWGYVYTTDNAWRAMGPISLDRDLRIFVFDKVGVGTTTPGLNTLQVGSGTSLFAVDGDGVGIGTTANGYALHVIGGANVSGVVTAAKFEGDGSLLTSVNVSAAGWTNITGSGAILYNTDLNEVGIGTSVGTGSNVTIGDVGAAGTTLFVNGEARFAGIITANDVTIDGTTTITGDYDIQNSSGQITVGLVTATDLIIGTALTTSSNQIGVGTGTPRALLDVQGVLRTTALSENVDDLGITGTSPNRKVILDLARSSVFEVTATDGLDVFELRNPPADGGTFTLKITQNSTGGHTVDVDSFKDLNLTTPIPVYWPGGVVPTVTTTANRT
>A_OM-RGC.v1.000018488
TGGGIGGGLGDCDDIDAWLMTSPPYNGPQSGFDPGNWDNVTIIEYDCTTNQFYNPNTAPNNVHKFAMGTDNDGSIDVADSDSDGVIDMVAMNDGWNQNVTYATGGGTTWATGNLAFIGDFVGSDVSLEDINQDGHMDLVVPSMLTVTTVTSTALGNSTILSTDNLQDQNTVQIILSDGSGGWENPQSFDVGRRPTMAIVSQLTGGSGSALDIAVGQRDYTFSFVDGSLWIDSKGWGGSVDSITIVQLDNQDLGVTGLSVSPATYNPFTQSAQLGAGNRDVNVTVRNTGLETVSGSADVEVKVRDILSGTDTIVYANDFDGNVDTSNCSGCNLDAVSYSGEWGSGSSWHVEQASNTSNKADTRFEAHDNPTGFMWAGLRAANTSDGGSLETGYYNNMDEAFIVENIDLRNSDTAAMDIDMLCAVGYSMVYYSSTGIANRVLYDDSCTIDVWSESDGWASVNYFGGHDNDRVLYIQNGYAPERAVNNNLYYSGTIYNWLNLTGDDAIDLTQWAGEVIDIRFRFRTGFDGSVGTSDEVNQTQWDGFAFDNLSIRKTVSSFGASPQVSSQTLTLTNFAPGDEEVVTLPANFVNGTTYLIETSITSTTGITNGDITNDDAKFSTLVENLYDPATSDITSLQKGALYAADTYPIDVEVVNRGNTVTDFDVVANIYTAQSSELLNEDFEAGSGGFQFGDDGDNFGVVIDDTAANVQNSLVPQNRPVFEGAAYWFGGPDDGYGQDWNETMNLATIDLTNMQGDFAYLNFDYFAEMEVLEDSNGNVVGWTAETGLETSWRSGSTTYNGVVYGSWNDINENGVLNNQTCEDIDDDGYLDEVETFGDRPDDGNYRVWFDSEGLKKSVTLDLTHVYLLNTTNTNSNLWRTECLSMSGFEVDFTWRFQSDSNGATGANGLAGFGLDNISVTEFTFVPDQTYSTTVTGLDSQEDRVVTVGSHSFTQGIYRIDAISVFDNTTQGTDWYGAQELLLSNNLTRIVFDVASVDVLLRPPDVLSCVETIISCSYPIDDAKNHDFSLSLDNGVLAGDYNIKMSVVDTSTNTPVAGSPFNSDAGLISLTPHEKTNASWIAPFSGWQDGTVYNISFFAELSDGTPSGNMHYFNILFEENIDVAILSAPTDQDRLKMVREDLEAMGMTYTQFKPDDWATYVNSDWIDPLKYNKVLLPWQTENNVLNGNYYSRLALGIGGNPSPTTVLTSYMNGGGTVQMHLGPYADSPHNAYLNNKLPFGIEVQDRDTTTNPQVTYNDMTILDPYHNMMKDIVPSSFVGVNGGNYVSNAVINTGQTGNDQMPYICGGPITNPRTGFDTSFHNIIQGPESSMSLLATCGYGSGGLIVTTIDVEKDTVTNEFGDTTFPILSNLLSYQMNPYPNGFGIAGGDDWDLLINGEAPDWDTVNGNYQRMYLKSSASLDFSFESTVSGLDANWEIRSGDSFDVTKWDGGVLPAGQFDHTPDDSHTASFCVLDTSSSTNCKTDASWIVTIFLHDSAGHVRKASIELVTNDIQADEDRPLAHFSVVDRLDTSAYITPLDTYEVNGEQWMFFEIRCPGDETDPCERRVYFDASLSEDNDSTDGTKGITEYEWRVYSDRYYNQLPGSPYHEYIRGTDSFSYAFKNVTVNPSGQNNGTPIRIDLTVQDRANKDSEKYRMFFQVVPDSFGDAEATVDITNPTAGDTQSGAFVWINGSVTGGVEESDLSIYVALSGSDLNLTPTQQFARAQAMKFNSSSNLDNGAEFSLTLSIEDLYLEGQGVSQTVYIKIQEGNDGEPIYQQIQINLIPLTEDDPCVADPTAEGCENNTDGENTESGGDSNLLIIVAIVFVVLLGIVFATVLLVRGRGGSSDVDSGMGEVTFGGVETMDPKEAYVQQLIAQGYPEETARAYAEQYASHFQQ
>A_OM-RGC.v1.000019197
MGLSRLENFLKNVRGNILYVSPNDLDSTDSVENKGNSLTRPFKTIQRALVEASRFSYQQGLNNDRFGQTTILLYPGDHIIDNRPGWIPDGSGNFRNRFGSTSSDFSAWDLNTNFELANVNNALYKLNSIHGGVIIPRGTSLVGMDLRKTKIRPKYVPNPVNDNVERSAIFRVTGACYFWQFSIFDADPNGTAYLDYTENAYKPDFSHHKLTAFEYADGVNKVRINDTHQTYGSNTRTDLDMYYEKVGLCYGVTSGRQIEPDYPSTGIDIQPKIDEYRIVGPTAGSVGISSIKAGDGTTSSTIITVTTNSALTGADVDTAVVIDGITATGYDGQFVITEKVNTTQFKYEVQNAPSNALPSTSGSTAALTIDTVTSASPYIFNCSLRSVYGMCGLLADGSKSTGFKSMVVAQFTGIGLQKDNNAFLKYNATTGAYDDGSVSGNESLNTDSRSVFKPTYNNFHIKAINDSTIQAASAFAIGYAEHFAADTGGDMSVTNSNSNFGAKALVSAGFKKNAYSQDDVGYITHIIPPKEFPLTEKTVEFTSVDIATTVGVGTTNERLYLKGQTNPDVKPENVIDGYRIGARTSDSLKVLIPVSSGVSSEFSSRIVMQGYQTTDSIKNTPISGEKVYNVNRSAAGINSVTSNTFKLTSPHTFSNGESVRVISSDGRLPDGVESNQVYYAITSGISTNVDLKLAKTLSDAENASALTINNLGGPLKIVSRVSDKNSGDIGHPIQYDNTVKNQWYINVATASTDNQIQPDVIISMGTTALGNATPRTYIKRKSDERSAVDTTYRFRYVLPSSSGVSVGRPPTSGYILQESNTSIGSTTSEVATYFGTGSLTNVDQQRNFSFIANANWSASPHPDAANILTEMPHNLSVGSLVEVVNVKSGVNTTGVGNSGFNGTFEVTGISSAREFTVGVNTDPGTFTVIDTLTRSTNLPHFKRKNYNTSFYIQDSDEVQEYVSGKQDGIYYLTVLNASNSPSVSPFTGEKFNQSIKHLYPQVNRDNPVADPESTTSYAVSNPIGEVTVNDVRDSITKETVDSFLRDTSVGLGITNIITDVGVSTNAGVGTIKIPVGTLNFPISKSHTVFTDVDHGFNGIQKVSIASSGAGYGTGGGSDETYYNAQLLNSAQLGVPIAAGYAVGVGSTTGQHATARVTVDKHNGGITNITIMNAGSAFGIGNTMYVAGIGTTTAVAHIPAKITVSKINSNIGDVVRISGVTSESYNQYNDLYRISEVHVGAARSFAVISNTPITGVSTAGIGSVVTSKSIVYKTGNALGINTFTYDSTLGIATVGVNTYHGLKINSKVRVAISTVGVKTDGHNAPATSEENILGSYIVTKDLAVDRFTINVGASVTTGGTISVGASIFVMREGIAANDGTPTIDDESLNGRMIPIYNDLNAPLEAAMTKTATTIQLVGMGLTNQYNVNIGDYLTVDDEIVRIRSTVRPHSSDSDPSGPITVFRAVLGTKAATHSVNSVVRKITPLPVELRRHSINRVAGHTFEYVGFGPGNYSTALPEKQDRTISETEELLGQSTRKNGGINYFTGMNDRGTFFSGNKKLNSVTGKEEVFNTPIRSVTGEDISVKKGINLVKATEGDFSQSIKIDGGDQGKAISEFKGPVIFSNKVTSSSTKGLEATSLFLQGESTVSRKYTVGIATPTDAGTPGDITFKENPEGGKYLGWVYTTDKAWKRFGSISTATNYDYHNFDRIGIGTDITESGKLLHVQSEGADAISQGWFNVQSNHDSGIAIRNSSRTSYIIQSATDAGTTAFTGSLATGLGILANSDAPIQFANGTAPSSAKLTITGIGSVGFGTVAPRCFVDLKEGHAGINTFMILPQVSSTVGLGTTAGAMMFNTATSKFQGFTGAAWVDLH
>A_OM-RGC.v1.000019970
MPLSRLENFLKNIQGNVLYVNPEELDATDDISNTGNSRTRPFKTIQRALLESARFSYQLGKDNDKFDKTTIVVAPGIHYIDNRPGYQINTAGAVTDVNGSSQAINEFSIGTEFDVQSDQNVLFQFNSAHGGVIMPRGTSIVGMDLRKTKVRPKFVPDPANTNIANSAIFRVTGGCYFREVTIFDGDPADRIFKDYTTSVYQPNFSHHKLTAFEFADGKNEITGKGLTDLDMYYAKLTLAFGNSSGRAIPSYPSNTDFEKVTDESRIVGELSQVGAIEIEDIYSGVNPSSSTATTVVSVQTAEPHDYNVGTPVIIRGVAGSGNVNGTEYDGVHIVTQVLSDTLFTYSVTTAPASTATPNLSGLAPTVAIESDTVASSSPYIFNCSVRSVFGMNGLHADGAKASGFKSMVAAQFTGVSLNKDDNAFVKYDSVSGTYKDQATLGSSTTLHTDSFAIHKPSHESFHIKASNDAVLQLVSTFAVGCGKHFICESGGDSSITNSNSNFGEKALGADGFKFDAFNKDDKGYLVNILPAQKNFANEVNFNWLKLDVEDTVGAPSNKLYIRGFKNKDTVPTDKTSVFTVGNRIGETLNLTIAGITSTANVLMTVPSGVGPSGRKIHKVGRLAGINSITSDVITLQADHNLFQGESIKFFSDTGSLPDGIEHKKTYFAITASLAANQIKIATTKNNALANNNIAGVNNLGGELTIISDVESKVPGDPGHPIQWDETGWHVNVDSGNELHTFIVQNQAGITPETTNVFVKRQVDNRRDLEKIYQATYIIPEGASNAAPPQNGYVIQDSGAVIDDDKFQNDNVDLASDTDLRTDTNIIHASWSSNVGIITSKFPHRLKRGQTVQINRLRSQNNSGGLANQGYNGVFEVLEINDKKTFSIGISTNPGGISTITTGIPYTLHNNNVVGSGRTFSPYFVRKDYGNAYQIFNHQVIQEHRPGSQDGIYNLTLLSYHNIPEVSPFDIGQNRFPQNINDLRPRVNVDNPVDDPEPTKSYALRGLIGQVEGSDPAHSITKESSLNLIEDTGVGIGLTTSSISGTDVSIFTEVDHGFNGILNLGNITGGTQYGTNSGSAEFYFSVDLVGGTGKGATADVTVAAAATITAIDLVDHGTGYTVGDVLTVKGIPFITPGSDCQVTVTEIDNNVGDVIQVVGVGSDQYNGLSRITNITDPNKVMFEKTNISVGSTGGYMYHVGVATAINNIVHDTISGIATVTLHRDIGLRRGDQIVISGNTGDRSVFNGTFSVQDRIGYGSSVSVKMDAGTAPAFQVGPIAHGSGIGLRGKNRGITLYGGVTTNLTSGLTTTTNTLSVQNHSKLRRGDYLQIENEIVRITSNATTSIARGALGTNATSHPAYAAAVKIKVLPMESRRHSTIRASGHTFEYIGFGPGNYSTSLPQTQTRVLDDDEQLLAQATTSRGGTIVYSGMNDKGEFFVGRKKIDAITGEEKSTINEFDATTTTALPSTLTLDELTVNSNLYSLGNSEFVDIELKGNRSGNVGNSVIIGVNGSNQTAPTSSTDEVIINTTYDKGGYLGWVRTSDSSQPWKKFSPISYDHTDSYSFDRVAIGIAENTSGRVFDVTGDGSIGGNITVSGIGTFQTGLVAGSAQISDLTSGRLVFSGLNGELQDSSSMVFSGATLTVNTLVVQQNATVTQTLQAEQITSTDDINAADDITAGGTVTASDFVGNGTIPIGGIIMWSGTDANVPSNWALCNGSNGTPNLVDKFIVGRGSAYAANSTGGSADAVIVSHSHSTTESGHEHNYAFASRDGTSIGNNFASSGISGVTDQGNISELEQSGGPDGDRLAAYTADTESVSTGLSIDTQGVSGTNANLPPYYAIAYIMRIS
>A_OM-RGC.v1.000019999
MAACDHLGFNVFYHTYQNYWNDLCRYNTPDISYDQFLTGVSMTYALFPPKAQLFSDYQTQLLNSCFSGGSSSSDPGTYVTGGTANGTNDTLVFTNSTGGTFTVANSALLFNDAFVSGGTLDTTTGCVTFKNTSGGTFQVCGFDGFTSYWTANTDGSISTSGMSDVNISGDVRTTGTLTVGVDDTGYDVKFFGATSGKYLLWDESDDALELTDNTKLKFGTGDDLQIYSDGTNGRVSVGSGLLQVEGNTLDFTDGSASSYLFRGVASGAVSLYYSGNKKLDTTNTGIDVTGEVKGDIISGTTALVKGNLGVSGRTLLGTIDAAGASYSTDKILVAQSNGEVEYLTKAQLQEDISAGYWTANTDGSISTSGMSSINVSGDVKTSGKILLGDGSVSDTYAGFGNSADLKIFHNGSHSIIRETGTGNLYLQSDNNVILSKDSSTEAMVKGIADGAVELYHDNVKKLETTDTGVEVTGNLTASTALFAPIITGTTGIINGNLGVSGRTLLGTIDAAGDSYSEDKILVAQSNGEIEYLTTAELKADIADADYWSANTDGTISTSGMSGVNVSGDVKTTESVEATQGFKAGDAVGIAAKANLLTRLEFNGANTINLLANDSDVLQIEPTLISMQQDIAVTNAKKLYWNDVNTYIKGTTTEIEIDGDDTVKIIADHDVTVNSGRLGITGKTIMGTVDAAGDTYTNNKILVVQSDGEVEYLTSQQIANLNSGTTKYWTGSTEQANSIVNSGMTLTKVGIGTAKPLKPLTVKGDISGSTAIYLGNHTNFISGETSASGDLTIHSGDDIELYAGDDIVLNTDCRVKFTYLTGDTAPHANPGIEFSLDDSPGNCLIQNGQENTVIAVTSADTRLYFNDIGGEYIVGDGTDLTIASGADIILTPTVNVGIGTTTPQKKLDIAGGDIRLDNSKSIFFATTDGNIGRVAITGDESSDFIQLKVDNSNNHILRLNTTGVGIGTSVPNEKLTVVGNVSASTSIFAPIISGTTALVNGNLGVSGRTLLGTIDAAGASYSTDKILVAQSNGEVEYLTKAQLQEDISAGYWSANTDGSISTSGNSNIQLADNTRLKFGAGDDLQIYSDSTNGRIAAGSGLLQIEGDAIDFTDGNATEYYIRCVANGAVSLYHDANEKIVTTPTGINVTGNLTASTALFAPIITGTTAMIEGNLGVSGNSIVTGDLTTDGILYTDDIRRLTDNSTSTRISMGGNNLYIFAGSATNAHVNFRSTFGTVFNDGGTAAYDFRVEGVSDTHLIFADAGTDKVGIGTTAANEKLTVVGNISASTSIFSPIISGTTALVNGNLGVSGRTLLGTIDAAGASYSTDKILVAQSNGEVEYLTKAQLQEDISAGYWTANTDGSISTSGMSSIKVSGDVKTTGTLYVASKVELGGDSDTFIQFAEDAIGITAGGEQLITISESGQDIVKIGDGGDVDFQVRTENDDNTLYIVGETDNVGIGTNSPIGKLDVNGGVNVTGDTTMLGQLIVSGTGENLMSGDLNMEGGDIVLDNQKKVKFKNTAGTEFGNILMNGSNDMIFQNARTGSDILIRAGGSGSGDTIFTTNQSGTDTEIMIVKGETTHLLGGVGIKTSLPNEALTVVGNISASTSVFSPIISGTTSLVNGNLGVTGNTLISGELGIGTAPSAALHISTADNVLTKLVSTDSIATIELGDNSTSNQAVLTRVSNDLKICKDGGNVGLPIAPKTKLDVQHNPTSLSNNTGGGESVTFGTASGSLTQGKLYYLNTSGVWTSTQANASSSNGSNQLLGIALGTAVSDGLLIRGFFDMHSYLTGTFNEGIPLYVCETTAGNINVAAPGATNEFVRVVGYCTNTSKVIYFNPDGTYITVA
>A_OM-RGC.v1.000022454
MNTNVSESGSLYGKMMAILVVALFALSSFTAMASAGDDEEQESEITMGITIGEAIVSESEGEVSIVSEFNPAPLDEQEIPIAVTMAEGKFSPARQDQGAAKVLLMDDDAENWMSGPWIEASHVETALNDGGYSFDVYRGGKWGGVNKELPSGDAGLSLLDDYEVIIWYSGWNTNIFSSSETSVLGDYLDGNDGGSDSFSTDNRNIILLTQMTDWVDAYSGQFENSYLHSDTQSSSYLIVDGTSNPMKGVSSSIFEGKEFATDTAGVHYLDRPCGIKPTGPESVGAFWYDQRKGAADGHEYHAVQFPSETYAGTQTHKAFHFADEIGVFNKRTDRADFFASILSWMEVTKESTKNVDIGIGGVDIPNHVQYWRSVESMVPVDIRITVTNYGMLPQSSTAVHLKLKNQFGQILFDSTFDTRAFPEGHPMHIEDSIQNGDSVVFTFNRTNDRHQRIFDGLDENKARHVIFTSAGMDVLTAEVVHTGDQGAPNNFVQAEVGVGKWIETMEAPEDEIGVAGTIADTTDNGATSFNGVNMHRTGSYDWDADGCGYFDNDEETCTAAGDTVNKTVKSVYHEGKSALAMFNTSGWYKTNANPASCEWGDDAMTDSNCPKFTMQPNQDDYFMSPAIDLSAMEEVVIGMLFTGCMESGDNFRMQISKDGTTWTNLISYSGFCPGEGSWYLWGGSNQKYQGYVLSDTYYGKDDTDAVYFRIQADADSDQNTEGSRPYAGWFIDEIVFRGTEKITRDVAVGDITVDKDFEVKDGGDSLWREINATVINAGESPWPNLPVKFTVTNLQGEDVSDYLDVTEPVIQSLAGNSIYGDIEKNADQKELFAQFQCPGANTYYITVEVLVPAGKDFFPWNNSKTVSFRVFDNFFSDDFDSGERDDYLYTEVERLSTGTDLNRWLIKSVQDSALSGQYVLQYAEEGTHNDEIPDTIADRDDSYITQDQYDRDGEGAKWQPDVNVDLRAAFKPLIMFGVKWDLGSGDRLEVRASTDFDSSQKLTSGTWTVLKTYEGNCACPMFSSDKTTWQLEELSLEAFEGYQTWIDFRVVTANGGGQGVLIDDLAVIGNEYRNNVDIVNVDTVRYSASGEEHDLSVTVRGIGLEEQSGVTVAARITDSNNVRVWPTQKEGRAFNFFTIPVALAKGEEFTVDPSTAGSNWKWGSDLGPGIYRMHIQALRDDNVQVPDESPAGNFRTITLVLGAALLTGDQWSMGDGWSSGSYIWDGSQDGSLTSEFFTVWNSKPFLVVEAEYELIDASVKAQVRSGNSGPWYDIKWRSTDQLSTLYSIPSANYTQLPMVWEGSSAFDNSTAQTFFADLGAVEQLGDGSGSLQDTYIGSEMQIRLTGSSSGPGSSGMFTAYYPSVFGLDDYSVDLKEISPKTQNAEPSSLTGDTISRTYTVKVNNFGASSDSGVVDFVITAPDNSFVELTDGTMAIMDSILQTGRDTFVAVKPISGSWGNGRDALSGGDQTAYIDSDGKIVWPSGTEEIGAPTGWSINNPTKTSWNSVEGKPSEPSAANFVDPGQVMTVNVDVTLGYAKWAPPGTYSIQVDARSWSDYDNTFTSGDSDGQATMIIAKPDLSIGSDVRYISHATGYGESGAGWVKKTGCVNNPAGNNPCEKDEYFRFMFQVENTGTETVGTFRVGLLDFESNPLGVQVGLKWSTSGWEIDTTKTTAHGAEIVSIGNKKYIAFGATAGELGMSAGPGDQNTGSYDFYLAVDTEDTVAESNENNNRYPITITAVKEVNTVPSFGLSLLSMSISGLLAAIGIALRQKEE
>A_OM-RGC.v1.000027411
DLWLSNVSITIPDLTSDAGRPGTNWNPDGAVYHDPTSTSGSSFYAYNLDLEGYYRAVYTQATDSITMDDIVGTGMEGFISVIPAGSNTVMGPTGDDAIFNDIDVTGTSNSQSQLYLERTRPTSIDNVAFTTTGTAPGLHFVGSSPDSGKVFVNNYDGAHIGVYGCGWNIEAKVVAIDTDNTGVVSNCGSSSSSNMVTISEGDLDYSGSTHGAAFAQNTILTIAVSNIDSDFVNVGQSHTGGSVRLIDVTYGSDDCVTAANGYEGQSTCPTYVSHPGGELFVGETATVGVYRTINGANTYVADHAVTTTVVTKSGTCPDVTASGSCTVNEVAVVGTVRTAGGANNGLAEAWLITDRLEYSSSGTVVSDTYTDHSFSIGGGAGQNLTTPADVWYTSNYNDQNHDLPLEVGDRADFMLEAYPQDWNGATKDCNFLNVDDGSGSGNTSSYMLSGESYALYTLQIITLSTNLVLDNCNLHLNGTKFSVNSSATNSPTITLRNGAKLLLTGGVASGGVDGYIRATSSLYGWTMNIENGELNMDHSFIRDMKQDSATKSGLLIGEGATVRMENGSYALGSYASNADMATIKVNGGTLIVDDARISNNQNTGVGLHIENSASTDLDDITVENAGTGIMVKSAAPSIDDFTLANNDVGMENYGGMSLPTIYRSPLLQGQSGWVTHEIDITRFANDDDVVQMAFNSVFAGGNAHYYAYSTSYYYMVYDRLRIYVDDGTGSDLDNDGTDEDLITYGHPMTLNTDSDATYGEPPHWDCNAYGYKYNPGGSYQYAYYYYMLNYGPSQLASNGSWSGSNAGSPLNFGFRMEAADGLTQATNYYPYHFWGGYWPSFYPNSPDSSRGMWGSYGSCMDYAYRYGTPNPAGWRIEFPPVSTPASNYESVTLKIDVFHNRNNYFEDRFDFLYRGGVDHTQMGQWAREFGVAQINNGQITGSDTGILVSGGRAAGSISDVTITAPTNEGILIDGSNAMFFDDINVTQGAYGVRLTTSGAGSTSMTNMELYDQSQSGMVLAGSTGLTFGGEVVQSATSGINVLSSSSVDWAFDGLMVRDSTVGMNHAGTGDVRMLDSTFQDNTDDMTIGAGTVTYVEGTIADQSSTQTVMVNGAGEFSRNRLYDVGLLADSTAAPGVHLKLLDADNRLVATATTDSVGVAEDMEFTAYTVDFSGHQAKNLAGMTLAGVYVNEYTSTSRDFRYIMESVTLADVPTNADTINMVDSVDIHVCYRYTSSSYNNLRSCSNVGYGGSATVGSLTQYDAYYGMKEDDGNDKVILMDHAYNYLDSANEAFFNNSIIFVTGGYNGVADIRIEYPYTRTINMDNTTIISVGANNGDRGHAFRLGYSGTSNYAGFNINNTDMIGIATMASGRGYYGAPAEFIVTNSTFSHYRVPPAGSSVEYNDVCVSTAGIADARIEDNTFYDCQAGVMIPYNYYAYSTYYSGTGTDDMIVEGNTFVDTTSLGFWAYLNTKADDILIKDNTYTGSTIPTYGVYIQDATTNSIDIFDNDILAENPIYSRSGKQWDIDGNTIRGVSSASNAGIYLQSGHGTITDNELIDADGGISVYGVRGSNDVDIRDNTISFTSGRTPTSAVGISVDNCGTTSTINMSGNDVSTISNALVTDGCTVVDEGSSFTSLGGAAARVHTVEIRASVFSPQNIT
>A_OM-RGC.v1.000040484
MAEFRLGRVKFNWTGNWTPSKSYLIDDIAKFGGNTYVAVANHTSTGSTANFYTDLGNWNLHIEGLENRGSWSTDTYYRVNDLVTFGNVVYRVTVAHTSVGTFIDESKVVQYVAGFNAEGEWQNTEEYQQGDVVNYNGSSYVAITTSAAGFNPPEYIGLGTGSKWNILSDGLAGSAVTYTEGTYYRGDMILFGGNTYRHKLGITTNVSPVQAGLGSIGDAQYNGNIVWDLLVKGISFVGNFSTTFAYHPGHVVRYGSNSYVSVGNSFVNINPIVGVGTYWETLAAGDSAAALNAKGDILTYNGGPSRIGIGSTGYALAVQSDGVPGYEIVGNQTRIYYVDSEDGLDANNGLAPNLAFKTIKTACAAARPDNNITDFEYTASTGVATITSPGHGLANVGTFIQLADIEFECLSGGNVFNILGMTYNKAVGLATITAIGLGAAPEIGIGATVRLRNLGISFTGNANFDHQFSSAEQDALITGGDYVHNFVAATSGAVNVVTGTLAGAQLTPTNAVYTATSGELEITVGSHGLSISDTISFDANSMTFTCQMDGGSSNKTYPRTTDPAYGVNLAINAITANTFTVNVGPSPIVNFQVGDATYNQVTGDIVMDVGVHQLDVGTSVKLLTEGLIFKCSMDGYLTDHAYPRATAGDGSPDPAYNTALSITAATTTTITVNVGTASSSQTITGKFPAVHTQASTFQFPVQAVPDNNSIVVNVGVSNTDYLYVSGGTAFVGVTTTVYPDKVSKSYFEVLQVIDANRIRANVGISTINHTYVRGGHLTDLTPAILKLSASQFYEQLPIKVPPFTSIIGNSLRGTQILPASGLSDDGTTPNNRSQMFQLSDATTLQAMSMKGMEGFHYDPTAPFVLDNSNIRTGLGTTAAGTVCAFNPDSPINNKSPYVKDCTVFSDNASEFGRFGGGAVGVFADGGVHDEGAKSMVFDSFTQVSSDGAGYILDKSAISEIVSCFTYYCKWGYYSGGGSRIRSVGGNNSYGDYGVIASGFSTEETPRETRVFGSLMEVNGVSKSGTLAIGATMFGATSGARGWFVNDQTAADRIYFKYHPGYGSVGLGTTGFVDGEVVWFGAGGDSQSGVGSITVSGVTSSIGGQRGTILEVDNISSALLVGDALGFSTTSYGDDNLFYIINTVTNVAAASTYTYYTTSGIATVTYQNRATLTISPEKTTGTWDTREVTGAGSTVSVRTLFSQCRLTGHDFLSVGTGNKAETNYPDVDQTQIIQGNETNIFGPGKVFFVSTDQGGNFRVGQFFSVDQLTGRATLDASAFNLSGLTELRLGAIGGQVGEAINEFSSDETMSGMSNNACPTEAAVAGFLRHGSMGTKAMTPPVGTTAERPGGVDEEFNTGALRFNTDLGSIEFYNGSIWTQPGLKSYSTVSSSGGVSAGEEYFVNTTGGTLTLTLPATPAVGDTIRFYDVAKTFDSNALVIGRNGKLIQGDGSNMTVNLEGASFELVFSGDTYGWRLFSV
>A_OM-RGC.v1.000049693
MRGSIEMNTLKQIATKAMVFVFALSVLVPAVMTVGDNNVVEAEKLATVYLTNKGTAKTTESSPPTARANPSSRSTVSTLYATMTDVDTANATQNSHIVNANKIVITVVEPDFNTKVAVVSGENNFAAAAVDANDTVVIQGSAGNPVIDTDSDGDLTDEVYFAQYPDATDTTAVTFSGNSLDNGANKTALVVQAVSVANGASATTTAKPMITGIVTTAAVEGDDTHDILVGYYTSAVNTFRVKAWSTVQLEANGSLISVVETGRNTGVFEAEFIVADTEGVNDGAGVVATTAGTTDNAANDAVSDAMCGTSGVTAASGTTAAIDGRFDRSGGIYADCEMVVGNFDRAGATAQGASVALTLGTLPVGQNIADADGDGILYDEIYFLSQGTEGIAAANVGPSVDGNLEGTAITCGGDVVSCTDGTGGTVILTVTVDGAAIADNTSDKGGYGIPVVNNVVDVAKVDTNGAGGVTSADLRSGRPGSDSDSAAGGIVTGTGSIKTSVFITGIDRTPVVEAQANSTITVQYQDLTDNNSATAAATGTKVKATAKIDVDAPTPVVTSPANGSSFKDRQPSFAGSVTDIGSGLDVSTIALYVDVLDDGADAAVALQAITLGNSEAWLGGAKSIDLQDDYRQTIATLDNTTTMTDGVTSATWTVTTSTNIPCLTVNDDGSAPNSEGGASHTNFANVATTCASAKSEPDVSLDYFSSATDLAGNRGFSDAKTTDTDDGPAFKDNYSFNIDELKPSLDSANTETGVYWNAATTAEKTGDATKIVVAFDDEISEAPASSFEITTDAGTVLTPVSTEIGTKGTTAAGVAYDKRKDVYLTLGTALATSETPKVKLVGNITDLAGNSNKSGNVANAADRIKPTLTLALSGGSGTGASPDDSVGLTKKAMTFTITTSEVLSTPPTISIFSEDYGTGGTYEEIVDNLDLTELGAGAANAEAFSIAAHTVIDTDKDGSLVDEIVISAATASTTPASQLVNLAINSVVNSSEAVIVTLQNNNSVALTNGADQIKISGNNNSAYNDASNQTSAEGTVAAVAVDATSYTATFDGSAAGFSDAAAKDSKAVVISATDVNSNTGTIGTRDQAASSGLYKFRLDKTAPVLNNDPDGDGTVGSSTTLPRPYVILEFTDNSKVTVVSASFGGDDVLAKLATTNSKKYFMVPEADLAAKTYAVKGKGTDLAGNKGAEGSYNMKVSTRKDYKATILAGWNLMSFPSDPVNGDISSVFSNSGIDQVVAYDAMSKGSPWSVATKDSSTQIFSGDLSNISSGNGYWVHSDEFSTQTVALVGPEGPSASAPPSIEAISLASGWNLIGIVDSTKALTQANEGTTYKTVANYLGTGGGSSVTKAFKYDTTGLSWSAQALDSGNVSIGEAYWVFAKPDANGMLTPIVP
>A_OM-RGC.v1.000051392
MANLVPKVDNTGSLGTSSKKWSNVHSTTLTVAAQAADLSLNSQKITNLGTPTANTDAATKAYVDGIAQGLSAKDSVRVATTANGTLASAYENGQAVDGVTLATNDRILIKNQTSGAENGIYTVNASGAPTRAVDFDANAEVAKGAYVFVEEGSTNANSGFVLTTDGSITLGSTELAFTQFSGAGQITAGDGISKTGNTLAVDIPNTTEMTGDIVDTDELLVSDGGALRRADFSVVRDAVFNDISGDAAVAAGGALTIASAAITGQTAESNIADDDLILISDTSESGALRKMTKANFVSGLGGGGLSDVVGDTTPQLGGNLDINGKDIISVSNGNITLTPNGTGVVRIDGTSGIDIESGSISIKNSGSVSNVKLYCESSNSHYTQLQSAAHASYGGGGNITLTLPTANGTLISTGDSGTVTNTMLAGSIANAKLSNSSLTVTAGDGLSGGGSVALGASVSLALDLNELTAAVVDVANDSIVIVDANDSNASKKESVADLIAGVASTGLSASAGQLSIDNTVATLAGSQTLTNKTLTSSILNTGVSGTAISTDTGLNGASSSDTILSSQKAVKAYVDAQVAGGGLNIDGYNAHGSSTINQTQDNFVLSVNGTEKKIAFSNLEDAIFGNVSGDASIAAGGALTVAADAITYAKIQNVSATDKILGRSSANAGIVEEIACTAAGRALLDDVDAAAQRTTLGLAIGTNVQAYDAELAALAGLTSAANKGIQFTGSGTAATYDLTAAGKALLDDADAAAQRTTLGLGNVSTLAVGISNTNVLQANSNVADDDFLRVDGTSIEGRTAAQVLSDIGAQASDAGLSSIAGLTTDADKMIYTTGSDTYAVTSLTAAGRAILDDADAAAQRTTLGLAIGTNVQAYDAELAALAGLTSAANKGIQFTGSGTAATYDLTAAGKALLDDADAAAQRVTLGVGTSDSPTFAGATAGNIKVGVTGDNEIDTSSGNLTLDSAGGTVAIDDNLTVSGNASITGNLTVSGTTTTLNSEVALADRFVMLNSNYTTNAALDGGIVVNVDPSSTVYDGSSININFNSTTTVQIEGNATAELSQNKIFIIRNAEDVSNNGLYEVHSSSHSGGTTTVTIKDASSNTPTTAVAGIVNTAFTTNSDDDSAVIAKTKIAILKSDTANNVFEVGFGDTASSISYTDLATSGGGITGLATNASDTLTIGASYNLIPNTAGSTDLGSASKGYGDVYIDDDKMIKFGSDQDATIEYDENGDNVLQIAGANVRIGHGAATQLQFRDSAIHISSDADGYLNAQADTGITLNVNGTDELTLTGSEATFGTNIVIPNGGNIGSAGDTDALAISATGLVTVSSTSEATSSTTGALRVSGGLGVAKDLFVGDDVKGFVSLVAPHGSTKTITVTVAAK
>A_OM-RGC.v1.000054879
KGWSNAEFMKWHHYTFVKDGPDKRIYIDGNLWHSGRNTLALKSDWNRATIGAEHNGGNKTAGILDDFAVFASALTEAEIKELAAGTKPGDLEDRKYTFPRVVNFSGNMAGFTVNINDITRGGSIKADPDSVSATFDGESVELVVAKDGNVTSVAHSTASPLAPGSEHTVVLSFKDTEGNEGSSEHIFSVSNYGLIKAGFAVDEADVDKSESGWLVNTTQISQGQGVGSLHQNLWINAEKQINGGYIDASTEEPYLNEADPDAFEGWSYYYMTSEVINFNQDAPNNVGNFTSANGYEDLEIPGIPGWGDSTDGIASEFLTYAYLKKGAYTFGVNSDDGFNFSSGADFLDQSAGLGQFNGGRGANDTIFKVYVEADGYYPIRVSWWEGGGGANVEVFHVDASGNKILFNDPDNENSIKCYVVGGVPIEESTTDRPSTGKSYLASLTPAAGDKLVKTKKVTAVIVDGEKVKVDKSSIKITVDGAAVNANVSSSDGKVTATGGPDGGFSVGAHTATFAFTSGGVESVTEWSFIVPKVYTPAGEPPAEPMGIMNVREYHGIGTTSLNTLFAQAKFPDSPDYEGYAGYFEWPQTGDIEVQPKSDFRNNYGWHMMGYIYPPETGEYKFAVATDDNSELWLSTDSDPANAVRITQETQWRGVRAYQPESDESTSAPVFLEKGKIYFIECFAKEGGGGDNMAVAWSLPSDEGEDVPGGALPISGEYISPLIPAVADPVDLAITTQPGDVSAEKNTNAQFSIELNHPDAGAQIYWLVNGAMTTQGNTLTLSEVQDDLDGAKVKAMIIYNGVLYSDEVTLSVTPDKTAPGLVSTDGSRYMNSLTVVYNEDIDEDSAGDKGNYSVSGLSIDSAEVMGRKVVLYTADHDAGKVYTLKINGVEDLAGNSLNTSVDIQAYVESTGYLWWDYYGGIGGAHPMENLTDSEKYPDSPDKSMLLPWLHTRWATGFQNNSHDNYGARASGWLVAPEDGEYRIFLRSDDHGQVWISSDEDPENVELIAEETGCCKGFQVDDGGLSGLVELEAGQKYYFEALLKEGGGGDWMVVGWRRPSEEADFDTPPWNDGGISGRHFVNYIPAGGHGFTGDADIYSADSTPGTGEGLTVREFQGIGGGRLGDLFQHSKWPNSPDLVETASYFEWPQSGNIEEKPAGNVADNYATHMLGYVHPPETGEYQFFVAADDSTVLYLSTDEDPANKNLIAMEPFWNGVREFAQGRNRTTVDIESGLKINGSAPVKLEKGKAYFIEAITKEGGGGDNLAVTWIQAGDDYPADGALPIAGEHLSPWLAAEVDDAPPSLSYVINGDGTATVTFEGTLQQAASVNGPWVDVDAASPLTIPLDQDAAFVRAKK
>A_OM-RGC.v1.000056157
MTFKANKKIVGLQGTIHTRIIMKKTILSTVVATALAGSAFGALAISNQISGHSVEQRNAIEASFDKKNILANSIQANNDSVRVIVQLTDVPMAQFSAVNPNVSSMAAHKGQKVNFKSNAAKEYQSFLEAQQQSVIQSIKSFDKSFKADMSYTAAFNGFAGIISKSALDKLSSLSTVKAVYPDLIHHAQMDASLDLIGAVQTWEQLGGKENAGAGVKVAIIDSGIRPENPLFSGENFTAPDAETLPTDDYCSEVPDFCNNKLIVARAADIVEGFSVVEEEYESPLGFNGHGTHVAGTAVGNYGVMAERDGAEAEISGVAPAAYLMVYKGLYATPANPASSSGASSMLLSMLEAALTDGADIVNNSWGGGAGGNPNGSIYEDVLEAMHDAGVVTVFAAGNDGPGAGTIGCPGCSEDVITVANTTTGRLFANEVTIEGDTTIGSIPALYSVGNPAIVFDSPITAPVVYAGELDPSNVEGCEPFAAGAFEGAIALISRGTCGFVTKIENAEAAGAQAVLIHNVDGRGEAPILMGGLSEAQTIPSLMLPATPGQALASLAEATDESLNVTIGSDIVRVVSDSLADIMNESSSRGPNGDPTFLKPNIAAPGTRIFSGESPDAPGHEGQNFSFKNGTSMASPHVAGAAALLKQMHPDWTAQQIKSALVTSSIRDILKEDASTPADNFDMGAGRLDLPRATTVELTYSDLSLVDGNCYLNCEMSITVTNTSDEEVTVDATAMFNDPAISATVTPQMATLPAGASAEIMVAVDVTTASTGSWSFGGINWADTDDTTTDYFIPVAIYPISSDEPSLFDSDVSTQVAAEGELVVTEAFATNTDVTGMISITGEIDHKYAINPSTISAVKNGNQEPISYDAESGTVYWEGALNTASFSMNPDTSIGDMLEGFGLGRYLPMSAIGVTPLECSGSCDDASIEVSLPRTITYLGSEYTTMQISSNGFVSLGTSSGNITTPFAEVLPSLSEPNNVVAPYWTDFDLAGGGAGTGNVYAVSLTTGHFVVEWENAQIWNEEGTSFNFQLWFEYETGNVNYVYGPMDSPVYATVVGAENVSGSVGTTFASLTSAGLQGTLPVEGDEFVLTANAGDEVTISYAGTVIPSSEYMDDMLTVNEDASVTANILANEMDSTIINKFTMDSLSGEFRTFTPITIAKDELDPSTVVVTTEPANGTVTVNDDGTVTYAPNTDFFGEDSFTYTVRVEGTTDENEEPVEGEIVGEGTVTVAVAGVQDAPVISISAPTSVDEGASYTVTATATDADGDDVTITVNGMQTSSITGTAPSHEQAKQVTVEVTATDGIDTTTETVTIRVNDTSGGGSMGWIALLLAPAVYLRRRMKRS
>A_OM-RGC.v1.000057588
PQVASQTLTLNNFAPGDEEVVTLQANFVNGTTYLIETLISSTTGITNGDITNDDAKFSTLVENLYDPATSEITSLQKGALYAADTYPIDVEVVNRGNTVTDFDVVANVYTAQSSELLTEDFEAGSGGFQFGDDGDNFGVVIDDTAANVQNSLVPQNRPVFEGAAYWFGGPDDGYGQDWNETMNLATIDLTNMQGDFAYLNFDYFAEMEVLEDSNGNVVGWTAETGLETSWRSGSTTYKGVVYGSWNDINENGVLNNQTCEDIDNDGYLDEVETFGDRPDDGNYRVWFDSEGLKKSVTLDLTHVYLLNTTNTNSNLWRTECLSMSGFEVDFTWRFQSDSNGATGANGLAGFGLDNISVTEFTFVPDQTYSTTVTGLDSQEDRVVTVGSHAFTQGIYRIDAISVFDNTTQGTDWYGAQELLLSNNLTRIVFDVASVDVLLRPPDVLSCVEQIIPCSYPIDDAKNHDFSLSLDNGVLAGDYNIKMSIVDTSTNTPVTGSPFNSESGLISLTPHERTNVSWIAPFNGWQDGTVYNLSFFAELADGTPSGNTHYFNILFEDNIDVAILSAPTDQDRLKTVREDLEAMGMTYTQFKPDDWATYVNSDWIDPLKYNKVLLPWQTENNVLNGNYYSRLALGVAGNPSPTTVLTSYMNGGGTVQMHLGPYADSPHNAYLNNKLPFGIEVQDRDTTTNPQVTYNDMTILDPYHNMMEDIVPSSFVGVNSGNYVSNAVINTGQTGNDQMPYICGGPITNPRTGFDTSFHNIIQGPESSMSLLATCGYGSGGLIVTTIDVENEAVTNKFGDTTFPILSNLLSYQMMPYPSGFGIAGGDDWDLLINGEAPDWDTVNGNYQRMYLKSSAELDFSFESTVSGLDANWEIRSGDAFDVTKWDGGVLPAGQFDHTPDDSHTASFCVLDTSSSTNCKTDASWIVTIFLHDSAGHVRKASIELVTNDIQADEDRPLAHFSVVDRLDTDAYITPLDTYEVNGEQWMFFEIRCPGDETDPCERRVYFDASLSEDNDSTDGTKGITEYEWRVYSDRYYNQLPGSPYHEYIRGTDSFSYAFKNVTVNPSGQNNGTPIRIDLTVQDRANKDSEKYRMFFQVVPDSFGDAAAEVSITSPTAGDTQSGAFVWINGSVTGGVEEGDLSIYVALSGSDLNLTPTQQFARAQAMKFNSSSNLANGADFSLTLSIEDLYLEGQGVSQTVYIKIQEGNDGEPIYQQIQINLIPLDTADPCVADPNAEGCESNTDGENTESGGESNLLIIVAIVFVVLLGIVFATVLLVRGRGSSDTDSGMGEVTFGGVETMDPKEAYVQQLIAQGYPEETARAYAEQYASHFQQ
>A_OM-RGC.v1.000066146
MSRVIRKKVKGENRVKNIISARVLGGLAAMMLVVASIIGFNQQTDTAQAAATGKINLVNNWSKLSTASSPSKLASTYGGTTPTYVGAGKSLYATYTSTGRHVMTGSNQLVIEVVDSDLNSAVVKSTIVILKGGHSSSSTLITNYQEANDAINEYAIPIIDTNSDGVITGSDLTFACRWLGSGYSEGAATDNDGIPTPFYDGTYSPTARATADSLLDGTTIANGPTGATSANVITDATAGTVALGRDGHKADMTLSDKALAPDANMGNFNKSPKCSSTTSSLIALSVGNSGDPANGVPAIITVQTGTGDLAEAEAMNWQPGNGNDADESLTGESDNTAVVAGLVQWKTSRINTTTAKVWSGVVSSSNAISILLTETGRNTGVFNGLVNVFDNENTAMPLGMAANNATTNDADTVYMGSYGNTNALTPCAAECATGAGRAAHSVTSTLAVKDGGTVYAEYVDAVDADSNTSQKRQVTAKIDATVPSVAINSPAHSSENQTRTPAFSVTATEAASGLDVSGALLIVQEGSETDNGTGEDGSVGATNGIDVMVTSALHDATGNDEGAGGDWLTAAIFTLTGGDITLSSSTGDDTTSRTASSVTVNRGTSSDGVSSLTYTYTPSTALPLGANTPVNHWIDFQAVATDLAGNVGYSDSSSSANAGVLEKYGAHHIKIDQKLPSLSAAYTGWWWDTSIDSANKTHKHTSTKANALVVEFDGNITDIDATDFQITFDDGTTHTPTEAVIQTALPTQVFLTLGASMSADNTPKVALVGSVSDIAGNSTSTGSLANATDKIHPTVTATLSGGSGTGTGALETTADLTKTTMVLTVTTDEELVSNPKVDVYDLGMAKAGADNSGATTTGYAGACGAVSTCGFGSSMLEIDDYNIRTLNKSADPPVDSFTVDGNGDAHTPASTSTVDATSAGVILDASMTAQGTKTFKYTITSASGTPGTDGDKTVVVTAKDKATAANITIHGSISSTASYLVFNLDDTAPALSITPAEASTTTQTKPYIVLDYSTGEDNKVTINTATLDGVDISASLSTTDNKKFYYVPSTALTAGTHKIVAKATDFAGNASSEASKSFSVAARKDFKMSLLAGWNAKSVPSDPVDPAIDSVFSNTGVDMVLSYSDHTWSSATKDSGSGKFVGSLAAIHSGHGYWVHNNNFESQSVALVGPVEPSAGSPPAVVTIPTVAGWNFVGVSDVSRANTEGSDGTAITTQTLYFGDLTDGSAGGHDIVYSYDTTNLKFTEVASGTNVTTGQGLWIYVVPRTDGSILPIVPPSP
>A_OM-RGC.v1.000073185
MKTGRITGAAWQRLLTWGATAPFLAVSLFLGQAQAQEAEDGYLNLVAYWNFDNGAEIDDDAVITDEVAKIEGLIEGTIVSTEGRTGEDGDNAIDLGEEPDGQIIIEAIEDEDFFLKPASDFDKLTVSFWQKLHKVQNSSTFWFGAPSAGANNRNAQAHVPWGNNAIYFDTAGCCNGGTQRIQKGWTNAEFMKWHHYTFVKDGPNKRIYIDGNLWHQGRNTLALKSDWSMATIGAEQGGGNKTAGILDDFAVFASALTEDEIKKLAAGTKPGALEDRSYTFPRVVNFAGSMGGFNVQINDITRGGAIKADPDSVSATLNGEAAELVVSKDGNVTSVSHSTAGPLPPGSSHTVVLTFKDTEGNEGSSEHNFSVSNYGLIKAGFAVDEGDVDKSESGWLVNTTQISQGQGIGNIHGNSTVLAEKQIDGGFIDASTEEPYLNEADPDSFEGWSYYYMTSEVINFNQDAPNNVGNFTSANGYEDLEIPGIPGWGDSTDGIASEFLTYAYLKKGAYTFGVNSDDGFKFSTGADWKDSSAVLGGFNGGRGANDTIFQTYVEADGYYPIRVVWYEGGGGANVEVFHVNAAGDKILLGDPDNDEAIKCYVVGGVPLEESTTDRPTTGRSYLLSIDPPNGEKLVRSSRITAVISDGANVGVDKASIKLSVDGESADVDIDSKDGLITVSYNPATALAVGAHTASLTFSSGGADSVTDWGFSIPTIYSREGDVPTEAQGGLTVREYHGIGTTSIATLKAQAKFPDTPDVAAIAPYFEWPQSGDIEVNPPGNVRDNYGWHLSGYIHPPETGEYIFFVATDDNSELWLSTDSDPANAKKIAQESTWHGVRQYVPQGQEETSAPVFLEKGKVYFIECFAKEGGGGDNMAVAWSLPSDEGADVEAGGLPISGEYLSPFTWTGPETPELGATAPAGVTSSTEFTVKATINNGQNVKVAEFTKLEVDGKDVLGDGEVTLGGISSSITVEAEGDAATQLTALVEWKNSDGTTGSASWDFMTTPHSEDTLYIEAEDFNYDGGEWFTFEDSAGGGAYEGLGAVSGIDFNNSGNASPNYRDIEGNHPGMADSTGFDGNRGDFDMDIDFKMGWNDNGDWYNYTRDFPEDAAYYNVFARLSSGGGPIDTKLSIITSDATEEGQESTDVGVFKGPSTACWNCFEFFALQDAAGNLAAVKIGGETTLRHTKVGGNHDSNYFAFVKAAVQEYPPVLVSTAPTGAASSEDAIQVVLKKREQALADAAIS
>A_OM-RGC.v1.000078659
QANAAGFEATSVGKSAQAGGANASALGSRANASGVNSLAAGNAAVSAGINSVAIGNGAVTADGTTPSGAASTGTAVAIGNAAQATAEDAVALGDLANASGFHATAIGGESVASGVGSQAFGWQANASGRTAVAVGHQANAAGFEATSVGKSAQAGGANATSVGSRANAAGLNSVAIGNGAVTADGTTPSGAASTGTAVAIGNGARATAEDAVALGDLANASGFHATAIGGESVASGVGSQAFGWQANASGRTAVAVGHQANAAGLEATSVGKSAQAGGANASALGSRANAAADNSVALGNGASATATNAVALGSGSVADRANTVSVGAAGAERAITNVAAGTALTDAVNVGQLNAVAATTTANAARLNYFAVNSTQAGATATGASAIAAGDNARAEGIDALAIGGDDAGTGARAIGNSTVAIGGEADAFGPGATAFGWRSNADAERAHALGHLANATGVRSLAVGEAANATALTSVAVGNQASATDEDSVAIGDLANASGFHATAVGGESVASGRGAQSFGWQARASGELSLAAGHQAQATGVRSTAVGKSAVASAANSVAIGNQATTDSANSASLGTSVAIGNLASAGDEDSVAIGDQANASGFHATAVGGEAVASGRGSQTFGWQARATGELSLAVGHQAVAGGVRSLALGKSATASGDFSIAIGNLASTGAFINSVAIGNGSVATASNQFVLGAANHSYRFAGLAGIVPAGQQFFLTIDSAGNLIAVASAPPGAGIGTGVDSTQVGVGARASAEDAVAVGNSAVASAVDATAVGTDAQALSPGATAIGAGAIASGSTAVGADAQALGAGSAAYGSNSRATGARSIAIGEDGDDADGLGAVASGTGAIAIGNDARSTGVEAVAMGLSAAATAQSSTAVGGRALATATAATAFGWRAEALAERATALGHLANASGVRSTAVGEAAASSGDLSVAVGNQSVASGTNAVAIGNTAIASGGDAIAIGGNRDGASGRATQATGASTTAVGGQALATATAATAYGWRSEATAERATALGHLAVASGVRSVAVGEAAIASGAGAIAIGNQSSAAFTNSVAIGNGATANRANQIKLGGTGSSVTIGDLAASTAAQSGTTSIVTTDASGTLGAGPAVSNFATNAQVTALTGQVNTLFDLTEINRRAINRANEGVAMALAMESPALPAGTNFALSGGVGYYEDQASLTMAITARVGENASVSAGIGTGFNSGSVGARGGFQIAW
>A_OM-RGC.v1.000080295
GANDLPTSAAGTKSTNEETLVTLATSDFTFADVDGDDSALTRIQITGLESSGTLECHNANGVGNAWANCAANDYVSAGDKLRFTPATNSNDDVTFQFKVHDGTGYSASAYTFTISVNAVNDAPTWSASAADVTTDEDVAKAITGSTIADVDDTSLDSMTISSSQSGTFTLASVSGLTFATGDGTADNQMVFSGTIANINTAIATITWTSQANNNNNAVLSLTANDGDDDSATDQVTITVNAVNDAPTSAGDSATVTEDVAYASWTASSDWGYSDTEGSAMTKIKLASLPSNGALTDDDENACATQGTAACEVNDEIAIANLDDLFYTTSSNSVAADSFTFYVHDGTTWSASAATMTISVTPVNDAPTVANAQADFNAAEDAALNYQFNTNVFTDVDSGDSCTYTSTLQNGNALPGWITFTASTRTYSGTPANGDVGTVAVRTTCTDGSNAAANDDFTITVTNTNDAPSNAGDTATASEDVAYAGWTAAGDWGYSDVDAGDSMTAIKIVTLPSQGTLTETNNACGGDGCAVDDVVAIARLAAGDLKYTGNSNYNGQDTFTYQVYDGEAYSSTGTMTITINAVNDAPVAGDTSDQTVYEDVAFSFQTTASTDVDGDTLSHTCVETGTDMPGFISETADTGGRATLAGTAAASDLTGDADGGNTYAMTCTVSDGTATATDTFVITVTAINDAPYLSGDGGGAVDASSVVEDSALSVTLTATDEEANDVTFSKTSGGSCPTWITLTDGGGAAQTATLTAAANLVTDARVGAHTCDISMSDGTSSTLDTYTVTVTEKNDEPTLTATGVTSTFTEGGSNLVLYSSADAADSDSQATQTFLSLKLTITNVADSGDEYIVIDGSDCLITTAATCQANTATNSGAAVVTMDGTTATITWTADAGGISEAAMETLINALAYKNTEDAPTVNNNRVVTITTLQDNGGTGDSGDDSVTVTIAATVTVANTNDAPTVANAISNQAVNEDATLDFTFNANVFSDVDTGDSCTYTSTKTDGNALPGWLTFTAGDRNYGGTPLNANVGTLSVRLTCSDGNGGSVNDDFDIVISNTNDAPTTSGGAATIAEDATHTFTTTASDWGYADVDVGDAMTSVDITTLPGTGTLRYNNADVSAGDDIAIANLGGLTYVPVANANGAVTFTFKVYDGEALSASAGTFTMTYTAVNDAPTVASQIADASTAEDSAYSLNVAGTCTDVDGDTLTY
>A_OM-RGC.v1.000084748
MTFKTSHLHKAILGGTAATAMAVALASAPALAIVPNNNQTPTQIIDNAGGVNGVGMFFRNDGFVCTGTLINPRTVLFAAHCVNDRLATDYSSIDGTVPAAFSFNVDARPGFQNWAANAFRSNSALNVFNISQIQYDPRSLLNPQALGFLEADIALATLDTPAARIPTWALLFSPLPTPTTIDPVRGTGYHVTITGYGRSGNGTAGATQGVDFRRRAAENMLGALASLDDRNDFLFGPAAPGTPPLGQNLYNLDFDDPRRGTAGANQFDINIHRDDALPGEGTTAGGDSGGPLILTASRNTLSTKNLQIGVLSGGSRFFGPQAFSSYGTTSFYQPLYLFWDYIAATNPYRYVTAAAGNGNWEDASRWVTTLDPNYNIINASGQVVNGIPTGLGQGIAGGDPDFGQVCIQGLGLNECRDLATRRDFTPPARTADGAAVVSGIGRADLNGQLSGGAEQVSLNTTVGTEAAAATPAAAATATEAAPAAAVTTLTRADMINSLSTGDNAVAGLQNQLATADLGTPLSAAASAESLAALQKLAEEAQRNGSGIFRTGPLPTATLANGLPGATNFVPNNINPNNRTGVAGRYFDVTLSAAGTTTLSSVVTIDRLTVANTAGLTIAAAGNLSSLIDVTQTGGTVNVNGRLRSVGDYTLAAGLLTGTGTIQAPFVTSIMGTIAPGGVGSIGTLTIDGSAVLSSATQFAVDVGNGVSDRLAITGAASLGGRVIVSPVSGYTIKNGDTYRIVTTGGAITAAFNSAAPISAILTPVLTTSANAVDMRITAGLYRNVIASGSAVQRSYAGILDSNRSAERTFADVYLRTDLMSAAQIQATFEQLAPFTESARLNIGEAMLSASSRFHRTRMQSALSGNMGGTIAMIGQPMGIAATATNGMALPGAMAAAAAAQDGQEAAVTDSTSLDSSFALYLGGGYINGKSTAMPTALTTGRRDFFDGYFITGGFEYLPRDGVVLGISGSYSDVDANVVRGQSVAGELLEGSIYGAVTTPGGLIVDGRVSAGRFSVDTARSVLVGPTVFNLGTSDDSLALTAELGLSKAYETKTIVFTPRIAAQYQYINYGDVREIGGGPALDIDRDKFDSLQIRVGASASAKKTAVFRPYIYADYVYDVLEGDRFFGANFAGSTTGRFPFAYRSDDRTWAEAGVGLTISQPTFDFTASIDTTVGRQDFQAQQYSLSALVRF
>A_OM-RGC.v1.000085250
MMLRKKVESFMNLKKSITWAVTGLFVFASALSAEEIKGDKTAGKTNARMLAKSGMADDGPTSTFFNINSWKIQMEHQGFFQWNGTSHGSAGNYPKGMGSVIFAEGILWGVKASDKYGVKENGEILTDGTGSGLPRIRVNGSMYNTGLKAGKVLRDANGRIKTSGYSENYRDQQIWRVRKDWNTGDLTVDASILRDISVADVTEAMIAADKAQYEKDWNNWPTDEGAPFDDVDGDGVYTPGTWNDETGSWSGDIPGIPGSDQTVWTVANDLPDEYAEGGVVSVSEDGWGSPPVGFEMQLTLWGYDFPFSNPISSMMFKRARMIYVGLPGGPADAKLDTVYFTQWSDPDLGTYTDDYVGCDTTLSLGYVYNGNTFDDQFLSSFGSPVPAGGYDFLEGPKVDTNGDGVLDTLGMTSFVYFAAGSSVSDPSTRVYSGTLQWFNLMEGYLPRPEYPTQEPFVDPITGFAETFVLAGDPTSATGWVDGIILPPGDRRLVMNTGPFEMVIDDTQDVVVGLIGGMGINNLSSVAVLKYNDKFAQFAYDNDFNLPQPPPAPSVSVFEGDGYITLNWAEVAAYQASENYSQAGFKFEGYKVYQLPNATASAADGAVVAIYDVPNGVKVISEPALDGATGLFFDKPAHVGGDFGVSRMVVIKNDALKNRPITNDRPYYFGVVAYAYLEDNAGAPFKSLESSLQVITITPKKPNPGTAYEVDTGDYFDMAHSAGTSDGQARIEVIDPGAVTGHNYKVTFEDDGAGTLLWNVTDLTTSNKILSGYSQGATFSDPGYPAADGLAWKVTGPPNAFKQFAVVANKDGSCTEEAPCQGTQDWGGFGSLVPDTSPGRVNQSDGYAWFFHGGGASNNAYDTMISRIIRGSGWKYLIPNDFEYRFTYEDDNYAWAAYTSGALVRVPFEIWDVTQGVRLTSWFYDFDGNDKWGLHATDHPGSGASNDPYTDWHYPHLPADMTPGEGGYQAWLASAIAGCGAAADSDGNYTTCTGSARGLDQEGPEVMGRNIWFVWNLDDVSDGTIDAFAGEDVDGDGTPDNVGPEKGTVLRIITNKTNQLADEFTVTAPKLASSDPVDDVTKINVFPNPYMGRHQLEGTDSVLPLPKYVTFNHLPTSQDVYFKVFNVAGTMVANFQKTTTTQYQTWNMRNSNDFPLASGVYVIHIDMPGLKTSKVLKFAMVTEEEFSKRF
>A_OM-RGC.v1.000089718
LGGYYVSSVSGDTDESGKTASFTVRLRSEPTDNITIYVASSDTGEGTVSADNLSFTTTNWNADQTVTITGIADNLSDGDQSYAIRLLADNTTSDLGYKYVDPADVTLKNLDTELGGYYVSSVSGDTDESGKTASFTVRLRSEPTDNITIYVASSDTGEGTVSADNLSFTTTNWNADQTVTITGIADNLSDGDQSYAIRLLADNTTSDLGYKYVDPEDVTLKNLDTRSGFYVSSISGSTSEVGGTAVFGVRLMSQPTAAVVIPLSSSDTGEGTVSPDNLSFSATNWNAEQLVTVTGVDDNLSDGNQGYRILLGADNSTSDTTGYNGLNPQDVMVTNVDDESAGFTMTINSYTSEAGAISTIKIKLNSEPTDNVSLSVASSDTTEGKITSISSGGTTSVAFTTENWNSYKSIVITGQDDNLSDGNQSYKIELGADTTTTDLRYNSKDPADVELVNLDDDSAGFYISAISNSTSELLDTATFTISLRSEPTDNVTITVASSDTTEGVANRTTIEFDNASWNTLKTVTVTGVDDNISDGNQSYAIWLGPDNTTSDTQYRYLNPEDVVVVNIDDETAGYSISAIDEYSSESGDNASFRVRLNSEPTANVTLTLASLDTGEGTVTDPSSKQLTFQSTNWLTYQTVTVTGVDDNQTDGNQEFTIRLLGDNTTNDNRYRDLLPPTVTLTNIDDETAGFMVSTITGNTSENGSTATFTVNLTSQPTDNVTLTLFSDDSSEGEVTPELYRFTTSSWNTPKTFTVTGLNDYIRDGDKTYTIRLEPTYSADPRYQLLDPPDITLVNLDNENYGYTVSAVSGSTSEDGGTASFTVALDLPLETTDNVTLTLSSLDTNEGMLLDSDNSTTVTTKILTWDNSSWNTVKTVLVKGINDNISDGSQAYSIRFASSTPVGSNYYDRVPADVALSNSDDDSPGVSISSISGNTAESGTVALFTVKLNSEPTSAVTLPVTSSDTNEGLISVDGTNYRSTDNLSFLASNWYQDKTVQVQGQNDYTLDGDQSFTVQLGSMVSDDANYNGIDPLDMPLTNIEDVFGAIVVNTNRGETSEDGEKASFSVRLGSEPEDNVYVLVTSDNTSEGIVEGSDNLTFGTTNWNGWQTITIKGVDDNLTDGNIAYQVKVAADNNSADSNYNDNVSVMLSLKNYDNEAAGYRVSDISGKTTESGGQ
>A_OM-RGC.v1.000092675
QTAGDLTTLQTGTIDVSPTSNVGDYDIVIGGAESANYDITHVNGKLTINPATLTVTAANKEVFESLALPELTYAYSGFMNGEDDTIVTTHSSISTDADNAVPGDYAIVVSGAVAPNYTINNVNGNMKIKTVGKAKVTGLAVSKANALEGDEVTFTATATGDLLTYEWFVGSDKIEGVTGNTLTLNDVTLDQAGRVQVFASNFKGKARKLGRLKVSERLNQVFLVVGDDSVPVQGANSIKIREYHDINGSAISELTGSSKYPDSPDATKSAAKFESQTNLRDNYGLEASGYLHPKVTGDYTFYIASDDNSEVWLSTDDDPANGVKIAQETSWRGVRNYDQDGADDGGEAKSAKIALEGGKIYHIKVLMKEGGGGDNMALAWSFNDEAAPADGAEPIGGEFLSQNGTNDNHPDYVKDVELKKLLESQGYSVIMQGAGYPENDIDPRHAAFVVISSTVSDSAQVSSYKNTTAPIINMSGSFQDDLGFVGNKILTGSTVSGSEAVLYVEGDEIPEGKTVGDVKTPAVAASINIADASHALAGGLAAGSQDIATAVQVINWGMPNGNANVIATIGDSDKAAIYAYEVGVGMGGGIDAAGRRVHLHTTTDGLATATTAGSSLISAAVNWVMEFDILASGGDLDLVEGESLVLDGRAVGENIVVQWYKDGVAIEGGASLDLGVLEQGDAGTYTVKATDPDAPWVKRFKEISYIVSVSKRGPEAVLVTSSSDLTASDAIIKSKLEGKGYYVIQSDAADTYATDVEGKMLVVISPSAAASGEIVFNNTGSTTGAFFATTKEFGDQVELGLNNRLIDSLSFEYFGDFTADGDETAIARIYANDGDSTGAANKPGTLLYESDSFTIAPGFNSVVIGGLLLEATDSITWTVDFNGVGDVEGNRAGLIFYNPPSVGSSDDDFWVNNTNSREVIYSNNHGSVYEAYYKSGSEFGDQIRLSSTSAMSELSFEVYAEISNAPSEATAKLRIYANDGDTYLTTDTKQPGTLLFESGSIALKEGYHTYTVSDIDAVLPRDITWTVEFGGVTGDELTVGNNAALILAGIDGIGTSNADFWQKTGATWTTYVTNDANDVNDFSANVVKYSAGSGGWSTYTVANAEVVNNFGAKVTAGVEDDLLTAANVPMVVLNPGFQSHVRYTGTGEGDSGTASGSKITVVNA
>A_OM-RGC.v1.000095709
VGFGQRYFNNNTGNNLWMDAGNWSQGNIGNGIGHKVVIKAGNPIIDGENIKVAQIKIGTAGTLADTTVITATNGGTLILTGEGVTAVVVNANTEAQGGKDIMFDLPVTLESFQAFESVQILAANNAASGYAKVIFGSNGSLTLANNTDLKVVNVTGNKRVVFDNKLTGTNKLIIGATNQIVFGSSFDGSDHSGMIEVLGNNAKLTANVADDGTFVASGNKIYTEAASTGVEVTLNGANIYKGDIETRDGALKYKVNKNQSGIGTVTLGAGNLDLVIDDAVTSVAFADNSASTWGSNLVVTGFKDNVISFGTSGSGLTSSQIAQVTIDNSGTLRIDDAGKLTTEVEVVNTLDIFFSEYAEGSSNNKYLEIYNPTTDTVSLDGYAYPSVANAPTTVGVHEFWNTFETGAKIAPGAVYIISHGSADQTILDKANETHNFLSNGDDGYALAKGTETDYTVVDFIGDFNGDPGSGWDVAGVANATKDHTLVRKATVSTGNTDWTASAGTNTDDSEWIVKDNEDWTNLGSHTYDANKSLFFSEYAEGSSNNKYLEIYNPTSETISLDGYAYPSVSNAPTTVGVHEFWNTFEAGATIASGAVYIIAHGSADQTILDKANETHNFLSNGDDGYALAKGTETDYTYIDFVGDFNGDPGSGWDVAGVAAATKDHTLVRKETVISGNTDWTASAGTNADDSEWIVKDKDDWTDLGKHNEVIEPTVTSVEFSSSDIRLFEDDVTVYAVLSITNSSTTNATTVDVVLTSGDASDIGDYTTQTITFEAGSSDSDSVAISITEDELTEYKEDFVFELQNVAGGESAELGTKSTFTLSLDNDDYESTALILNEFLADPAADDENTTEIEGDANGDGVRDGSQDEFIELINSGSESMDLSGYEIHDRTGLRHTFASGSLLPAGMPYVVFGGGLPVNIDNSLVDTASTGYIGLNNGGDLIVVKDNSGTEIIIFEYGGPTPYDGGADQSLTRDPDITGDFVLHSSTAGGLAFTPGLKNDNVSFDTDGDGVADDYDNCPDTPEGESVDENGCADSQKDSDGDGVTDDLDECANTPSGAAVDAKGCELPLFVEKVSFINRIYPNPASEILKVELDNSSVLNKYLINDLNGKVIEATIVGQKLRYLEIDIKSFNSGLYILNLEFEKGNSKVKFLKE
>A_OM-RGC.v1.000096671
MKYLQYVMTGALVLSSVFAKDLPENRSWNKFNFAPKLAADAPAYSLINIGNFGYWQKYDAYSAHTPSGNSGGIYPRGTAANIYLDGVLVGGYTGGNLLHVSGSIYTNGMVSGYIDESGNLQQGGEVRLYRIRKDWETLTFDQVRQDAAEIYEASVSSVTDAQMQAVLDQYETDWNNWPTHLGAPFYDLDNDGVYEPADGETPGVANADQVIWYVASDADVGATAALYGCTPIGIEVQYTLWGYNQPGAALGQIVFKNVRILNKGTADLTDAYISLWSDPDVGDYTNDFVGVDTSLSMMFSYNGGPDDGDYAAYGLAPAAVGYDFFAGPIVESPGDTAIFNLQKRPGYRNLPASSFGYFVAGGVYSDPGPYGDTEAAREYYNLMRGFAPTDDLDNPTAWIDSSSGTAVDTKFPLAGDPVAGTGALDANPADRRMLINAGPFTLAAGDTQDVVTAVIGGIGDSYLTSVTDVKNTDAVAQTLFDDLFQSVPSSPPAPVVDVTPFEDQVLLDWSGLSSVSATESSNISGYAFEGYNVYQLPSATATADEAVRIGTFDLTNGVQTITGNVFLPEYGTTVEIPVQFGLDKGVKRQLLISQDYLTGGPLYPGSEYYFAVTAYNYNAEPPLIEDKALETALTPLYVRLEPASFGTRYSATAGDGLEITHTGPGQGEVSATVTNPAALTGDTYRVGFIADTSYTHLSGVDYSGTLWTLDNMTTGEKAVALFKQGADQTDTDQPIVDGVQVVVSGPAPATIISIAEYASWPGTDLVDGTTDSHIAPSLSQTGNIWDNRAGAVNLPSYARDYDRFDYWGFDDVVLDFGDSSLSWEYYSGWMHVDSVEGSATFGEPVYQPFAAYRVKPFGGDTIRLFAGFWDTNGDGHWSCNMEVIDGEETFDWVCPTYGSEAWEPIYLIQGYDTDGNEVSYDPAQEATYIQMALNPTAEQEGFDGLNLASNSTWGNAAGDFNYPFMTAALLGAYYGPNEAGSYVEGSPEGATSSLPQAGHYDKFGNVLTVDHYYKFSTAKGNTVDDIFEFTTTAPTASDELKATDLDMINVFPNPYYASNSQETNRFDHFVTFNHLPDDQTDVTIKIYSIDGVLVRKLESMANENQYMQWDLRNNSNLPVASGPYVAHVNTAHGERILKLYIIQRNQVVQYY
>A_OM-RGC.v1.000099779
EWKPPGEGEDVVIKAGWTVVLDSECNETNITRHVDVYGSLVIRDPGLGNTAVLRANTIHVAAVSGYLEMGTLENPISDGNVRIELYGNRKSHARFGYGLETKYIAVFGILKLVGRSPRSAEDDKSTHPHTWGTLQSDARLGTKNITIEYQVARAWSVGDELLLGGGTPFDTPVTAEVWNSTDTCEVISIDHREDEEISEVECKDVFKFDHAGPMEVADAEFRGLPVTWMGKTNTQNNRTGHVSVVGMEDESNALKDENYGATVHVFSVKRRGARPSKSQIKEIQISNADNPEKATEVLAAENYDPPNLCQGGQGSAVIANTHFAHCGQRHSKRACLNFDPGLGAQFNVIAVIRSGGSAEALVHNNTFTNTYNFGIRTSNANGLDIYGNSVSNAYHGGFKIDGWSNSVVDNAAVRLLDDIHIPLHDVGAIGIQLTGGGGEWRRNVVASSQWTGLKLDGSVCNENGESQSFDLRAYGAKIGLTLLGGEVSKVNRLPYDAYGRIRCLRWNDIELRGMHLYGIHAGTKSLSYAAHLRRVNIFDAGLGVALWLHNGGSSLDRGGNRAHHAMIFDSIIVGNNMRCDNDGVGFPAFYAKVEPFRPDQFVGTPSRFGGSNLKNVTFANFGQCMGGRNYAIVNSMSRARYRWVYEDVANPVEVESLSFVDTPAASRLLMVKPSRGKIQGADPRIHTCAQMYCDGHRNTFVIDKDGSLTGSDAGTVIPENEIGWLDSLAYVDPLDRETLEDLIPYTAQYLTNGTRIQPLRGITQLYDEAGLYRGDDERCTFNSFWQAYVCPGLKHRQIVIESMDSDQMNRRIAPMSLMTETPHLSGSKRYMSLYTGPALYSAGWSGKVSRYSTIWATGHVGATHTIHFSSTNPKQTRLSMYGATNSERAHIKLYYGTSNRVDVFVDGNLVPPLANLTFENIDDKPDISSQGLLENLDHGANFYNRIEGYLELVLRGSRSVDVIISNQIVLSLEVTVTDDEFYATGIDGLVRNVALLLGISEDRIAIAGNFALGGDRKRRRRGLLSETKKIEIIISEDTSSSIIRKESDSDEDDVETYVSVNEEVSRNSTLELDNFTRTFESASVSDLMENVTGAGSSSSNVVVEEEADTIIPGWTCNDPTPGYGYGDGQYCDCDCGILDPDCDF
>A_OM-RGC.v1.000101671
MATVKNFGLAGIGSDVQFGKSGGRLIYDSSSSFFKFTTDGSTLSNVRVASTPSNANDATSKSYVDATKAGLDVKDSVRAATTAAGTLASDFVNGDTIDGVSLATGDRILIKNQADGSENGIYTVKASGAPDRATDYDANSEVTPGAFSFVEEGTVNADTGWVLTNDGSITVGTTALTFTQFSGAGLITAGDGLAKSGNNLSVNVDDSTLEIDSDTLKIKSTYAGQTSITTLGTIATGTWAATDVAVAHGGTGASTASDARTNLGLAIGSDVQAYDAQLADVAGLTPSDGNIIVGDGSNFVAESGNTARTSLGLGTGDTPTFNGAAMSSAKITGLGAPTADTDASTKKYVDDSVAASNTLAEMGDVTLTTPADGSMLLYDTGNSVWIDNVMSGDATLADTGAITLTDSNSTRSNLGLAIGSDVQAYDAQLADVAGLAVTDGGIIVGDGSNFVLETGATARASLGLTIGTNVQAYDADLDAIAALAKGDGNIIVGNGSTWVAESGATARTSLGLGSIATQDAGSVALTGGSITGVTTFSTGTLGSTATIDGSMAITGDLAVTGDLTVSGNSITLDVGTVTSEDKYIQVNSGATSQETGLAGGVEIKRSSTANTNQFAFMNFDDSTDSFTFKTGSANQASVSDATMRFGTIAAGTWNGTVIGRAYGGFGASISGHGNNSLVEADGGEIAVGSTGQYLRSDGTNFSASALSASDLSGTVAAANGGLGTNVSAFAASSIITTDGDGTVSELAKGSNSTVLKVSSGGTLQYAQADLTADVTGTLPVGNGGTGLAAVGTVNKYLRSTGSANQYDYVSALRDAAGKSAIEVSGTLTDNIKLVMTNTASNVTLTATDPDDNSADIDLVLKGQGDGVVVISEAAGGNSLVMGDDNMDLTVSGGAANSGAAGDAVIKGGNGTGGNASGDVIIRGGTGGSAEGKVKINDSSNNEIAIFERTASAVNEVTITNAATSNAPAISTTGGDSHIDLLLSPKGNGVVNVPANYESLTITDDTLVTKAWVNANVVTTTDDLTIRTAIASGATTTTIGSMPNAGSTTYYVAKVTVHVTTAFSGGSIDHVTLSDGTTTFVANADADIKTAGTYVIDVPFATATAGGATFTMAYLQSGGAASTPTGGAGIVTVEYKALT
>A_OM-RGC.v1.000103469
PIFTLGGDSAPGSDDNKDRGIEFRWHNGSAAKVGFFGYDDSASVFTFIPDATNSSEVFSGTAGNVAFGNIAGTLTTAAQTNITSVGTLAGGAISSGFGAIDIGSSALTAGAGTLASLSVGDGNVTNVGDIALDSISADGTQIDITLTDNDSAALEIKEGSTAYMTFVTTDSSEKIQIDKSLDINATSDFGSNAMTNVNIDSGAIDGAIIGANSAAAITGTTITGTTIAASTSVVPDASGGADLGSTSLEWGDVYIADDKKLYLGSDQNFSIEYDEDGNDTTAVVAANGISMAPHGSSAGNGTELRFQELAANGANYVGFKAPDAIGSNEVWVLPNADGSSGQFLTTNGSNALSWANAGGGGITATASGAIAAGKALILNANGTVSQVGGTSTAYYQANTTRTNESWSGSASTGFAVDNEAYGRVRVAYKEGAEIWVTIYQDDSDGDADTEELKAFASKYDGSISGSDDASDITRGSVITIESDMTNGGAYGIYYDEDNDYFVAVYNANSSGSYVAKACILSLSGTDGVTLTKGTEATDTGLFQNNGGSGRFEVVYDTTNNVGIIVAPGNCNKAAFVTCSGTSVTLASSYTSTSWDSNAGTSNNDYIGVGYDKINNRVMVLWTDDSNSNYPTINSFRKNGSDISAGTNTQLSSYANPNHFGWAIPNRDIHTDNTDPPLYTYYGYRQDLSAVKISWGSVTNMNSTLSLSKNGEFTVDTAPISAMGADNERGQGWIRYNQASKLMGAYYPHQTSTNVWLFCATAYGTASPNDRYIWDNSNEITMATDGYSGGIRVTMATIFATGDQKGQFVITGRANSSSATYNGKMFQQVVRPAHNLTVSSTNLTYRNFIGISKEAVSDGASVGIAAQGSSTDAVSSLTAGSTYFVDPYTTGDLVTSISNKYPRVVAGKALTTGSIAVGRDVSGYTSMPEDTTRIFCGSYDFRRQGGGDDANVLISLPAGFNPKDVRAYDIYWYGLGFNANDGYCKIKPYNGTSNVMTGTWYGKRMTDGGHEDNASMDSNGLFTGYSFDGVYQNHVGSERQTEGIDTPYVYLLTGRGTYGNAKRTPWWEYEGSYRRGTSNTYMVYEKGVHSGAGSYVSTDFADGFYFYASAGTNFVEGVVAVYAIMNTDATIDHG
>A_OM-RGC.v1.000106915
MTLTSNEESGIKVKGENRVKKIISARVLGGMAAMLLVVASVIGLNQQTDTAQAAKTGTINLVNNWSKLSTATSPSKLDSTYGGTTPSYVGSGKTLYATFTSTGRHIMTGSNQLVIEVVDADLNSAVVKSTIVILKGGHSASSTLITNYVDEIGDTGKNEYAIPIIDNNGDGVVNGQDLTFACRWIGGGFHDTAGGDNVDITAATSDTLLDGTVLKGNATGSTAANIRSAAITATTTIGRSAVQANGLTIVRSGNEDALMGAFNDSPKCSTATTSLISISLLGSAGDPVAGQSAQIQVSTPSTIVGTAAWGVGGEQAGATAANTPVVAGLIQWKTSRINTTTAKVWSGVVSKSNSIDILLTETGRNTGVFNGIVNLFDNENTEMPFGMQQSVANGTGIVLTATGDQTTYPVGSFGNSNIEAPCKGDCASGLGRAATSQTSTLAVKDGGTVYAEYNDATDADSNTNQKRQVTAKVDATIPTVEINSPAHSSENQTRTPTFSITATEAASGLDVSGALLVLQEGSEQNNSGEDGSVGGGGTDVMTTSDLHDAAGDDTGKGGHWLTSAIFALTGGDITLGSSTDESATSRTAASVTVNRGTTTDGASSLTYTYTPGSALPLGANTPVDHWIDFQGVATDLAGNVGYTDSSSTASAGVLNKYGAHHIKIDQKLPSISTAYTGWWWDTSIDSKNKTHKHTSTKANAMVVEFDGNITDIDATDFQITFDDGTTHTPTEAVIYSALPKQVFLTLGASMSADNTPKVALVGSVSDIAGNSTSTGSLANAVDKIHPAVTATLSGGTGTGSATLESASDLTKKSITLTVTTDEELVSNPKVDIYDLGMAKAGAGTTNAYKGTCGTINTCGHGSAVAVDDYNVRSLNVSVDPPVSSFTVDRNGDALTPASTATVDATSAGVILDAGMTAQGTKTFKYTVSAASGTPGTDGQKTVVVTATDKATQGNITILGSISSTTSYMRFMLDDTAPSLTITPTAGSTTTQTKPYIVLDYSAEEATKVTLNTATLDGVDISGDLSTTDNKKFYYVPSTDLAAGEHTIVSKATDYAGNVSSILTRKFSVAARKDFKLTLLAGWNAKSVPSDPVNPAIDSVFSNSGVDMVLSYSDHTWTSATKDSG
>A_OM-RGC.v1.000112895
YTSTADQTLYLEAGAVKGQHGTYSLVVNKTDLPPDDYGDDPTTTENLSLGGKRKGQILTPGDSDWFRVSLEEGQHYRFRMDGIDSGNATLENPIEDPRLSLYDIGGNLLKTEDHGTLTRDAALGFIAPSTGTYYIAAEGSSESDTGSYMLHSFAPDEAGASLVDAAVLQLGEAQQAGIQSDDDRDFFRFTAVAGEVYTLKVNTAVEGISEQDRLPIAITELFDSTMTSLTAADGRFTEHGSASVAFTAAESGTYGLAVSGYRGQTGAYEISLETGNTADLAGETAESSLSLDVGSSELGAIEVIGDKDWYSVDIKAGHTYRFQLASEYDGVNAPLVDPFLRLLGEDELGEITQIDENNNRETTEGISLDSMITYTAEEDKTIYLEASAGLYSYLDDNGDLQTMDKWHGAYLIEATDLGNLETDDHVNEISGNPEVLHAGQPKVGTIETNSDVDLFTINLEAGVNYQVLVRGETGNGGTLVDPEFRILDADGVAVAAAFDGIGNPDAASTIQVLNDNTYYLEVGAAELDGNIGSYTAELVQLAEAVSDPDDLPANTTTTETLSSGTPLTSKITHADDIDWIKIELEADKLYVFDAKPRIVDTVGAWNPELELIDENGVRLTSDQDSGQGQAARIVHKAEATGTYYLSVRSQDGSQGTYELSKKELISGNSDPLMANQWHLNNPNGLDLNLDAVWKDYQGDGVIVGVIDDGINYGHPDLYNQLNKDWDAGQTSGKYGRKFHDAYLNIPKETGHGTAVSGVIVGERFNEIGISGIAYEGKVAGFEVDWSIPSLAAMLRLQVQKGVGEIDGETNTYGGIDITNNSWGFTCNFCDDFDSPLLSPLGDSLKYGVTDGRNGLGVNWVFAAGNSRTRGDNTNYHNFQNSRFVTTVAATDHQGDTSYFSTPGASILVSAFGEDVFTSSLYGWKPAAGTSFSAPIVSGVIGLMLEANPVLGYRDVQSILAYSARQETSEGFKFNAASNWNGGGLHISHDQGFGLVDAHGAVRLAESWGKNSKTAENEQTIAIRRDSSGLIPDGPDQVGNATNLSFDVVVERELDVEWAEVELDIRHKRISDLEVELVSPGGTVARLIDHPYGGYGGVRDRIIFTTSAS
>A_OM-RGC.v1.000114192
MADIKNFGIKGIAADVQMGKSGGRLVYDSSNTRFDFTQSNGSTLEDVRFGTVGSGTWNGTAIGTQFGGTGQNFSSSSGVIKVSSGTMSAGAVALGSDVSGTLPVANGGTGATGAGDARTNLGLGNIATQASNNVNIDGGAIDGTVIGGASAAAGSFTTVNASGAITGDLTGTAANATVLETGRTITIAGDTTAGATTFDGSQNITLTTTLAASGVSAGSYGGSSAIPVITVDAKGRITAVSTASTSSTLTIGADSGSDDTVTVGTDTLNFVGTSNEIETTVSDNQIQIGLPNNVTVGNNLTVTGSFLSDDITATTVSLTGDAIITGNLTVQGTQTTVNSTTVETADAIFRVNSGGANTDAGFEANANGSIKQILYKAATTQWDFGSETVKAGAYTTTGAVTGGSLTDGTATLTSGALSGATTVTASGNVTAGRFKDGTMEIASGSMTGAVNLTASGVISFGTLTDSGESIAVTKFVDESDGIGSNDNDTSIPTSAAVKNYVDTNITAQDLDLAGDSGTGAVDLDSQSLTIAGGTGLTSAAGSQTVTLNLDNTAVSAGSYGGATAVPVITVDAQGRITAASNTSITTSFNIDADSGTEDTVNGGEKLTISGTSNEIETAVTNNTITVGLVNAPTVSGNITAGNLVTAGAITDGAATLSDGTLTGGVAATFSGSVQGGTLTDGTLSASSGAITGATNITASGTVQYGSLSDGSITITAFVDEDNMASDSASLVPTQQSVKAYVDTQLTAQDLDFQGDSGGALAIDLDSETLDIAGGTNITTVGSGNTLTVNLDATLTGLTSVTSTTLTDGTATLTGGALSGATTGAFSSDVTVGGNLTVSGTTTSVNSTNTTIADTLVVLQSGLSGANPNDIGHIYERGSDGNNGFLGWDQSVDRFVAATTTADGSGSGDLTLAATNFEAAGFIGTSATISGAVSFGTLTDSGESISITKFVDESDGISNNDNDTTIPTSAAVKDYVDNNGGDGLILRSTFTANSSDTTFNIGTVPNVSGRTYYADKIVLKVSTAFSGGSFNHILIKENGGSGDTLVASSDADAATAGSYIIELDGDDTLTKNATVQVQFMQSNGSSAATTTAGAMVATVHYNYV
>A_OM-RGC.v1.000114252
MQIRYYLAASAAALSLATVMAAPAHAQETTSSIRGSVTGDGAPLAGAEVKIIHTPSGTTATTTTDSDGNFSAVGLRLGGPFTVEVNASGFEQSSVTDIFLQAGQPFRVPVELQSQAVIVVTASSVANVTPLESGAGTVLSARDIAGVSNVNRDIRNLAARDPRVNLDPTNGGAISIAGQNNRFNRFTVDGVAFGDPFGLEAGGLVSTRGPVPLDAIGEFSVEVAPVDIQQGFFQGGALNAQLKSGSNSFSGLAGFYYGDDSLRGDTARGVTRTGAYESKIYTAQLAGPIIKDKLFFAVTYERLRDIIPAPILPGALGITDAQLSNISAIAQSAYNFDTQGIGGNIPEKDDKLVAKVDWNIADGHRATFTYIYNKGNVTAGQTGIGALTATNPTFSYLSNNYNQGATNHFGIVQFNDQWTDSFSTQLRVSYADYLRIQQPFGAASFGEFRTCLDPTSPAPITGQTVAAAALACTVGQRQLTFGPDISRQANELDAQSLNIEFQATLQLNNHTLKLIAERRTQDIRNLFAQRVSGAWYFDSIAGLQARQANELNFSAPLRGGIETVAANFENNSWTFGLQDTVDVTDTLVVTAGFRWDLFDTPDRPFVNNDFFNRYGFTNAQTLNGRQLFQPRFGLNWKPTDRLTFRGSAGLFGGGNPNVWISNSYSNPGPTLGNVQVRRVPGVNGAPDTFTVSGIAGLSAAQQNAIGAATLNNVSGGTGIPQALIDAIRTTGTAQAPTNALDPNYKIPSQWRVSGTLEYNANLGFLGDDWQFGVDVIWSKVKDALTWTDLRSVATGVLPDGRPRYSALPGQGTTTNTDILLTNDGRGYSWNVVARVDKRWDNGFRLGASYTYQRAKDTNSGTSSVAFSNYTNAAVIDPNFAAYGISNYQRDDAFRIVMGYDAKLFGDNTTRFELFFNSQSGQRYSYTFADQASGNLRSAVFGVTGTNNRYLMYVPNVSSRTADPLVTYAANFDFAGFQNFVQNSELNKYQGRIAPKNIGKSPRYNKLDLSLRQEVPFFLGTKVELLADVENVLNLLDSDWGTIRQVGFPYYGTLANVTCVAQGTNTCAQYQFANRTGTTFQAPAEAVDLRGSLWAVRFGVRLTF
>A_OM-RGC.v1.000114504
MADIKNFGIKGIAADVQMGKSGGRLVYDASNTRFDFTQSNGSTLEDVRFGTVGSGTWNGTAIGTQFGGTGQNFSSSSGVIKVSSGTMSAGSIDLTADVTGVLPVANGGTGASSAGAARTALGLGNIATQASNNVNIDGGAIDGTVIGGSSAAAGSFTTINASGAITGDLTGTAANATVLETARTLSFTGDATGSGSFDGGSNLATALTLAASGVSAGSYGGSSAIPVITVDAKGRITAVSTASTSSTLTIGADSGSNDTVTVGTDTLNFAGTANEIETTVSDNQIQIGLPNDVTVGNNLTVTGSFLSDDITATTVSLTGDAIITGNLTVQGTQTTVNSTTVETADAIFRVNSGGANTDAGFEANANGSIKQILYKAATSRWDFGSETVVAGAYTTTGAVTGGSLTDGTATLSSGALSGATTGTFSGAVTGGSLTDGTATLASGSLTGAVNLTASGVVSFGTLTDSGESIAVTKFVDESDGIGNNDNDTSIPTSAAVKNYVDTNITAQDLDVAGDSGTGAIDLDSQSLTIAGGTGLTSAASGQTVTLTLDNTAVSAGSYGGSTAVPVITVDAQGRITAASTATIATSFNIDADSGTEDTVNGGEKLTIAGTSNEIETAVTNNTITVGLVNAPTVSGNITAGNLVTAGAITDGAATLSDGTLTGGVAATFSGAVQGGTLTDGTLSASSGAITGATNITASGTVQYGSLSDGSITITAFVDEDNMASDSASLVPTQQSVKAYVDSQITAQDLDFQGDSGGALAIDLDSEVLDIAGGTNITTAGSGNTLTVNLDATLSGLTSVTSSTLTDGTATLTGGALSGATTGAFSSDVTIGGNLTVSGTTTSVNSTNTTIADTLVVLQSGLTGANPNDIGHIYERGSDGNNGFLGWDQSVDRFVAATTTADGSTGGDLTLAATDFEAAQLIGTSATISGAVSFGTLTDSGESISITKFVDEGDTIAANDNDTTIPTSAAVKDYVDNNGGDGLILRSTFSANSSDTTFNIGTVPNVSGRTYYADKIVLKVSTAFSGGSFNHILIKENGGSGDTLVASSDADAATAGSYIIELDGDDTLTKNATVQVQFMQSNGSSAATTTAGAMVATVHYNYV
>A_OM-RGC.v1.000117147
MKTKFSGILTLILAFVVQITFAQDKAVSGTVSDDTGMPVAGVNIVVQGTSSGTQSDFDGNFSIMVDEGAVLTFSYVGYTSVSRTVGSSDTINVTLSEDVAQLEAVVVTAQGITRERKALGYAVSEVAGEEMEQRTEGDVARVLSGKASGVNITSQSGTSGSATNVVIRGYTSINGNNQALFVVDGVPYSTETNAQGGFLGGNLGSSRFLDLDPNNIESVNVLKGLAAATLYGTAGKNGVIVITTKSGSLQAKGPKKTEITVNQSYFVNEMASMPDYQNTYGGGFDQSFGWFFSNWGPAFAADGVDGYLNDPAGIIQPDGTVEHPYGSSAFLNAFLGGNNVLNQQYTGERYDWKPYKSVENFFRSGSVSNTSINIRGASEDGKIAYNVNYGNLDEEGFTPGNGLKRNNLSVGGRAQLSNKFTVQGSMNYSNTSFVSPPVAASRGNGTLGWSTFGNVFFTPRNVDLMGLPYTIPENGGSIYYRNGNDIINPNWSVANAQGGQTVNRINSTTSLTYEFNDNLSLTYRYGLDWYNERNKDYSNRNGVNFNDAIFGYLRTWDNNVAIHNHYVSLNGSYDLSDDIGLTFNVGATSNRRTYDREGTSSTGQIVYGVIQHFNYENQTPLSYHGAQNTLGVFGSADIDYKDYLFLQVQARNDWVSNLPSENNSMFYPSASVSFLPTSMDEDLKSDNLSYLKVRAGYGTSAGFPSGYPTVNTVGQSTNVNGGLNGGIITNSVSNFQANPDLKPELLGELEFGVDARVWQNRIGINASYFERTSKDLIVFKPLPTSSGYTSTQDNIGKIEGNGIELDIDLEMFEILPVNIDGLSWNARVNFTKSEATVTEQADDQIVYGGSTATWLGGNAAIEGEPLGVIVGTRIERDDNGNYVVNASGNYGIEDVMAIDANGNEVPLGTEGSRTITPIIGNPEPDYVMNFINTLKYKNFTLGWQLSHTAGGDIVAKTVATLLGRGGIVEDRKNTFILPGVNIDGTPNNLQINNSTYYFSNVLFGPLELSVYDGSVVRLQELSLSYSFPQKFLDKTPFGALSLTATGFNLWYDAYNVPDATNFDPNVAGTGVGNARGWDFLNGPSSKRYGISIKASF
>A_OM-RGC.v1.000122056
MKKLLLPIVILFMGISVAFAQKTVSGNVVDDQGIPLPGATILEQGTTNGVSTDFDGNFSIEVSEGAVLVISFVGYQTQEITVGSEDNINVALEAGNELEEVVVTSLGITREKQALGYAISEVDDTALEQRADGDIGRVLSGKASGVQITNQSGVSGSGTNIIIRGFNTFSGGNQPLFVVDGIPFSSETNAQGNFQNGNNGSSRFLDIDPNNIESVNVLKGLAAATLYGSQGRNGVILITTKAGSTKTQEATKTDITITSSYFNNEMASMPDYQDSYGNGFDQAFGWYYSNWGPSFEEGGIAGWGRQPALNGSTDVTKYALKPGFLKHPFVTASAATGLPAAAAAQGIDENTPYEWKAYDNNRFWNTGTIINNNINISSGSSDGKISYNVNYGNLQDEGFTPGNKLTRDAISFGGRAELSNKFTVRGTLNYTNTLFKAPPISGGGGSAPLGGRESVFSNIFFTPRSVDVMGLPYQHPVTGESTYYRQNNAITHPIWTTVNAKSIQDTHRVFGGATLSYAINDNLNLAYRYGVDTYSEANTEYTNKGGKMGSAVNRTGTLNTWNNVKTITDHNISLSGDYDVTGNIGLTFVVGATSNSQVFDQNGVASTGQQVFNVLRHFNFENQDEIQYYQKRNVSGVYGQAELDYDRFVYLTLAARTDWVSNLSEENRSITYPSASVSFLPTKVFDGLKSDLVNMLKVRVGLGASADFPFGYPIASRLNLDTQSFIRNGAAIVANTSSSQLGNPALKPERMDELEFGIEGTFLNRRLGLDLSIYNKATKDLRIDRPLDPSTGYTTTVTNIGKIENKGAEVDLSFIWVQAQQPGALEWTSNLNWSTNEAKVVDLGADTDYITYAGGSGYYNVAAPGYSLGTIVGSAINRDASGNYKVLSNGFYDIKYGTDPEENTIGDATPNFLLNFGNRITYKDFALNFLISHVNGGDIMSMTTSVLLGRGLVEDTVDREQSFILPGVNPSGQPNTTQIVNSDFYFYNVLYGPGENRIYDGSVIRLQEVSLTYNLPKSILDSTPFGSLSLSASGFNLWYDAYNTPDSVNFDPNVAGVGIGNGRGFDWLNGPSSKRYGLSLKATF
>A_OM-RGC.v1.000122775
MKTQFKLSLLGTSLLVGAAALATPAYAQDQDQEQDQASGGDSTIVVTGSLISNPNLERSAPVNVTSSDEIELLQSNVAEEILREIPGVVPSIGSAVNNGNGGASFVNLRGLGSNRNIVLLDGTRIVPAGLAGVFDLNNVPLALIERVEVLTGGASTTYGADAISGVVNFVTRQDFAGLEANIGSQITERGDGHTFRADVTMGANFDDGRGNAVFSVGYQQSDPVYQGARDVSLDTLDTFSGGQVGSGTAFPSRFSGVRRAPGGVINRAPESIFTGRGAPTAAQPLGVPIYAPNPAGAANGGTDQVNSAGVFVPTFSTFNFNPFNIFQTPFERFNIFGAAKYEVSDSVEIYTRGMFSKNTVDTIIAPSGAFGIGVNVNLSNPFLSATARNQFCAFDVNPRPDIYTPRFTQAECDAAANARPGDAAYREVGRNNTFVPFDVNNDGTISRDPVTGALTEGYFSNPQTALFRRSVEAGPRLSNFATTLFDYKLGARGSITDTIDWDVFGSYGESENRQTIRGYFTNSRVRQSLLTTTDAAGNVVCQNAANGCVPANFFGDISPEAVNFLVQESSSFVKTSLAQARATISGDFGVTSPWAAEPISFAVGGEYRKYRASQGADTLAQSGDLGGAGGATPNISGGYDVYEAIGEVIVPIVSDRPFFQSLTLEGGFRYSDYSVDAPGSPGYTATTYKVGGTWEPVQGVSIRGNYARAVRAPNISELFSPVNTGLTNLGVDPCATQKTDGSTLRPPLSGELLAVCLAQGANAGNVQSIPEPISGQVLATGGGNLGIRPEKSDSYTVGLVLQPSFLPGFSASIDYYNIKVKQAITAPTPADVIGTCFGVGNNGIFNPAAGASSTIACTSIRRDPITGGLSGDPNTSTGLPSTLSNSGSLETDGIDVSINYATDLTDDIGLALSFVGNYTFQSRFNAFVASPISVNRDCVGYISTNCGSLQPEFQWSQRTTLTFKDVDVSLLWRHLSSFQQEPLDVIDSGPFFSGTLSPNVPGVGGRTVNFGRIKAYDYFDLSARFNATESLTFTLSVQNLFDKEPPLTGNNAGTTAFNSGNTFPSTYDALGRRYAVAARLRF
>A_OM-RGC.v1.000123613
MANIKNFGIKGVASDVQYGKSGGFVVYDSSNNKFQFKDNGSSLEDVEFATVQAGTWSGTEIAVTKGGTGLTSVAADKIIYTSGANTFAASDISAFGRSIIDDADASAARTTLGLGTIATQASDSVNIDGGAIDGAVIGANSAAAGTFTTINASGTITGDVTGDVTGNADTATTLANARTITIDGDVDATATAFDGSQNITLTTTLDNTGVSAGTVGSSTAIPVITVDAKGRITAASTASISSALTIAADSGSNDTVTVGTDTLTFAGTSNEIETTVTNNQIQIGLPDDVTVGGDLTVSGTLNSDDITSSTVTITGDAVVSGTLTVNGTTTTVNSTTVQVDDPIFEIGDPAISSDDNLDRGIKFNWHDGSNAKKGFFGYDDSASEFVFIADATESSNTFTGTKSAIRTGAINSAAITATSFTGASGATITAFLDEDNMNSNSATAVPTQQSVKAYVDSEISGISSSFTLAADSGSNDTFTTGGTLTFSGTSNEIETTVSNDAITIGLVNAPTVTGTMTAGNFTTAGQITDGAATLSDGSITGGVAATFSGAITGGSLTDGTATMTGGALTGLTGALTTSGTVTGGTLTDGTASINSGAITGATNITASGTVQYGSLSDGSITITAFVDEDNMASDSATLVPTQQSVKAYVDAQLTASDLDFQGDSGGALSIDLDSETLDIAGGTGISTAGSGNTLTVTLDDTAVTAASYGSATAIPVLTVDAQGRITAASTASISTSFTLSDGSNTQTVAGGDTLTIAGTANEIEVTVGATDTATIGLPSTVSGLTGVSAATITGTTVTDGTASLNSGALSGVTTIAATDLTLAGNLTVNGTTVTNSATNTTIEDQLIELGTGNSGSASGDAGIIIERGDDNNVFIGWDESADQVQIATTTATGASSGDLTLTDANLKAGTITYASLSDGAITITAFVDEDNMASDSATLVPTQQSVKAYVDSQVVAQDDGIVRATITANSSASTFTIGAIPSVSGRSYFANKAVLKVTTAFAGGSVDGFKITDNESSETTYVTAAQADPTVTGTYVLDLGMETLTSGTTLQLDVVQSDGSTAAVATSGAVTVTVEYVYNT
>A_OM-RGC.v1.000123795
MKILKNITVFTLVMLLSVTTGLEARDKNVSNFSSSSNYVDSSGTFDGNQIYADVTNNGLFLDYHISGDSALEWPIGTGAHSIFQSALWMGATVNGGIRTIVGDYTQDMGPGPWGGDPLAAVHRIYKVEKSMLASPLDFADFQEWPIDFGAPWVDVDGDGVYSPLPAGPDHPEFLGDQVLWFVSNDGDPAYKLNFGTSPLNVEIQTTMFGFDRPDVFGDMVFLKQLVINKGSDDLVDTYMGLWSDPDLGYAGDDFVGCDVALGMGYVWNDGADSVYDNLSIGTPAAGYDFFQGPMVDCDAGEDCSVGAKMFGTRHPGKKNLSMSSFAFYINGDATYTDPSDETEGYYYLQGLRKDGSAYPNAIAGDLYDQRFCFYGDPNDSAGHSTANPVDGNYAASADRRFLMSVGPFTMAAGDSQEVVFGIFHAAGGDALASVAYLKEVDALAQTAYDIDFALPDSPPSPNVTASALADQIILVWDDAPEGYDVISEVDLDASGNPTHFVFEGYNVYQHETASGAGAKKRLATYDIVNGVTEIYDTVFDASLGENISIRTQFGSDSGLSHFEAITTDGLKGNSKLITNRSYYYSVTAYGYNADGLPKTLESSPSYLTVRPEVPNTFAAGDNTASAGDVIATAHTGPSQGSVDVVVVDASQLTGDDYTVTMDDVMPDGTVAVNWTLTNDNTGGVLIANNPVVGGVNTATGVEVGPGGTPVVEGIQLLVNGPQEDLLSVSEWDHGWKENQVLRDPAVSYVPWASLGRTGYIIENRAGLHYSAPYNRDFDRFNYWESDDVELDFSTPSLGYDYLAEWVNGYAPFSAYRHNFATGNKEQIFAGWWETDGDYQLSIHAGQWAGPIYGKDSFEPIYCFVGMVATPYDPAKEAQYIAEDDLTTSGGCGWGSGGCDNSTTSGAQITYPYMTATLFTDYLGSGVLPTAAGFAYWGGYTTASSVVWEMSKPNSSADTFTFTTEGLGMEATRFDPDRISVWPNPYYGYNPEERDALDRRVMFSHLPTEGPATIRIFALDGTLVRTIHHNDTGSQHATWDMKNNFELPVASGMYLAHVETNLGDKILKLAVIQPEQRLDVY
>A_OM-RGC.v1.000123967
MKSLFRLLVVFLLSAQVAMAQKAVTGVVSDSDGIPLPGATVLVQGTTTGVTTDFDGNFSINVSEGQSLEFSFVGYETAVVTVGAGNVINITLSLGTQLEEVIVTSLGITREKRALGYAVSEVDESQIEQRASGDVARVLAGKASGVQVTNQGGISGSGTSVMIRGMSTFSSSNQPLFVVDGVPFQSETNSMGSFTSGNNGSSRFLDLDPNNIESVNVLKGLAASTLYGSQGRNGVILITTKSGTTSSGAKAAKNEITVNSSYFVNELAMKPDYQNQYGNGFNQNFGWYYSNWGPSFDKEGPAGWGKQSQINGTVSGQPGYLKHPYNSNLNARFLARDLLPLLGLSMDSLWEWKPYDSVGDLFQPGDIINTNINFRGQSDDGKVSYNVNYGNLDDKGFTPGNTLRRNTLSIGGRAVLSNKFTVSGTMNYTNTMFKTPPIAAAYSSGSSDSSLYGNVFYTPRSVGIGQLPYAHPITGASIYYRSSNGIQHPLWTVNNTGDAQDVQRVYGGAAVQYDISDNLNVKYRYGYDIYSEDNTSHQNKGGQDGSLETQSGFYEKWNNTSTQIDHNFSINGDFELDSDWGLTFNVGATSNASTYDRNGVRSTGQNVFNVLRHYNFNSQEEIEYASRKNVLGVYGQAALDYQNYLYFTLATRTDWVSNLSEENRSITYPSASVSFVPTSILDFGNLPIDFLKVRASYGTSATYPGGYPIASVLNLDTKDFRVDGTDVITNTTGSSLGNTGLKPELLAELEFGVEANMFENRLTAEISYFNRNTTDLIITQPLDPSTGYTSTSTNIGEINATGWEIDLGLDWLRGENFNWNTSVNYTTSQAITEDLGQDTDQIVYAGFSTLGNVAIPGLPLTSFIGSSVRRNDAGQPLIDASGSYQGNYDTNYKTNKYSLIGDSNPDFIANLSNTITYGNFSFNFLFNATIGGDMYSNFIMTLLGRGQTTDTVDRELPYILPGVLADGSPNVIQIDNATTYFGNLIVGPSELRVWDASVLRLSEVSLTYDVPSKWLDKTPFGAASISAQGFNLWYDAYNTPDGINYDPNIAGLGVGNGSGFEYFNGVSARKYGVSVKLTF
>A_OM-RGC.v1.000125926
MKFEKYLILLLMIFPSILMAQKIVSGTVLDSSGQPLPGANIIEVGTSNGVSTDFDGNFSITVSGDESILEVSFTGFESQQITVGDRSSLQITLNEDAEVLQEVVVTSLGFVEIRDQMGQTSSKVNTDAVVRSGEPTLLNSLSGKASGVKISRSNADPGAGATIRIRGANTISGASAPLFIVDGVPMDNSTFYNSFDGRGSRSGGVSNGSRINDLNPNDIASMEVLKGASAAAVWGSRAANGVVVITTKEGQAGDAKITFTSTYSFDEVSERIPMQDTWGQGRSGSYGATRAESWGDYIPDRSGGADTFNTSGQFFTALDGTVYYPITAKNSRDTFVEKNWDQAFQTGTFHQNDLTISGGAGKDKYFFSLSNIAQEGIVVGSSYDRTNLRFNYKARLNDVVSLSNKMSYSYSRTNRIQQSSNTAGIMLGLLRTPPDFDNADYLGTYTSSSGAETVNRHRSYRRYLGNSQNPSYNNPGWTVHEQKSFATVNRVTATPEITIKPNNWLQLIGRGNIDFSDDRRTTFYPVGSAGGAFNNGAFFESEISVRNYSFDVIARATNDLTSNISLTSTIGWSINDRKYNRNSGSVTGFLVNSTKRTASLNTSAEATAFENYRTFRKSNRGYAVFNLDMFDQLYVAISGGLEASSTIKGAFFYPSIDAAWNFTNTLGSSTLSFGKLRATWGKVGVQPSAHQFQTLAEGGFSYSTYSDPIAIDSFGGGYRLDNNLGNPNLEPEVKTEWEIGTDLRFLNDDLSFSMTYYNNEIEGILLDVNLSPSSGFSTQYGNFGSMTNNGIELDLGWKAIKRGDLNLVTSLNWSKNTNEVTDLFGTETINLSPGASVSSRAIVGQQLGVLYGTGSRTNADGSFDLDSNGFPQITPSPVILGDPNPDWVAGIGFNLDYKNLSLNVVLEHSEGGDFMPRTLWVLHRFGTTQATANRITTTQDLRNHDGDLIPAGTTVRGNVRDFGAGPVLLDEDWYRTGIGGGFGDNQAYNFGVYDATFTKVRELSLSYLLTSERLNSLLGLDNIRLTATGRNLININNVPGIDPETNQYGVGNALGLDYFTNPQSKSVLFSAAFNF
>A_OM-RGC.v1.000126041
MLRILLVSFLFLATNLWAQDRTISGTVSSEEDGSGLPGVNVILQGTTTGTTTDIDGNFKLDVPTDGGVLVFSFIGLSAQEIEVGTRSVIDVVMSSDVEELQEVVVTALGITKEKAALGYAVTSVGGEQLEARPEADIARLLRGKVPGVDITSTSGIVGTGTNIIIRGYSSISGSNQPLFVLDGVPIDASTFADRSFSSGGSTSSSRFLDLDPNNVADVSVLKGLAATVLYGEAGRNGVILITTKTGSGAGPSNNKKVEVSFNQSYFVNEVASMPDDQDNWGNGWQNYASGAFSNWGAPLSGGAYARNGKNGVDENGTIGHPYDRSALNAAFPELVGARWPYQAYDNLQNFFVQGSQKNSSIGIAANVGSNSSIKANYGWTRDEGYVPNNNYTKHNFSLGSSTQLSNGLKINSTFNYIQSETMKPMSSPIYSSNPSGPSLFSNVLYTPRSWSLTGLPNTNPTDNSSVYYRPDNIIQHPYWTIDNTSDRDNIERFIGNIALSYEIADFLNVTYRLGIDHYNMMKNYRVNKGGPQRPDGEYQTSNRSNTITDQQLNLNGAVELSADLDLDFLVGANLKSIEYERHTINSTEQFVYNLFTHNNFITTTASSYVFAENTYGAFANISLGYQDWAFLSASARNDWTSTLEPENRAVLYPSASISVLPFEAAGLTSDMLNYLKVRVGYGTSAGYPSPYSTRGTLDTYTKLFQTASGTIMNSNAVSNFYANPNLKPEIHKELELGIEGRFWKNRIGIDVSLYSKDSEDLIIDLELDPSTGYTSSTVNSAAINNKGIEAIVNVIPVQTQNFTWDISANFTLNRSEVTKIADGIDQVLIAGASFLGNFAKPGLPYNMIWGAPILRYYTDPNTTVEDIPYDKRKDYSPVTSSAGIYQYAGSDGFIGDPNPDYVVNVTNTISYKWITLRAQVDHTVGGDIWGGTASTLTGRGILESTGFDRFVPVVVSGVDKDGNPNKVQVTPNAHYWRDTGVWYDENRIFDASTIRLREISLSLVAPKSWLNGTPFGRASLTISGQNLWHLAYNFPSSSNMDPEVLSLGVGNGKGFDRTTGPTSKKYGATLSFTF
>A_OM-RGC.v1.000128047
MSSEVTPTLLEEMTMSKLTPMILAVLMLASTSLVAMDWAELENNTMTEADGRAGPDAQVTSILSPRATTTDSITGEQIHTLRAGDTVDFEVYIENVGDADIEEMGVSLTVYLAENGERGMIAKDSAGNDLSWYNGDVVCDDSFVCPWSSLASGTPLDYGKYTYSYQGSPVSWTPVTGDYVIVVETNAQGDADAGNDYAENLVSVVDWTDVIVDLAWDSGKEIEGGAGDKAFTLAVATGGSSTWSARSITVELDVQGTLSSAVDNNGNDIMGTTTVAEFGTYGMTETFRHETDSNNTTSDNRYVIDFQNQSEWFGVVSPDTSGDSGDYSVTVNVVSYVVYGQLPDCEETTSGNSSSQQGGETDEMTYVHFCEVTMYQDGDASTSEDMIEGKVQTFHDIGVSTLVINQGYTVDENGDAMTAPTLPGITQGPLNPAWSSVQASVRHMGSDLMVTYDWEVTFDITNTATGVTDTRVADNCTFGQGPPYTHMLLGDDMGQGGAFEAGEACVMFEFAPGVYNVTATVAMVGGTAGTADMSARNNDASIYEISALNNRPSVSLTVQQDEGSIVIGPEGMITLEADAYDADDDTGQNLNYVWTHPGMQDINGTEQPSQCNGMGIAFSTCNLMAFDSEWAGVQTYSVTVTDEFGSSAMDFTNVFIWNQVVATATTASGIGVEYNLTYDGVNTFNLATWADSDASYTQDLTQFGYAGEYSSVAVVDYSPSTTYMPEDVYSQEIVMTFDTASLDPTSVFWISNGNWVQLDATIASAGSSGTITVDLGENSQVLPQGEIALMGGELQIIEAPDAHATGLTVVATKGGTITASWSYSGNTVPGADWLAMEICDSADVCTSTQENTTLVAHSMNGQTDTVHGETYTYTLQVCNVGGCNPTIATASATADKMVDGDASATAMTVANKAGANAWTVSWTADGDTSDVDGWMVCWSDFSWSTSGMMPDTCADAGAATSTDINHPGGTGEKNYYFTAVPYDDKGNMDNALPGTDILLTHESTVTDPCEENPDSDECAAIGGTGDGADSGEVPTWTWGVIIGLVVIAFVVGAFILSRGGDGDDGKDWDY
>A_OM-RGC.v1.000128400
MNFKAKLSRVAIAVAVAAGLAGTATAQTTTSSIRGNVVTEAGSDLSGATVTIKHEPTGTSSVATTNENGTFSSRGLRVGGPYTITISGDGFVPAKVENVYLSLDQALDLPIQLESSRSTEVITVTGSTAGTGYTNEALSTSLGLQALQQVVSIDRDITDAAQLDPFASVNVQSGGSKELSIAGANNKFNSLTVDGVALNDRFGLNANGYPTQRSPISYDAIESLSIQTAPFDVEYNGFTGGTINAVTKSGTNEFHGSVGYYYTDDSFAGDNNGDEEFNLDFEEETFVATLGGPLIKDKLFFFVAYDKFESVAPLNRGPAGSGAVNEVPNITLDDVAQVSQIVSDVWGFDIGNFQKDDVQDEKVLANIDWNINDDHRAKFTYMLTDGNSINEQNGNNFLAQDEVLGASSAWYDRSEKVESFIAHVFSDWTSDFSTQFKVAKTTQATGQESLNGSEFPNFAVFLREVDGDENYLTIGPDRFRHGNSLDQDFFQVKLVGIYTTGDHIMKFGYEREEVDVNNLFAQNSEGSYLFNSLEDLANAEASALLYNNAITNDENDLRAIWGYNYNSLYFQDSWEATAELTIDAGIRYDWYEAEGSIRENQNFVDRYGYSNTNDVDGLDVILPRVSFQWYASDYTTVRGGIGRFSGGAPSVWVSNSYSNDGVISDNYQDFGSGQTYQVPTTPDAATGQYIPQNILDQLANIDPDGDVNALADDFDIPTTWKVSLGVAHEPEMEELEGWLFSADVLYNKLENATYWYDQRCENPVSTAPDGRGVYDCSEGPEAIVTSSIDEGDSILYALSASKAWDTSYGSFDFFTSYTYADVEDIGYGTSSTATSNYSDFAAYDRQQPQAGTSNFQTEHLWKMRFNWKKELIDGYETTVSIFAERRSGQPYSYTFDENNACVLDVGGGRCARESRNDDAGHLLYVPDGINDPLFAATSFGGDLAAQQEFIDYINSSELAQYKGGIAERNGDNSRWSTIIDVRIQQELPALYPEHKLTVFFDIENFGNLLNDDWGRIERTRYEYERAVVSANIVDGQYEYFDLNSDSRIKNLEVLDQSVWQVQFGIKYDF
>A_OM-RGC.v1.000128435
MNFKAKLSRVAIAVAVSAGLAGTVMAQTTTSAIRGNVVSEAGSNLAGATVTIKHEPSGTVSTATTNESGTFSARGLRVGGPYTVTITGDGFVPTKVENVYLSLDQALALPITVESAQSTEVIVVTGSSAGTGYTNEGLSTSLGLEALNQVASIDRDITDAAQLDPFASVNVQSGGAKELTIAGANNRFNSLTVDGVALNDRFGLNANGYPTQRSPISYDAIESLSIQTAPFDVEYNGFTGGTINAVTKSGTNEFHGSVGYYYTDDSMMGDKNGDEEFNFDFEEKTFVATLGGPIIKDKLFFFVAYDKFDSVAPLNRGPAGSGAVNEVANITMDDVAQVGQIVSDVWGFDIGNFQKDDVQDEKILANIDWNINADHRAKFTYMSTEGNSINEQNGNNFLTNDEVLGASSAWYDRSEKVESFIAHVFSDWTSNFSTQFKIASTTQETGQNSLNGAEFPNFAVFLREVDGDENYLTIGPDRFRHGNSLDQDFFQVKLVGIYTTGDHILKLGYEREEVDVDNLFAQNSEGSYLFDSIEDLANAQASALLYDNAVTNNENDLRAIWGYNYNSLYFQDSWEASAELTIDAGIRYDWYESEGSIRENQNFVDRYGFTNTTDIDGLDVILPRVSFQWYASDYTTVRGGIGRFSGGAPSVWISNSYSNDGVISDNYEDFGSGQTYQVPTTPDAATGQYIPQNVLDALANTAPDGTVNALAPDFEIPTTWKVSLGVAHEPEIEVLEGWLFSADVLYNKLENATYWYDQRCENPVGTAPDGRGVYDCSEGPEAIVTGSVDDGDAMLYALSASKAWETSYGSFDFFTSYTYADVEDVGYGTSSTATSNYSDFAAYDRQAPRAGTSNFQTEHLWKMRFNWSKELIDGYETKVSVFAERRSGQPYSYTFDENNACVLDVGGGRCARESRNDDAGHLLYVPNGIDDPLFASTSFGGDLAAQQEFIDYINSSELAQYKGGIAERNGDNSRWSTIIDVRIQQQLPAFYPEHKLTVFFDIENFGNLLNDDWGRIERTRYEYERAVVSANIVDGQYEYFDLNSDSRIKNLEVLDQSVWQVQFGIKYDF
>A_OM-RGC.v1.000131160
MMKKEFFKKFLPLFTFLISAGIFAQTVTGVVTSDDGPLPGATVLVQGTNEFATTDFDGNFSIEASQGDILIVSFVGYETQEVAVDGDNLTITMALGNLLDEVIVTTGYGTQSKRDITGAVSTIEADELTAVPATTFSQQMQGRASGISIVSDATPGGEATVRIRGFGTIGNNNPLYVIDGVPSQSQGNLNPMDIESLQILKDASAASIYGARAANGVIIITTKKGKSGEPRINYSTYYGWQTPEKDVEALDAAGLGEYLYLADYYAGKTPSHGQYGFSGTPENPQITIPNYVFPSGASSVDESLYSLTPDNIYAITRSADTNWWELMTNNNAPILQHSIDASGATDKSQYAFNATYFKQDAVIKYQGYERATIRVNSSTKTLGNRLEVGENFTLSLDNRKGGYGNDGEQNAVSGAYKHHPLLPNYDIAGNFAGSRGLNLGNNFNPYATQFRNQDDRARRARMFGNVYAQLTLAEDFKFRSSFGADITTRRATNIGRPQPEYVEGNFINSSSSAQSWGYEWTFTNTLSWAKVINDVHDISALAGVEAIEGFSEYFGAGRQRFPFQTTSIISYLDLGNQGTASNFGNISKDFSLWSQFVQANYQYNDKYLAQVTVRNDASSRFRSATNSGVFPAFSLGWRLSEEDFLSGISFIDDLKLRYGWGQTGNQEIGDYNAYTQFRSSSYNSGYPINGSASDPALGYDPAVFGNPAAKWEATTSNNIGLDGTFANQKLFIELDLWNRKTTDLLLTVPVIYSAGDAGAPAVNIGEMYNEGIDFAVNYSEEIGDIRLSLGGNISTYRNEIIALDEFDTPIFGSNRRVPALTRTSVGDPISSLYGFEVEGIFQSQAEADAWAPYGTTGYNAPGKFKYADINGDGEISDADRTIIGNPHPDFTYGINLNIAYKNLNLNVFGNGVQGNDVYNYVRYFADFNTFQGNRSVRALREAWQPSNPSAPRSQWTAANPDATSPIMDANDQISSRTSSYLIEDASYFRLRNVQLTYTFGDSLNETLGISGGNLYFQGQNLLTITDYSGLNPEIQTGNDIQLGYDGGFMPVSRTLIVGLNLSLF
>A_OM-RGC.v1.000133087
MKNTYFKSFLYVAVFLLSIGMYAQTISGVVTSEDGPLPGAAVQIKGTNTGVSTDFDGNFSIEAGADDTLVISFVGFATQEVLVGDQDQITVTLEVANLLEEVIVTTGYGTQEKRDVTGAVTVIDAEDLVAIPATTFAQQLQGRASGVNIINDATPGGEATVRIRGFGTVGNNNPLYVIDGVPSDSQSNLNPNDIETIQVLKDASAASIYGARAGNGVIVITTKKGKLGKPKITFSTFHGTQNTAEDVDALNARDLGEYLYFADVYAGKTPSHGQYTFPSGPAVTNPTIGIPNYVFPSGAATADLSKYSLTPDNIYAITESADTNWWEEVTRENAPIKSYQVEASGATEDSRYAFTMGYFSQDGVVNFVSFDRMSLRLNTSFDALDDKLQVGENFTITLGNRKGGFGNNSEQNAVSGSYKHHPLLPVYDVAGNFAGSRGLNLGNNFSPYATIFRNQDDRTFSIRMVGNAYASYEIIPDLTVKTSFGIDLATDRRRDIGRPQPEYVEGNFINSSSQRSSYNYQWVFTNTVNWAKTFGIHDIEVLAGIEAIEQFGEYFGAGRSRFPFQTNDIISYLDLGDATTSSNYGNVSTDYSLWSQFMNANYSYDDKYLLSVTVRNDASSRFKAATNSALFPAASVGWRISEEDFFPQGGLISTMKVRYGWGVTGNQAIGDYNAFTTYRSNIYNSGYPITGAGVTIGFDAATFGNEAAQWETTTTNNVGVDMALLDSKLTVELDIWDRKTTDMLLQVPITFTNGDAAAPAINIGGVTNTGYDLIVGYADRKGDFGYSLSANISSYTNEVDALDNPDSRIFGYGSRVPSMTVTQQGAEISSFYGFKVLGIFQSQSEADAWAPYGTYNSPGKFKIEDTNSDGQINDSDRGIIGSPHPDYTYGINLNLDYKNWSLNVFGNGSQGNELFNYVRFFADFNSFQGNRSTRALRDAWQPSNPAAPKSSWTAANPNATSPIMDANDQTSSRVSTYLIEDGSYFRIKNIQLTYNFDDTINSLLGIAAGQVYLQAQNFITITDYSGLNPEIQTGADTTIGFDGGYMPVSKTVLVGLNINL
>A_OM-RGC.v1.000134254
MSSSAKFSRIAAAVALSIGLSTTAMAQETSSAMEGRILTPTGAPAAGTSVTVIHEPTGTAREVVVGANGTFNLRGLRVGGPYRVVVDSDEYQDTTIDSVFLELGNPFGVNLTLEDASDIEVISVSGSALTATAFGATGPQTVFNLEALENTPAINRSIGDIVRVDPRVFVDESFNDSISCGGASPRNNSLTLDGIRMNDNFGLNSNGFPTERMPFSYDAIQQVAVELAPFDVEYGGFTACNINAVTKSGTNEVHGGVFYDFTSDSYRGDEVDSVERDNGNYTEKRYGFNVGLPLIKDSLFLFAAYEKLEGVQLYDYNALGSRVTQDDISQVSQIAQDVYGYDVGGTPGSAPVEDEKILIKLDWNINADHRASLVYNWNDGFSVSQSDGGSSRLSLSNHFYERGAELTTVVGSLYSNWTDDFSTELRIGHTDLDNRQQSLDAASGFAEAQIRTDNGGTIYIGPDDSRQSNDLNYEVFNFKLAGTYFWGDHEITAGVEYEETDVFNLFMQQTVGEYRFDSIADFEAGLVDRIYYNNSAGTNNPADAGASFAFDVTTYYVQDEFYLTDDLKIMAGLRYDTYGSDDTPRLNENFTERYGFANTANVDGIDLLQPRFGFTYTVNESLELRGGLGLYSGGNPNVWISNAYSNDGVTNIGTRERQINGFVSGTTSLFDLELTGQGRPIYDVPQELFDVVANTSLTDGDGNTNATDPDFEIPSEWKYALGFTYVTENDYLINADMIYTDRQDSAIVRDANIVYNGENRFDGRPIYTNIDSGRNETQDFILGNVDSGDDGSSLVLSIGVSKEWDNGFDMGASYAYVDAEDANPMTSAVAFSNYANFATSDPNNPSAATSDYAVGNRFNFSLGYTAEFFDGYATRFNLFATANEGKPFSYVHSNNSAFPWDGVFARQLIYIPEVNDPNVVFVDQTNRDGDVLQTAEEAQRQFNRWVEDNGFERGEILERNSETADWWFKADLRVSQELPGFYEGHTASAFFVIENLTNLINDQWGDFRQGSFGGDEVIAADFNDAGQYEYSAFSRPEQSVSRGPSLWEIRVGVNYRF
>A_OM-RGC.v1.000135285
MNSPAKFSRIAAAVALSIGLSTAVMAQETSSSIKGSLVGPAGAPAAGTTVIITHVPTGARKTVQVNNAGQFSSQGLRVGGPYTVEFDSDKFDDKVISDVYLQLGEPLVLNLALTDEADVERIQVTASQMGYDVFGQKSPASTFNLEDLESAPSANRDLKDIVRVDPRISISESDGEEAIICGGGNPRFSALTVDGVRMNDSFGLNQNGYPTVRMPFSFDAIDQVTVELAPFDVQYGGFTACNINAVTKSGTNEVHGSAFYDYTSDSLMGDKVEDTDVDTGDFTEKRYGVNVGLPLIKDELFFFGAYEKLEGAQIFSYGPLGNQVSQQDIDRIREIASRVYDYDIGGTPGSMPVEDEKVLVKLDWNINDAHRASLVYNYNDGFRIDQSDDYSTALSLDSHFYEVGAKLNSTVASLYSDWTDDFSTEVRLGRIKLTNRQNSLDADSGFGEIRIDRVNGADVFFGPDDSRQSNEMDWNSTTAKFAGTYYLDNHTITFGYEYEELEAFNLFMQHTIGEYRFETIDDFEAGLADDIYYNNSAGTNNPQDAAQRFSYETNTLYVQDEWILDDLTLLFGLRYDKYSSDDKPKRNEVFAQRYGYDNTSTFDGIDLLQPRFGFNYTLNDNMEVRGGVGLYSGGNPNVWLSNSFSNDGITNIDTYRSDFELFDENGNTVPLVNGGRLIYSPLQEMFDEVADADPSLGNEPSTNAVDPDFEIPSEWKFNLGFTWVTDSDYVFQADILHNKKQDSAQIINVGWDTENVTFAADGRPIYDYIQVGTNDDGDAVFRNFRKSDLVLTNAREDGKSTTISFAVQKEYDFGLDASFGYAYNRSEDVTPMASSVAFSNFTNFASSDPLNPGIATSNYEVPHRFTFNLRYSTEIVDGYKTSFSLFGSRQQGRPFSYTFDGITIGDAQFRTNNALLYIPEVDDPNVTYAEGFDLGAFNSFIDEGGFARGEILERNSENAEWYSRVDFRIDQQLPGFMKGHRASAYFILKNVGNFLNDDWGVRKIGPFVSAPVLDASLNSDGTYTYNEFFEGNTNQNGFFNEQSLWQIRVGVKYSF
>A_OM-RGC.v1.000135464
MAQTYTRQSSFADGDTITAALFNNEYNQLLNAFSYSSTSASSTGHRHDGTAGQGGNIHTIGDLDFLNKIVVDSTNNRWGFYVEVSSSAVEQIRIQDGAIVPVTDNDIDLGTSSLEFKDLFLDGTATVDALVADTADINGGTIDGATVGASSASTGAFTTLAASGAVTFSDTLSVQGNTTLGNAASDTVTLTADVASDIIPSADSTHDLGDSSNYWANAYIDAITTTGNVAVGGNLTVTGTTTFNGGTLTLGDSASDNVVFGADVNSSIIPNTDSAYDLGSSSQEWRDIYIDGTAYVDAINFNGTAITSTAAELNILDGVTSTAAELNILDGVTSTTAELNVLDGITAVVGELNALDLGSTAVGTAIASKAVILDSNKDYTGIRNFTITGDLTIGGDDLVMGTNTAGHILVADGTNFNPTAVGSLSEISSVANDDVLLAVDTSGGGLKKISRSTLVSGLATSGAISDVVEDTSPQLGGDLDVNSNGLVSTSNGNIALTPNGTGVVRIDGNVDIQTGEIVLKNGGSVSNVKFYCESSNAHYTQLQSSAHSDYSGNVTLTLPAATDTLVGRATADTLSNKTLTAPKFADDGFIADANGNEIIRFQTTSSAVNELEVTNAATGNAVTLGAAGGDTNIDITITPKGTGEVNIAAGNFNYAGTAVTATGAELNILDGVTSTAAELNILDGVTSTAAELNILDGVTSTAAELNILDGVTSTAAELNVLDGITAVVGELNALDLGSTAVGTAIASKAVILDSNKDYSGIRNLTISGELDGGSLDISGDADIDGTTNLDAVDIDGAVQIDGNTTFGVDDTGVDVKFFGDTASAYIMFDASADKLLTSGGAVIDVVKDKLLIGGTAVTTTAAELNILDGVTSTTAELNILDGVTSTAAELNILDGVTSTAAELNILDGVTATAAELNYLDITTLGTTEASKAVTADANGVVKFDNGIQEEATTITSSSNAATINLRDGTNFLHDLTENVTYTFSNPAADGYASIFTLKVIQDSSARAITWPNSVDWAAATAPTLTATNNGVDYFVFITIDGGTTYYGFTAGQALG
>A_OM-RGC.v1.000144176
MKKLTTLFLATILTTGLFAQNLTGKLSGSVTSDGQPLVGANVVLQGTSSGAATGEDGSYYIFDVQPGIYTVQVNYIGYQTQVVSNVRVTIGLTTIQDFELAVAAVEGETVEVTAEKPLIEVTATNVQRTMDSEAVENYAVRNVTSMVASQAGVVNMHDGLHVRGSRSEEIGYTLEGASMRGAGGKVVSNAIPEALEAIAVQTGGFDASIGGANAGMVQQSLKTGSSQFSASVLLEGMNGDVGSEPWAATGDQDMTITVQGPIGDKIRYFGALRTTSTDNYSNQSRWFTPFTIAGGNPIPDKIGGLTTSHDYVVLSEGNNFAFKDGANHDGIYTADGSTGDVLVGENKHYAFDNTSRDMSFNGTLQYDLNPLVLRLAGTYSTDTYQSAGLPIQSMFNTRRHETTTRNHLVNLKATYFLSTNTYLRANFSTMGRFYETYDKAFKDKTITTADGRTAKFELGGETSLKDWLAWGDRDAVAQIDSNWANHFGTPGADSFTGDYRYVEPSNYNINGFRFQRDGARRGGYSKGRDGYFAFDSEFVTQLGEHEVKVGGKYTNYSYQRYSYTGINSLNSKIGLDSTLYDAVLAENTRAYTNVFEARLSSFIGYDPLGNEWDSNAETKNEYDKPRNPWNFSMYVNDKFEAGDLIVNAGVRYEAINQANVELKDFNNPPLDRNYRIVAADDPNYGFKDMATQTYLLPRIGLGFPISDQSSFRLNYGKYVQMAPMNRLYRSRASGTSSWGLLPTRETKFEVGYGTLLGDVASVDITVFTRNPEDQVSRDQYVPDPTANAFGLRQHTIYTNTDFSNVTGIELDFKSARVNGFQLFANYVFQDVRGLNSYPTLGTIGWGKSTMISATRYDQRHQASAVLDFRTGRTGNVITDDIGMNMVASFNSGHPYTLSDGSMGQRDAGEGALLSDNDPRNRAPREAINSSTTPSIFNLDLNVEKTFAVPGVANVKVYATITNLLNTQHIINVYNRTGDAYDDGFLNDPDLSSLIIEGRGPEYVEMYRKINLANRNHWLNDHSFDLFGIPREFKTGIQVSF
>A_OM-RGC.v1.000147161
MRISSRLFAGVAPVVLGMALTAAPAFAQEQDAQDQETASNEVDASAIVVTGSRIERPNVDSPSPITSITIADLAAGGQVTLGDALNDLPALRSTFSQSNSTRFIGTAGLNLLDLRGLGTNRTLVVVNGRRHITSQPGTPTSVDVNTIPTDLVERVDIGTGGNAAVYGADAVAGVVNFIMKRDFEGFRLRAQGGISSESDRGSYFVSATAGENFAEGRGNVAVNVEYGFANDVYYTDRDSVYGAFSGRSQFQLTENTIGEPAAGNGIPDNTFLRGIRNNNISEGGLYTSACPTPASAANAARRALNCNGLLSNTGQPLGFTFVFLPDGTLARNEVAQDFRTVGSANSQGGLGSTLRLTGQLNPEIERIAVNTLASYEFSEAFRAFLEAKYVRINAIQEGQPTFFNNTFSINNAFLTTQARNTLVQSLAPGATTFTAQRFNVDFGGRGEDHQRETFRIVGGFEGTFNDDWKYEVALNYGRFESFYRTEGNVHVARYNNAINAVRNTAGQIVCGINADATAANDDPSCVPVNLFGNGQPTQAALNYFVVDSTRVQSAEQINATAYVAGDLSQLFELPGGPVSFAIGGEYRDETAFSAFDALTRSGATFLNAIPVFDPPRLKSYEAFGEIRIPILSEVPFFHELSLEGAGRIADYNIGNSGTVYTYNVGGVWAPVRDLRFRASYARSVRIPTQNDLFAAPSQTFLNGLVDPCGQNNINNNPNRVRNCAAAGVPVTEVVNGVTIPFTNIPASGIRGLNGSNPNLSEERSDSITIGVVAQPRFIPGLTLSVDYYDITIDNVIFSLAPQTIINQCYDAPGGINNPFCAAVFRRPDGTFRGQQNRNVGGGTVNYDVGPNDASFLSGPFNFAKQIAEGVDADISYTATDGDIRLNLRAVVTYVIRRDNFTDINRPEFIDQQLLELGDPRWAANFNVDMDFGKFDIGYRMQFIDRMAITAQIEAVRSVQGRPPENPDAFPRDFYPRVVYHNIRAGLDVDERFRFYGGIDNITDRQPPLGLDGTGAGSGIYNNIGRFFYVGAEAKF
>A_OM-RGC.v1.000149439
MKNTLIILLLSLFSVQFALAQVTVSGNITDENGVPLPGATVIEVGTNNGVSSDFDGNYSITVAGTSQLEFSFVGYVTVVQDVNSQDTINVSLAAAGELEEVVVSGVAGATSKKKLSVTVATLSAEEIEAVPASSAAGALLGKVAGVNITNLGRPGAGSTIILRGAANFYGSQEPLVIIDGVYVEGGLSDINIDDIDSFEIVKGASAASLYGSRAGNGVIVISSKRGKKGKTEITFRNELGYNEITRTIPVNQSHGFVLASDWQSFQGQYTKLDGVTYPAGFASVYAAGGAQGVGGSPIQEADGYHDNPFGVYNDHHSQLFTKGTNQTTYLSVSSGSERARTFFSFENYSNEGVVALNSGYDRRSFRLNSDFFITDNLTLNTSSNFITVDDQPSVGGGIFRTFTRLSPDANLLLDNPDGQPYWYTPDPHESEISNPLYAEYTRDYKTQNERFLGAYNLQYNFNSNLNFVLAYSFENNSYRYTNVYPYEGYTITAAEVGFGYSKGSMEKYSNHEKSQVAQATLNFSKEFGELDVRAKLFYQAEDRAWESMTARGNDFLYKDLPSLDNFDPSTISIASNRENVRAQSYSGIANLIYMNRYIFEGLYRQDGSSLFGADARWNDYYRVSAAYRISEDVQIPGIDELKLNFAIGTSGQRPGFTWQYEQTGISGGSLSSDRIKGNSALRPSETTETEIGLNVDFLDRFSLEAAYSLQETTDQFMLVSLFAPANAGKNRQWQNVGDLEASTIEAQLDFDVLTGNPNMSWNIGVNYSASTAEITQLNAPKQTVGTGGLFRIDNGMTWGDMYGRVILQGQQGLTDLASQLGAGDSVSNYSINSDGVVVLTSAIGTADEKGIIKKDASGTDVQEVIGNQEADFRVGLVSNFRYKNFGVYMLWDWKQGGDVYNGNGQWNTIALRNAIVDQAGKATNEKKHFNYYGSLYDVNQNNNWWVEDGSYVKLRELALTYNVPKAVLVRTGLVDSAKISLIGRNILTITDYLGWDPEVTSYSSSTQQYFAFDQGVYPTQSSYSLSLQLKF
>A_OM-RGC.v1.000152626
MSDKKFKFISPGVFIDEIDNSQLPRESVPVGPMIIGRARKGPGMKPISVSSFSEFVSIFGEPVAGGAGEDVWRDGNLTAPTYAAYAAQAWLKNSPTVNFVRLLGEQHPDVADGATGAGGYKVGAISNNAAGAGKGGAFGLFVFPSGTAGFHATDRHLSGTLAAVFYVATGSLNLSGSHVGNAGDSTPAGCRMMLSQDNGDFVITYGGGTTDPAAEATNEKFRFNFDRTSDKFIRKVFNTNPTLLNAATNASSAKKDFFLGETYEHNLPGGSDNFLFKNAVEYTGNQKMGILLPMQNNAGVDTEHNDRKYSAKKATTGWFIAQDLSDTNSTYKPESQQKLFRIEARDAGEQVQRDIKISITDIKAATNDFDPYGTFTVLVRKLNDTDATPVVLERYSNCNLNPASPNYIARQIGDKFSEYDSVEKRLRFYGNYLNKSDVIRVVMNEDVDRGSTDAALLPFGFFGHLKYRDVCIRIEQDALNVFGDIATNPDENNGAFSMVDGGGPTTFHSFVGHDGADAKLVMPDGQHHLNIRFPEIPLVVSSSQGSGLAPNKAYFGMYTGKTSSDPKFNTAVLDVLRSLGRGAESTLAPEGHVDVTQAHTAFGGSAGNTEILQATGVGAKLFVVPYVFSLDDISPVDKAPKEATYARNARKNGNSFTAGRSAAASTADNVAPADAANAKFQAVLDAGFNRFTTCLHGGFDGLDVTEREPFRNSGLGASETADYALHSLVRAIDVVRDPEVVEYNILTVPGVTNTTVTNKMLDVCEERGDAIAIIDLENVYTASTENADSLATRSAATVDNAVDALKDRGINSSYGAAYYPWVRIVDTITNQSLWAPPSIAALGAYSFTDRAKAPWFAPAGFHRGGLTEGAGGVPVLDVSRRLNSAERDKLYEANINPIAQFPAEGIVIFGQKTLQVTPSALDRVNVRRLMIFLKKEISRIAGRMLFDQNQQSTWNRFRGQAEPILRSVKSRFGLSDFRLILDESTTTPDLIDRNIMYAKILLKPTRSVEFFAIDFVITNTGASFDD
>A_OM-RGC.v1.000160182
MAEQIISPGVFTRENDQSFLPQGVGAIGAAIVGPTMKGPAFVPTIVNSFSEYVNIFGPMSNDTYVPHTVANYLRSAGTVTVCRVLAGGGYTYDVSDSKKPVAIVAQTHATCHDCLDTDGLAAGSADASITFTLLAAQGGDGATSATTILFDDSETTNPADGANTIAIGISSVTDANIRNFLIAAINGDATSSLGANVDLASSGVGQAGVLGIEAFPGSTDTKVSLRTVHAGSGSNSETVLATASGVNIVDGTKFTGGKDILLGIIKPSKSINQPDLGLSVIESGSNGSQAIASGSFPILLKGATGGSGATTGTRISASMSPTAQDYLFTQINDNPNNSKTAVDQYDGTPGFAYINFEALQKQMVASGSMGDSGANSLGDYQIGSGSRINLIPLSTNLVYSGVNLGSQTEGYSFASTPFITSQFLDANKTTQQLFKVCTLAHGSTCNKDYKVSIANQQTPADIDGIKQYTTFSLILRKYTDTDNSVTPVAAWNNLTLDPDSPNYIARVIGDRYPQYNDVLDKVELLGNYPTTQPYIRVEMNSAVEDKAISPSLVPKGFIAVKDPIAASAFTLNVSIGAFPSASYEGSQRIAGAYSENGHLGWMPVEKENGKHNENWLLPFTDARTANVAGEFNVENYHGHDDSGLWSGSLSASIDSTGNSGPANSQLKFTVPFQGGDDGVRPDIVRFTGGESTLSTPYTNQGLVYGFDLSTNTSAGTTGYKKALDILSNQDEYDINMLVLPGLNKRYHNTVTSKGITMAEGRGDCFYVMDVVDKDASIGTAISTVSGMDSNYTATYYPWVKVDGANKPILVPPSVVVPGAIAQSDAIAGGAEWFAPAGLNRGVLGRVRDVKIRLNQSERDRLYEAKINPIASFPGISNPCIWGQKTLQARSTALNRINVRRLLIAVKKYIASSSKYLVFEQNTTTTRNRFLNIVNPYLEGIQQRQGLFAFRVVMDESNNTPDVVDRNQLVGAIYLQPAKTAEFIVLDFNVLPTGATFDGAGSVGGTGGGGGSY
>A_OM-RGC.v1.000161318
LDDFWQKDASGWKLYRQGTTVQDNDFTANVVSYDKDTIVVKYTPVSGYTGPDSFTYEVIDQNGGSSSAVVTINVAGNNSPVGNPAQAEAVTINHAKNIKLDVYDNDGDDVQIKITQFPTKGSIGGIIYNTKGDIIEAYFNADTEFGDEIKLEGKQRRLIEFAFEVYAEINGVPNNVTPTATLKIYARDGTDLEPVPGRLLYYSKPLTLSGGYKTYKLSNVDLDIPASHIIWTVQFDGLEGVNGSKAALILSGDSIDTPADFQGTGSSYDDFWQKDSDGWRRYSSDGNSQMDDNFSARLTAYDKDSIIVKYTPNDNQTGSDSFAYEIIDGNGGEGDGKVYISLAPNNAPIANNQYVEATPGATTTVDLDVSDFDYDELYIDITQMPDNGRIDSVVYNSESLYGEYYDSVGKEVGDEITLTVDDQMLTSFTFEYWSDLNDVTQSATGLIKIYDNTGDEYAGLGDDSLKPNRLLYVSKKIDIESGFNSVVLDDILLVVPSKITWTFEITTNDSINGGVVFSKDPRQGEGESADDFWVKENGTWTLNRAGSGSLTSDAKNNFRAKVFAYDRESTILNYTPDPGFTGVNIVKYTVSDGKGGSASAQVEFFVGTEVVVDTGDGGDGGGTGDSGQGGGVTKSDLVGNEAYGRISGKSKVAGSGGKAVNGHFEIFDEFGNWMDIWEFNQDGIAFNTTTGAYDIDMPPGKYIIQIWPHEPIYEGFYYNNKSDELDADKVTVVAGQKTDNIDFNFAKIDTGSVSGSITDAETGSGLSEAELQAFKVDANNNPINNWPDFHVWLDSDKLSSGSYNVKFPAGKYILRVKVWDFTTAYDTVYSGGVTSKSQASVVTVTKDSNTSGVNFSMTRAAIATITGTVTDENDQKLNGWAFVDLFSYPDSGKLTHENKWDYWAEVIDMFYDESNGTYRIKVKPGDYILSVGGDSGGTHYKPQFYDGKYDPKKATKITVAEDETKTINFKLYPELDIRPDYFEKNPDAQQIKLSGTITYEEESDSSGGTDT
>A_OM-RGC.v1.000162384
MRTSAKFSRIAAAVALSIGLSSTAMAQVTSSELNGKIMGPQGNPAAGTVVTVTHVPTGAVKTVTVNSGGTFSLRGLRVGGPYTVVIDSDEFADQTINDVYLELGESASIERMLEPAAQYENIVVTGSQISSLSFGQTGPVASFDLSTLEEAPAINRDITDIVRIDPRIYVDEGGSNGIQCVGKSPRFNSLTVDGVRMNDLFGLNSNGYPTERMPFSFDAIAGVSVEIAPFDVIYGGFSACNISAVSKTGTNEVHGSAFYDFGSDSLRGDSLEGDDINLGAYTEKRYGFTVGAPLIKDKLFIFAAYEKLEGANTFDRGAIGSGAINEVNITQAEVERIQQISQNIYNFDAGSVPSSLANEDEKLLVKLDWNINDQHRLAFTYNYNDGNNFAQSDGDADEFEFSSHLYERGAELQSFIGVLYSDWTDKFTTEIRIARTELDNLQRSFYGDGTPGGNDFGEIIIRMANDPENSADDLDVYLGSDDSRQANDLDWDATSIMFRGNYYFDNGHTLTFGYENDKLDIFNLFVQHAETTTTFNSIDDFENGANARIEYGYAYSGNLLDRAAEWGYTSHSTYAQDEFYLTDDLKVVAGLRYDWITTSDRPLENTDFTESYGYSNSANLDGVDLLQPRVGLNYTLSDSTELRGGFGLFSGGNPNVWMTNNYQNTNVTGGEVRNDYANILDGSITWVNTEDGVTAGPGYSVPSDLDATMDSGVGRNFEPNNLDPDFVMPSEWKISAGMTHVTDEDYVFNLDLLVSITQDQAMIKYKGIEAVGVTEDGYVDYERNGLGSLELTNSNESSTSYSLTATMNKSWDNGISIVGGYNYSHAEDVQPMTSSVAFSNFQYRAFHDPNEEVSSLSDWNIAHRFTLDFRYTTQFFDGLDTTFSAFAVAQSGKPYSFTLSRSDSQAAYGTPYLDSNNVLPIGAERNDEESPWWAKVDIAVRQDVPAFHQDHTAQVFFVIDNFTNMLNDDWGILEETSFNTAVVGSSNPERRQGDASLWEMRVGVNYRF
>A_OM-RGC.v1.000163623
MYSSAKLSRVAAAVALTVGLTTTAMAQVTSSDMNGQIVGPNGNPAVGTVVKVTHVPTGAVKSVTVNSAGTFNLRGLRVGGPYTVEIDSDEFADQTISDIYLELGEAATIQRTLESAADYENIVVTASQVGSLAFGQTGPSANFDLATLQQAPAINRDITDIVRIDPRIYVDEGGSGGIQCVGKSPRFNSLTVDGVRMNDLFGLNSNGYPTERMPFSFDAIEGVSVEIAPFDVIYGGFSACNISAVSKTGTNEVHGSAFYDYGSDSLRGDSLEGDDINLGSYTEKRYGFTVGAPLIKDKLFVFAAYEKLEGANTFDRGAIGSGAINEVALTQAQLEQIQSVSQSLYNFDAGTTPLSMPNEDEKLLVKLDWNINENHRFAFTYNYNDGNNFSESDGDADEFELSSHIYERGAELQSFVGVLYSDWTDKFSTEIRVSRTELDNLQRSMYGDGTPGGNDFGEIKIELGNDTDTSDDDLTVFLGSDDSRQANDLDWEALSLMFRGNYYFDNGHALTFGYESDKLDIYNLFVQHSETSITFESLEDFTNGTNAEIEYGYAYSGELLDRAAEWGYTSHSTYAQDEFYLTDDLKVVAGLRYDWITTSDEPVGNADFVAGNGYDNTANLDGLSLLQPRVGLNYTVSDSTELRGGVGLFSGGNPNVWMTNNYQNTNVIGGEVDGEYADLFDGSITWVNTEDGVTAGPGYSVPSDLDEEMSSGAGSNFESNNLDPGFVMPREWKISAGMTHINDEDYVFNLDFLLSVTQKQAMIKYVGLERVGTTDEGYPDYDSVGYGSLELTNSDEDSVSYSLTATMNKSWDNGFTFTGGYNYSHAEDVQPMTSSVAFSNFQYRAFTDINEEVSSVSDWNIEHRFTADLRYTTELIDGYSTIFSAYAVAQSGRPFSYTISGNSVYGYTPYLEGNNVLPIGAERNDETSPWWFKMDIAVRQNIPAFREDHSAQVYFVMNNFTNFINDEWGILEEVNFNTAALGTSSPESRQGDASLWEMRVGIDYRF
>A_OM-RGC.v1.000167158
MPSVGVVACGFSNSHSTALTEGYSNRSYSGKPILLLTDRETGPKLIVGGTLTMKNFIKPAWLAITSVLLALGALPTSVSAQGADEAVEEIVTIGTRRAGRTALDTAVPIDVFNQEDLDSVSSSDMLDVIKTLVPSFNVGRVPIGDGATMIRPPQLRGLDADKTLVLINGKRRHRAALVNLGGFGAHGPDLATIPAIALRSVEVLRDGASALYGSDAIAGVMNFNLRTESEGGEIRMQHGVYADTAGGPGGLGIGKRGSLEGQGGEKDYKVQLNFGMPLTEDGFINISSELYSAQGTSRGGRYEFSIPGVDTNRPSEAAAMDGAMFDHDGIASTPEVWRAGPDALTHVYETTTSGANPQGTLLTIRNGGDGIPDDPDYRYRDNLCNSEIGAGDCNEMTWGEPTRDGIRVFVNSGVTLSDSSEAYAFFNYSDTNADGSFYHRRPGIAQFKLSRDATGRIHNPRDQYPGGFTPRFHGNVIDQGFTGGIRGDVNGWNYDFSARSGENQIRYILDNTRNPSMGAASPSKFRPGNLVNDEFAINMDFSKEFDVGMANDMNLAFGLEWREEGYTIEKGDTPSWTVGPYAGKDPHNFDVTAAEAAADGETRAAGCYIPGLVATPGTQCDSEDPIFNSLPVGSNGFPGYDPAYTGTYSRDSYAAYVDVEMDVTDEFLVNVAGRYEDFSDFGDNFSAKIASRYTVSDAITVRASAGTGFRAPTPGQISTKNVSTRIDPNGEPVAEGIFPATNPLVAELGALPLDAETSTQYTLGLSATPTDNLVVTLDYYFVELEDRIVLSSDFQITDALKASLDAKGIPYQSDIAQVSYFTNDLTTETSGIDLVVTYNMDWSGGNTVLSMAGNWNDTEIKDRVDRKTSGTTPVYFINDESKFDNENGDPSYRLNISARHTTGDDVTYSLRGNLYGPYKNAANSTLASIQEYGRVLQWDADVSWDLSDEYRLTFGINNIFDTMPDQDTIGETCCGRTYRSDSVMDWQGTYYYVRGQISF
>A_OM-RGC.v1.000168576
AAGTAASYVSCYEKYSERAVITNSGGAITIGEKDAIEFAYDGTTVNDLADLVSAANGTAAYTYIQYDFRALNGGSNDANVYVNFTVGDDSATDATASTNTGGNVVTSTYSTGLIGQALFNSPADKATGFGSLTGTDNLEVMVEFKAISGTLAMTGLTAGASTPLTMDFVTFGQSNDGVNASDRHNNSIYRLEVDEVDTNGGIFVGELDFIMLNQLNVNQTSTYNNTKTDHEENRIIVHNDLTDEDEIRINYLDMGADGVETQVGDQLAAPTHSGVVEFDNDSYKEADTVVITLTDADLNTNPDIIDIYSVVTTHTLQASGTTINDDAYDQVGKPNYGQNSAGDNYGRLLDITFDDELWLDSDIANGDGVSCGGSVDDGLANTGFTLVETGRDSGVFTGDFQVPAEFCARSSGTGTTTSVMGTDIEVNYVDYRDASGEIIEVGDGAGIRGNTGSVSLDRTVYPVPFGTVGDFSTESSKATPNGRSVFPIHSVSDGVLNAGSETLGNGDLTIHIRVDDPDYDVSATGEDQINENITAADNRGPLKIYVARGSDAVVLATARGDRSQNGVIHTGSSVVAQNSANDGTPELGPILETAPDSGVFELDMTVRYTDGPASTDCSSKTDNWAPLNGASAEDGSTDDVNAETTRFSTAASTGNYCILQGDVLTVEYTDQNDASGNSAVAYDSATFDLRNGVIQTDKSVYIIGSDIIMTLIEPDLDLESDESETWDLDLIEWDSDANTLTMGNAGGSASAFDPEPSDFRETGDSTGIFQIVIEMPSTLGDALDRGELIELEYTDWAPAGANYVGEEYTDIGLDIYTSNFGATIEMDQKVYTWTDKIYVTIVAPDHNFDSGLVDKIGDTDDDPMIVQTRSQKLTSYTLAETGTDTGIFSGEVILKGFSHDADGDPSTGDSNGYDVTGVSAASGTGPTNGIIKAEDDDGVTISYEYNEDEVVVGSALIRWNVGEVQWLESSYPAGGSGVVRVVDPDMNWDPENVDNFEV
>A_OM-RGC.v1.000170245
MFTNHKLAKSVRLACAFGAAASLAFSGSIYAQDDVESEEEPVEKIEVTGSRLLSNPNVAAATPVLSVSGAEAAARGNLRVEDFVNVLPQVFAGQASEVSNGSTGTATLNLRGLGANRTLVLIDGKRLPYGSSGTSAANVDLVPTQMLERVDILTGGASAVYGSDAVGGVANFILRDDFEGVEFGGQFSTNYADNDNGLYEGVLNAAQQPVPGSTMDGDETLIYTMFGASSADGKGNVTIYASYEDREEIVQADRIFSACTLGQSNGASSFEGFGCVGSANFRLFGGPGGFAFQEENGNIISYAGGPTQTYNFGATNFFQRPSERYHFYAKGDYELADDLEAYADFSYINNTSDAQIAPSASFGIGAYDINCGNPFIQGNSGIAFTDIFGCSADDIANDVIVSGITASHRNVEGGSRNSRLENSAWRFVGGLNGFIDDIWAWNVFGQISETRDQSSATNDFVVANLQQALLATTDENGNVVCLDQSGGCVPYNIFQRSGGESSVTQDQLDFIQGIGIVNGETSQKVFGADIQANLGDYGIKIPTADDGIGVLFGVEYRKDELASSPDEISQVQGGGFTGVGGATLAVSGKIEVREFFTEVQVPLVSGAEFAEELVLSAQYRFSDYDADGNGTTNSFDTNAYGYQLAWTPVDDVKLRAQFQRAVRAPNVIDLFTGQNTGLPNLSPAGVDANGEQLYDPCAGSNPIATLETCARTGVTAAQYGNILDVISGQTQSLTGGNPQLSPETADTVTFGVVITPASIEGLSITLDYFDIEVEDAISAGIPAQTIFDNCLDSGDPTFCNLITRSSAGSLAAGTFGVGFQQTNLNIATLKTSGLDVQVGYNFDTELGDVRFDYAATMLDELSTVPFPGGDTVECAGFFGNACGAPNPEYRHRFMATWNTNLDVDITATWRHFGTTDNDDDGDTLETGFKAINYLDISATYFMNDNLEFTLGVLNLLGEQPPVYSGAGPALGNGNTYPTVYDTSTNWFASFRGKF
>A_OM-RGC.v1.000170705
MSVTKFKFVSPGVFINEIDNSQRPKPSDPIGPVIIGRTERGPTMRPVRINSFSDFIEVFGTPIAGQQGDDVWRQGNYVGPTYAAYAAQAWLRNTNACTIVRLAGMEHSDATTAGAAGWKTSAGDQEFGAYGLFLVPSGGADNYTGTNAPTGTLAAIWYLEEGGAILKGNAAGSSATSGSTTISGSCALVESSGDSSAFTMMIVTGSSGTDWSEIMEETKFNFDRTSPLYIRNVFNTNPMLTNASITDNSSNAYKKYWLGETFDRSVADVIHSVSSSSGKVFGFVAPVRNSTAGIDPSNMRFGAKEAMSGYVFSQDLSTNNSSYQPQNMTRLFRFVTLNQGEWEQQNLKISIQNIKASTNDYDKYGTFDVVIRRVKDTDATVKVVERFSSCNLNPYSMNYIGKKIGTQHLVWDDNERRYRTYGDHPNASKFIRVEVNAEVEKGTADPLFLPFGFEGPLRYKGISITAFSGSGDVDDATNIADDNNNTLLDSLFDLNDGAIYMFDRNKDSDNTDLTGIGASEFHKALYAPAAGIGGANPDPITLQIEYPTMGLRKDSRDAGLPSPKDCYFGVDSCRSGSSVIFDDSWEDYVRPKPGGDSHVASDTTEVSFYFSLDDVVGNGDAIDSATYTSGSRESGTSMTAASASYKEVLDIGYDSFTMPLFGGFDGLDITESEPFGHHILTTGTPTDLNSSAYYTLKRAIDTVADPEEVQFDLMTIPGLRHEGLTNHMINVCESRGDALAIIDLDQAYTPRTESTAAAKDRGANIDQAITNMQNRGLNSSYGTCYYPWVQIRDTMTGQSIWAPPSIIALGAMSYGQKSQELWFAPAGFTRGGLTEGRGGVPVTAVSHKLTSKERDKLYDANINPIAQFPNEGIVIFGQKTLQVTPSALDRINVRRLMIFVKREIAKMASTLLFDQNVTSTWNKFLSQVNPFLGSIKGRLGLMDFKVVLDSTTTTPDLIDRNIMYAKIFLKPAKAIEFIAIDFVITDSGAAFED
>A_OM-RGC.v1.000173727
MKYIKHKLYLYLCLFFSGIISAQQITGVVSSEDGPLPGATVLVQGTNAGTSTDFDGNFTINAESGDVLVISFVGFTTQQITVSGQDQINVTLIADQALEEVVVTGYGSQREREITSAVVKVDSEEFNQGPVTDPIQLLQGKVAGLTIYKPGGNPNENATIRIRGLSTLGANTSPLIVIDGVPGATLANVDPMDIESVTVLKDGSAAAIYGARGSSGVLLVETKKGSIGEAQVSYSGNYAVSSISNRIPVLSASEFLANGGTDIGNDTDWIDAITRDGTTQIHNFSVSGGAGNTVYRVSANVKEIEGILNNTGYKQLNSRAGISTTALNDKLKIDFNLSYTKRDADRGDERAFEFAQFYNPTAPIYGVDSPFAFNSAQYGGYFESLGLFRSYNPVAIIEQTRNTRNSTDFNYNVNAVYDLSDSFDITVRASEQRTTSKDQLYRPTTLLFEGNAVSPTRRGYGSHGTFDLSTQVAEIFATWNTSLGGDSQLSVTGGYSYNQINSNGMSFGLGDFPDNSLDYSDAIQNSQDLLNDGYIVANSYASPDEKLIAMFGRVNLVLNNLFLNASLRREGSSKLGADNKWGAFPAFGVGADVNSILGLGLDKLKVRVGYATTGNIPGPNGLSVQARNFVYAGGGSAGGATALARAANPDLKWEEKAETNFGVEFDKGPLSVDVDIYSRNITDFLIDRQVDVTEFGVDRRWENAGAVTSKGWELAVGYDVLNTGTTTYNTNISLSSNEVTLDEYPLELAQYGYLGSPGQNAVTMIRVKVGDPLGQIFAPVFDGVNADGSPIFRDVNNDGQVNSDAGNVLQDDYDGEVIGSAYPDLELGWSNVITFGDWTINAFFRGAFGHSLINTFRAFYEPNVPSQTSYNQMNTSLREPSLGVAQYSSLYVEKADFFMLDNLTVSKRINFGADKAIKDAVVSLSASRPFIATSYTGTDPTPELFDSLGGAEEGNIASGGAALLAPGIDRRADYFASKSVSVGLKLNF
>A_OM-RGC.v1.000178184
SQTTGKISGKVTGDDGTPLVGANVVVLGTGSGASSDADGQFQIINVPAGSYTVKASYIGYTSQEVTGVRVISGLSTPVDLSLSTSTIEGDVVQVTAEKPLIQVDETSSVNVVTGDQLENMPIRTLDGVLATMPGVVVQNGDVHIRGGRDNEVAYYLNGASTTNLGNRENLVYVPQEAVEELQVQVGGYDAEVSGANSGVVKRSLKTGTDTFSGSFSLQTDGSGAGESALLGDGYSYGHQTVLASVSGPIMPGLKFFAALEQSKEEDPYVKVANAFNFSGQMDEQPANASYIDMFDLSWQDGYTPGSDDEFTNLTGTVTYDAGPLRATLGLVNNYSTNNYGGGILSQLRWGGATIGALDADGLLVDSTGALTNPYTVPARYAYQEAGSNLITGELTYALSSNTILRAAVSSYSESRETMDNWFGSDWQKWHDSTEVANYLGFPAINDSTPAWSPFKSRFSEKSSYMVNGMSFSRPGTRPASYSKSAYAKTGFSASVQHVMGAHDIKAGIDYNQHTMRSYSASPTVMKYALDSETALNQYGHNGYGSFDDIPAYEWRTYIDGYGYDHAGNEIDDRKFYIGEVPGVANNDTTYLDGSKTPTEMGFYIQDKMEFDDLVVNVGLRIDQLDPSETAPERASELYFYNVSKFVDPTTWKEVEPYTEIQPRIGVSFPFTDRTNVYGYYGQFSQLVDLNSMYFTAMDYRNQMNTGGYFYITPVGFGLEPVRTTQYEIGFKQAISNDAALKATWFYKNQKGLIQADRVDEYEGMLDGAYNYVRNGDFATTKGLELSLGLRRTNGLAVDMNYTISQAEGTGSGRSSYLAALDRQSEPPLMINPLDFNQAHSGSVNLDYRVSGTNSLLDGLGSNLLFTFNSGHAFTYVYRPIGGQVSAFDAGVDYMLDTRSRQALEPIGSSTTPWVYNLDLKMDKRFDIGGYGLTVFARVENLLDRRNSLNVYQATGSASDDGFIGNAVYSESFISLYGQDPD
>A_OM-RGC.v1.000178572
MNIKFLNKHLLAFMAVMLLGNVYSQSQVSGSVSDSDNMAGIPGVNVIIEGTSVGTVTDFDGNFVLNTNQEPPFNLVISYVGYTAQTVSVTSSGQDISVSLSAGQNLEEVVISAGRKEQKVLEAPASISVISARTIENSPNVTDPVRLLSNTPGVQIQQQTANTLNVEMRAGSGVFGTSTFLIKDNRYMVTPSAGLFLSYQQGLSNLDLATVEVVRGPAGVLYGPGVTSGVVHFRTKSPIDYEGNSMSVWAGEMATLGTELRIARANDDKTFGWKINAKVSTGDDFVYENEAAVTAKTSMPFATQVRQPAISNKMVDPVGSLSSRVLLNTGDLDKDGDGNMLINDYSNLSFDAHMEWRPDDNSSYKAAGGMNAGRGAFFNSQGVGYQQGTQYWAQAQANIGNWYAQVFYDYNDGGGDDNPTFLYATGLRQVAERSHYKHTSIYFDMPWLFDSEWTVGWDYNDTMSNSEYTLYGRNDDNDDYVVNGFYGQGTLHMSPKMDLVVAGRYDAVSFISTGDFAPSATLVYKASPKSTWRLGYKKTLTTNSALTQYIDFPVAALAPGILDVWLVGQEQSHRFGDPSTQMIELAGLGVSIPSSAAAGGLPLAIPYGAVAAASLQGLYAQAPTLQPLLTPFFANYAGPSGGSGTLSPYNLFNGLPMPSSDDTRGAQFGSVSNFEFGWTGVIGDRLRLSADIYTYENKGFTYFQAIGQTFALVGSDIPNDLAAAVMADITPYATNVLTGVVTQTYQGLAAQLGLPFSVVSSGALAAAGVPSLANAIAGQVATVVGGVGGAFNAGGQGFVGLAGPLFAALGAVESSAVPQGDGVTHIPAGYRTYGDATRSHWGADVSMDYFVNSDVRLWANASWLSQNEWTPGEDDDDDLPYYSSLNAPKFKWRLGMDYTPPSGFNMAISFQHDDKFYTEQGFFTGMVDTKNLIDLNLGYKFSPAMRFDISAQNLTDDPYSAFPNMPTIKRRVLGKLTFNF
>A_OM-RGC.v1.000180195
MKKCLLSILAGALLIVSCQNYDDQFDDLNSQITALASQVAGLSKVQSDLTALQGTVSSLQGNIASSVDSALASGLAGINAAVDNLQSQIDGIASSEEVASIQSDVTAAQADLTELLNNSNVFTGDLTVTTASQLNAALAYGTKIAIVNGNVDFQVDASMNIDSVQKVIGRLGTVVKDFSYVAASSSVSAVTFDNITGVTSLTIKQAGDYSFKGLESATNVFLNDGFKSKVKIIHFGALKTVTKFTTVTSTGSDDHAIIFPKVTELHLTSLQRYAGTSSGNPLKLHIDEGTVSAPTVIAMGALEDKDASGKQSDLNLSIEGPNSVAITKITDGTIKVRNVITASINGFTGGITVMDGVQNFSADNVTSLTHSAANDLKSLDITGVVDPDTAAASQAAGLPAISFTSGNNGDIETIKLRGAFKSLNSDNAGSLTSVDVAGADIGGAITLTSNTDLVTLDVTGTKMASIDIDTNADLESVNLNGTFRAAIGSTAIDGEVDITGNTSLAAVTLGMAGLENLEITNNDDLVTIASTLTTVGATGTPELLIYDNDFIATAVTDDEEAVGITSEEGKANDAGTFTTVSGMETLKAYIDAVMAKTGGTAAVYWDSVESYKTEDGTETADYVYSAATIATTKQLWIAKKEADNSVAGSGATKSKKAWTVDGVSDGHLLTLINNSTSIFAGGTGETYVADSNTGSGLRLSGNQALDLASILNAQHITRAAATEVTLTAAAGGNNGNTITISTLSATLGASGTVTGERYTTGAARTAASSAVTIAGYNAANFMDSDDYVTLTVGSNSVTATGQGTQALAAAVATAWQAKYGVAGTASSSSNATVTTDGFSGTITIAGYRHSGGNNTAIGFSVTASGTAGTGNAAEGVEYVIGATRSDGDNKLISTAVIVALESTVAGTLLNKIVSATLVGSSTVAELTTSALANSTAATEKTGWRAAHEDAPDARNAEDAVGGTASSAVTFTRTHWFN
>A_OM-RGC.v1.000181214
MSSSNPITIVEIVTQGPQGIRGVDGAQGPQGEGSATVAIGTVTTGNAGTSATITNSGTTTAAILNFTIPKGDTGNTGSQGIQGIQGIAGTDGTDGAAATIAVGTVTTGAAGSSATVTNSGSSSAATFDFTIPKGDQGIQGIQGIQGIQGIQGPAGADGQDGADGAISDGDKGDIVVSNSGSTFTVDNNAITTSKIADDAITASKISNDSVTAAKLADTSVTAGNYTNTNITVDAQGRITAAASGSPGGVTSITGSTPISSSGGSTPTISISAATTSAAGSMSASDKSKLDGIDNNARDDQTASEIKTLLQSDKLTVDEIADDAITDAKLANSINTAIAANTAKVTNATHTGDVTGSTALTIANDAVTTDKIADDAVTADKLANSINTEIAANTAKVTNATHTGDVTGATTLTIADDAVTYAKIQNVSATDRILGRDSAGAGVIEEITPANLRTMINVEDGATADQTKSDIDALGIAASTATTLANARTIAGASFDGSANIDISYTDLTNKLSVGDGGLTQNNFTDALKTKLDGANDASNLDTGTISASLVPTLNQNTTGSAATLTTSRAIAGVQFDGSADISLNNNAITNGAGYITATDSSITSKLPLAGGTISGNLTVSGDLAVNGTTTTIDTTTLTVEDKNIEIGKVSTPTDTTADGGGLTLKGSTDKTFQWADATDSWTSSENIDLASGKVIKAAGTQILSATNYTGTAAIATNITVSDESSDTSCNVLFTTDATGNLAPKSGTNLTFNSSTGVLTATGFSGALTGNATGLSGTPAITVGVVTAASLDISGDVDVDGTLEADAITVDGTALAASATTDTTNASNISSGTLAAARVATLNQDTTGSAATLTTARNIAGVAFDGSADISLNNNAITNGAGYIDGSALNAANLSSGTIPDARFPATLPAVSGANLTNLPGGTVGPGNEKLFVEAENQMDASFSTQQNFNYVAASPMIIASGATLTVSANSTMTFV
>A_OM-RGC.v1.000183136
YDLRAEYIGYTTVIESGVRTSVGFTTSVDFNLDVAAVAGQAVTVTRERPLINPNATNTTRVVDKELIDAFAVRGVSNIVNLQTGVVNGFFRGSRSGDSRYYVDGVPVKDVYGGGNLLNGNSQAALQEISVQTGGFSAEYGGANGGIVNITTKTGGSDWSSRVGVETSLGADAGTDPDKLYTDGYQNVNFDFGGPISENIKVYLSVESKEKGGDVSYSYFPMMDATPMQEMPGDSFYSDGSDGFDYGVDENGNKVHHIETVVRNNATREQLLADPLFVANDTTYVVYSNYRRMYGQQPQDDNERVTINGNMTMDFGPLRLKLGTQAYDYEGHSYSWSRVYGGTDGSFINESDFAMGYLNARYTISPLSYIKASLSQQTYETTSGNENYLNNIEEYGRRTKAWGSTNYYKRDRTGFNPVAPDEFFGVSGYGSQYTSFDTRKTTTNTISFDYTNQIGYNELKLGASIDNHEITRYGLGASGVARAISQVDTDLDGLASEQEIIDYAGVDGAKDWRFINYRSLYVTNLGYNIYGDEWSGQYNQDDHMLAPAEPTQSRFYVQDKLEFKDVVVQLGVSFETIDTGAMAPDSDNDGYGDSDGFNNLYFNRQRVNRNGDGNGNYVWKKVEKETATHPRIGVSFPVSDRTVFRANYGTHWQSVPMSYLYLSDSQLSADILAGNATASENPALKPERSTQYEIGIEQRIGAFASLKVEGFYKESKDYLTLANRTDAFTNTGGADTQQNWAQYQNGDVMVSQGLTTNFEMRRTRGLYAQANYTYSEARGTGSYGSQNFYITWIGTDDGYPKAMNLLDYDQTHTANVILDWRSPDATGALANTGFNAVMSFGSGTRFTPSQIYSTVFENRWEFPEGPVNSGTMPAYSNLDLRVDRAVSLGGLTANAYISVFNALDSEQVNDVYHGTGNVAEDGWVATESGQQWLANRLSQNPDVDAAAMYQDNLAFPGRWNRPRTVRVGLNISF
>A_OM-RGC.v1.000185573
EVVVTALGITKEKAALGYAVTSVGGEQLEARPEADIARLLRGKVPGVDITSQSGVTGTGTNIIIRGYTSISGSNQPLFVLDGVPIDASTYSDRGFTGGGATASSRFLDLDPNNVAEISVLKGLAATVLYGEAGRNGVILITTKTGKIGSTSNKGLEVTYSQSYFVNQVASVPDDQDQYGNGWQNRAAAAFSNWGAPFDMPNRNGLTDGTIKHPYDRSVWHGVFPQYIGARWKYQAYDNLQNFFVDGSQQNTSIGVNAQVGSSSIKANYGWTKDNGYVPFNDYRKHNFALGANTQLANGLKINASFNYIESQANKPPVNPSRNSNATNVSLFGNVMYTPRSWNLFGMEYERPDTKGSVYYRSNNGMQHPLWTLNHTRDRDDVNRFIGNVTLSYEIADFLNLTYRIGLDRTNMLNNYMINKNGVQGYAVLGAYHTSNRNNINYDQVVNLNGSVELSEDLDFDFLVGGNLQSRNYELSQIYSSDMFIFNFFDHSNFTVTNANTYVLRENTYGAYANLSLGYKDWGFLTASARNDWTSTLEPENRSFLYPSVSVSVLPFDALGVSNQNLNFLKVRFGFGTSAGYPSPYSTRGSLVTSTKIFQTAGGALLNSNAVSNFFANPDLTPEIHKELELGIEGKFLKNRVGVDISAFTKDSEDLIINLDLDATTGYRNSTVNSASINNKGIEAIVSVVPVQSRDFTWEISGQFSLLRSEVLSIADGVEKIYVGGYVGRGNIAIPGLPYGIMEGDVIKRDYGSLDGTDHLQVSWDDRLGYTPIVNSNGGYQQLGFGVIGDPNPDYVYGVTNTVTYKWVSARVQFDASVGGDVFSTTSSTLLGRGILEETGFDRFVPVVTRGLTNDGAPNVKQTTANAHYWPNTGVFYDENSVYDASVMRLREVSLSLVAPKSFLNGTPFGSASLTMSAQNIWHLAWNFPRGANFDPEVISYGAGSNARGWDEMTGPTAKKWGATLSLTF
>A_OM-RGC.v1.000186788
STSVSVSSADMTRSGEALVANSLAAKASNVIVNSVSGDAGAGTSIKIRGSNTISGASQPLIVVDGMPINNSQIYGNSSRFGGVSQQSRLNDINANDIKSVEVLKGASAASLWGSKAANGVIVIQTKDGSVGKMKMSYKRTESFDEIHERLPMQTTYGQGNNGVWGVKAESWGDKIADRDGGEDTVDKTKPYFVSEDGQFTQYTITKKNSKETFVDKNFDQVFRTGRYTQDDFQISGGDANKTYLFSYSRLNQNGIIRNSFYDRDNVRLNTKFRLSPNVSMSSKVGYTYSSSNRLQRGSNVSGVMLGFLRTPADYDNEYFKGSYWSGGTEYTGRHRAYRRYLGGSSTNPIYNNPGWTIGEQKNTTRVNRVIMSNEMTYEPMEGTQIVLRQGLDTFTDNRESFYPIGTAGSSRNSGAFDLARITNRETNYDLIARQNLELGVASMVATVGFNTNDRVYSRSSSFIDGFLVNSDKFTTNLNTAAEASAVDNGRLFLRSNRLYGVLSVDALDQIFLNVSLANETHSTISDAYSYPAVDLAYQATDIVRGFAPFVSFAKLRLAWGQVGVRPAAHRFETLAESGFSYATYSDPVSVGQWGGGYRVDNNKGNDKLKPEVKTETEFGADLRLLEDRFSFGFTYYSNEINDMLISRTLSPTSGYSSQYANAARMSNKGIELDGSFNVLSNQSSSLELNFNWATNENLVEDLAGTKVLNLAVGNVTSVALAPTTDENGNVTKYPIGTLWGTGSQTENGKWDGKLILNDIGFPQLTTSLIPLGNPNPDWRGTMGVNARWNNFTFNMLFEHSQGGRYAPRTQWVLRRFGTTTETDNEVTLTKDLVNVKGVTVPAGTVVRGFVHDFGGGDVLLDEAWFRQSIGGGFGNNQAYNFATKDATFSRIRELSLSYLLNNEALMASTGLSNVTFTATARNLFAWYKELVGIDPGVHVGGIQTGSGLDYFANPSTKSFLFSVSANF
>A_OM-RGC.v1.000189861
TAWAKGVENYRKNPVLLYQHDHGKPIGRVDKVTVDKKGIYVEAAVSEAAEKLHGVQTLIEDGALKSFSVGFKVKDGNYDRESDTMLITDVELMEISVVSVPCNQESLFSVRKNFESDTDYETFKKQFEKNETEITEKATDVSVGVTAYVGGHYHTVEVDENGNGVTTYTSHGEKHFHDVKYYKLLEATKPTSHKHELVFMVKPSEMQNEQSVEEQRPQSPSEAMGNGSMNLLTESENRKGDEEMSEDSEIKTEDDLTESSDVSVEESVEEKSEEVTVTVASEEDIIEAEKEEIDDEEEAISADPYEPIPFVNLLSAETSRLTHENFVKFDDKRWKVTKLATAQNPFYQLLEVDLNGESLDNTINVDAKTLSVVNNWDLGTKFDITLTTVPEIRFTDKDRVAIKESFESLVTLSEQELYDVKSKVKTEDDQEKLNKTINLKITPFDEWTDTNYQVANHMINQIQELNAIKSGEVEEKDLALMLHGHKTTNSKENDKMATQDVGEPIVVKTEAETETPAPEAAPAVEEKSAPAQVSEPRVAELVEKTGEAILTEADAQDKKSSEYTPAETELVTELKAQMKKYEEQISALTQSKMVYQETSHTSKEQFSEKDMANAYMLSTALGRRDPFDTKMGQRIKAVTSVDQFLSNFSSNVYEEMEQQLVIAPMFDRIQVDAKTFRIPVAKEDTDGDVAQFASGTFATGIADATNVPTSNQNTISAVELTPHKFMATTHLAKDEEEDTVLPLMDFLRRAATRRVARAIDKAILRGTGALTGFTAAPTNAITAGAGYASVIKGLVTLADDISGLRTTTGGGNDKADASDIASARAKMGKYGLQLGDHLVYVTSVEGYNELVSFSDFRTVDKFGPNATYLTGAVGAIYGIPIVISEFMDNVGSSGNEIGVLVYKPGFIIGERRGMEIESEYEPRQQVTAMYMSTRFDFKALSSNSNAALDATNFAYASLIETG
>A_OM-RGC.v1.000190655
MAEQIISPGVFTRENDLSFLPQGVGAIGAAIIGPTEKGPAFVPTVVRSFQEFETRFGPLSSETYVPQTVREYLKNAGSVTVCRVLAGAPYTYENGTNEVIALIASSSQDSTAVLMGAIFPSKNTSKPGLGLSSLDGGSGVVSSGTKLSENFSLILSGTNVTADQYSASLNPANSNYVFKQISDNPNNSKTGANTYKGTGFTYLNFKNKQTNIFGGAQEVATITFAADDSDNLFATASIQGTAGFGNSFVLTDADGDQFTFALSGALGFVAPTGAGLTGSLVTADISGAQHLVTGSEVANALATAINNRPEFTAVTASDGLTITVTHTSGGVATDIINQGFTTSSIVSVDTTTQGTDAIGLSNADFVYLVTQSTDITFNGEISQTEGYGYASTPFITSQFLDSSNTTKELFKIHTLDHGKEVAKDYKVSISNLKEPGNIDGVEQYSTFTVSIRAFDNLDKSNSPLEQYNNVNLDPDSPNFISRRIGDRYPQYNDTLNKVELLGNYPNISKLVRVEVAQAVAEKANSPKLSPKGFKAVKNTLNTASFADNFAFPSASYEGNQVIGSNYSSKAFLGFKFTEKDSDNDNFIKPLPSNVGSNVSGDFNVENYSGHPSSSLWVGSLSASIDATGATGPTNNQLKFTVPFQGGDDGIRPDIVKQVGEYITATNLYGFDLSTTSAGGYTGYKKALDILSNQDEYDINMLAMPGVIHSLHPLVTNAGIDMVEDRGDAFFVMDASTVDSSVNTAVSNVSGLDTSYAATYYPWVKVLDSSINKPVLVPPSVIVPGAIAASDRIGAEWFAPAGLNRGILGNVIEAKIRLNQSERDVLYDAKINPIATFPATGVCIWGQKTLQERATALDRINVRRLLINLKKFIASSSRFLVFEQNTTQTRNRFLNIVNPYLESVQSRQGLFAFRVQMDGGNNTPDVIDRNQLVGSIFLQPTKTAEFIVLDFNVLPTGATFDS
>A_OM-RGC.v1.000190828
MLRKKANGVAIGSRTSSFIGKAASKIVDRRTFLRGSGLAVGGIAAVTALSGRMVKPALASGAGGNVSVKKSICTHCAVGCTVMAEVQDGVWTGQEPGWDSPINLGAHCAKGASVRETAQGERRLKYPMKLAGGKWQRISWDDAINEIGDKMLDIRKTSGPDSVYWLGSAKHNNEQAYLFRKLYAYWGSNNGDHQARICHSTTVAGVANTWGYGAMTNSFNDIHNSKAIFLIGGNPAEAHPVSLVHLMKAKEQNNAPLIVCDPRFTRTAAHADEFVRFRPGTDVALVWGILYHIFENGWEDKEFIRQRVWGMDQIREEVARWTPEETERVTGVPGSQLRRVAKIMANNRPGTFIWCMGGTQHTTGNNNTRAYCVFQLALGNMGTTGGGTNIFRGHDNVQGATDFCVLSHSLPGYYGLSGGAWAHWSRVWEEDLDWLKGRFDKIKGKDGKEKSLMNLKGFPVSRWIDGVLEDKNNMDQPDNLRAMVFWGHAPNSQTRLPDMKKAMEKLDMLVVIDPYPTMSAVLSDRKDGVYLLPACTQFETYGSITASNRTLQWREKVIDPSFDSLPDQTIIYKFAKKLGFADRMFRNIKVNNEEPLIEDVTLEFNRGMWTIGYTGQSPDRLKAHMKYQHTFDKTTLQAIGGPLDGEYYGMPWPCWGTADMKHPGTPNLYDTSKPVAEGGLCFRARFGVERNGDNLLAEGSYPVGSEIKDGYPQFTMAMLKDLGWDKDLTDVERKHIEGLAGDKTNWKVDLTGGIQRVAIKHGCAPFGNAKARAVVWTFPDPVPIHREPLYTNRRDLVPDYPTYEDRHAYRLPTMYKSIQDVDHSKKYPMILTSGRLVEYEGGGDETRSNPWLAELQQDMFVEMNPRDANGLGIRDGDMVWVRTPEGASIKVMSQITERVAAGVAFLPFHFGGHYQGEDLRHKYPEGADPIVLGEAANTAMTYGYDSVTQMQESKCTLCMIER
>A_OM-RGC.v1.000194147
MSSPATVSEYGKFIDLQKFLGSQPAKSGSIYLSGSDASEKVHTNVGISAAGSVTAVGSFIIGSADMSEADLEKLDGITNGTVAANKAVVVDANKDASGFRNVTAEGSFIIGSADLNETDMEKLDGITNGTVAANKAVVVDANKDADGFRNVTMTGDMTAGTITMTGFTVDADGDTALKSLLVDDSSTIGCDSDTDLMSLADGALTVNGTLSADTSFTLDAVSVNATELGFIDGVTAGTAAASKALVLDASKNIGSINQLTASHVKIDKLDVNEINSITRTETTLEVVDKLLLAASGSASAAAAGGGLQIGGTSGSDTVASVLYDHANTALDLNIGGTTQVRLQDGVLRPETNNDVDLGAAAAQYKNLYIDGQAFIDQLGEALDANSQNITGVGTFSAGGATVTSLSVSDGSITNVARISLDSIAADDTDIDIVLTDNSSTALEIKESSNVYMSFSTANGEEGIVVKKEMELEEGGLIFDNKELQFATDEAGAGASGSLKYVLGDDVFQISGSAANGVNLSGSLSLAGPGAHKYGIEAGQVSFAAATVTSLSVSDGNITNVGDIALDSISADGNDIDLVMTDNRSAALEIKEGSNVYLQFETTNGGEGIFAKKEFEFQAGANMDDNQKFKFGTDETDSGASGSLGYVAASDVFEISGSAANGISVSGSLTLAGPGAHKYGIEAGEVSFAAATVTSLSVSDGNITNVGDLNCDSVSVDDAAVGLDIVFGGNTTLNKLTLTDNLADALNINEGGTSYLKFVTTNGQEEITAGKELTLSEGALVADDKTLTFGDDDDGSIQFVSAANVVRFDGGSSGLHFNDTSVFGADGSGKDVSLHGGAANELLKYTAADHTLKFTDSSGATHLTLGGDATGEFAIDVADGSNNKNKVRAAAFVTYSDERLKTDVSAIENGLETVNNLKAVNFTWKKDGSRDFGFMAQELKQVVPQAVHGSEEGLYGVD
>A_OM-RGC.v1.000195267
GLSTPVDLSLSTSTIEGDVVQVTAEKPLIQVDETSSVNVVTGDQLENMPIRTLDGVLATMPGVVVQNGDVHIRGGRDNEVAYYLNGASTTNLANRENLVYVPQEAIEELQVQVGGYDAEVSGANSGVVKRSLKTGTDSFSGSFSLQTDGSGAGESALLGDGFSYGHQTVLASVSGPIMPGLKFFAALEQSKEEDPYVKVANKFEFLQQTDEQPSNSAYPDMFDLTWRDGVTPGSDDEFTNITGTVTYDAGPLRATLGMVNNSSTNNYGGGITSQLRWGGATIGALDADGMFVDSSGALTNPYTIAPRYAYQEAGSNLMTGELTYALSANTVLRAGVSSYSETRETKDNWFGSDWEKWHDSTEVSNHLNLTSVLSDTTPVWSPFKSRFSQKSSYMVNGMSFSRPGTRAADYSKSAYSKTGFSASVQHVMGAHDIKAGMSYNQHTMRQYSANPSVMKYALSSEEALSKYGHNGYGSFADIPAYEWRNFIDGYGYDHNGNEADDRTFYIGSVPGVANDDTTYLDGAKKPTELGFYIQDKMEFDDLVVNLGVRIDQLDPSETAPENANELYFYNTSKYVNPDTWKEVDTYTEVQPRIGISFPFTDRTNVYGYYGKFSQLVDLNSMYFTAMDYRNQMNTGGYFYITPVGFGLEPVRTTQYEIGFKQAISNDAALKATWFYKNQKGLIQADRVDDYAGQLDGSYNYVRNGDFATTKGLELSLALRRTNGLAVDMNYTISQAEGTGSGRSSYLAALDRQSEPPLMVNPLDFNQAHSGSVNLDYRVSGTNSMLDGLGSNLLFTFNSGHAYTYVYRPVGGQVSAFDAGVDYMYDTRSRQALEPIGSSTTPWVYNLDLKMDKRFDIGGYGLTVFARINNLLDRRNALNVYQATGSATDDGFYGNDVYSASFIELYGQDPDGDGVTDYEEMYRAINIDNDESYRTQVGDRLISAPRQVFLGFSVDF
>A_OM-RGC.v1.000197050
SGVTVTSQGGTSGSATNVIIRGYTSINGNNQALFVVDGVPFSSETNAQGGYIGGNIGSTRFLDLDPNNIESVNVLKGLAAATLYGTAGKNGVVVITTKSGSLGPKGPKKTEITVSQSYFVNEIASMPEYQNMYGGGFDQSFGWFFSNWGPGFHRDGVDGWANDPAGTIIDTDGVGTVEHPYGSGAFLNAFMGGNNVLNAEYTGARYAWQPYESVENFFRSGGVSNTSVNIRGASDDGKVSYNVNWGNLDEKGFTPGNSLKRNTISIGGRAELSNKFTISGSMNYTNTHMVSPPVASSRGNGTMGWSTFGNVFFTPRNVDLIGLPWEIPENGGSIYYRNGNDIINPNWSVANSQGGQNTNRVFGTASLTYDIDDNMSLTYRAGIDWYNERNKAYSNRNGVNFNQAVYGYLNTWDNNVTIWNHYVGLNGSADVSDDVGVTWTVGAESKMRNYDREGTASSGQIVFGVIQHFNYENQTPMSYHGHQNTLGVFGNVDVDYRDFLFVSISARNDWVSNLPTENNSMFYPSASVSFLPTSMDESIKSDDLTYLKIRAGYGTSAGFPGGYPTVNSVSQSTNQNGGLNGGVTTNSVSDFQANPDLKPELLSELEVGVDARVWGNRVGINASWFSRTSNDLIVYKPLPTSTGFTNTQANIGKIEGDGIEIDLDLEMFDIIPVNVDGLSWNARVNFSTSSAVVTEQDDDQIIYGGSTATWLGGNAAIEGEALGVIVGTRIERNDNGDMVVNASGNYGSQGVMAIDANGNEVPLGTEGSRTITPIIGDPEPDYVMNMINTLKYKDFTLGWQLSHTAGGDIVAKTVATLLGRGGIVTDRKNTFILPGVLVDGSPNNLQVNNSTYYFNNVLFGPLEMSVYDGSVMRLQEVSLSWSVPQKMLDSTPFGALSLTATGFNLWHDAYNVPDATNYDPNVAGTGVGNARGWDFLNGPSSKRWGVSLKASF
>A_OM-RGC.v1.000198664
MANVKNYGLKGIGNDVQFGKGGGRLVYDTSSSFFKFTTDGTTLSQARVATTPSNANDAASKSYVDSTINGLDVKRSVHLASTAAGTLATDFENGDTMDGVALATGDRILLKDQADASENGVYVVAASGAPTRATDFDADSEVTAGAFFFVEEGTTNGDNGFVLTTNDAITVGTTNLTFTQFSGSGQITAGTGLTKSGNTLNAVGGDGIVANANDLAVDLATDTALNFSGGKLDVTIDLSDSTNDVTGTLAIGNGGTGQTSLDDITAGSSKVTITNGTGTIIGGNATIDIAESNLDLANMGGTADLTSQVTGVLPIANGGTGGANAGAARTALGLAIGTDVQAYDADLDAISALAKTDGGIIVGNGSAFVLESGGTARTSLGLGTGDTPTFNGAAMGAAAITGVADPSNDQDAATKKYVDDNTGAGSITQTVAGDSGSGTVSLGSQTLTVNGTANEIETSMSGQTLTIGIPTNPTLTGNATITGNLTVQGTTTTVDSTTINVQNAFVFEGATDDGFETTLTVADPTADRTLTLPNATDTLVGRATTDTLTNKTIAFGSNTFSGTLPVDNGGLGLDLSSIAQGTLLIGNASNGIAQLTIGGANKYARSTGTTVSYDYVTALRDNTDGNVVIEADTANIADNTKLQIRNTSANVSIHAIDPDDSTANVNLVLESQGTGGRVLIRDASGGSSIVIGDDDSSLTVSGGNASSGAAGDAVIKGGNGTGSHASGDAIIKGGTGGSAEGKVKITDSSDNEIAIFERTASAVNEFTFTNNATGSNPSMAATGGDTNISVALTPKGNGLVVVPNGYEANVGTNDDALVTRAWVNNNVVTSTDDLGIRTAITNGSATATIGTLPNAGSTTYFVTRITINVTQAYTGGSVASMQISDGSAVLSTVDESDVATTGSYIIDLDGSTSSAGAATLEVQFKQSNGSTAATPTAGAMTVFVEYKALT
>A_OM-RGC.v1.000199165
MANVKNYGLSGIGSDVQFGKSGGRLIYDTSSSFFKFTTDGTTLAQVRVATTPSNANDIASKSYVDSTINGLDVKESVHLATTAAGTLATSFANGETVDGVALATGDRILIKDQADASENGVYTVNASGAPTRATDFDADSEVTAGAFFFVEEGTTNGNNGFTLTTNDDITVGTTDLTFTQFSGSGQITAGTGMTKSGNTLNVVGGDGIVANANDLAIDLATNTALAFDSGKLDVTIDLSDSTNDVTGTLAIGNGGTGQTSLDDIVAGSNKVSITNGTGTVIGGDATIDITESNLDLGNMGGTADLTSQVTGVLPVANGGTGGANAGAARTALGLAIGSDVQAFDAQLSDVAGLTPADGAFIVGNGSNFVAETGATARTSLGLGTGDTPTFNGAAMGSAAITGVADPSNAQDAATKAYVDGLVGAGSITQALGADSGSGSVSLGSQTLTVSGTANAITTSASGQAITIDIADNPTFTGNATITGNLTVQGTTTTVNSTEITIQNAFTFEGATADAHETTLTVVDPTADRTITLPNASGSVVLNDNAATLTNKTIAFGNNTISGQLSLANGGTGQDLSAIAQGTILVAGAGNTLGSLTIGGANKYLRSTGTTASYDYVTALRDNTDGNVVIEADTANIADNTKLQIRNTSSNVSIHAIDPDDSTANVNLVLESQGTGGRVLIRDASGGSSVIIGDDDSSLTVSGGASSSSDAGDLVIKGGNGTGSNASGDAIIKGGTGGSAEGKVKITDSSDNEIAIFERTASAVNEFTITNNATGSNPSIAATGGDTNISVALTPKGNGLVVVPNGYESNVGSVDDALVTRRWVLDNVVTATDDLTLRAAISNGNDAENIGSLPNASGVTYYVTRIAINVTQAYAGGSVDSMLITDGSATLATVSESDVTTTGSYIVDLDGATATAGGATLAINFKQSNGTTAATPTSGAMTVFVEYKATT
>A_OM-RGC.v1.000201734
MKNFIKPAWLAITSVLLALGSLPTSVSAQGADEAVEEIVTIGTRRAGRTALDTAVPIDVFNQEDLDSVSSSDMLDVIKTLVPSFNVGRVPIGDGATMIRPPQLRGLDADKTLVLINGKRRHRAALVNLGGFGAHGPDLATIPAIALKSVEVLRDGASALYGSDAIAGVMNFNLRDSAEGGEIRMQHGVYADTAGGPGYGAFGARDSLEGQGGEKDYKVQLNFGMPLTEDGFMNVSAELYGAQGTSRGGRYEGGIQGWGSGQKPKEAADFPGGMYDHDGIASTAEVFRAGPDALTHVYETTTTGANPQGTLLTIRNSSDGIPDDPDFRYRDNLCNSEIGAGDCNEMTWGEPTRDGKRVFVNSGVTLSDSSEAYAFFNYSDTNADGSFYHRRPGISQFKLSRDETGRIFNPRDRYPGGFTPRFHGNVIDQSFTGGIRGDVNGWNYDFTARTGENEIRYILDNTINPSMGAASPQTFRPGNLINDEFAINMDFSKEFDVGMANDMNVAFGLEWREEGYEIVKGDTPSWTIGPYAAQDPHNFDVTATEAAADGETRVAGCYIPGLAATPGTQCDSADPIFNALPVGSNGFPGYPAAYTGKYSRDSYAAYVDLEVDVTDEFLVNVAGRYEDFSDFGDNFSAKIASRYTVSDAITVRASAGTGFRAPTPGQISTKNVSTRIDPNGQPVAEGIFPATNPLTAYLGAKPLDAETSTQFTLGLSATPTDNLVITLDYYFVELEDRIVLSSDFAITTAVQDALTAAGIPFQSDIAQVSYFTNDLTSETSGVDLVVTYNMDWSGGNTTLSLAGNWNDTEIKDRVNRGTTEAPVYFINDESKYDNENGDPSYRMNVSARHTTGNDVTYSLRGNLYGPYKNAANSSLASIQEYGRVLQWDTDVSWDLSDEYRLTFGINNIFDTMPDRDTIGETCCGRTYRSDSVMDWQGTYYYVRGQINF
>A_OM-RGC.v1.000209933
MFKKENYLFAVLAVTFGLFNADLVAQDEAADNVEEVVITGSRIKRDSLNSAAQVTTITSEDIDASSGLMTADVLRNSIYNSFGSTGPTAGSSAMSNATISVRGLGSSRTLVLMDGRRMPGSPHLGGSGAVNINMIPTVAVDRIEILADGASSVYGSDAIAGVVNVITKKGFDGVEFNFRRGDRDRDDGEENSVSFIYGATNDKGYVTLMVEHDERDEIYLKDRWYTMATAEDRDGDGVIDLYSETYGLSWYSRNLADPVTGDIMATPTCPGSIDNPTDGWWGPNFGGAAFGQGPTSTPSNGGAPRGICGYAWADIMVQDAATFRDSITTNFEYAINDQLSLYSRINYLRNESTGRYAPPAARYPSIAVGDPANPYDVPVTGYWRWTEIGNRGMHQVDTGHDAVFELTYQVNDDVEVVYGTQINKFYGVDVGRYYLSYAGLDSNVLNDEPFGSEAGAAAMSATTLVEYTNHYEKNDVTVQIDNIIDLPGGSVSALFGIENFTNEYSAEYDKHSENGLVGGSAGNSGAGYREVDSVFGEILLPVMDNLEVTASFRSDDYSDVGESDSFKLGALWIPMEGTIVKLNTGEGFRAPTMDNLYGATTFSANTVYDYKACAATGVSPADCPSKQVSTLIKANPNLGAESSEGFTMSVEQDMGVLVDALDGLNIRFDYYEITVSDAIASISTQDIMWNDFVGGSALSNNVTFFNADGIAGDGTAAGAPVGTGSVGDACPAGATYVRREGNDSSIYVIRSCANGRVDYVGAGFTNVGEIEVVGYDLFVNYTRDVGPGVMNVSVDYTDMDEYNTDAFTGSSKKTNNVGFEGVPGTRNNISLSYAWDKYSVALTQRNIGDFRLSSDAETDASGNPTGGIVKAGGTQDEYSALDLQIKADLGKYGVVTYGMLNAEDEDPLPNANGDRDAYLGLYSNQGLITYLKWNVAF
>A_OM-RGC.v1.000210124
MAIEFLNSVDFNQNQLQAPAIESLATAPGTPVEGQMYFDSTGGDKTMYFWNGSEWRSMDGSAGTMSNWKLRDDDGDDKTVTNGLYVKFEAATGALGTNVTGTGTTGDPFVMTITSPNTEYSTATSSALGLIKLESDTEQSVAANAVTSTASRTYGIQLNSSDQAVVNVPWTDTNTTYSTATSTTLGLVKLGSDSTQTTAGNTVTTTASRSYKIQLNSSDQMLVNVPWTDTNTTYSMMTSSTLGLGKLFSDTQQDVAAESVSATANRTYGVQANSSDQLVINVPWTDTNTTYSAATSSALGLMKLFSDTQQDTAAESVTDTANRTYGIQFNSSDQAVVNVPWTDNNDNYIYALSVGAVSSNESTLSLVGSGGGSTTTAKFSGTTNEIEITTPSTGDGGDITIGLPSAVTITTSLAISGSGAAALNISSGKAQTAATSASDPDATLTTKGYVDGLVSGGLTFMGTFRADSGLIVSGDNNGDYIYNCPGGAGTRVEVRVGDYYVVATSGGSFYCSGDTLDIGDSIIGVSAAAADNSVVGDWSIVQSDEGVVSFSNSNGGTYVAYGTTNSNATGGVDIGDVDLTAVDGTSTTSTRFLSKDNTWDVPSYTSSYTLPQATATTRGGVELFSNTVQSEAGQSVSSTSNRTYGIQLNSANQMVVNVPWSDTTEATTWTLRDDDNDDVDIDNNTFVKFTASTGTAGTNITGSGTTGDPYVMAITLPNDNTTYSAMTTSTLGLGKIRYAFGSTPAANSQTTTAGRTYGVTKNASDQLVVNVPWTDTTGAVTSVAAETANAYKGAYVSPTTGAVEVGVDITGQTDLSAAPASGDEILIYDTDTATNKKVSVGNLMQSAASGAYVVLNTSTTGVTQQSSPPAGTEGWVIATDTITGASDAIYVSCEIQRVSDGRTVYADVSRSSANITVNFVGSSISQGTYAAIINRVQ
>A_OM-RGC.v1.000210176
FVRNGILMRIEQNYDHHKIRDLYGNQADAAWNPRMCLRGMTYPRRAYGPYRNKYPMIRVGWKQWADDGFPYLDKENREKYKMTSRGTDEFVRMTWDQTFTYLAKGHVAVAKAYSGARGAQRLKNEGYQPEMIEAMGGSGPRTFKYRGGMGLLGVVGKYGVYRLANQVALLDSIIRGRGPGKVLGGRAWSNYTWHGDQAPGHSWTHGMQTSDIDFADHRYAKMTIQWGKNLIENKMPEAHWYTEIMERGGTLVSIAPEYNPPATKADYWVPTRAGLADISLFLGVAKIIMDEGLVDIEYVKDYTDMPLLVRTDTLVRLHPDDFIPGYKAQSLPKDGFTTKWMKNFNRGMMPDFTVWDTNTDKPVAITREDIGAKMRKKNIDPALDGVFDIKLVSGKTITAMPLYEMYKIHLKDYDIDTVNQICHAPKDLIVRLARDIGTIKPVEIHYGEGINHYFHATMHNRASYVPLMLTGNVGPKGSGSHTWAGNYKAGNYQGSHWSGPGFAAMVAEDPFNTVLDSSQNIDWKNVKGYLKGEEVSYWAHRDKALIVNTPRYGRKVFTGRSHMPTPTKLVWYVNVNVINNAKWFYELVFNTNNNVDMIVAQDIEFTGSCEYSDIVLAPNSWAEFESYEITSACSNPFHQIWGGTGIKPIFDTIDDNLIHREFSRRLAEVTGDKRFADHMKVYEGEAPNRTKAMIRRLFTTSTTGMGYNIDDIINGRYGEPGACLMLYRTYPRSPFWEMYTESKPYYTPNGRIQFYNDEAEAIEYGENFIVHREGPEATPYLPNVIVSTNPYIRPDDYGIPEDEQDPDLRHVRNIKKPWSAVRTTKNFLWEKGYRFYCVTPKSRHTAHSSWATTDWNMIWNNNFGDPYRMDKRSPGVGEWQVHMNPFLCKDLGINEGDYVYCDANPADRPYMGWKPSDPRYKVARLMLRAKYNPAYPYH
>A_OM-RGC.v1.000211276
MFTNSKLAKSVKLACAFGAASAALVAPNAAFSQEAEADAPIEKISVTGSRIKRTEIEGANPVTVMEAVDIEKFGITSIGDVLQAIPSAGSAINTNNNNGGNGTTTIDIRGIGSGRTLVLVNGKRWAPGLGGAVDLNNIPASIIDRIEVLKDGASAVYGSDAIAGVVNIITRTDFEGFHASAYQGQYLSYNDGNKEQYDVGFGFSGDRGSVYMNVSYVEEEQTLAGDREISAIPTFGTAPTFNGSSAPPQGRFYYYGYDQAGDLFVVNGQGDGNGGVNDWVEPDSRFNYAPFNYLSTPQERTAIYTQGRYELTDNITATATAFYNNRKSAQALAPTPLFIGTAFGDSGFTIAANNPYNPTGLDIGTDVDGTDGTAIMFLVGRRMMEAGYRIFQQNVDQFQFNGGFEGILELGDSEFYWDAGYTYADIAQNTITEGLLNMDRVANAIGDVDACTSSSDGCVPLNLFGGATALYEGSITQEMLDYITFTAQDAAGTSLESYHANITGDLFELPAGYLAFAAGYEKRWQSGYDQPDALIAAGITSGNSRQPTAGSFSVEEAYLELAVPVLEGLPLVERLDLELATRYSDYSNFGDTTNSKIGVKWQVTEDLLLRGTWSEAFRAPTISELFQGQSDSFPPLTDPCNGGAAANPDLPGCAGVPAGYQQPNSQIRITVGGNPDLLAEEAESTTVGLVYSPEYIEGLSVTFDMFEIEVDNAVSSVGAQTILNACAGDGVTLCSLVQRGSAGNVVDLYNGLVNLGGQTTSGFDWEIAYNFESSVGDFRLQMDGTYVDERTTLVIDPVSKEVTKFNDAGQAGDRDVVPRVRTNISAIWNYEDFSATYLIRYIGNTTELCSIGGGYEEDLCSDYNPDGDSFNELEAMAYHDASFSYHMTDNLRFTVGVNNLWDTDPEVSYSTFANSFDPSMYEVPGRFGYARVNMSF
>A_OM-RGC.v1.000212027
MASTQISPGVVVLERDLTNTVNATVDNVAAIVGTFQKGPVDEVRVISSERQLVEEFGKPNDSNYEYWFSAAQFMLYGGSVKVVRATSTSLKNSIDTTTVVDTTFSATDTTLTVTEATDFDTGDLLKIDSEILSITGISGLDISVSRGQLNTSAVSHAASSQIMLIEAAGTTTTINEGGTFSSSDTTLTVTNASTLGVQVNSYIRITDEIMQVTGISTNDLTVTRAQLGTAASSHTDGVTVTLLTVTTNKTTINETTTTGVTPPLIKNFDEYESTIETASNNWKWAGRSPGSYGNSVRVVMTDAGPDQILYLATPTSGNPEHKFEVGKKVNISATSSYSQVYSYVLEITLEQGASLVGEFDGGNFYTAVSGNVTGSVTSYDVASRKIEITVDGTSSDYLEVGDTITELSNSGGSPGAATGDSGKIAAISRRLSVVMDKGATNFIANQVIKEGSTYAADGVTNAGRDVNIVSLASEYATRVYGKNAKWSSIADRPGTSEYAADRNGFRDLFHILVLDGDGGITGVPGTVLEKFLNVSKASDAKSPQGMNIYYKDVIKTSSQYIWWGSHELTLVQDIDSTATGDIGTTATDRQFDLFKSTTAISDIDDPTGTSAAAKPVPYTKGTSTIKYSLKGGVDGYSAERDKLFDSYDLFSDPETEEIDYILSGPGMSNASDSLAKAQKLIDLANIRKDCIAFISPPKYDVIGVPNTNTIVENTINFFDQLSSTSYAVFDNNYKYIYDKYNDKYRYLPCNADVAGLTLSTALNSEPWFSPAGFNRGQLLNAVKLAYSPLKDHRDRLYGSRINPIVSFPGEGNILYGDKTALANASAFDRINVRRLFLVIERAISVSAKSQLFEINDEFTRRGFKNLVDPYLRGVQSARGIVDYLIVCDASNNPPEAQDRGEFFAEIFVKPTRSINFITLTFTATRTGATFSEITQ
>A_OM-RGC.v1.000212111
ASQVAGLSKVQSDLTALQGTVSSLQGNIASSVDSALASGLAGINAAVDNLQSQIDGIASSEEVAAIQSDVTAAQADLTELLNNSNVFTGDLTVTTASQLNAALAYGTKIAIVNGNVDFQVDASMNIDSVQTVINRLGTVVKDFSYVAAASSVSPVTFDNITGVTSLTVKQGGDYSFKGLESATNVHLNDGFKSKVKIIHFGALKTVTKFNTVTSTGTDDHAIVFPKVTELHLTSLTRYSGTTASNPLKLHIDEGNADAPTVIAMGALEDKDASGKQANLYLSIEGPNSVAISKITDGKVTFRNVIDASINSTAADIVVSDGVQTFASDGVVSIDVSNAKDLTSLDITGIVNPDTAAASQEAGLPNLTFTSTNGADLETVKLRGKINTLSIDSAGSLVSVDIDGADIANSVNLSNNTDLTSVVMSSSTKLPGVTFNTNADLETINGNATFRAAAGGTKIDGSYVITGNTSLGKVILSSAGLETLTITGNDDLTTIESTLTTIGASAAPAVNIYGNDFTASAVVDTVEAVGVDGTAADGEGKAGNEGSMTTTSGMEGMKTYLAAVGAAAKGTAAVYWDTVEAYTNEAGTETADIIYTAATIAANKELWILKKEADNAVAGIGSVAAQKAWLVVTASLAKGFSITKGSTVITVDNAGVADATDTMDSNPVLARAAILRSAALTRATAVGLTLDAHLGGNPIGTVTFQSNTDSATGELGVGTSVPAGAAVNTSLTATDYVSLTIDGLTVTATTNGTPGNNARDGIATALATAWNAKYATGGTSWTYTTVSTITAASGVLTIVAEAGSGRRAHNTAISLGVTCTSPSNGSPTINWKIGATKSLDDNKMVGNDIIVTLTSNDKGTILDKTVNTGVSTGYWKHGDKGINLTSTLNTVVKANTETAANVYPKEARGDYILPEDGTAGTASSAVNHTKVHWLSS
>A_OM-RGC.v1.000216071
KGVAIGSQTSSFIGKASEKVVDRRAFLKGSGLAVGGLATAAALAGSNVKPAQASYSNSAVSMKKTVCTHCSVGCTVMAEVQNGVWTGQEPGWDSPINLGAHCAKGASVRETASGERRLKYPMKLVGGKWTRMSWDDAINEIGDKMESIRKTSGPDSVYWLGSAKFNNEQSYLFRKFYAYWGSNNGDHQARICHSTTVAGVANTWGYGAMTNSYNDIHNSKAMFIIGGNPAEAHPVSLMHLMKAKEQNNAPLIVCDPRFTRTAAHADEYVRFRPGSDVALIWGIMWHIFENKWEDKEFIRQRVYGMDEVRAEVKKWDPKETERVTGVPGSQLKRVAKLMANNRPGTFIWCMGGTQHTNGNNNTRAYCAFQLALGNMGTAGGGANIFRGHDNVQGATDFCILSHSLPGYYGLSAGAWKHWSRVWGEDYNWIKARFASLKGKDGKTKSMMNQKGIPVSRWIDGVLEKKENIEQPDNLKAMVFWGHAPNSQTRMKEMKVAMEKLDLMVVIDPYPTVSAVLSDRTDGVYLLPSTTQFETYGSVTASNRSLQWREKVIEPSFDSLPDHTIIYKFAKKFGFADRMFRNIKVTNDEPYIEDVTKEFNSGMWTIGYTGQSPERLKAHMKNQHVFDKTTLQAVGGEVDGDYYGLPWPCWGNPEMKHPGTPLLYDTSKPVAEGGLCFRARFGVEHKGKNLLAEGSYPVGSEIKDGYPQFTMAMLKKLGWDKDLTAKEKAAIAKVGGDKANWKVDLSGGIQRVAIKHGCAPFGNAKARVVVWTFPDPIPLHREPLYTSRRDLVADYPTYSDRMAYRLPTLYKSIQDVDHSVKYPMILTSGRLVEYEGGGDETRSNPWLAELQQDMFVELNPFDANSKGIRNGAMVWVATPEGARIKVMAMVTERVAKGVAFLPFHFGGHMEGKDLRSKYPEGADPYVLGEAAN
>A_OM-RGC.v1.000216279
VRLAIAFGAVSTAAFSASSYAAEEGADSVERIQVTGSRIKRTDVETPVPVTIIGRSDIVQMGALNVADVLNQTPVAIAGSDQSNSSFSTTSVGLNTTSLRNLGESRTLVLVNGRRFVSGVSPSSGYAVDLNAIPASMIERIEILKSASSAIYGSDAVAGVVNIITRDNVQGIEFNAQSGISAESDREKYTVNVTSGNTWDTGSVTVAIGYDDDKGLKSSDRDFSEFDEAILLDENGNEYVDKVFSSYPPQGRVGGYNADGTPYTGISGGQAFNRASYRQLVTPLERKYAAMNIKQEINDDVEYFAEVNWNSSKTYNSTIEPTPFTTDDVFLPSRGGVGGISMSNPMVPELLRQNLLADGYTMEDNIPALVRRMVEFGARSTDLERDTIRIATGVDWAINDSWALNTYVSWGKTDQRQENGGQVNVERAARAFDVILNDNGDLQCADELAVLQGCVPLNLFGAGTISQDAVDYVKVPAKTAGQTEQFIFSTSLVGELPLELPGGFVGMAMGYEHRLEKGSYSPGDLAQTGASSTNKSEPTNGSYYSNDIYVETILPVLDNLELDLAARYADHEIVGGQTTWNAGIQYSPIETLKLRASAATAVRTPNIADLFGGRGETFSNVTDPCSGVTASDTGNVATNCLSIPEVAARVAANGSFELTQIEAQSTGGTVGGNPDVKEETADTYSLGFVWQVTDSLSMTVDYYDISVEDAISTTSRTTVLNRCFDVAPGEFDASCQGNALRDANGALTEVHSGTSNENNIETSGIDLELAYKLDTEMGTFGANLLWNHLRKYDVTGIESGETIEYAGQVFTPDNRANLNLTYLLDDLSVSWRMRYWDRSLDSVDGGNFNYSDFTPLEKYNEFPSVVYHDISGSYAISDNTDITLTVRNLFDKQPPVANQSSSSGGTGINTVSEAFDVTGQYFQLSFTTKF
>A_OM-RGC.v1.000222368
MASTQLSPGVVVLERDLTTVANATLDNVAVIVGSFEKGPVNEVVDITSEKELLAVFGRPNDYNYEYWYSASQFLLYGGTLKVIRSDSTALKNAIDTAQTQVTLFSASDTTLTVASSADIVQNDFLLIDAEILKVTAVNGSDLSVLRAQLSTAATSHAAASAVTLIEDAGTATTINEGGTLTAGDTTITVASAATLAVQINDYLKIEDEIVRCTGIAGNDLTVERGSLSTTAASHTDGVAINRLTVTASKTNINESTSTGVTAPLIRTVGQYETSVESASNSWKWGARTPGIYGNSLRIVATDAGADQILSLQQPPTAEWQFDSTSTVSYSLGNSSASVYSYSVVVTLDATSIAGDFRQGEYWRAETNAASPSAIDVVGEVVAYDPLTRKIELSIDYAQTSDVLEVGDAIALWTASTGGNRTGDKGVVSSIERQLRTVRSANTELFEANYTLDDDNATGIQVLAVRSDYEERYFGGNQKWINLAPRPTTSPWVADRGGANDQMHILILDGDGKLTGTPGAVLEKFLFVSKASDARGVQGETVYYRDVVKNNSSYVYWGSHEVANVMDLDAGANGAIGLSGVSRTFDLLKQTGGIKTNETSTGREIIGTANNSTVRYALQGGVDGYTLSRSEILGSYDLIADRETVDVDYILMGPSMASAADTVAKAQKIIDIAATRKDCLAFISPSRSDIIGQSDTNVIVNRSIEFFNQLSSTSYAVFDNNYKYIYDKYNDKYRYIGCNADVAGLVLGATLSAEAWFSPAGFNRGQLRNAIKLAYSPLKDHRDRLYAARINPIVSFPGQGIVLFGDKTALGYQSAFDRINVRRLFLVLEDAIATAAKTQLFELNDEFTRASFKNIVEPFLRSIQSRRGVVDFLVVCDSSNNPPEAIDRGEFFAEIFIKPTRSINYITLTFTATRTGSSFAEVTN
>A_OM-RGC.v1.000222508
MASTQLSPGVVVLERDLTNVVNATVDNIAAIVGSFEKGPVEQVTNVTSEKELLSIFGKPTEYNYEYWFSTAQFLLYGGTVKIVRAMNASLKNAIDTAQYTVTTFSASDTTLTVASATDFDVNDVLQIDAELLTISSISGNDVTVQRGQLATSAVSHAAATAITLIEPAGTSSTIAEGGTYSNSDVTLSVTSAAALGAGTNSYVRIDDEILQVSSIAGNDLTVVRAQLGTTAAAHTDGSTVSLQTVTTNKTEIDETTATGVTAPLIKNLDTYESNVETAANNWKWGAKTAGIHGNSVRVIVTDAGPDQVLYLAQPTSAEWEFVNNAEVSFSNANIYSKVYDYSVIVTFKDDSSLVGSFEKDNYITAVSGGVTGRVVAYDKTNRKLEITIDTTSSDVLEVNDTISELANNSNTPGSATGDTGAIESITRELRVALNQASPNFQANQTVVDANAASISIANVESDYESRLYGENTKWINVAARPTTSAWVADRGGHNDLMHILVIDGDGKITGTPGAVLEKHLNVSKANDAKSPQGDNIYYKDVVKTYSEYLYWGSHETANIYDKNAANSGVIGVSGVNREFDLVKASAPLNDLDDPTGLNPLAKPLLGTKNRATLRYALQGGADGYTIARPDILGAYDLFSDPETVDIDYLLMGPSMSGIDDTIAKAQHVISIAAARKDCIAFVSPYRGDVIGQAKTSTIVQRTVNYFDQLSSTSYAVFDNNYKYIYDKYSDKYRYIPCNADLAGLVLSTTLQQEPWYSPAGFNRGQLRNAIKLAYSPLKDHRDTLYASRINPIVAFPGQGIVLFGDKTALSYVSAFDRINVRRLFLVMEEAISDAAKTQLFELNDEFTRQQFKNIVEPYLRSVQSRRGIVDFLVVCDGTNNPAESIDRGEFYAEIFVKPTRSINFITLTFTATRTGASFSELVS
>A_OM-RGC.v1.000222729
MASTQLSPGVVVLERDLTNVVNATVDNIAAIVGSFEKGPVEQVTSVTSEKELLSIFGKPTDYNYEYWFSTAQFLLYGGTVKIVRAMNSSLKNAIDTAQYTVTTFSASDTTLTVASATDFDVNDVLLIDAELVTISAVSGKDVTVARGQLATSAVSHAAASSITLIEPAGTSSTIDEGGTFSDSDVTLTVTSAAALGAGTNSYIRIDDEILQVSSIAGNDLTVVRAQLGTTAASHANTTAVNLQTVTASKTEIDETTATGVTAPLIKNLDTYEANVETASNNWKWAAKTAGIHGNSIRVIVTDAGPDQVLYLAQPTSAEWEFTNNAEVSFSNANIYGKVYDYSVIITYKDNSNLVGSFEKDNYITAVSGGVTGRVVAYDKVNRKVEISIDTTSTDVLEVGDVISELANNSNTPGSATGDTGEIESINRELRVALNQASPNFQANQTVVDGNATTISIANVESDYESRLYGENTKWINVAARPTTSAWVADRGGYNDLMHILVVDGDGKITGTPGAVLEKHLNVSKALDAKSPQGDNIYYKDRVKNYSEYLYWGSHETANIYDKNTAASGVIGVSGVNREFDIIKSAEPLNNLDDPTGLNPLAIPLLGTKNKATLRYALQGGVDGYTVARPDILGAYDLFADAETVDIDYLLMGPSMSGIDDTIAKAQHVISIAAARKDCIAFVSPYRGDVIGQAKTSTIIQRTVNYFDQLSSTSYAVFDNNYKYIYDKYSDKYRYIPCNADVAGLVLSTTLQQEPWYSPAGFNRGQLRNAIKLAYSPLKDHRDTLYASRINPIVAFPGQGIILFGDKTALSYVSAFDRINVRRLFLVMEEAISEAAKTQLFELNDEFTRQQFKNIVEPYLRSVQSRRGIVDFLVVCDGTNNPAESIDRGEFYAEIFVKPTRSINFITLTFTATRTGASFSELVS
>A_OM-RGC.v1.000226650
MPAPILKFKRGNLVDLPALQAGEPGFTVDKFDLFVGVNSSTNGNKIVGSARYWTRETTTAGSGVNLVEGTNNGSNAITIKAPASLAGDQTYIFPGSPTSGGFLRSDGSGNLTWDTGSGFNGGSFPLSALDIDGGTDIGAAIVDADEFIVDDGGSGTNRKVDASRIKDYVLGGGQGANFSAINVSGITTATFLKSTTAVIGAGLTVTGALDVDSTSNFANTVTIASGGANVTGTVSATQFTGSGAGLSAGTTPLSTLDIDGATDIGAAIVDADEFIVDDGGSGTNRKVDASRIKDYVLGGGQGANFAAIKVSGIGTVAFVDATQLKVSGVTTMTGTLDVNGAIDADGGVTANTLLVEDLTNDRVLIAGTGGEVEDSANLTFNGSQLGITGTVNASSTVTASAFHTGAEGSAIRVTSNTISGPATITLDPAGVGDNTGKVVIAGDFQVDGTTTTVNSTTMTVDDKNLELGTGAANDAAANGGGITIVSGEGNKTFQFEATGDNLGSSENINIATGKDYKVNNVSVLNATTLGSSVVASSLTSVGTLSGLSVGGTASVTGQITAGDLRNSDDGLIPLVGVQTASGHSGLVTAFKFRGSGLDNFIVSDGVADVILTGVAATTYTSRQTHTATQGQTTFTVSAGYSEGFIDVYQNGVRLINGTDYAAENGSTFVMTDAATVGDEFESVAWKTLGNVATLQNLNVVDNLTVTGVTTSGTFVGDLTGDITGSLANATVNTLPITVIDIDGATDIGGAIADADLFIVDDGAGGTNRKTAASRVKDYVLGGGQGANFSAISVSGIATATFLKATTATVGAGLTVTGALDVDGGANIASGLTVTGGLTANSAAVSDLTDGRVVLAGSGGELEDSANLAFDGGTLTVTGAAVVTSNVTIGGDLTVNGTTSQINTVNTTIEDTLLELQKVD
>A_OM-RGC.v1.000234656
MAQKFLVNLDLNKNELQNAKVQNLGTAPGSPTAGQIYYDSGDNELYVYNGSGWVSLQAVGDITGVTAGTGLSGGGTSGTVTVNFAPTGLSTATVASDDKVIIADTDDSDTPKTVTAAAIAALAPQGDITGVTAGTNLNGGGSSGAITLNVDASPSFTSATFSAASPLVFEGATADSYETTFAITDPTADRTITFPNSSGTVAFTSSDITGNAATATALATARNIGGVSFDGTANIDLPGVNSSGNQNTSGNAATATALATARTIGGVSFDGSANIDLPGVNSAGNQNTTGNAATATALATARAINGVDFDGTAAITVTAAAGTLTGNTLKSSVTASSLTSVGTLTSLTTSGTLTVGSDGSGADVTFHSATSGDSFLWDASEEKLVITGTNGANALEVADGNVDISDNLTVDGTATVGGLLTANGGITIQATDTFTFDSVALTTVQTSGESFADNDTSLMTSAAIDDRINAHGVTSLTGTANEVEVSASTGAITVGLPNDVTISGDLTVNGDTTTVNTATLSVEDPLIKLAKGNSGADSVDIGFYGLYDTSGSQDLYAGLFRDANDSGKFKLFKDLQAEPTTTVNTSGTGYAAATLVVGTLEGAVTGDVTGNADTATTATNVTASANNSGNETVYLTFVDGATGAQGIETDTGLNYNPSTGMLTTTGVTAALTGNASTATALATARNIGGVSFDGTGNIDLPGVNSAGNQNTTGNAATATALATARTIGGVSFDGSANIDLPGVNSAGNQNTTGNAATATALATARAINGVDFDGTAAITVTAAAGTLTGTELKSTVVTSSLTEVGTIATGTWAATDVAVAHGGTGASTAAAARSNLGATTKVTGTIGDGSATAIAVTHSLGTNDVICEVYDASSLETVVCEVDRTSTNAVTFTFASAPANNAYKVVIIG
>A_OM-RGC.v1.000235411
MAERIVSPGVFTRERDLSFLPQGIAEIGAAIVGPTLKGPAFVPTIIRNFPEFEEMFGSTDKRFYTPYAVEQYLRSAGTVTVVRVLNTSGYTADSLAIKIGATTAATNANAIATIQTPINEGVTFTAAGTDGTVFSFVAVDTPIPSDVGNTFYFQTGSGVDAADKLSDKIGAANIGYSASYSSSTLNSALILSASSTGTSANSFTFVSGSTTTTLSGGAASVGATTLAILAPSRGGANGAADLEGSTISGNWASASLVLSGSNWGANSLTSTTYTFGFHTGSTYASYIDEVFSRDAQVAKSGTSTVAAYLYKNFKYEQSGKSWGATDDLSVEDGTISLAVTYDNACTPSIQSQTINNSKYNLFKVQSRSHGSDVNNKYKVAILNIKKAGSIAGSDFGSFSLQLRQTGLDDNNQTKDNILEQFDGLNFDPTSPNYFARRIGDRYVTIDANGKLTYNGDWPNMSKYIYVSDFQAIADSEVPVSVVPMGHAAISNPFGSSDTTIPTWSFKDTQVNSNGEFDSNIFFGHDFANADAGEYLAPINNFGSGNHTTMSIENFNGHADASTLGDTFSDASEAINLTLSHIKQRKFVVPFQGGFDSVNPAAPKFVGADIVNTNTQGFDISTSSTGGTVAYKKAINAISNPDEFDINMLVTPGIVHGLHSKITNHAISKMESRGDAFYVLDCTKYGDTIATATSAISALDTNYAAAYYPWVKIVDRNTSLPVWVPPSVVLPGVIAFTDKVAHEWFAPAGLNRGGLTSVLEAQTRLTHSERDDLYEDRVNPIASFPGQGVCVWGQKTLQARPSALDRVNVRRLLIKLKKFIASSSRYLVFEQNTAGTRNRFMNIVNPFLESVQANSGLSAFRVVMDDTNNTPDVVDRNQLVGQIFIQPTRTAEFIVLDFIVQPTGAAFPE
>A_OM-RGC.v1.000235526
MAKFTPLSFAALLMVSSALVSPAAFAQEAPAPQADAPAAPAADAPAEDVPAEDDIEISGPGAGGNSEIVVRGVFIPNVIKSTPEVVSVLSEADIARTADGDIAGSLQRVTGLSVVGGRFVFVRGLGERYSLALMNGSPLTSPDPLRRTVPLDIFPTSVIASTTIQKSYSVDYPGEFGGGAINLTTKSVPRDPFFKIEFSTGGDTITTGEVGYTYFGSSTDFTGFDNGARTLPRNLRNAFASGNPITAGANFTAAQVRDLTASLANANTSLIQRNNNIPVNFSGQLSGATNFLVGDVNIGIVGAAGINNTWRTRGGVQQISQGIVPQNGVDALLPDINFNYLTTENRIVVNGLFGVTADVGEHKFKWTNVFIRDTVKDASIREGIDARITDTRLINRSRTTWFERQLINTQFVGEMKFDDFRLNFRGSYANSQREAPYERTFDYTFSAAANDFVNDLQSAGEGARIAFSDLDDNVYGANVDLAYETDIGVPITFTAGYAYYKNDRTSIRRDFRFLSGQGPLPFAVSQQRPDFLLSDFNVYTFDVRLFETSGSNGAAAYDAGLEVHAGYLQFEAELADSLRLQAGVRYEDGDQFVQPIDLFGLGSANLVPTSIKKDDWLPAATLTWNLAENMQLRFAASKTIARPQFRELAPQQYLDLEFDRTFFGNPFLKNSRLINLESRFEWYFERDQRLTAAIFYKDIKDPIENLGFRQGDNFFTTFANAPKATLYGAEIELVKFFDLIDLGGTFFEERRMLIAANYTYTNSDVKVTAQDMIADPLSGAMVAASTIFRTGGFALTGQSDHIANIQFGMESTGERLSQQTILLSWNSNRVTNRGPAGQPDFVEYTGPRLDFVWREGFKLFNRTGELKFEARNLLSTDYVEFQQLNRSLILNNAYEIGRGFQISASLEF
>A_OM-RGC.v1.000237237
MLRKKTNGVATGPRTSSFIGKAASKIVDRRTFLRSSGLAVGGIAAVTALSGKMVKPAIAAGAGGNISVKKSVCSHCAVGCTVMAEVQDGVWTGQEPGWDSPINLGAHCAKGASVRETAQGERRLKYPMKLVSGKWQRISWDEAINEIGDKMIDIRKTSGPDSVYWLGSAKHGNEQAYLFRKLYAYWGSNNGDHQARICHSTTVAGVANTWGYGAMTNSFNDIHNSKAIFVIGGNPAEAHPVSLVHLMKAKEQNNAPLIVADPRFTRTAAHADEYIRFRPGSDVALIWGILYHIFENGWEDKEFIRQRVWGMDQIREEVARWTPEETERVTGVPGSQLKRVARVMANNRPGTFIWCMGGTQHTTGNNNTRAYCIFQLALGNMGTTGGGTNIFRGHCNVQGATDFCVLSHSLPGYYGLSGGAWAHWSRVWGEDLDWLKGRFDKIKGKDGKEKSLMNLKGFPVSRWIDGVLEDKENMDQPDNLRAMVFWGHAPNSQTRLPDMKKAMEKLDLLVVIDPYPTMTAVMSDRKDGVYLLPACTQFETYGSITASNRTIQWREKIIEPSFDSLPDHTIIYKFAKKLGFADRMFRNIKVNDDEPLIEDVTREWNSGMWTIGYTGQSPERLKAHMKYQHTFDKTTLQAVGGPLDGEYYGMPWPCWGTPEMKHPGTPNLYDTSKPVAEGGLCFRARFGVERDGDNLLAEGSYPVGSEIKDGYPQFTMGMLKDLGWDKDLTADERKHIEGLAGDKTNWKIDLSGGIQRVAIKHGCAPFGNAKARAVVWTFPDPVPIHREPLYTNRRDLVADYPTYEDRHAYRLPTMYKSIQDVDHSTNFPMILTSGRLVEYEGGGDETRSNPWLAELQQDMFVEINPRDANTIGIRDGDMVWVRTPEGASIKVMAMITERVASGVAFLP
>A_OM-RGC.v1.000238648
MTYKSFSQLEVNGKNFKAVNFDGIGNKYALDRLPFCIKILLENLIRHEDQEFVNSNDIEQVAKWDTDNHVDHEVSFVPARVILQDFTGVPAIVDLAAMRDAVSRLGGDAQAINPLNPVELVIDHSVMVDHFAEDDALEKNTDIEIQRNRERYQFLKWGQSSFDNFKVVPPGRGIVHQVNLEYLARCAFTKEQDGETLVYPDTLVGTDSHTTMINGLGVLGWGVGGIEAEAAMLGQPVTMLLPKVVGFRLSGKLPAGVTATDMVLTITQQLREHGVVGKFVEFYGPGLKHLTTADRATIANMAPEYGATCGIFPIDDVALDYLRLTGRDEDQIALVEEYAKFSHLWHDDHSKDAQYHETLELNLDEVVPSLAGPKRPQDRIALDNAAEAFREWHRSQIDVKVLDEETDLIAEAGLGTTDEVDEEHASFVEFRGSKFNLEDGAIVIAAITSCTNTSNPSVLVGAGLLAKKAAEKGLTRKPWVKTSLAPGSQVVTQYLEDAGLMDPLEALGFNLVGYGCTTCIGNSGPLPDAITDAIRKAKLTVTSVLSGNRNFEGRIHPDVAANYLASPPLVVAYALAGNMNVDITKEPLGKASDGSPVYLKDIWPTEDEIQQYIAENVTGDLFKEKYADVFKGSGEWNELQVSKTSVYDWPESTYIKHPPFFEVMGKEPEALSAIENARCLVKVGDSITTDHISPAGAIAEDSPAGEYLQAQGVEPKDFNSYGSRRGNHEVMMRGTFANVRLQNQLAPGTRGSATTHFPSGDGMSIFHAAMRYKDDGVPAIVIGGKEYGTGSSRDWAAKGPSLMGVKAVLAESYERIHRSNLIGMGILPLQFKSGDSASSLELKGNESFSINAVERGQTEVEVKAVSDEGKTTTFMMDIRIDTSNEFTYFENGGILHYVIREYLKK
>A_OM-RGC.v1.000240066
MPKHNLTDFPNKGDDKKISLRNSNYPVFDKRFAEGLKENDAKIWKAGGNIEGNRSFRLLMRALDGDDSPEVLKKIKEREAWAARHFEDGSQFKSGDKPARPSNIAGVVAQIKWLVIGNLGEQKMKDVILEAIKYLEQKESGSASQAQQDRQISEQTEKALRNKVKEHNEEVNNAASKRTTLGTLKKVYDRGIGAYNTNPASVRPNVSSPAQWAMSRVNSFLFVLRNGRFQGGKHDTDLLPESHPLSSKEEKAMKDKEDRHILNVNETDDSVIIEFAKHHEDKEEEMEMTESERPYHDDDEDKDREKDKEDRKVLEMPMKFRTIDLSKASAIDEEKRTVRIGVSSETPVERSFGMEVLGHSEDEVNMEFMQSKTAPLLLDHDMTKQIGVVEEFKLDETAKRTTAVVRFGRSALADEVFRDVVDGIRMNISVGYRVDKLERQNKDDETYYRASWTPMEISSVSVPADQSRLVGVGRSKDKQTLNTTKVKVMENEKQEINLDEVRSQSVDEARKEFQKNSKEIIDLGVRHNKRDLANQAIKDGVSVEEFRGQLLENISNDVPLETPTEIGLTEKETKRFSIMRAVNAMANPTDRKAQEAAKFEFECSEAAQRAYGTTAQGVMLPDEVLRNWNQRDLNASDDSNLIGQDYRAGDFIDVLRNNSAVMPMATMLNGLSGDVKIPRKTAASSAAFISSEGGAAGESEFTVGSVTMSPKTLGAFTDVTRQLMIQSSIDVENLIRNDLAQSMAIAIDDAALEGSGSSGNPTGITNTSGINSVSLSSAAAPTFAEMVSMETAVRVDNALLGDLAYIVHPTNYGTLKTTEKATNTAQFIAVNDEINGYKVVVSPQLTANNYVFGNFDDLLVGMFGGLDIVVDPFSNSTSGTVRIVALQSIDTAVRHAVSFCAAS
>A_OM-RGC.v1.000241528
VEGIVRQQIELDDEPQGAANGAKSKNAVGRTVMVTAFRTNLLCATALSIACALAVPAHAQDAASQGEKPEAQEGGLETIVVTAQKREQNLQDVPAAVSAIGGETLRTRGITETSDLMGAIPSLQVTTPYGRTQPNFSLRGISVANEFSASTASPVGVYVDEVYQSFRASHGLQLYDIDRVEVLRGPQGTLYGRNTTGGAISFFTRKPDLGEANGYLTAGYANYDTFTVQGAAEATLVPDILGVRVAGTFAKGDGWQRNVLPGNERDLGTTDTIGGRISIRFRPDPDLDINLKLYAAKDDPWGTAPYAGGQLAGGQDALGYSRYDPQPFLGGRLLRDNEVAVDRVGKNISKSKGIALNIKWDVSDQFSVTSITGYDTGDYINNPDDCDGGPADLCSIGLTSTSKNFNQDLRFSYSNDRLDIIAGLYYGRDKVKTVNYPDFFGALRPLLLGAGLPGSYNNAAIGTPDAIRYIPAFAANPALGPGDAGFCDAIEINPNGFLDARSLIALQTDIAINNTGNGGMGGSFSAGCAGAGAPPFTPILGEQRFDVSRPSKAIYGDVTWKATERLTVAVGARYTQDKVNYLNGSTFLYALDGTTPVVNLIPYSNPYNPNLAPLEQREKANRLTGRINVSYEFADDIMGYLQYSRGYRSGSFNGLAYQGVNQVYYIQPEKVNAYEAGLKTRLFDRRVQLNLTGFYYEYSNHQVTQVVGATTFTRSANGRLFGGEAELAWQVADTLRFDASLGYLNSKYKGNVIDPANPASPTLNVNGNPFPNAPEVTFQAGFDWDMIDDGTNKLTLRGDASYMGKYYFDPFKNYGQTPCDTPPAGSNITLAGKAITCANPGYWLANARLTYAHDNMSVSLWAKNLFDKYYYTYGLNMNVFGYDYLNRGMPRTYGVEATVKF
>A_OM-RGC.v1.000243604
MPVNLASPGIKVREVDLTIGRVDPSSANIGGLVAPFAQGPVDLPLIIGSEKDLLDNFGKPYNNDKHYEHWLTASSYLAYGAQMNVVRADSDNLANAYANVGSASSIKIKSVEDYEIKQYDENTIANKAVVARNPGSWANGIRIGIIDSRADQIIGVSTVVGIATGDGVKQQTSLFTEDNVIIGEGTTTALTGEFKGIVTDIDADKNEIHVKFVSHVVGTTETVQDYTYSGTYRFRQAELSLVGAGAGTTSVALSGRGSLGSSAASIGVGTAVTSYYLHHSATLDMQGGATLADDATTIGIATMMMGVTADDFLVIGNELISLSGATIGNGQISGVTRGSEGTTATDHADGTPVKHLKKYDNIGTVTSEVTDTGTVIGITTTTDLSTKVNAGGFLDIGAEFVTVSSLLSGGTKSITPTNVKDWYDAQTLSISRETIGDTKVVKTIPWNTVADRPGTSEFAAERGSRFDELHIVVIDGEGKITGNAGTILEKHLSLSKAKDALYSVGSPSYWRAYLKTNSAFVFGGSSPSGVVASGFSSGYTASTDFGWDQNAEDTVSGPIIFGGAGTHNYELSGGTDYGAGTNINSAGALAPDLSKITAGYNLFTNREKYDVDFLIMGSANYTKDEAASLASLLVSVAGQRKDAVAFISPYRAAFLSETGNGTSNTLNSDETITSNVLSYYSMIPSSSYAIFDSGYKYMYDRFANTFRYVPLNGDIAGLCARNDIDNFPWFSPAGTARGAILNAVKLAYNPNQSQRDRLYSERINPVIFSPGAGIVLFGDKTGLAKASAFDRINVRRLFIYLEDAISAAARDQLFEFNDEITRTNFVNVVEPFLRDVQAKRGIQDYVVICDETNNTGAVIDNNEFVAEIYIKPARSINFIGLTFVATRSGVSFDEVIGNV
>A_OM-RGC.v1.000244220
MKNNQTSAFKVGGLSLAIASILGASALPLSAVAQQSEDEVIEEVVATGTRLKGTATAVLQERQNQAFVADILGAEQISRTGDGDAAAALRRVTGLTLVDGKFIYVRGLGERYSSTQLNGMTVPSPDPTRSVVPLDLFPSSIIESLNVQKSYSPNMPGHFGGGNVNIRTKSIPSEFVFNVSAGGGWNTQNSDTGVFYSGGGDDWTGRDDGTRALPDIISSGLAANGSAGFEGDRTRTLAETQDILSSFNWDIGPDEKSVDPNFSLGTTIGNNYVFDNDSVLGFLATVSYSNEWTVAEEMLGNDIGGGQENPRFTKYRDMVSTEQNVRWSGMFNVGYEYNSNHKVELVNMILHDMRDRVRDGYYFDESESNPGVEEFRRMDIIFEEREMVSSQLKGTHNFLNLLDGVFFDWYVGTSRASREAPDIMEVTFQQFYDESGALELERLDDTPGTNLNRQYQVLYDESDTYGFNVSTAFFGDGYDVELKAGMDYYDKTRDGNNIDLAVRHFGISSDFKEGSRLNEIFSQENIYNDDFYTSSTGRSVFQDNTGAGDKYSAATKLTAGYFMVDAFFNQKFRVSGGARYEDFQQVSIPFIEHSDKFADDTDAIIDSIYNESDVLPSLAFTYIPSEEMQYRFNISQTLIRPDLRDISSTFFIDPLTEFLVRGSPSLVETELTNIDFRWEWYMSQGNNLSVALFYKDMENPIEMVQFDGGEGVPQLLTANGQEGELYGIEFEFLHDLGFISDNFSNFFVSGNMTLSDSEVTIGSGDQESLFSQQAREAYGGTITATITNDKRRLVGHSEWVANLQLGWDSDNGEHSASLVYNSFGERIIAPGVRGFEDGIEKPFHSLDAVYTYYPDFNTTIKLRVQNIFNDEKEIEQEGLTLRKLSVGTGINASITYNF
>A_OM-RGC.v1.000244377
GSRIRRTDIEGANPVTVMSRIDIERFGVTSIGDVLQAIPSAGSAINTNNNNGGNGTTTINIRGIGSNRTLVLVNGKRWAPGLGGSVDLNNIPAAIIERIEVLKDGASAVYGSDAVAGVVNIITRQDFEGVHASGYMGQYDEGDGNKEQWDIGFGTSNDKGNVYFNISYVEEEPTFAGDREISAVPVFGAPTGYGGSSGTPNGRFWYFDDEANSFNVQNDGNGGLIPWTGSSAFNFAPLNYLSTPQERTNIYSQGRYELTDNVTVNVTGFYGNRRSSQLLAPTPLFVGNAAGTTGITIAANNPYNPTGLDLTDAAGFGEANSLFFAGRRMLEAGYRQFSQNVDQFQFNGGFEGVIELGDKEFFWDANYTYADITQNTMTDGLLNMDRVALALGDVDACNNSDDGCVPLNFFGGATAIGEGTITQDQLDYIQFTAQDALNSSLESYTANLSGEIMELPAGYLAFATGYEKRWQSGFDQPDALIAAGITSGNSRQPTSGSFSVEEFYLELAVPLLSDMPGVEQLDLELATRYSDYSNFGDTTNSKVGLKWRVNEDLIVRGTWSEAFRAPSLSELFLGNSDSFVTLQDPCNGGEAANPSAPGCAGIPAAYEQPNPQIRTTVGGNADLQPEEAESFTYGVVYSPAQVEGLSITFDVFDIEVDNAVSTVGAQSILDACAETGTQFCSLIERNSGGVVTELFNGLVNLGGQTTSGFDYNVAYNFETEYGDFRLNWDGTYVDERTTIIVDPVSGETITENDAGRAFDRDVIPRLRTNLSVTWMYEDWTANYLVRFIGHTTEACSFGDDTDENGNYLEDTLCSDPGETTFDDDGNLVKDSFNELEDMAYHDVSVGYAVTDNLRLTLGVNNLWDNDPEVSYTTFANSFDPSMYEIPGRFFYGRVNLEF
>A_OM-RGC.v1.000245805
MSKPLTLARLLLFSTALVAPVAMAQTDTSSSSAGDAGLSTTPSIADEAAAQSGDVDVSIPGSDIVVTGRRTSNISQAAPQVVNVLSAADIKRTGEGDIAGSLQRVTGLSVVSGGYVYVRGLGDRYSLALLNGSPLPSPEPLKRVVPLDIFPTSVIASTLVQKSFSANFPGEFGGGVINLTTKAIPTESYLEIGVGSSANTETSGQLGYTYYGSKSDWTGFDDSSRDVPPLLKDAFGAGVPFANIDRSDQQAIAMQFLNSKTSVLQRTNSLPFNFSGSINGGTAFDVGSDARVGIIATAGYSNKWRTRDNLQQASLTVEEGAGKSYNQVVTDNQVTVNGLLGVGVEWGEQKLRWTNLYIRDTLKRASLAIGQNDGQIQGADYLTQQTAWYERQLIDTQFVGEFKFDDALSLDVRGGYANSQREAPYEREFVYVRSNRDLDIDPVGDRFINALNRQRGDASVTFSDLNEDLWSGGADLSYKIAPSFTVTAGYAYTDTKRTSSRYELHFDAVNLPVPVQQLRPDYLLSDATIQLYDLGLLDFSGPYPVYDAALRVHAGYGQVKAELFPGLSIDAGVRYENGRQSVTGVDVYSTGETPFNQVKNDYWLPAVTLTYDVGGGLQFRASGSKTIARPQFRELIAQPFIDTESNRFYRGNPFLQDSELWNADIRAEWYMGRDERLTASAFYKKIDNPIETFTTITDTYAVTTSFANAPEATLYGFEVEAQKYIPLDGMDSNFFQTRRVVLIGNYTYTQSELKVSDGDTTIPYTYTTGDLPAASDYFVDGAPLTGQSDHLVNVQIGLEDTDKLSQQTLLLTYASPRVTSRGPNLQPDIKEKPGLTLDFVARQGVTLPGGINSEFKFEARNITGRKYQEFQEAGGTKIFYNRYKIGTTIAASLTVAF
>A_OM-RGC.v1.000248222
MFKKENYLMLVLVIGFGLFNTNLIAQEESAEEDVEEVVVTGSRIATSEFTGAQPVIVIDQEDIARSAELGIAEVLREMPINVAGSFFERSGSSARSQASLSLRGLGSGRTLVLIDGRRIPASPKFGGESSNINTIPTAAVERVEILADGASAVYGSDAIGGVVNVITKKGFEGMTISGRVGDPDLPGGEEEAFSIVGGITTDKSNLTWTYEHSQRDIVYLTDREYNAGRAPTSDDFYTGFSISSYAWNYILNEDDPANGLVKGQWLPAAECQGDDRFVGGGKTYYFGSGPVGGLGANYLCSFDYTKIMAQAAGKKNDFFTVNYDYQISDDVGAYFQGVVSRQETFGRYAPPAAFINPYPAGLANARLPDGTVVTLNVPTQLRKRFIEIGPRAGTDTDWTGNIVLGFTGTVMDDYTWDISMQWHLSDYLANNCCYLQKPEYTKAAEGFKNDGYFTVNGTKYYSLFDQTVVDYYSNSPSVKAGSQFNSLEATFGGPLNVIADTDFIIGMQSAEYVYENIYDKQSEIGNVGGSSGNSDGTGRDYTAYFFETKTGLMDGRGEIDVAVRYDDYSDFGTNTSYTVKGLFEVMEGLTVRASVGTGFRAPGLGDLVANTTFSADYHNDYVKCNAEGIARADCPEEQVQTYISANPNLGPEESEATNIGLIWERGMHSVAVDFFNTEIDGIITSVTVQDIIDATILGPSFLAQLTGQGAYCTRTDTTATAPLSECFRGPINGNTSTVAGTDIKYSGLFTSKVGDFDVNFNMVLMDESESEAFFNGPVVNYVGLTSIPEYRYTVDVGHTLMSVPNLYMSLQYEYIDEIADTTDANYKATSMVDSFDQLNFRAVYTVPGMENLSVNVAVRNLTKEDPPLTQSGTYNRLLHTDMGMQTFVGFTLEL
>A_OM-RGC.v1.000249389
MTDLTNYGTVTTKDMLARRVYNNEATGINSVGIIIESVNKCLDVSAGTTIALTATDNMDIVAGAGLDVAVTGAIDIQASGVATLEADGAALNLTASTGLIAMTSATTTTVISGGNMSTTVTGTSNLDATAAITIDSSGSTIGIGNDNVAQNITIGSGGSRPLIQVGNTAITTASIQANAIAGDFNFGSGGFILDTLDGGAVSIDAKGASSNFSLETTSNDDNLTISVTGNTNSSLILRSEGNSAADAIIINATAGGIDIDATGNKTENVGGTSTTTVTGNITEDFNANRDTNVAGTETCVIVGTSTITRTGTTTVTQTGDETYTNTGNKVTNVNGAAGYTLDVANVINMNAAKSAAASIVIHASGAAGGIDIDAGSNGVSIDTLDGGAVSIDAIGASSNFSLQATANDDDLTISVTGVDKDAHLILSSTGTNAANAIQITASVGGLDMNVAGNKTEDVTGNSTNTITGNALSTITGNQTFTVNGTTGFTVDADKIINLDSNDATAGAVKIAASHTTGGIDIDAGTGGINVATTGAVVTSASGTTGITRTGNETITNGANSTRTVVGQYSVDSAQAAATAIKLNASATAGGIDIDAGTGGINSNTTGTSTNTATTGYTIATSGAASNVSVSAAGGGAQTLTLNSAGTGTNALDFNATAGGLDIDVATAIDIQAGSGNINVDTTSGAITIGTAGLATAIQIGNITATSTSTVSLNNLNVLGVLVTSGNSTQNGDLVVAGNLTVQGDTVTMNTNEIISEDKNIMLNTGVSATETDAGAVGGGITLNGDTNKTFIWSSDNSNSTNDSWDLSEDCNIADTKFFTINKKRALTQSQCYINTKYGAAATDFADSAPAFYLNQATPMTDANDDWRIRIDAAGDVVFQKRVGGTYQNKFRIQ
>A_OM-RGC.v1.000252060
MILKTSATALLRTSISLMALAAAATGMPAMAQEAAADDKDGNGEIIVQGAIITAQGESIAQKRNADNLIDISAADSVGRFPDQNSAAALSRLPAVAVQRDQGQERYIQVRGAPNRWTSVSIDGVPMIGADEGGLTRAYRFDAVPAVILSALAINKSLTPNIQAEAIVANIDLRTFSPLEGKTGFHVQGDVGYGFMELGEGDQRQGSLRVSYSDGTFGVVAGASHYRREQVTDNREVGLYDEPSGPTDTQFGPTEIDIRQYRLFRENNGLFAALEYSPQEGQKLYARTIYTEFKDDEQRDQYEIRLDRALSGTRNLSGGDLVRVPIRGSFNLGNYRTRNFINTIGGDYEENGWKVNFAANYTRTENTTYLPLVQASTATATSPSVRYDFSRPNLPIVQLFQTVPGATAGSFVRGPALANFDQTTLINANTSPALVIPIVQDVFTDSYTVKLDVAKELGDVTLTGGLLYADRDIGGFIFATSNAVLLSPQALAGTGLSFNPASYITNTPWDTGFPLGITFNYVDNTRMRADLDTIFATLQRQGRFNPANNVPAENRFQLNEKTLTAYGMAKWVFDGGQVIAGARVEHFRLQNQGQARLANGTLVPLSAPQDYTDIFPSVNARFDVTDNLVFRVAGQRGIARPSFGEIRVGSAINDTNSPGTIAGGNPDLRPEYTWGVDASLEYYIPGQGIIAVSGFHRWVDNVLFSNTQIVGSDAFNSNGVDRSRYLLTSSFNGNSGELYGVEFNYQQQFTFLPSPLDGFGFQGNLTLIEGSFDTDQRRNIGFPGTSDTIVNASLYYEKYGLSVRASYQWRSDYLETLSIGTGGTVTGDEFRGGYTNVDVAIRYDITPNISLFADLNNLTDAKYTAFLGNKGRPTEVEQIGRRYLAGIRFGF
>A_OM-RGC.v1.000258172
MAINFLNDVSFNKNEIIQPVLENQTGDVAAGTPVDGQLYYDTTNNVVKFGEGGSWNALATGGGTVTSIGITETGNALTITNSPITSSGNINIAGAGTTSQYIRGDLSLATFPTIPTVNDNTITLAAGNGLTGGGAFDLNQNSDETITFTVGAGTGISVASGSVGIDYAGTDNAILSATAATPAGADTMWFSDASDNAIKKATITNILALAPQGDITGVTGSDGISVSSGTGPVPNVTIDYTGTDNAILTASAASPAAADQLWFNDDGDDTIKRATISDIVALAPQGDITGVTAGSGLTGGGTSGSVTLNVGAGDGIVVNANDVAVDYAGTGNIIDAAADGSTIVAADKILYEDATDTTVKEIAVSSLIALAPQGDITAVVAGDYLTGGGTSGSVTLNADATDTAATASKLVARDSSGFGYVATPNSGDSTTKIATTAFVQSAVVGLLEFKDGFNANTGAITGGGNLTSGGSRVAVAVGDMYVVTVAGNFFGNANTPLTPGDSVICKEAAAAGTSTESDFIVVQSDTDVATASTIGIGNVNAGTGISVAYSNGTATVTNSDLGSSQNIFKNFTADSGGTATANTNNDTLTIAGGTNVTTTRSGDTITIASTDQFQGTVTSVGISDGYLIDSSGTNPITSSGTITLAVDASELTDMTGTILSSDEAFVLDVSETGADQGKRKAWSEIISDLNIATGSIPTVNNNTITISAGTGMSGGGSFTLNQNSNETITLTNAGVTSVSAGAGIDVSGSTGAVTISGEDSTASNKGIVIVSGGTGIDVSYSSGTATVSATSGSTGGFSGALTSSTSGIARAEAGGVTTFTLTTATLFGTTTNSRQCIVEVMDGTTYATVYPEVARAAATTIEVKFKGSVANDDYDISIVHAGSN
>A_OM-RGC.v1.000260502
FNKTTDTLSVGNDLKLTSDSAILSLGAGDDATLTHDGTTGLTIAATPISIDSTGELHLNSTTGDIKFQDGGTDQLALDMDGTAGEIIMQLKVDSDDFVFKQYDGTEVFRVEDDGSFDIAGGAGSSGVTVSAAGQLTADGRIIVDDATEATSTTDGSLQTDGGLSVAKSAVIGDDLDLLSDGAIFAMGAGQDVTITHDGGTGATLASAGAFLIDGANAVSIDGASGVNIGTNDSGAAISIGHTTSEVTVNDNLTVTGDLTVNGTTTTVDTTNLTVEDPIVLLNKNNSSANGQGGIAIENGGSSSDMVLGRVANDTWGVGTKDTSAGSVTTLADMTLGAFRAGKLEIDGANDYIDVDTDLKIIAAADVLIDPAGGELKVDGNVIPNSDSADSLGASGTAWANLYVDAIDLNGQGSISMGGTGRIDLDADDDTSIRASADDVITFEAGGVDALAVKATGLHIVDDLAVYFGSGDDARIEYDEDGTDQLRIHQPAAGVVIAGTNPKLVLGDAGAEDTMLVFDGNAQDFRMGLDDGTDKLEIGVGSAHGTTTALTIDASQQVAIVATTAASSTSTGALTVAGGASVAADLYVGDDLELDSDGAKLGFGADSDVSLTHVADTGLLLNSSRQLQFGDSATHIKQVADGQLELEADTSIQVDAPIVDFEDDGVILQFGADDDVTLTHSHNEGLLLNSTNRLMFGDVASYIHQSADGVLDLVSDTEIELNATTIDINGTVDLSAGLTVGGAATLSSVAALTMAANDSTHHILVTDSDDNIVKKESYQDLISGSAGLGLRVNATSKKLEVAAIEDHFMSGNVGGTGGKVFTLSATPVSGSVMVFINGIFQVQAGSHATIGAGDYSISGQTITLVDANIVDAEDEVVVKYILA
>A_OM-RGC.v1.000264801
NGDTLVKSKTIEVVARNGSKTSIDQGSIEMKLNGEAVTPSVSKDGDDVVITLAPDGGLPVGAHTVEVSMKESNGSAKSLSFSFAVPAIYVREGDVPTEAQGGLTVREYHGIGTTSIATLKAQAKFPDSPDLAAIAPYFEWPQSGDIEVNPAGNVRDNYGWHLMGYIHPPETGEYIFSVATDDNSELWLSTDSEPANAVQITQESTWQGVRNFQPVGDETTSSPVFLEKGKVYFIECFAKEGGGGDNMAVAWSLPSDEGVEAEAGALPISGEYLSPFTWTGPETPELGGTSPSGVTNSTDFSVGATINNGEAVKVTEFTKLEVGGKDVLGDAEVTLGGIASSITVEASGDAAQQLSAMVEWKNSDGTTGSASWDFMTSPHSEDTLYIESEDFNYDGGEWFTFEDSAGGGAYEGLGAVSGIDFNNSGNASPNYRDIEGNHPGMADSTGFDGNRGDFDMDVDFKMGWNDNGDWYNYTRDFPEDAAYYNVIGRFSSGGGPIDAKLSVVTSDSTEADQETTDVGTFNGPRTACWNCFEFYPLRNASGELAAVKMAGETTVRLTKVGGNMDQNYLAFVKAAVQEYPPVLISASPTGVQRTSTVNLSVSLTKREQALSDAQLSVDGNDIATKVSTDGDNITITGTVTGASGSHTAKVSFNGTSSEWNFKVPALYSQGAAAGSAAGLTGLEYHDIGTTSIATLQAQDKFPDSPDAQAVAPYFEWPQSGDIAVNPAGNVRDNYGWVLIGYIHPPETGEYVFHVATDDNSQLWLSTDESPANAVQIAQESTWQGIRNFQAEGDESVSAPVALEAGKAYFIELVTKEGGGGDNAAVAWRLADDADVGAGALPISGDHLSQWLVDAAAVSDISSPGDSVTATSGNSPGAEQ
>A_OM-RGC.v1.000272582
SVYASSSDPKGAGLPLGYSNSQIAPNCVVEQFKSGIFCPNGEGVRGNHILPVSGDAFHQKVNSKTSEIKFVSDLDGMFNFLIGAIDISNNTHSYYDVYASGITLNALMLPSTIASGARAGLRGALACSALSAPAGPCTAVAIGTGQALLAAFTPAATLVSAGIEAAGGAANRVTPLQFAHDAISRIDGLYTEHFHNITDSYKLDSSALFTEFYFDVNDSHRITAGLRYNEDTKAVSVNATFYKVPVFSNWNSTSAGAGGIGGTCGFSVVTGHSGSVTVDGNGAVTGENAACFTSGLNGQGVNTVGQQIGQVPGTAGTTNGTLPLGLLPANNADYTAFGVNPVKNFSQTTGRLVWDFQIDDDTLFYASYSKGFKGGGFNPPFNAQQFPDTPFAFESTEVDSIEFGVKASVPEVGLIANASIYYNDFTNFHIGVIRNETAINTGMPLENMGAELELYLAPPSVPGLSFNMMMSYSTSEIGNFKMINPHDLGGHYRQQASTGNMDGHTDWHVAKNFTANSFLVNKDALGVLYSRMLDVQVGGAGGQAAAVAAYYASKGITPGTNADSDAHKAAAAVAGAAGNAAYVAGIRGTNEIAFALTCTAVGDCGAGGQALTSADMASNVLPLEMSSAAVGYGNLGGACHFIPGVINTCLPAALGGTAGLAPTATQVYAPAGSSALGTTSATGTLLPSIINRGTGTSLQTGGVCKMFKAMTDHADSVTAQNELSLAASERCASTVEGGVSITGKWLSGGLEQDLTGNEMPYPELTMSVGLAYTFQTSNVEVTPRVDYYYQSDAYSSVFNIESQKIKAWDEINFSLNVVPTNGDWNIRFWAQNLTDDRNVTGSGVGNSSVGHTTGVFVREGRSFGMSFGIDF
>A_OM-RGC.v1.000274838
MSFFKDYLLHVEERKNLSVPPLPLTANQVDDIIALLPHSEGKEADFLLELLTDRVPPGVDDAAYVKAGFLSAIALNEIQSSVIERKLAIKLLGTMLGGYNIQPLVRLLDDNSYGYLAADQLKDTLLMFDAFYDVEQKAKCGNENAKEVLASWADAEWFLKKPDLMSEIKLKVFKVIGETNTDDLSPAQDAWSRPDIPLHAQAILKMSREGILPDKEGEIGPISKLTALKEGGLPIAYVGDVVGTGSSRKSATNSVLWHIGKDIPFVPNKRLGGVVIGGKIAPIFFNTVEDSGALPIECPVDKISMGDVITVKPYEGIIENENGTLISEFKLKTDTLLDEVKAGGRIPLIIGRSLTFKARDSLKLKNSKVFKIPASPKKSKKGFTLAQKMVGKACGVEGIRPGTYCEPRMSTVGSQDTTGPMTRDELKELACLGFSSDFVLQSFCHTAAYPKPVDVKTQHTLPDFIKTRGGVSLRPGDGVIHSWLNRMLLPDQVGTGGDSHTRFPLGISFPAGSGLVAFGAALGVIPLDMPESVLVKFTGKMQPGITLRDLVNAIPYEAKNRGLLTLDKKGKKNIYNGKILEIQGLPDLTVEQAFELSDASAERSAGGCTIQLSEKSIMDYLKSNIVMLRWMIDQKYEDARTLERRAQAMEEWIKNPHLLKADHDAEYAEIIEIDITKITEPLLACPNDPDDVRPLSEVSGRQIDEVFIGSCMTNIGHFRAAGKLLEKAAKSIPTRLWIAPPTKMDKQQLMLEGYYNIFAEAGARMEMPGCSLCMGNQARIAENSTAVSTSTRNFPNRLGKGADVFLASAELAAVAAILGRIPTIEEYRKFATSIDIMAPEIYSYLNFDRIPDFVDSAKKAEEVIVKLAI
>A_OM-RGC.v1.000275963
MSAVAVVFAIPTWAQDEDEDAAELGKIEVTGSRLNQTDVETAQPVTVITREDIELTGFATVAEVLQSTPYNSFGSFRETSGYANGQASVNEISLRGLGASRTLLLLDGRRVSSTGGSGGAAQNLNQIPTAIIERIEILRDGASAVYGSDAIAGVINIITKKDFDGVDLSVTSGSTKIGGGDYTRANMTAGVSNAKGNMFFTFQHYDRRPQYYNETDYGFANDYDYWSSYSFPSTAYISGIDPKFVNSQGWSGGGGTYSYFVDPRCPDTNVGSQYDRDGSRTTDSDFPNAYNWGQYYYGFTGWCGYDFAQDIMSIPRAKRNAFMLKSSYDLSPDVTMNTVVMFSQLDADTRFAGTPITGPFPKIPSDSLNHPLYALYGAGGTLVPAGAYDPDSKYLADGVTANPDYFNCTDPDAPSCGTATLYMRSVANGTRDNKVMENIMDVRIGLEGVADIMGGLEWEANVQVINNDIDNQTINLVNKSLLQAGLNDGTVDPWSINSTLDETYAQFRQFNHTGLYEADLKTVSADIITKFDIGELAGGAIGMVLGMEYSHTSFDQLNDPESNAGQIAGSAGGDNINAERHRKSAFFEMGLPFTEQLTASIAGRYDEYSSSGIGSNFSPSVNLAYRPTSWVLLRGTYGEGFRVGAFSQLYGNRSESFPSGVDVVGCAAGVAVCTPTQYRTLAGGNPNLGPEESEHYTFGAVLSPLPELTIQIGMWHTEYTGYITTNSLQREFNAESRGETNYVYRDAEGKVDYVSLQYNNFNGVEAEGIDFDINYIMDTDSAGRFEFGINGAKYTKYIVTPYEDSAKIDTAGQVGLPDLRYNPFIRWGKGDWGVSLTGFHMEGQRSTVDETDTIGDHFEMNLSVTYQLP
>A_OM-RGC.v1.000278600
MASKIRIHRSTGAAAPSSLEFGELAATVEQATAGNSANKAGRLFIGNVAGNPVEIGGEYTYKLLDHTPGELHLTSALVTDANANINGLRIAGIATITRTDITDAVTQNLRVTGVGTFVAGLDLNGNVTIGDNHTDILTINSRTGVSTDMTLNNGLKVVGLSTFSNAVDVNATTAFGDDVTFETANTKNILFDKSDNRLEFGDNVLASFGDSEDFNIKHDGTNTLLDNSTGDLFIRNNSNAIKIRPKLDEESIVAHENGSVELYFDANKKFETTATGVTITGTPVISDLTPTRVPFVGGSDQLVDSGNFTFGSNVLNVVGRVDATDLDAGSNLRAVTGVVTNFTGSHNTLTDTVGTGATFTTTFRLGSGASDYSFPTQRGFNDQILILNGSGVLAFEDVPGTLVISAGYAATDAVQLLPDVLTIAATTNETKTTLSDNTITVGLSTDIIVSGGATVANNLHVIGNLKVDGTQTILNTIQVDVQDNTIGVASTSTASNTTANGAGFFVHGGGDGNKEILFNTVNSAFQVNQNWLPDSDNSRDLGKAGQEWKDLFLDGTATIDTLTINDGASIDEGADFTFNGSSNKDMVWDSSEAKLNLGDNVLLGLGNSDDLLIHHTGSTGYIKGQTGNLYIQSDQVVVIGNQSASTAGLKFTNGGAAELFFNNSNKLQTKSDGVNITGELECDTLDVDGNVDIDGGQFTFNATSNTFDLADNAKAQFGDGDDLQIYHQSSDNTSRIVSVDRQFLLYTTSSHSLKILSNSKNAVVCNPNAGVDLHFNNVKKFETTAYGVDVTGTTQSDTLIVTGVSTVASLIFSAGTNTNGVSYFDANGQVQSTVSPASGISTSNSILTTNASGVPIWTDTIDCGTF
>A_OM-RGC.v1.000280461
MAINFLNDVSFNKNEIIQPVLENQTGDVAAGTPTDGQLYYDTTNNVVKYGEGGSWIALSASTPGNGTLSITAGDGLSGSDFSFTANQSGNTSAILTVGEGTGISVASGSVGIDYAGTDNAILSATAATPAGADTMWFSDSDDNTIKKATITNILALAPQGDITAVQASTDDELKGIAVSNSTGPIPQVGLDIDSQTALGATANSSDTLMIYDASDSTNKKVTVANLVAAAPQGDITGVTAGNGLTGGGTSGSVTLAVGAGAGITVGSNDVAIDYSSSGIVNDANNGTSVTLVDSDEFIFEDVGSTASTAVKRGTLSQLKTYIGAGTYTWTVAGDSGSSTVSSGQTVTINGSGTGVNAGIDVTESSRTVTVKLDLSELTTNSTIDGANDEIAFYDSNANGNAKISPADIHLNQWGSAEGNVNLNSNKLINVTDPTNAQDAATKAYVDSSVTGLIDFKGGFNASTGAIDGGGNLTSGGSRVAVSVGDMYIVTTAGNFYGNTSYPLTVGDSVIAKLDADAGTSDINDWTIVQGDEGVVDITNSNGTFVSFGTTNTNARGSVTLGSVDLSASGSPSSSTFLRGDNQWATPTNTNTTYDFLCAQNSGSNNNPLLRLDPSSGSNDDVQITGGTNITVTRNSGTQLTIATSATTNTGTVESVGITDGYLIDSSGTNPVTTSGNIQVDVDLSELTDMGATLSTSDEAVILDVSETGKDQGKRITWAEVISDLNLATGASVNNSTITLTAGNFIGGGGSFTLNQASNETIRFDVDEGTASAKGAIIVAGTDPISVGYSSGTATVSIADSAAAQKGAVIVAGGAGIDVSYSSGTATVSQTSGSTGSFSGPLTSSTTGIARAVAGGITTFTLTTAD
>A_OM-RGC.v1.000286240
VTVIDGELIEKAAVNTLQDLGRYIPNFSVSENAISTIATMRGISIGSNQSFEQSVGLFVDGVHMPKGRQFRTGMFDVERVEVLRGPQGTLFGKNTLTGAINVISAKPVIGADDISGRVSVAASDEDSGTEIEGHLNIPLSDAFAVRLSWQDRDNDGYIQNLYNGSTGPTADETMLRLSASYQPNDDLRIDFKHTDGEHIRTGSTSTPWTFDQAMPPTPTSGLGFAVMGLIYPGYAQAVGTGNQFTDENLGFGTTQVLGNNPQGTVTNTQDTSLNISLDMENDMNLSVVIGHSAYDYVDGLDADYGPLVLVSRDDWSEYDKDSVELRLSSDQSQSVRWTVGAYWDSQMQDIDREVHIDGNLGGVGTTLFQLGVLPTPSIMALNPAQAAGAGLVNVLPFPVTLGNGITYFPGMPLVANGTCEYGQLLAGFGVGSFPPCYFQTMFNQIGRLSNWTQDTDAKALFGQVSMDLADDMELTMGVRYVRERKVINADVCVSQDTLGISNCAGTTTNPYPVVQAILGSLYDTWAHEFYDVQRETDHWLPSIQLEKRLNENNMIYVSYSQGYKSGGFNAADDQNPAFADVNGVKTPLRTVPGIGFEYDDETADSFEIGGKHTLARNLRLNWAAAHANYDDQQVSTFQGTGFVVGNAATSVVNTIEMDLLWQATENLRVAVAAAWLDPKYDEFTTGACTETQYAYFRAIAGPANGYDAKALTSAVYGQNVTTPDGACKVVWNGAGAYAGGNQDLSNRWNGSAKYSGSMIVDYTNTLANGMEFFASVDMQFTDTFISTGDLDPIDTQEKLELFNARIGVRSDSWELMVYGNNLTDEVFAFGHYDTPLLAGGHHIYQGPTRIVGARLTYDF
>A_OM-RGC.v1.000289332
MAEQIISPGVFTRENDLSFLPQGIGQIGAAIVGPTTQGPAFIPTLITSFSQFEAKFGGLSSETYIPQTVREYLKNAGAVTVVRVLAGGGYTYAANGSSALAVLVSGSITTNGGPDDSLIVGVIAPSKNAGTPTLQDSTFSAAAGNLSASATFGLTLAGSTVTNTTITGSINPASSDYIFDQIGYHPNNSQNGADSYAGGGSDLDGYPGYTLINFKNLQTELLAGADLSSGYGEGTQYGKGYRLGNLSRIAIVSQSADMTFNGNQGMEEGYAYAETPFITSQFLSAANTTKDLFRLHTLDHGAEMAKKYKVSITNIKEPADIDGVQQYTKFTVILRKWDDHDTSPNILEQFNDVTLDPHSPDYISRKIGDRYPKYNETLLKVEVLGNYPNASRYVRVSVPDDVAARAISPKLSPRGFRAVKNPVNVAAWVGQGPGLSGNPGFPSASYEGLQTTEDSSTAPVAYSSMGYLGFKFADKEADSNNFLMPLPTNAVGNVSGDFNLGNYKGHASSSLWTECLSASLSTDSSQGPVSSQLKFTVPFQGGDDGLAPWTPKKVGAAISNTNLYGFDLSTTAKTGYKAYKKALDILSNQDEYDINMLVMPGVIKEHHSSLTSAGIDLCETRGDAFYVMDLADVDTSVNGAVNTVAGLDTNFAAVYYPWVKVTDDSRNMPILVPPSVIVPGAIAASDRIGAEWFAPAGLNRGILGNVIETKIVLNQAERDVLYDNKINPIATFPGTGVCIWGQKTLQERSTALNRINVRRLLITLKKFIASSSKFLVFEQNTLQTRNRFLNIVNPYLESVQQQQGLFAFRVVMNESNNTPDVIDRNQLVGAIYLQPTRTAEFIILDFNVMPTGATFDN
>A_OM-RGC.v1.000289867
MMVLARGYDMGSHISHRALHVAIAIAATAAPCSAHAEAGSFAKSFQFAIPPGNLSAALSAFSATTGLQVVASSGDVGSHMSAGISGKYKASDAIARLLAKSGYTASLVGDMVVLQQATASPRAMPIALQSAGGAGTSRPDADESEAAEGDRDIIVTAERREQRLVDVPVALSAFGGEQLRNRGADRLVDLASQTPGVLATVQVSGGDMPTFTIRGVGFDDLRPNGNPATSLNIDGIYQGSAILATGQFFDIERVEILKGPQGTLYGQNSTAGAINILSRRPGDKLNGYVSTELATFGTARMEGAVGGPISPIVSARIAALYTRTDGYMTDIGNANAVATFRPPAGIPPLPVTGMNRDVARSESIAGRAIIEINPSDRTEIFLKVNGTKQTGGALQPSRNVTQNGFAPNARYEVDSDVPTKLNVSGYGITGSLQQSVGDDYTFVLTGGYSHVSHLAIYNGDGVPIRLINILYGDKDDQEYAEIRFQKNDTSRFSWIVGATAFHDDVRIDQTFTMLDTTRGIIQGDYTQKRTSFGVFGDGTWAFDSGFKIGGGLRYTHDKVDFNGLTQGLDPYGVSLLPAIFPLLPYKFDRNIRKSQVSGRIYGSKNFGPSSSIYASIRRGYKGGGFDATTPSNDLESAPFGAETVWSYELGFKILPRRAFLQLEGAIFFNDYKDIQTTAVTQITTAAGVLSGGTRVNAGDAQSWGAELSATIRPTDDLKLEISGAYLGNEIKKVISTNPVERLRRADARLPFTPGVSLNGAFEYTIHASDTMDVILASDGQYLSKYYFDIDNFAVTKSRFIGNARVELRYQNNISATAWVRNLTDTYYPLSRFNSATTSTDLPAAPRTYGITLGYKF
>A_OM-RGC.v1.000295458
MKFGLRVRGGMLATLIMFAVPVALPLANVMMSSPAAAQSVNAIEVVGNRRVEVETIRSYFKPGPGGTLDAGRVDDGLKALIETGLFSDVKINRQGGRLVVTVVENPVIGRVAFEGNKKVKDEQLQAEVQSKPRGTLSRPMVQSDAQRIAEIYRRSGRYDVRVTPEMIEQPNNRVDLIFTVEEGAKTGVKSIEFVGNNAFSSYRLKDVIKTHETNLLSFLGSGDVYDPDRVEADRDLIRRFYLKNGYADVQVVAALTEYDPERKGFLVTFKIEEGQQYRVGSVDFQSTIPTLDPNSLRTFSRVNVGSLYNVESLEKSVEEMQIEASRRGYAFAVVRPRGDRNFEAHTVSVVFAIDEGPRTYIERINIRGNTRTRDYVIRREFDISEGDAYNRALVDRAERRLKNLDFFKDVKITTEPGSSSDRVILVVNLEEKSTGDFSISGGYSTTDGALAEVSISERNFLGRGLFAKASVTYGQFARGYSLSFVEPYLLDYRVALGLDLYQRQQLANNFISYGTKTLGFSPRLGFQLREDLSLQLRYSIYRQEITLPATLSDCNNLTAGTLIGNRFVPFNPTPAFINANGGVDPTGNNGLGCFANGEASLPVRQELAKGATLTSALGYTLNYNTLDNNKNPTDGLLIDFKQDFAGVGGDVSYLKTAFDAKYFTPLVSDIVSIVHLQGGILNKIGNTQLRMLDHFQMGPNLVRGFAPNGIGPRDINPFGTQDALGGTKYWGASLELQMPFWFLPKEVGLKGAVYADAGGLWGYQGPTSWAQTGEVNVAGCRAPTRATGTVPANAGTCLGLQFDDQNKVRSSVGVGLVWASPFGPLRFDYAIPLTKGQFDRTQEFRFGGGTSF
>A_OM-RGC.v1.000304276
MKFISKLFVSFAFVLLLFSNNSLVSQETDSSSRLSIEEIIVTGTKRDISQQDVPLAVSTITDTQLENTFRNDVFALGELAPNVTLTPQNGFNAIAGGMRGTGFISILVTKDPSVGVVVDDFAFNHVQAQAIEMFDMEQVEIYRGPQGTLFGKNTTGGAISFTTKKPVLGETFFDAELTYGQYDSNDATIEKLNLAANFPIGDKLAVRISVIQDEEEGYWTNSKPSQSIQAFGGPGARALYSEGGQINDVGTTKNADGTYTSVGNGGKIGGKDVLAAKFKVRYEPNDFYRADFTYEIVDDKSDAPATANDTPKGVEAYLFPNLGFPGYKQGPYPNDPFITGESGTCNTFTCIARGHRVEVEGWYLTQTFNFDNYTLKSITGMRDQDEIMNSTYTGEAYTSLYDAARNTAREQMQQEFRLTSNFDGPFNFVAGAAYYEDNLDFVVFGNLGFVDLVSPAGTSAALQFPNVAEIQASGQDRTSKAVYFDATYDINDRTKLTFGARHTEDEKDFYRRQYAADGASFALIFTPDQYLGPWTNPLPDDSFGVKIDDSRDFEADTWRLVLDYNIDENTMVYGSIATGYVAGGFTETCGSTFTCQPYNDEENTNIEIGLKSDLMDGKLRLNAAVFQTEYESLQRDSVKVRLVGDTQFQETAAVNEGESTATGFELEVTYVPNDNLRFDGFLGILDHEYDEYAPGLDAGTLTAGAPSGVTINPDLSSLSVPFSPETTAGLSVTYFQDLNSGGSLIYNVGFSHMDEFELSPLPANAAGGTADNPVIRQKANTQAEERTLVNAFITWEASDNISLTLWGRNLTDETYRVSANPVATLWNFARYGAPMSVGVRAKFNY
>A_OM-RGC.v1.000306736
EKAIKVIMLAQEEARRLGHNFVGTEQILLGLIGEGTGVAAKVLKSMGVNLKDSRVEVEKIIGRGSGFVAVEIPFTPRAKRVLELSLEEARQLGHNYIGTEHLLLGLIREGEGVAARVLENLGVDLTKVRTQVVRMLGETAEVTSGSGSSKGSVKTATLDEFGTNLTKLASESKLDPVVGRHDEIDRVIQILGRRTKNNPVLIGEPGVGKTAIAEGLAQRIQQGNIPDILEEKRVLTLDIGLLVAGTKYRGEFEERLKKIMEEIKSAGNVILVIDEVHTLIGAGAAEGAIDAANILKPALARGELQCIGATTLDEYRKHIERDAALERRFQPVMIGEPSIKDTIEILKGLRERYEQHHRLKITDEALDAAANLGDRYISDRFLPDKAIDLIDEAGSRVRLLNSKLPPEAKEVDKELRKIQKNKEEAIREQNFSQAGELREKEVALRDKIKNLLQDIRQKTNSKDESINNSNTNNENNDQTEEKKVSQPIVNEEDIAHIVASWTGVPVQKLTESESVKLLNMEETLHQRLIGQDEAVKAVSKAIRRARVGLKNPNRPIASFIFSGPTGVGKTELTKALATYFFGSEEAMIRLDMSEFMERHTVSKLIGSPPGYVGFNEGGQLTEAVRRRPYTVVLFDEIEKAHPDVFNLLLQLLEEGRLTDSKGRTVDFKNTLIIMTSNIGSKVIEKGGGGLGFEFSGENLEDTQYNRIKSLVNEELKQYFRPEFLNRLDEIIVFRQLSRNEVKDIAEIMLREVFSRIKEKGISLTVSDDFKERLVEEGYNPSYGARPLRRAVMRLLEDSLAEEVLSGRIKDGDKAEVDIDESKKVIVKHLGKDSSTPELASAAL
>A_OM-RGC.v1.000306846
MAIGRISGQMLKANLLRSGTDLAFETNLLALDVTNSRVGVGTASPATTFHVSATDAIRVPSGTTAQRPGSPANGDIRYNSTTSQIEGYSNGQFRSMVGSGISNVVEDTTPQLGGDLDINGNAIVSTSDGNIAITPNGTGEVDISKVDIDSGAIDGTAIGANSASTGAFTTLSSSGNTTIGDASGDTTTFNSASWTLANATTVSGTWANLGTVTTADINGGSIDGAVIGAASAAAGTFTNLTASGTTISITDSNGSGVIDGVNIGANSAGTGAFTTLETSGAVTVGGNLTVNGTTTTIDSATLTVEDPMIQLAKNNSGGAANSFDQGLFFNRGSLDNVSFLWDESADEFVAAVTASEDGTTAGNVTLDSYAGMRVGVLKASELNTGTIKAADGTASSTIANSTGVHTIASSVLTTTDINGGTVDGVTIGGASAGAGTFTTLASTGNTTIGDASGDTTTFNSASWTLANATTVSGTWANLGTVTTADINGGTIDGAAIGGASASTGAFTTIDASQGIDIPADSQSLRIGAGNDFTVAHDGSNTAINNATGNLTITTAASSSVVINEDSADVDFRVESNGNTHGLFVDAGNDRVGVMTSSPGYALDVSGSTDALKLPSGNTAQRPTATAGIIRYNSQTSKYEACNDGSTFVELAIAGDVPSISKVSATGDGSSTVFGSFFGSAPETVNNVLVFIDNVMQEPTENYTVSGTTITFTSAPHSGARIFALTGFDNTALASSGVARTQTSSVSFESTATTIMSFNQASYRSAELLITITDAANTEYSVQKAVVIHNGTTAFGTVYGVTNTGSTDLATIAFNHDGSNTIEVKATSTGGAQTALVQYSLQAV
>A_OM-RGC.v1.000309200
MLKKKRSGVAKSPQSSSFFGKVADKTIDRRAFLRGSGLAIGGLTTAVALTGTNVRQAQAAVSGAPAEIKKTVCTHCSVGCTVMAEVQNGVWTGQEPGWDSPINLGAHCAKGASVRETASGERRLKYPLKLVGGKWTRMSWDDAINEIGDQMLDIREKSGPDSVYWLGSAKHNNEQAYLFRKLYAYWGSNNGDHQARICHSTTVAGVANTWGYGAMTNSYNDIHNSRAIFVIGGNPAEAHPVSLLHLLKAKEQNNAPLIVCDPRFTRTAAHADEYVRFRPGADVALIWGIMWHIFENGWEDKEFIRQRVYGMEDVQAEVAKWTPEETERVTGVPGSQLKRVAQLMANNRPGTFIWCMGGTQHTNGNNNTRAYCALQLALGNMGVAGGGANIFRGHDNVQGATDFCVLSHSLPGYYGLSAGAWKHWSRVWDEDYEWIKARFDSITGKDGKAKSLMNLKGIPVSRWIDGVLEDKDNMDQPDNVRAMVFWGHAPNSQTRMKEMKTAMEKLDLMVVIDPYPTVSAVLSDRTDGVYLLPATTQFETYGSVTASNRSLQWREKVIEPSFDSLPDHTIIYKFAKKLGFADRMFRNISVTNDEPLIEDVTREFNKGMWTIGYTGQSPERMKAHMANQHVFDKTTLQAVGGELDGDYYGLPWPCWGTAEMGHPGTPLLYDTNKPVAEGGLCFRARFGVEHEGNNLLAEGSYPVGSEIKDGYPEFTMAMLKKLGWDGDLTADERATIDGIAGDKTNWKVDLSGGIQRVAIKHGCAPFGNAKARVKVWTFPDPIPLHREPLYTSRRDLVADYPTYSDRKLYRLPTLYKSIQDVDHTGDYPIILTSGRLVEYEGG
>A_OM-RGC.v1.000309650
MIDNTFNAKRTLIALSLTALLGACGDNDNDFSNVEQPAPTTPTTPEPTPAPIPAFSPDGTLSADVTWTTYGVPHVKADNLESMAYGVGYAFARDNLCVLADQIVKYNSERAKYFGPDTVPGSGDSEHLINDFGFLTLGIRELAEENLPRLSANSRAMFQGYTAGYNRYLAETPVEEQDQSCAGQPWVTEIDSVDLLTYSLGVALLPGAANFLGPMFIAAPEGESYLPTPAASSSDVASTFKISPTVGLPEKNPQEMGSNGWGLGSDKTTNGKGMVLGNPHFPHTGNLRFWNFHAQVPGHLNVTGGSLMGLPGAVNIGFNENVAWTHTFSTAEHFVVYQLTLDENDESGLTHMVDGNRRTIYEKPLQIDVAVGGGQTIKLNKTAYYTNYGPMIEVPGNFDWNGNNAFAIKDANLPNFDIVDHWLAMNMATSMDEFKQAFKDYDGVIFNNTMAASDDGQVFYIDDSTVPNLTETAIEQLTTNPLLIQTKAAAGFTVLPGNISQFDFEGPVPYEEAPKYEGTDSVQNSNDSYWLTNLNSPIVVSNPLFGSVEYQQTLRSRMGQQFIENEAGSDGTFTPDEVEGLLFNNRSYLAENILPSLLSLCAAQGSTPVDVDGTSVDVSQACAALEDWDGTMNLTSTGAHVFREFAFQFNQAPQWETPFSLESPVTTPFGLMQNDVTLEQLARATQVIEQAGVAFDAPLGDVQFVERSLPDGTASGIKLPWAGAHNIEGGFNVFDVISNRNGTLLPRHNYEPVNSNTIMSAEAEGYHINYGTSWAMVINFTDEGPKGRGILTYSQSRKYGSEHFLDQTQLYSTQPTLRDIFFTDEEIEANKIEQVTLSSE
>A_OM-RGC.v1.000310336
MNTSLFERAKYLFITLSAVAVVFAIPTWAQDEDEDAAELGKIEVTGSRLNQTDIETAQPVTVISREQIELSGFATVAEVLQNTPYNSFGSFRETSGYANGQASVNEISLRGLGSQRTLVLLDGRRIASTGGSGGAAQNLNQIPSAIIDRIEILRDGASAVYGSDAIAGVVNIITRKDFDGMDISVTSGSTEVGGGDYTRANITGGVSNSKGNIYYTFQHYDRRPQYYNEIPYASHASNYDYFSSFGYPGAAITKLGIVVDPRCPEANVGSSRDNGSNTSSTFPNSYYWAGPGLDTGLGRCGYDFAQDIMSIPRAKRNAFLMKSSYDLSPDVTMNTVVMFSQLEGDSRFAGTPITAPFPVIPAGSPNHPLIAYGYDCVNEADGCGAATLLLRSVPNGFRDNTVTENITDVRVGFEGVADMMGGMEWELNVQSTVNDIDNQTINLVNKTLLQAGLDAGTVDPWGINSTLDEVAAQMLAFNHTGLYQADLKTTMADLIVKFDVGELAGGAIGMVLGAEYSHSAFDQLNDPESNAFLIAGSAGGDNISAERHRKSAFFEIGLPFTEQFKVSMAGRYDEYSTKGVGSNFSPSVNFEYRPASWVLLRGTYGEGFRAPAFDELFGNRSESFPSGIDIVGCANGVAVCTATQYRAFFGGNPDLGPEESEHYTFGAVLSPLPELTVQLNVWHTEFEGLITTSTLNREFQAEANGETNYVTRCTAEDQCQVGTVNFVSLTSNNYKGVEMEGIDMDINYVMDTDNMGRFDMGLNAAKITKYIFQRFASDAVLSNEGYIGLPDTRINPYLTWGKGDWAVGLTGYSLSDQEAEFGSDIYTVDDHMTFNLRVSYQ
>A_OM-RGC.v1.000311440
MAETIISPGVFTRENDLSFLPQGVGAIGAAFVGPTMKGPAFVPTLIRNGFQDFIRKFGDQHPETYVPFAIKEYLRNAGVVTVVRVLAGGGYTYGGSTRPIAYITTDSTKKEIIGVLVPSRQATAGTEVNPSSIDLGESSMLNVAGGAATYSDTISLVLSGSNVNVHDDAISFPAANKINTSFDSTNSNYVTKTLGTDANNNKSGANSWLGGKPAFSYVQFDSFRDPDTGDILSPSESIQLITGSVEAVFTSSFVEGYDHAKTPFITSGFLDVYPNTTTVDLFKFHTIADGDNTNSEYKVSIANLREVADIEGIEQYCTFTVQIRSYGDTDKSPIILEEFSNCDLDPNSPNFISRRIGDRYQEYSSAFGKVVTKGDYPNISEFVRVEVAEGVNEGSYSPKYEPRGFGKVSDTIIPAYEAEVQYTLPAYVSASVQEIGGTYNTKAYLGWDFTNINNSNWIKSTPRSGSATADTHLNKGAKFNVDQLNMHPSASAAYSGALSASVSLTGDAGPRAIDLKFTVPFQGGSDGIDPAKIRFSGANLADNNAFGFDLSSTNAAGYTGYKKALDILSNQDEYDINMLVLPGVIKQLHASVTDAANVMAEDRGDTFYVMDLAIEESTVANAVNEANGLDSNYAAVYYPWVKVLDTSRNKPIFVPPSVIVPAAIAASDRIGAEWFAPAGLNRGVLGTVLEAKNRLNQAERDSLYEGRVNPIATFPATGVCIWGQKTLQVRPTALDRINVRRLLITLKKFIASSSKFLVFEQNTLQTRNRFLNIVNPYLESVQQRQGLFAFRVVMDETNNTPTEIDRNRLIGAIYLQPTKTAEFIVLDFNVLPTGATFPA
>A_OM-RGC.v1.000314632
VATINGTEIDLTPTAGMKEEAQRYRDWKSEGRAGGTEVARRRATQILSGNELDPQVVVEMSAWFARHEVDKQAEGFSPGEDGYPSKGRVAWAAWGGDAGKSFSDPKSARIKELRSMPVTKSKKRAAPDALKTGDFVSWNASGNTARGKITKIERDGQIDVPSSEFVINGTAEDPAALIQIYRDGESTDIYAGHRFSTLTKIDPIRSVTECYKRSGETTFAEKDERVYEFAFSSEFPVARNFGMEVLSHDEGALNLERLNNSAPLLFNHDPNKVIGVVERAYVDKKKKKGYSRVRFSKNSFAEEVRQDVKDGILRNVSTGYVINDMEERNNDFLATNWQPYEVSIVATPADTSVGIGRSLVDSDTMPIDENHPIMDDKRANADTASVVESQTPEKEMPEEQNLEVVRSEATKKAQSDERTRIREITALCNRHSLSEMGDQMIANGTPLNEARANVLEKLGAKPIETVTPVELNHKENREYKISAGIQALCDGNWDRPGAGFAREVSQDIAKNSVTGGSSRSLFIPYSALNRATYVTSGATTGGNIVATDLRADDFIEALRNNTVMVGLGVQVLSGLVGDVAIPRRSGVASTGYLSAETTAITQAESTFDQISMTPKTLATMSKFSRNMLIQATPGIEELVRRDLSDGINVGLDLGILNGSGSSGQPTGIMQTSGIGSVAIGTNGGAITVDKLVDLETAIMEDNAGVNADSISYVTNAKVMGAIKKLKTSGGEYLVNNNLQALGRGATPIAVNGYPLAMTNQVPSNLTKGSTSGSCSAVVMGDFSQAILGLFGGGVEITVGEDSDDFAKNLTSVKAVVAFDVAVRHAQSFAAILDVTT
>A_OM-RGC.v1.000314672
MAENIISPGVFTRENDLSFLPQGIGQIGAAIVGPTEKGPAFVPTVIRRGFAEYEARFGSYSKDTYVPLTVRNYLRNAGTVTVVRVLGGGGWKYADNGLVALRNMDGENADGTGVKRVLAVLHPSKNEASINLSGSFIEGVGAAKVTSASFNNAISGGADFNSTFCLHLLGSDFTQTSISMSLNPSSPNYITRAIGTDPDNSRSGSDTYVDYAFPVVNFREYQTDTTITNIEMVGLPAHEFTGSNNNGGYAEGYDHAATPFIESGFTNDNGATLPLFKVHKIADGTQTNTDCKISILNLREPGDIDGEEQYSTFSLQVRKFGDTDKSPSILEQYDRLNLNPDSPNYIARAIGDRYAEWNEDRQKVIIYGDYPNKSRYIRIEVDAAVDNGSYSPKLSPRGYDVILDPIYSGSTSSPEAVLVPYVSKSVQTIAGVYNKKAYLGYDFTKKDNDQYLTYLPKVAVANSTGKFNVDKFFGHPSSSWGADAISGSLSASVDQAGTSGPTADQVKFSVPFQGGSDGMNPGTIKRTGEYITSTNLHGLNLSIGQPGYNAYDKALDILSNQDEYDINMLAIPGVMAKYHSAVTTQAVNFVEDRADCFYVMDLMGVDDTVATAVSEASGIDSNYAAAYYPWVKVLDPAKNKPTFVPPSVIVPGAIAQSDRIAAEWFAPAGLNRGVLGNVIEARTRLNQAERDALYEGKVNPIATFPRTGVCIWGQKTLQARPTALDRINVRRLMIEVKKFIASSSKYLVFEQNTLQTRNRFLGIANPYLESIQQRQGLYAFRVVMDESNNTPDEIDRNRLIGAIYLQPTRTAEYIILDFNILPTGATFDGGGGGGSY
>A_OM-RGC.v1.000327373
MAILFVNNIDFSNGAAAQKLRFENLGSDPSSNLYEGRVYYNTGSDVARLYTAAGWVDIGASYSFTAAGDSGSSVINDGNTLTIAGGTGLTTSVPSTDTVRVTLDDTSVTAGSYTNASITVDAQGRLTAASSGTAGTMSQWYIRDDDNDDKTVSNNKYLKVTAATGTAGTNLTGTGTSGDPYVLAITLPDTNTTYTTATASALGLVKLGSDTTQSTAGNTVTSTASRSYKVQLDSSDRMLVNVPWTDTNTTYNMMTATTLGLGKLFSNTTQSVAANSVSSTASRTYGVQKNSSNQLVVNVPWSDTNSGGTVTSVATDGGISGGTITGSGTIVLKNNGALSDDTFMAWDDTNGQLINAPATFSGNNITTTNDLTVGGELTVSGTGQSSFAGQVTVPATPSASTDAASKGYVLSQVGGVGKFQGGYNADTNSPALTGSSNVALDQGDFYVVTTGGSFFTKTVEVGDFIFANAAISASSSPSLSDYTVVIADENIAGAGSTDNGTQKGVAGFNSAHFNVTANGWVSSDIYGGGSTLGIVPSGGASTTFLRGDGTWVTPDNTEYSMMTATTLGLGKLEDNTTQTVAANAVSSTASRTYGIQKNSSNQLVVNVPWTDNNTEYSAATATTLGLVKLEDNATQTTAANAITTTASRTYGVQFNSSNQLVVNVPWTDTNTQDVTSVDETTPGTSSGTPIVVNPTTGDVLVKSMAYNGGSNVGHVPSGGSATTFLRGDGSWATPTDTGALGKRIVLNSSLAYVSKADAGGIRTFTVDVDNSSVFGAGTDAIDVKCEVVTAAGATVFADITRSSGELDVAFLGTPSDSDYEVLLTYVG
>A_OM-RGC.v1.000330538
MAYKFQHGQAILSGALDQEGSIDIKDDGSGEFELKHDGNTILNSSRALGNVTSISGSTSISGRDLVLDVGGKVGISTDTDLLTLTANQVAVAGKGQFVNAAGQASALTASARVDAMGLRIDTGGVIGTAGDNDLLTLNNGSLVIAGAAQVSTGLSATGGNIGAAAGSVSGSAGLAGRGLTLDVGGSIGITTDTDLIALTANNVAIAGALSASTRADARGLRIDTSGIIGTAGDNDLLTLNNGSLLVTGQLTASVAMSASLIQCTTLEVGAESIKIGSTTINETELAGLDGITAGTVAASKAVIVDSDKDITGFRNVTATGAFVIGNASMAEADLEQIDGITAGTVAASKAVVVDANKDASGFRNITAASLSSSARSDAFGLRIDTGGVIGTAGDTDLLTLNNDQLVVAGAAQVSAGLSATGGNIGAAAGSVSGSAGLAGRGVTIDEGGKLGTSADADLVQLDANKVSVAGVVSGSQRLDGRGLRIDTGGVIGTAGDTDLLTLNNGSLVIAGAAQVSTGLSATGGNIGAAAGSVSGSAGLAGRGLTIDTGGVIGTAGDADLLTLANGALQIAGELSSSGEIDALAVNAHSFAIDNSDFIDADKHITAGNLSGSGNLLAAGTVRLDGVAAATIAEGADFFYILDADDNLMKKESVADVVSGLAGDGIKNGANKFALDLNELTAAAVDVANDSIAIVDANDSNLSKKESIADLVSGIAGSGLNASAGVLSIQSGEVTPIRTDGAVNTTALVEGYNYMTGSASKSVTLPASPSVGDVVVVKAGNLADGEKLTVARAGSHTIDGLTSVELESDYAAASFVYLVANNWGIV
>A_OM-RGC.v1.000330916
MATPQLSPGVLVREVDLTVGRADNVLDNIGAIAGPFQIGPVDEAIDISTEEDFISAFGKPLSTDRQYEYWMSASSYLTYGGVLKVVRTDGDLLNNANAGVGIASTSSTYGKVKNYDDYKNNAENTTNWTYAAKNPGTWGNGIKVCQIDDLADQILGINTSNLAGVGLTIGYGITASLGTQANKVSIPGAGSTDGFVGYIKGIITGVTTDTIGGNSTVDVKFTSRVSASSTSYTDVLNTTSINAGLAATNRIYTNSIAGLSTGTGITVKPILPGISSLSANDASHSIVSIGDTFVTLGAVVNSSSVSAGVAVTFKRLVTIGGTETLADYKEGSTYAEFKTGTVHIVGTDEEISASPTVVSKTDWYDEQKLGLTNATIFWKSIAPKPSSNVYTTDRNGKGDGMHIVVVDDEGNVTGIKGNTLEKHTFLSKAKDGVSNVNAPEKVWYKNYIADNSQYVYAGYNASNAIDTYHETAPRATGFSGTSFTPVTNADSLWGLNAQDVTYSSLGNVTYTLGGGVDYGANKGMSATLANLMTSYDLFGNKDEIEVDYLIMGPGCTTEDKSQAKANKLLTIAGDRKDCMAVISPHRANVVNVTNTTTQTNNVINFFGPLSSSSYGVFDSGYKYTYDRFNNEFRYIPCNADVAGMMCRTSLTAYPWFSPAGQQRGVLNNGIKLAYNPTKAQRDKLYPSRINSFITTPGVGTILFGDKTALAYASAFDRINVRRLFLTIEQALEKAAQAQLFELNDELTRANFRNIVEPYLRDIQAKRGLYGFLVVCDTTNNTPDIIDNNEFRADIFLKPAKSINFITLTFVATRTGVSFEEVVGRV
>A_OM-RGC.v1.000331040
MPLNLASPGILVKEIDLTLGRIDPTSDKLGGIVGPFAKGPVGTPTLITTENDLLNTFGQPYDTDKQYETWLTASSYLAYGGILNVVRADDYNTTTGVGLKNAFVGTASSIRVKSAENYEELGYDQSPIAGATVLARNPGTWANDIRIGIIDGRADQTIGIDTTGATSFSDTVSNLSGTLVGSASTISFDSTTSITVGLEVKCDVAGVVAAGTTVLAVPGGGSAGIVTISTSSASSVDLTTTFDFGTTTTVTADLAVGYGITQAVPAGTIVSKTGVGAGTTEELDGYFKGIITEIGTGEVGVKFLSHVNAFSTETAQSYNSIYQFSTDSTVAIHSTGQTTSYGSTAVTSSVDWFDQQTLDLTTATVGGATTTTTVKWNTLSERPTTSEYAAARGARFDELHVVVIDGKGTISGNAGTILEKHLNLSKAKDAEFSVGSPQWWRKYIETNSTNIFAGGEPAGVVTTGYSSGFTLAGDTGWDQDAEGIIFGSIGNLNTVLKDGKDYGGISTITSTGALNSGLDDLVTGYGLFENDTNVDVDFLLMGSAKEGQNEARALATKLISVAELRKDAVAFISPYRASMITDNPSQETVDVVLGDSKITDNVINFFEPITSSSYAVFDSGYKYMFDRFANTFRYIPLNGDIAGLCARTDINAFPWFSPAGTARGAILNAVKLAYNPSKDQRDRLYSARVNPVIFSPGAGIVLFGDKTAFAKASAFDRINVRRLFLFLEDAISAAAKDQLFEFNDEITRTNFVNIVEPFLRDVQAKRGITDYVVICDETNNTAAIIDANEFVADIYIKPARSINFIGLNFIATRTGVAFEEVIGNV
>A_OM-RGC.v1.000332954
MFKIKSKLFHTGLAFAVILSFGMINNANAQDGAFAIEEITVTARKKEESIFETPLAITAVDAAEIKAAGFKNILDVQKTAPGLFIESMNNENGRVVVMPRFRGVTFDATSPLQRTSSVFVDGLIVTSGLHSLPITQVERVEIIKGPQSALFGRNTYSGAINIVTAKPGDEFKGSIEYDVANKSGATANGFFEGPIGDMAAARFNWSYTDKDGHYMNDNALLEAPQRLGDEQSLALGALIDINPSENLNITLRASRYEDLDGPGAYAVAGGLDEHNFCAAPTSNVTGWTCFTENGLESVYQGNLQIPSSIGASTSLYNWNRAMSHLQPGGSRSGYYPIGDHTFTDLKFNGYGLVRDGERASVTISYDISDSMNLNVAYGTNDDDYLLFHDFDADAGFGFHTAAARVTEDETFEVRLSGSNDQFDWSIGATQVDLMTKTHGGFFDGRSPFFSYWFADIGNPDGATSILTADTFGVFASVDYRLSDSMTLVAEIRRQEDEVADNKINASAGKNISPATFKSTLPRLVLKNDLSDNSMIYVSYSEGTLPGGFNPEVAAKLNTPEQIATFASDVPGIGETYGEEELTNMEFGWKRTSDDGRFAMTLAMFSMERKDQVYSGFGVIPADLNCDPTGNVPTCTVAFSGNGTSSDIEGMEFDFTWAASQNTTVQGGVGYTRAKIASFPAGADCGDYDDVFGNSNCVGQSAARYPEWQGSLVVTNEREMSFGNFYMRGELYYTGNYYDEVTNKSVIPNATEVNLRAGVRMDNISIEAYVSNLTDEDAPLGGNNIADTSNFVRTNTFSYNFAVESTHIHLRDMREYGLRVTYNF
>A_OM-RGC.v1.000334332
MRRTKALLACSILPLFLIGCSDDDGDVVQEPAPTPEYANVRVVHAASDAPMVNITANDSILNNLEGVDYQVASSRFEVETGMYDIGVTGILPGENAEVLQADVTLEADMNYDIFAVGNVSDDTLSLLTVTSMETAVDAGNAQVQIVHAASMAPTVDIYVTAPDTDITTEQPLVTAEFTDATDLIQVPAGDYQIRITPAGETTVVYDSGTVNLADGADLLIAATNNVGTGDSPVTLLAADGDGSFKIWDAEAGAAIRVVHGISDAPAVDVIANNEVVLVDGIQFPRTTDYVSVAAGDYLIDVVADSDNSVVAIDDAELTLEVGMSYTAIANNVLSAPELDVLVDMPRSVATEAKVRIVHASPSAGNVDIYVTADGEIDAVDPAFADIAYETGDLVETGYVSLAEGDYVVTVTPTGTKTVAIETGVLTLENGEIYTAIALDGAMEGDLPQLALLDGLAPPPPAFNADMTYNVNLSGSQEVPAVNTMSMATAVVEIDEDLPAFSVSVDVSGLTDVTGVHVHDGGIGMNGPVAFPLTDAGDGTYVLAETNISPSNLDALTNGEWYLNVHTTANPNGEVRGQIVPDTTAVVTFSLSGSQSVPAVDTMAMGSGYALFDTTNNSVSLVAVTTLENATMAHIHSGFAGENGDVVVTLVESETTAGVWMTDGSVALDEATAAQLLAGGHYVNIHSEAFASGEIRGQITPDNIEVYGIIASGLQEVPAVTTTASGAGAFTLNTSTGALSGSVTVTGMTATMAHIHEGEAGVNGGVLLGLTAGTDGMWSVPANTMLTAEQMGVMADGGLYTNFHSDAFPSGEIRGQITLGFDQ
>A_OM-RGC.v1.000335836
MRRTKALLACSILPLFLIGCSDDDDDVVQEPTPAPEYANVRVVHAASDAPMVNITANDAILNDLESVDYQVASSRFEVETGMYDIGVTGILPGENAEVLQADVTLEADMNYDIFAVGNVGDESLSLLTVTSMETAVDAGNAQVQIVHAASMAPMVDIYVTAPDTDITAEQPLVTAEFTDATDLIQVPAGDYQIRITPAGETTVVYDSGTVNLADGADLLIAATNNVGTGDSPVTLLAADGDGSFKIWDAEAGAAIRVVHGISDAPAVDVVANNEIVLVDGIQFPRTTDYLSVAAGDYLIDVVADSDNSVLAIDDAELTLEVGMSYTAIANNVLAAPELDVLVDMPRSVATEAKVRIVHASPSAGNVDIYVTADGEIDAVDPAFADIAYETGDLVETGYVSLAEGDYVVTVTPTGTKTVAIETGVLTLENGEIYTAIALDGAMEGDLPQLALLDGLAPPPPAFNADMTYNVNLSGSQEVPAVTTMSMATAVVEIDEDLPAFSVSVDVSGLTDVTGVHVHDGGIGMNGPVAFPLTDAGNGTYVLAETNISPSNLDALTSGEWYLNVHTTANPNGEVRGQIVPDTTAVVTFSLSGSQEVPAVDTMAMGSGYALFDTTNNNVSLVAVTTIENATMAHIHTGFAGENGDVLVGLVESESTAGVWMTDGSIALDEATATQLLAGGHYVNVHTAANTGGEIRGQITPDNIEVYGIIANGLQEVPAVTTTASGAGAFTLNTSTGALSGSVTITGMTANMAHIHEGEMGVNGDVLIGLTAGTSGMWSVPANTTLTAEQMNVMADGGLYTNFHSDAFPSGEIRGQITLGFD
>A_OM-RGC.v1.000341403
MKHTIARSLISSIAVGSILFAGAVSAVDWNITGFFRQEIAYSLHDDGNPNNTMGNPFNSRIVPQITSAAFMNDATLQNGLNANARAATTVHNSRATALPGGILRGGLFASGELAKDAFTLNADGSHNLIRDRLPAGSFTSSPVSCKFGTSGGRDITNGRNAGILGLGSPQIGQVDVPFPLMMCPNGQGSTQGNAGLSRIVGLTLNNGVVVQGPTAGIGLPNTGTDFSASHANQNAGEAVSLAGQALNDEIDFNAFNSRVELDVQGQFTPDLAMFMKVRAYFDATRNFVDGGTSGGIDDHYANPYFGNRRATLMEWNSPDAIIDIPFLYFDWSKGPLWVRVGNQVIAWGEAYFFRTMDVANGLDLRRRLALGPGAEEYQDQRIGSPAIRVSYTFKNGWELDAFAQMFSPTILPGQNTPYNLAPTTIYMDDSDGYDDAEGAINFGFKLTMPLTDAFTAMVAYANRRNPDGYFTGADAPIVHQGRPNPFCLNQHNATNNVLGALGLQGFSGMETMPTLDTNQRTMRRGCGTSFAPDDFAASSLEYWYRIRDGRINSSNYVTTQINEFPASRWATREIFGFGAEGNFVDTFRTLEGFRSSFGNITQYVGRYFRRERNYMIGGNYIITADDPNSIFDQLIIRGEVNWTPNKAFTNDLSFNFTEKDDIVSSLILEKYHRFSMDFPATYMVMQWMHRTESDMFGRDLDKMDTRKLSDFIDPTTGAFTACAFDNACDDPRGDDSANYVVFAFQQPFPNLIWRADFAILVDVAGGYLVQPGVRYRPSAKYQWDLYATLINSPSGDNDTVTETLDWADEIFVRFTYFF
>A_OM-RGC.v1.000343978
MAERIVSPGVFTRERDLSFLPAGIAEIGAAIIGPTSKGPSFVPTVVRSFEEFREVFGGYSTDYYTPYAVREYFRGNAGSVTIVKVGYIGGYTAPTVNLISSGSESQKLIIGTLAPSALNSSGLGSISASIVSGYQGSLTLQICGQNATASIAGVSLISGGDGTIFSEAVGSEAKQPTIGSTAAPAYVFKDFGSSQLSTSAANTSASLEVVAGGADFSTGTETVNSTTYVSTINGSSNATAARTPFIQSQAPAQNLFKIYSRVDGAASNTIYAVIRDIVRPQNSNTSPEYAMFTIDINDVNHNTGDVRPLESFSNVNLDPASARYLPKVVGDQFQTVTTAGEVVIHGEYPNLSRYVRIGDYDENLFKGNKSLMPMGHASLISPIKAGNNAHIPSASFSLSQTRTVSDTTSYNGDVPYGFKLNTSFFNLSELGTNHAYQSAIPAGAVSANNVAFALENMYGFGTMDTTETERSDHPGFVTSSLQLTTVAPKIQLKFAVPMQYGFDGVNPSVTKNTGGDITATNVMGFDCSAAAKSGSVAYRRAIATVSNPDEIDINMLVTPGIMHSLHPSVTNYAIDKVESRADCFYVMDSAQWADNVQTAVSNVSTLDTNYVATYYPWVKMDDPDTGVGVWVPPSVVIPGVMAFTDSVAHEWFAPAGLNRGGLTSVRVPKKKLTHTDRDTLYEGRVNPIATFPGQGVVVFGQKTLQAKPSALDRINVRRLLIRLKKFIASSSRFLVFEQNDSSTRARFLNIVNPFLESVQANSGLSAFKVVMDDSNNTPDVIDRNQMVGQIFIQPTRTAEFIVLDFTVLPTGAAFPE
>A_OM-RGC.v1.000345664
LEKHMELKQLFKASAIATALVLAGCGGDINISEGDIDNSVTNNNGGSTGGDTGGDTGSTDTAPGEVSSFLSGEVSDAFGQTVEVRVLSGRLTADDADDQGVITLTNDKVWALEGPVFIGNDKADSVTLAIEEGTVIFGRTGADYLVISRDSKIEAEGTVSAPIIMTSFNDVVGDEVGAGQWGGVVILGNGTSTKCPQDGSDCALQVEGAEEGAVFGGTDDTDSSGILKYVVVKYAGFEIAPDNELNGITFGGVGSGTEVDYVQVHSNADDGVEFFGGAVNAKHLVLTANQDDSVDWDNGYKGKLQYVYVQHAADNSDANRGIEGDGDGGDGLEFSKPMIANMTVIGNSFDTADADSEGLLLRDQTGANLMNFLITGPEGMGECLEMDTDETVQANLSDGDLTMTYSAIACSEPFNTPEGAVDLEAWFTGQEGNQLIAFEDRANLGLNPDGTLTAQSELLTAGGDASTLLDTFFEANTFVGAVGEDDWRQGWAFGFGGGNIELVQSASGCPSGTTSITPVDGTTTTCEVSGTITSDLTLTAGNFYALSGAVFVGGDKENSATLTVEPGVTVYGASGNDYLVISRDSEINANGTAADPITFTSRDHVVGGLEAGEAGQWGGMIVLGNGESTKCPEDGTSCSLQVEGAQEGAVFGGTDNTDSSGTLRYVRVMHGGFEIAPDNELNGITFGGVGSGTTVEYVQVHKNADDGVEFFGGAVNVKYLTLTGIQDDSVDWDNGYVGKLQFVLVKQAEDNSDANRAIEGDGDGGDGTAFSNPMVANMTIIGNEFDTANADSEGVLLRDQTNAQLYNFVVTGPAGM
>A_OM-RGC.v1.000346403
MSNINVNNLTPLLGSGSSVSVSGSLVVKNDVTIGGHLYIGDANTDSVTFSAEVSSSILPDANITYDLGSASKQWREVFLNSLVVKHITASGNISASGTGVNGTGSFHHLYSNGNIHATGTGSFDQAVIASNSSSFTYVSMSGALDTSYHVSASRILIHGGNNATGSVGTAPSLEVRATASIGYISASGDMTMSGTASFGGGVDALNASGSFLYVHVQENLSGSASGSFNDLFVNDNVEIQGVTNLHGNISSSNSVTASFGYLSSSGDLNVVGQISSSRVSASNGFEADLTSTSSFGHVSMSSVHTLPTLTSSFGHVTMSGDLGVGTTTSPLGHVHIKDGNSNGETPSLNANDLIIEGNGNTGLTIMTNTTSQGAIYFGDDSKNDGRIIYQHGVAPRMSIYTQAHEFRLSGSGASFSGDVSSSGRVSASSGFEADGGTTSNFGAISMSGNLTLAGQISSSRVSASAGFEADTLSSSSFGYVSTSGTVNALGNVSSSANVYGTQFFVGSGGAMAVLSGDGAANTVKMGGASSVTQIHGISIDVTGSISMSGEISMSAANSITIDAGNLSVNTGDGIFGAAVSASETVTANSLAIHNAGVSNATISADGTGSFRGGIDCIGGGSGFNATGSFGYISCSQDVSSSGTVFGETLIVGTGNSIVNGNIKFNGGIVRPLKNITADTVLDATSGVFADAGKTIVLNAAAGCDITLPPAEGTGNVYKFFVGTAITSNQYRIKVQNSNDTFVGAVHMVDADDDSQTTITAKGTDDTISLNGGTTGGGLLGDCITFTDIKSQLFVVEGNLVVPAGSNPADPFSANV
>A_OM-RGC.v1.000347523
MKKQSYLIILALCLSLFTSLVAKSTVASQAAFKSTDIDEVSNPAISVVNINNMAYWIEKSGAGTTAGSPNGQQADYPIFTGGLIYEDGMLWGVKADEYPESAPVRVGGSTYYKGMKAGFVVHDADGNVVGADDPVNHHVWRVRTDFMTADLTKDAANFYATTASNVTAEQIQNVYDQYEFDWMNWPAEWGAPYEDVNGDEVFDPNTDIPGYPGAHQTVWTISNDVPTIVDANGVPTGVSTNTAPNLYGADPVGVELRVTMWGYAFGASDPLGNVVFKKAELTYTGLETSSEIANPEVLDSVYFTQWSDPDLGTYTDDYVGTDIDLSFGYVYNGNRLDGVFNGIYNLPCPAGGYDFLQGPADNLDIDGDGDLTEYLPMTAFTYFGAGSSISDPDLSSYSGSLQFFNLMEGYLPRPEYPTQVPWTDLSTGESTMFALSGDPVAGSGWIDGVQLPPGDRRLVMASGPYEMSKGETATVVLALVAGTGLDAVSSVSVAKYYDTYAQYAYDQGFSLPSAPTTPSLTAVEMDGSISLDWGSDASAVSATEMTVSEGFEFEGYNVYQLPSAGSPLTEGVKVATFDKVNLVQNILDPDVDALTGLVVNVVKQTGSDAGVQRFYHTDYDEVRGRPMSNGVKYHFAVTAYSYLAENEGSPFKTLESGEARLTVTPHSANPGVDVAHMNGSDVTVDHDGTANANVNVNIVNSNNLKDETYHVNFDQQHFYRDLEGNWIKSETSGRSTGKITDCSGSTVTASAIASADVGTVDLVLAFELVCPGGAWIDGIQMTFPEGFSSSVNSWSTTGGGNVCSYGTDSGQNCDN
>A_OM-RGC.v1.000351751
MWPLTAGDGKSPAERYDGPRKDMTTLKSIPGIGQDLMIYSNSPSANIDADIVASENDAMSAYSPSGFGRGTADTLAYVPADGGWNAYFYGYQAIGDAFMTVFQMPADGIIKGLNVPIYYWGTGDQQITLSLHKLSYPVGTDGAEYPTSAVDGAGWLGGYDMDANGWQTISGSEYSAGGTAGVCDPTDAVMAGAQDPLGTTDGTGPAGVPTKGLIWPDGFTALTANPESQAAQDTEVWYATGDYGSEPELMAGEWVGVLANATGTGGGSDPILGFYYEAADGLVDNWVGLKFYGECGGTSGNGGWHIRHWMFNMSIAVELTGDRGPVFGEVTSLPTTLSTDARALSAHVTDDNPSGEAAGVSAVTMSYQLDSLTATVNSVSLSLTDGTSEDGNWSGEMPGAATGTTVYWSITAYDNNGNATSTAVKSYFIFQATTDQLIFDNSAALYGNPLYAPYLYYGWGLNPFDYWSRDYGNVSAELFENYHVVFERAADGADYDTDAVANPWYQSGNKVYVAEGDEWLGTRYGWPAEPMTMEAGSFARHLGVDVYHPDINGASGGISRMVPNPDDALGAVMDDYLDSNVVTMAVDSSSADTSAWDTTYSYASSVLDYDPNYDPGHSNWLDGVDPHGGAHGAYWGYPGVIDSLGNHPADATLQPVAVYSQHGSGSRGGLIAFDQMSLYARVYEADGTTSYSHWIGPEDYYSDSPGGLLKGMMDWAAGIASVDDEINATPETFSLKGNYPNPFNPSTNIMFTLGMETDVTVSVYSILGEEIATLQSGRMIPGTHSVRWNGLTSNGYNVASGVYFYQVDVAGQ
>A_OM-RGC.v1.000352807
MAERIVSPGVFTRERDLSFLPAGIAAIGAAIVGPTVKGPAFVPTIVSNFSEFEEMFGSTDKNIYTPYAVEQYLRSAGTVTIVRVLNTGGYSADLVQINLTGSVGAASEVGVTTQTMAVVAPSRGGSDGTVRLNEVSVTQPAVGTGAYSKFTLTASGSNFGAKSVTAFSATVSFNTSSADYIDVALSGDPQVQKSGTSTVPIYLYKNFKHAQSNLTSTYTTDLTNTTASIVSASYNAVDFTSAAYNHASTPFIQSQLVNKSRYNLFKVNTRSHGTNVNNKFKIAILSVKKAGTIAGSDYGSFSLQVRQTGLDDNNLTKDNVLEQFDNLNLDPTSPNYFARRIGDRYVTIDANGKLTYNGDWDNRSRHIYLSDFGDIAENSIPKSLVPMGHAAITNPTPGGTDIPVWAFNQSQSNAQGTFDHNILFGHDFGNADANQYLSPLPNNAGAGSHVTMSLEDINGSADASVTGTTFSDGTEKITLILSNIKQRKFVVPFQGGFDGENPANPKKTGSDIVASNTQGFDISSATAAGAVAYKKAINAISNPDEFDINMLVTPGVIHDLHPKITNHAISKCEERGDAFYILDSSIYGGSISSVTAAIQALDTNYAATYYPWVKIVDRNTALPVWVPPSVVLPGVIAFTDKVAHEWFAPAGLNRGGLTTVLEAQTRLTHDERDELYEARVNPIASFPGQGVCVWGQKTLQGRPSALDRVNVRRLLIRLKKFIASSSRYLVFEQNTSATRNRFLNIVNPFLESVQANSGLSAFKVVMDDTNNTPDVIDRNQLVGQIFIQPTRTAEFIVLDFVVLPTGATFPA
>A_OM-RGC.v1.000355852
TTDPGFKTADDHSAPTGSIWIQTTSVNNGGNVAVKKYNSTTAAWATISAPMYETHAQALYNLDKSGAGANLTTENIYTQVNVTERDAVLFAGDSTTSTDSTLYDATASLGSFTVFKRQNAGATTITGLSALGSNPFTNAETFNIQESIRTSDHLSSSQYGTFDSEVTVTLAGTTADDFVTAVAAAGLKYVSASYNRVADVITITHSDGGDIRMENLSGNPLDDAGFATANANTYGAAIDTTSTKVANLYTVPAGDPRSMDVMASNWGTLVYEAKPTAPTADPSDLALWYHSSVSDVDIMVHNGTTWVGYQGVTSDARGFNLSNCSPNGPIVSATEPLAADGQSDSTALVSGDIWVDSSSLEDYPKIYRYDNSKVDGAKWVLIDNSDQVSEDGILFADARFHLDSDDNVITKAPATIKSLLTSNNLDLDKPDPALYPKGMLLFNTRRSGYVVKQFRSKYFSRANFASTTEWPTLPGETDAWVTSSGNKSDGSPFMGRKAVRACVVKQLQAIVSSNTALREEQREFNVLAAPGYIELIDELITLSGDRQDTAFVVGDAPARLANSSTDITNWATNASSESTNTEDGLLSNDSYTGVWYPWGTTTDLAGNNVFVPPSHMVLRTLALNDQVAFPWFAPAGIRRGVVDNATSVGYIKASTGEKQVIAVSSGIRDTLQSNRVNPITFLTGAGLTVYGQKTRHSGTSSLDRVNVARLVIYLRTQLDKLAQPFIFEPNDELTRNEIKGAVESLLLEVQGQRGLYDFAVVCDDTNNTPTRIDRNELYVDIAVEPVKAVEFIFIPIRLKNTGEIDKLGL
>A_OM-RGC.v1.000355975
MAERIVSPGVFTRETDLSFLPQAIGEIGAAIIGPTAKGPAFTPTQVTSFQQFEEMFGGVDDRFYTPYTVEQYLRSAGVVTIVRILGLAGYAADSVQLVAMDSTTSHSLAILAPSRGSSGTGDLSFTNVQGAGTWNSFTLQVSGSDVTAETYNLSFNTGSANYITEVISDDPQSQKSGNSNSSVYVYKVFSRASHAIFGDNTTATASAKNEANGLDFSTGATSIDALGNENSYTGNTDYSTARTPYIQSQLVGGTRYNLFRVYTRSHGSDINKQLKAVILNTKPATDVAGSDYGTFTIQVRVYDPLGTNDDTILEQFDALTFDPDSPNFFAKRIGDRFVEIDSNGKLTHYGDYPNLSMHIRVGDYTKVDSNISQYPKTVVPMGHAAVNNTILGTTTIPSASFRISQVNDQDIFESSLLYGFDFMSSKIRDDNEQYLAPIPLSAGTGNNVSMSLEDMTGNDNASILGSKYSGTAVPLSLSGSATAQLKFAIPFQFGFDGRNPATPYLVGTEIVNTNTQGFDLSSTTANGTLAYKRAINAISNPDEFDINLLATPGVIHRLHPAVTNHAISKTEARADALFIMDSAAYTDSVQTVVDTIKALDTNYVATYYPWVKIVNASTGRPVWVPPSVVLPGVISYTDRVAHEWFAPAGLNRGGLTTVLEAKTRLTHAERDELYEGRVNPIASFPGQGVVVFGQKTLQSKPSALDRINVRRLLITVRKFIASASRYLVFEQNTQALRNRFLNIVNPYLEQVQSNSGLSAFRVVMDDSNNTPDVVDRNQLVGQIFVQPTRTAEFIVLDFIVQPTGATFPE
>A_OM-RGC.v1.000360039
MKTYNKLSVAVLAALSSMAVHSVAIAEETTRADDERIEEITVVGRSVSYANNATSDDMFKQQANLSSVLAAVDNLPGVLINEGDTFGADDWSTSIVIRGFQVNLNEQQIGMTVDGIANGNSNYGGGAKANRYIDTENVKGVEVSQGTADIASRSHEALGGTLNFTTIDPSAEQGLITSVTAGSFDASKYYVRYETGEIFKDTYAWISLSSQESSDFMQQAAENTRDHLAMKFISTVNDVSLTGYLSYDDTHEDNYQRIYGLAQYEQNPDWDQLTDEWTGVPYQDQAYRRGWSTLRENLFAYLQAEFTIGQVDFMTNVYYHDNEGRGEWVPPYIVDITDDGAEGHSELVVGNTVYGGQQLGQIYFVDRQGNQLSPIEGCQSSLTFPYGGAGPEYDPGCHEQGAIPVGSYRHTHYDKERIGINADAIWYTKIGDFDNTVRFGIWWEDYERGESRDWHKVTNSAISVDYDNVPYWVQYDRTFPVDTFMYYVEDELDLGFARIRAGAKKFNVDIEKTDNFDSANNLAVNTDSDTLFSAGIVAPLPIEGVEVFAGYGENFAAIKDAQLERNDTDLRFIKPETADNIDLGLRYASPGFNASVTYYNIEFNDRIQFTSNETSEGIDFLEEAAGGYKNVGGIESSGFEVSADIMLTEEFSLFTSITLSESEYVATVGSSGTKYDTLADAQAAIADAENPEVSLVAIEGNTVIGTPDTMAVVSLDWARDNYFAGLSTKYVDSRYLDIDNAAQVDNYIVSDFYIGGFIENIGPGVEELEVRLTVNNVFDEDYASTIAPGAFWIGAPRAVAVNARLTF
>A_OM-RGC.v1.000361514
MAESVINSFFPSQVVSDAVKLSPDYGLSVAKAIEHEWFNRSQSGDKFSSNVSKFRNLRLYARGEQSVQKYKDELSINGDLSYLNLDWTPVPIIPKFVDIVVNGIAERLYDIKAYSQDPFGVNKRTEYMQQIMKDMQTKELTDFAEQNFGMKFYDTDKDKLPGSEEELALHMQLSYKQAVELAEEQALNMLFERSNYELIKKRFYYDLTVLGIGAVKTTFNTSEGAKVEYVDPANLVYSYTESPYFEDVYYVGEVKSIPINELVKEFPFLNHDDLEEISSSSSLSFGRYRSGSKNDHDNNKVKVLYFNYKTYMNEVYKSKKTSTGAEKMIEKDDSFNPPEGLEGQYERVARKLETLYEGALILGTNKLLKWEMAKNMLRPKSDVTKVKMNYSIVAPRIYEGRIESLVGRITSFADMIQITHLKLQQVLSRMVPDGVFLDVDGLAEVDLGNGTNYNPQEALNMFFQTGSIVGRSYTQDGDMNGAKIPIQQIANQGAEGNKMQSLISTYNYYLQMIRDVTGLNEATDASTPDAKSLVGVQKMAAANSNTATRHILKGGMFLTAEAAEQLSLRISDIIEYSPTRNAFIQQIGAHNVATLDEMQNIHLYDFGIFLELEPDEEEKQMLENNIQTALANQSIELEDAIDLRQIRNVKLANQVLKVRRTKKRAADQEQEVKVQEAQGKAQAEASRAAAQAEMEKQQSILESQMQLEQAKTQGKQMILDQEAELKKTLMDHEFRINMQLKQMEIEALKAKEKEQEDRKDERTRIQASQQSELIDQRNKQKPPKKFESAGNDIMGGGFGMNAFEPR
>A_OM-RGC.v1.000364530
MAEKIVSPGVFTNEKDLSFLPAGIAAIGAAIVGPTKKGPAFVPTIVEDFDEFIAKFGGLSESTYVPYAVKSYLNAASTVTIVRVMQEGGYDAKAVHIIASGSYGKLLVGSIFPTKNTANGASTGNGFETSSFPATANQAVSVTASVNFTLSGSGVTAQALTASANPNNVSSFKNVLGESPQGAKKGYVYHYYDNFLKSDLGTGSAVYFETGSTNALVNYSASTAGDPQPACTPYITSQIIGGAKLDLFKVKTIADGTDTNTSLKVSIINTVLPGGNPASDYGSFTLLVREYGDTDKRPVVLESFANLNLDPDSPNYISRRIGDKYKSVTDAGIVTTNGDYDNISQYVYIDAVDDVKNKAIAAAVKPFGFDAYVAPVGVTAGITATVPTASYIIQDTEINSAYNKKAYYGHNFASTSDMSQLLKPLSHNASALSNNDFNLDECFVHPSASAVDGNSTIVGGASISGSTFAGVDISNILKFSVGLQGGFDGDDPALEKKTGANISSTNLFGMDCSSASAKGAAAYIKALNTINNPDELDVNLIVTPGATIADHSAITNKAIEVAEDRSDCFALLDCVVQGSTIGAAVSAVANGSLDTNYAGVYWPWVKILDTDRNKPVWVPPSVVIPRVYANSDNVAYEWFAPAGLNRGGISEAIDIEKKLQQSDRDDLYDNRINPIATFPNQGVCVWGQKTLQAKPSALDRVNVRRLLIALKKFIASSSRFLVFENNTTETRQRFLNIVTPYLETVKSRQGLFAYRVVMDETNNTPDIIDRNQMFGQIFIQPAKAAEFIVLDFNVLPTGATFDNA
>A_OM-RGC.v1.000365113
MSKVVTKGSFPSQAVPSAEKADLKYGLQVAKAIESEWFKKDSGSTRYFANRDQFHRLRLYARGEQSIQKYKDELSINGDLSYLNLDWKPVPIIPKFVDIVVNGIQERTYNLKAFSVDESASKQRTQFVQDMLNDMYAKQFAMEMEEALGVRTLSNDPASIPENPEELNLHMQLNYKQSIEIAQEQAIDNVFLSNKYNLLKKRLDYDICVLGIGCIKNSFNTAEGIKLEYVDPADLVYSYTESPYFDDIYYVGEIRKVSIMELKKQFPQLSNQDIEDIQNKGGNRISRKAYSDSLDQDKNYVQILYFEYKTFENQVYKIKQTATGADKAIEKTDFFDPPKDARARFEKVNRSIECLYEGAKIVGHDMMLRWNKATNMTRPKSDITKVQMSYNIVAPRIYKGKPESLVGRMTTFADMIQITHLKLQQVLSRMVPDGVFLDADGIAEVDLGNGTNYNPQEALNMYFQTGSVIGRSMNQDGEFNQGRVPIQELRASGGNSKIASLIQSYNYYLQMLRDVTGLNEARDGALPDKNALVGVQKLAAANSNTATRHILQGGLYVTLKTAESVSLRISDVLEYGNTNQSFIQSLGKFDVATLEEIKELHLHDFGIFLELAPDTEEKQLLENNIQVALAQKQIELEDAIDVREIRNLKLANQLLKLRRKKKQEADRALAQQNIQMQSQANAQSAQAAAAADMQKQQSLAESKVRIAQAQNQFDIAKLEREAAIKKELMEFEFQLNMSLKEREADVIKNKDKYKEDRKDERTKIQATQQSELIDQRKTGKPPKDFESAGFDNLGGFGLEQFEPR
>A_OM-RGC.v1.000368976
MIKNKGAFQAFLLSMVLVLFASQSQARITFEALGGELEIEGFLKSETRTRMFAGTTHLGQWIQKFQVEAALEYTDVGIFDELTFVTIVRPEYDIVMDTGNFSTGRVGDGSSKPSLKGRADFNMSSDALAFGGFDFALAGGAAAFGANSTGGIGKEILHGLANANQFDEMFEVDFRRGITGANVSNGAGGTLSSGFPTIVQRASNLDLDCARCTDLNISNRDVALQNTDSNGRMYPIRELYMDGVIGDVWMRIGKQQIVWGKTDFFRMQDLINPIDFGQHFFFDSFEDIRIPQWMASFQWKAGSFGPLTDNAIQFVWNFDQFQRVGLGNPSGFWAHPFAKDISTFAIYNTYFSKEPCLGQNQVNITATGISSTASGLLANAVTPVSSADICGSRGQADPRTPAGFGTPAGLNRENRPDWDIKNTEAGWRWEFRVSDFRFALSHWYGWNDLPVFKFHTVNMPTRHIDMVAAGRAANDLLIGDLVAARAFAGTGDMLAFSNNAIANGNAFPFGGITGFVDPVLRTTPQDAAELLRSFGNPGVHQQGAINAFNTGNFADLWNGFDAPGCGVADATRNFCSPLAGGQTSVEYKQSHTVGLSMDYFESWSGVVMRIESSWTFDEIVNNTRSVDWVDHSDIMRFSLGFDRPTFIPFLNKDRTFFLSLQIFDTWYWDHEGDKNTGFFVDEHNWITTFFFIGNYKRDTVKPIGFYVWEEASNSHVAGFNVEWLLNNHWSVKGGFHLIWEGDNNSTHDVGPYANFITNGPTGLGAGHANQYPFVTSVFGPGRQGIGALRNYDEIFFELKYQF
>A_OM-RGC.v1.000371808
MAERIVSPGVFTSEKDLSFLPQGVADIGAAIIGPTVKGPAFTPTVLNNYSEYEEMFGGLDRRFYTPYTVQQYLRSAGTVTVVRVLGLGGYKPDIITLSLTNKAWGDKTLAVLAPSRGGTNGTADLTPSTGSGTFGAYTLVVSGSGITTYTKTLSFSTSSANYIGDVLSTDPQIADDGAGTTVPVYLYKNFKGIQSATGSGAWTTTVTGSTSTLDLNSGVATFDADGNADSWTGNKDYSVARTPYIQSQLVAGARYNLFRVYTRSHGTVMSKTYKVNILNVKAASAIAGSDYGSFSLQVRHHAPNKTKDNQIVEQFDNLTFDPEAANYFAKVVGDRHVEIDSNGKLTYKGDYPNLSKHVRIGDYKNLENHPKTVVPMGHSAVYIPVSGAPSASFVKSQENTNGDFDSNIFYGFDFDTDKRPDNGEYLSPIYKTAATTGNVTMSLENMLGHADASTLASTYSDATENITLALSAIGQRKFTVPFQWGFDGDNPGNPKLVGNDITAANTQGFDISSATASGSVAYKRAINAVSNPDEFDINLLVTPGVIHRLHPKVTNHAILKVEDRADAFYVMDSAAYGDTIATTTNTVNALDTNYAGTYYPWVKIVDGDTNRPVWVPPSVVLPGVIAFTDKVAHEWFAPAGLNRGGLTTVLEAKTRLTHAERDDLYEERVNPIASFPGQGVVVFGQKTLQSKPSALDRINVRRLLIALKKFIASSSRYLVFEQNTVATRNRFLNIVNPYLESVQSNSGLSAFKVVMDETNNTPDVVDRNRLVGQIFIQPTRTAEFIVLDFVVQPTGASFPE
>A_OM-RGC.v1.000377473
MPRFPLRVSLFSLAIALSVSPALAQDQADAESGSDNTIIVTAQKREQSIQDVPLTVSAINGEQMDKIGIDEFDELSAYIPGLNIQEQSANNPGFVIRGITSDSGSAQIAPRVTIYLNGIDVSRSRGSYFDLFDIDRVEVVKGPQATLFGTAATIGAISVITAKPEPGFSADLRGSYGNFNLYEGRAMINVGNDKIAGRIAASYKKRDGYVRNIAGEPGTTSARTTGNTQADLNGIDQFAIRGSLRIWPTAESTMDFVFNYEQQRNPGTAFKSGSIAPTGGTTSPYTFAELGGAPADLSRAILGLPKLGLNREVYDASVTFQTPMGDGWSLTSITGYRKFDSLETFDADGTALFFLEFAEDAQGEQMSHETRFAYDSDRLRGFFGFNVFHEEGTQAVPFLTDEGTYISCAPFPAFAPVRNNVAAVLGVPGASTCAALNSPNPARNATAILTRGAATVLPYSSTFTNGGKNTVYSGFADLTFDISDRFELSAGVRYLYEERASTYTAVQPGSQIFASLGVRGVSLLGAVDTAGQVFRVRDNFDAWLPRFNALYRVTDDVNVYATISKGRRSPVLNLSASATAAGPVPNFTLVAEEKIWNYEGGVKATFGGFSGSIGAFYQDYSNFQTSFFNQQGQTVPVNAGNAGNFGVEVEGALRIGNNVRLFANYAYIDAKIESPNPAFQDNRFRLQSKHKAAAGIDVTLPVGDSAELFFFPTVTYSSKQFFEIPNSERLSEDGYVLINARAGVRFDEGRYEITAFARNLANEDYLIDAGNTGGAFGTATFIAGEPRLYGVQVAAKF
>A_OM-RGC.v1.000381263
MIQKCKTSKEIGGMGHSIKRKEDDRFIQGKGNYVDDIKLDGMLHMDIVRSPYAYAKIKSIDASKALEIPGVVAVITGKDLEQYNLHWMPTLMSDTQMVLPTDTVMYQSQEVAAVIASDRYIARDGKEAVKVEYEPMKPLMDPHKSMDADAPVLRPDKEGKKDNHIWHWDVGDKEKTEKVFNEAEVTVEESMHIPRIHVASMETCGCVADYKKVNNFLTMYMTTQAPHAIRTVIALVAGHVGLTEEKIRVISPDIGGGFGGKVPVYPGYVIAIAVSFLTGVPIKWIEDRSENLQADSFARDYHIKAEIAATKEGKIQATRFKVLADHGYTDASANPSKFPTGMFSIGTGSYDYDTSYMEADAVYTNKPPGGVAYRCSFRVTEAVHAIETVVDSLALKIGKDPAQLRFENFIKKDQFPWKSPTGWEYDSGDYKAGLEMAMNAIDYDGLRKEQIEKRKKGELMGIGISTFTEIVGAGPSKDFDILGIKMFDSAEIRVHPTGKAIARFGTKSQGQGHETTYAQIVAEELGIPAEHIQIEEGDTDTAPYGLGTYASRSTPTAGAAAAMAARKLRDKAKKIAAYLLEVSEDDLEWEPGKFFIKGAPEKSKTIQEIVFAAYTNHPQGMEAGFEATHYYDPPNLTFPSGAYICVVDIDPDTFEIKVRRFVAIDDCGNIINPMIVQGQVHGGLTQGIAPAMYEELLYDDDGNILNGTLMDYLVPTAVESPSWETGHTITPSPHHPIGAKGVGESPTVGAPPAIANAICDALKPYGITHLDIPITPFKIFKTLQEKGLLDTDTKI
>A_OM-RGC.v1.000384407
VGGYLYPIHTFLGEKMSIARNNRRMSSSLYGVAWTALLSLLLPFAVWADDEEGEIEEIVVTGSLIKRDNFDSASPLQVLDDVDIQAEATPALGEIVANQTFNYGTDVFASHYSVTNPEGNRSSANFRGLGEGATLALLDGKRVTDSNLNNLIPQIAIARIDILKDGASALYGSDAVAGVINIIPKKNVEGAEVGFFYNMDSEGDHSEYVANFVIGDTTDRGYFTFATEIREKTPLYQTERPNITNNSVSSSGTGNPGRYNVPIRGADGAITGTETLVDPGCGVAASPGGNGPNAVGNTRNNISGRVSGSVCRFEFGEFFNFVTPNKTFNTYLNYEYQINDRLTYEGSFIYSRQRNESRGSPTNPGGRIRDINNILGGIKGDHPGNPYRAFYDANANGAIDAGEHLFAADANGDGVPDRDDAGAVVLATDMFAPALVTNADGTVTANPDGGIPFNEDVTIASLRLFGKLGVRPSNLDETGANIGYASYDINAIRMTHEFSYQFDNGWELSASGLMMQNNDIRNRKNQSFRAVLLGLQGQLGPAPGVPDLADAMQWYNPFATNALNCHDRVCTDPGAGTNDNLGDFPNTQFVADTIDFNGLRRWQSKLVSYEIFATGDLFEIPTGVVGAAFGAEHRVYDAEWDTRPDEKGCNNWYDACALGYKAQDKNNSLYYEFAVPFVDNDTFGYGELQLAGRYSDYSGIGSTFDPKYAALYQPTNWLAIRASYSEAFIAPTIGQRFTPSSSFLQSTNDALFNDFEGTYRTNSFQGNPNLDPETAEITNIGFSLAFLDGDLNFG
>A_OM-RGC.v1.000386943
MASLVGSRVERKEDKRFLTGKGRYTADINLANQTYAIFVRSPHARASIKKINIDKALKSSGVVSILTGKEIADDKIGGLIAGWAIRSEDGTEMKCPGNPPLAKDNVNFVGDPVAVVIAESLAEAKEAAEKVEVDYKVLKAVTSTADAMIGDTIHEGIDKNLCFDWLLGDRQKVKEAFDKADKVISIDIINNRLIPNAMEPRACVADYNAASEEITLYTTSQNPHLSRLIMSAFGNVAPEHKLRVVAPDVGGGFGSKINVYNEDIVCSWAAKKINRAIKWVAERSESFLTDIHGRDHVTHAELAVTKDGKFLGFKNETIANLGAYARVFGTVTPTYLFGPCATGVYEIPAAYTNVKAVYTNTAPVDAYRGAGRPEATYTIERLVEKASMELGIDKTELRIKNFPTAFPFKQTLVHTVDSGDYVAGMEKAKQMADYKGFEARRKESEAKGKLRGIGVTSYFEACGIAPSAAVMSLGCGVGLWESAEVRFNPTGQVTVYTGSHSHGQSHQTTFAQIAADELGVPIENIDIVHGDTDKGTFGMGTYGSRSLAVGGIAIVNACKKIVEKGKRVTAKMLEANPEDVEFKDGEFIVSKSNKKKTIGEVAFACYLPGVRDEMKSPLPEGDEPGLKETSFYDPSNFSFPAGTHIAEVEIDPETGHVKLEKYTACDDFGRIINPMVVEGQVHGGLAQGIGQALYENAEYDETGQLMTGSYMDYTMPRADNFPEFNIGYTCTHATTNPLGVKGCGEAGAIAAPPTVMNAVIDALGGQEVTMPATAEKVWKACKNLKKSNAKAA
>A_OM-RGC.v1.000388216
MAERIVSPGVFTRERDLSFLPQGISEIGAAIIGPTVKGPAFTPTIIRSFSEFEEVFGSTDKDYYTPYAVENYLRSAGTVTVVRVLGWDGYSVDLLQVEVTGGSDHGTVLAAFAPSRGSSGTGDLSLSTVTAGGTASSFVLNLSGSDITALSKTVSFTTSSADYVAEVFSSDPQVQKSGTDTVPVYLYSNFKFWQSGYSASISTAALTASVQTLNLTATQAYSTAKTPLIQSQAVSNARYDLFRVYTLSHGDEVNTKYKIAFLNIKAASAVAGSDYGTFSMQVREIDKITWKEADDVVLEQFDDLTFDPDSPNYFARRIGDQYVTISNDDNGDLTYAGDYPNMSKHIRVGDFTELEAYPKTVVPMGHKSVIDPHTGTLPTASFVRVQVLENDPDTFNSSRFYGFDFSNPDNQQYLKAVPSTETAGSNVSMSLENMLGHSASSASLGSTSTVSDGTEKVTLALSHIKQRKFVVPFQYGFNGLNPGVARHTGANIATTNTQGFNCSSATTGGTKSYKRAITAISNPDEFDINLLVTPGILHRLHPAVTNHGISKMEDRGDALYILDGFDIDDNISTATSAINALDTNYAATYYPWVKILDRNTNKPVWVPPSCVLPGVIAYTDQVAHEWFAPAGLNRGGLTTVVQAKKRLSHSDRDELYEDRINPIATFPGQGVVVWGQKTLQSKPSALDRVNVRRLLIRLKKFIASSSRYLVFEQNDSATRSRFLNIVNPFLESVQANSGLTAFRVVMDETNNTPDVIDRNRLVGQIFIQPTRTAEFIVLDFVVLPTGATFPE
>A_OM-RGC.v1.000388822
MPDGGTGIGAAVKRVEDKRFLTGRGNYTDDINRPGQTYAYILRSPHAHAKINKIDTSAATSAPGIVAVFTGADMQVGSIPCGWQIHSKDGSPMHEPAHPPLAQGKVRCVGDQVAIVIADSYSQAKDAAEKIVVDYTPLPAVVDMSKALSGKTLVHDEIGTNLCYDWAIGDEALTDAAFAKAAHVTKIDIVNNRLIPNAMEPRAAIGEYDQATGEYTLYTTSQNPHVIRLLMGAFVLSIPEHKLRVVAPDVGGGFGSKIFHYAEEAIVTWASSRVRRPIKWTADRSEAFMSDAHGRDHVTHAELAMDSEGKFLALKVDTKANMGAYLSTFASSVPTYLYATLLAGVYTTPVIYCNVKAVFTNTIPVDAYRGAGRPEASYLLERLVDRAARELGLSQADIRRRNFIPTDAFPYQTPVALQYDSGNYTATLDSAQKAADVDGFAARRKASEARGKRRGLGYSTYVEACGIAPSAVVGSLGARAGLYESAEVRVHPTGSVTVFTGSHSHGQGHETTFAQLVSEKLGMPMENIEISHGDTNKVQFGMGTYGSRSLAVGGEAIVKALDKVIAKAKKIAAHIMEASDSDIEFKDGVFTVAGTDKTLPFGQVALTAYVPHNFPHQELEPGLDEKAFYDPLNFTFPGGCHICEVEVDPDTGVVTVERMTAVDDVGRVVNPMIVAGQIHGGLAQGIGQALLEGCVYDEDGQLLTGSYMDYTMPRADNLPSFSVGTETTLCTHNSLGVKGCGEVGAIGSPPSVINAVVDALWDLGVRDVKMPASPQVVWAAINSARPAAAAE
>A_OM-RGC.v1.000392679
MGKYIGESVLRKEDPRLVTGEAKYLEDIQLSGMVHAVVKRSDYAHAKIKNIDTSEAETMPGVLGVWTGKDFEDLNPMPCAWQAGGITNNANTPRVLEIDKVTFTGQGVAVVVAEDRNVAEDACSKINVEYEELPVVVSAEDAIKPGAPQLHENAPNNICMEWECGNQEGTDQALSNSDVVVKEQLVNQRLIPNSMEPRGAIAEYKSATEEFTVWITSQAPHVHRLLATAFVFGIPETKMRVIAPHVGGGFGCKIFLYPEYCLVAALARKIECPIKWMETRSENFQATTHGRDHSTQIQVGANNDGTITSLKVNTVANLGGTLSTIAPGIPTTLYGRLLSGTYKFPNIYCGVKGVYTNTGMVDAYRGAGRPEATFVVERALDLVAKKLGMDVVDVRKKNFIQKDQFPYTPADGITKGLAYDSGDYEKPLNKALEMFNYAQFREEQKKARSEDKYLGVGFSTYIEACGVAPSAWIGAGGEGWGAGLWESANIRVHLTGKVVVTTGSSPHGQGTETTMAQIAADELGLPFDDVDVQYNDTLGTPFGYGTYGSRSAAVGGTALFNAVQKVKQKALRIGAHMLEASVDDVVYEDGKVSVKGSPDQAKTIQEIAGTAALGYSLPEGDEPFLDETAYFDPPNTTWPFGTHICVVEVEKETGSVKVKRYLAVDDVGNVINPMIVDGQIHGGIAQGVAQALWESGEYNESGQLVSGSLMDYAIPRTDCLPNFELDRTVTPSPTNPLGVKGVGETGTIASTPAVVNAVMDALAPFGVTNLNMPLTSQKIWNAIQKKGA
>A_OM-RGC.v1.000392757
EKLSYDYGLKVGKAIGQEWFNNNRGYNKHRTSKNNFHNLRLYARGEQSIKKYKDELSINGDLSYLNLDWKPVPIIPKFVDIVVNGIAERTYDIKAYSQDPYGVAKRTEYMESILGDMETKEMSDFAMKAFNINLLENDPSSLPESKEELSLHMQMTYKQSVELAEEQALNVLFEGNNYELTKKRFYYDLAVLGIGAVKTSFNTSEGVVIDYVDPANLVYSHTDSPYFDDIYYVGEVKSIPVNELAKQFPHLTESDLEDIMANRSNNISNHNSRYNYHEEDNNTIQVLYFNYKTYMNEVYKIKETGTGADKIIPKDDSFNPPKEKEGGYNKILRSIECLYDGAMIIGTDRLLRWEMSRNMMRPKSDFTKVKMNYSIVAPRMYNGKIESLVSRITGFADMIQLTHLKLQQVLSRMTPDGVYLDADGLAEIDLGNGTNYSPQEALNMFFQTGSVIGRSFTSEGDMNPGKVPIQEITSGSGGNKMQALIGNYNYYLQMIRDATGLNEARDGSMPDKNALVGIQKMAAANSNTATRHILQAGLYLTSSVAECLSLRISDIIEHSPTKDAFIQAIGAHNIATLEEMKELHLYDFGIFIELMPDEEEKAMLENNIQMALQQQSIELEDAIDLRDVRNVKLANQLLKVRRKKKEDKDRRLQMENIQAQTKSNSESAQAAAQAETQKEQNLAQTKGQLEQIKSNLEIEKLATEAELKKELMALEFQYNMRLKGIEVQGMKDREKEKENRKDERTKIQATQQSEMIEQRNSGKPPKNFESTGNDMLGGGFDLGSFEPS
>A_OM-RGC.v1.000393067
MAERIVSPGVFTREKDLSFLPQAIGEIGAAIVGPTQKGPAFVPTIVRSFNEFVEVFGDVTKDFYTPYAVEQYLRSAGTVTIVRVLGEDGYSNDVIKLYAISASATRSLAYLAPSAGGNSGAGDLSVSSITGGDIGSNDSTLTVTGSDVSAYTATISFNTGSANYIENVFSYDAQTSVGAGGTTVPVYLYANFKNAQSSLNWVGTEAISASVDTINFASTDYANGCTPSVQSQLINGARFNLFKIKTRSHGSNVNDDFYVVISNVKAAGSIAGSDYGSFSLAVHKVDDGSLVESWHNLSFDATSTNYLPRVIGDRYVTIDANGKLTYNGDWPNLSNNIYISDYSALEFAPKTVVPMGHGAFTNPVPGGTHVNAAQLVTQQTSENLEFDTTIPYGFDFNYYYTYNNNGTAHDNVSYLAPTPVSAGTGNNVSMSLENMFGHASASAASGYATGSDKITLTGSHISQRKFALPFQGGFDGMNPAIVKNTGASITSTNTMGFDCSTATTMGTKVFKKAINAVSNPDEFDINLLVTPGIVHGLHSKVTARAMNMVEERGDAFYVMDASIYGESIATMTSRVTTLDTNYAATYYPWVKIVDSGTSLPVWVPPSVVLPGVIAYTDQVSHEWFAPAGLNRGGLTTVVEAQTRLTHAERDDLYEERINPIASFPGQGVCVWGQKTLQAKPSALDRVNVRRLLIRLKKFIASSSRYLLFEQNTAGTRNRFLNIVNPFLDSVQANSGLSAFRVVMDESNNTPDVIDRNRLVGQIYIQPTRTAEFIVLDFVVLPTGATFPE
>A_OM-RGC.v1.000394699
KDLSFLPQGVADIGAAIIGPTTKGPAFTPTVLNNYSEFEEMFGGLDRRFYTPYTVQQYLRSAGTVTVVRVLGLGGYKPDIVTLSCRISGSTKDHALAVLAPSRGGGNGTADLTPSTGSGTFTNYTLVVSGSDITTYTKTISFSTGSANYIGDVLSTDPQIADDGAGTTVPVYLYKNFKGIQHSTGSGAWQSAVTSSTGTLDLNSGVSTYDADGNADTWTGNKDFSVARTPYLQSQLVAGARYNLFRVYTRSHGTNMNKAYKVNILNVKAASSVAGSDYGTFSLQVRHHAPNKTKDNQIVEQFDNLTFDPEAANYFAKVIGDRHVEIDSNGKLTYKGDYPNLSKHIRVGDYKNLENMPTTVVPMGHDALNIPVSSAPSASFVHTQQNTNGDFDSNIFYGFDFDMDKRPDNGEYLSPIPKTAATTGNVSMSLENMKGHADASSLATTFSDATENITLSLSAIGQRKFTVPFQFGFDGDNPGNPKLVGNDISATNTQGFDISSATASGSVAYKRAINAVSNPDEFDINMLVTPGVIHRLHPKVTNHAILKVEARADAFYIMDAAAYGDTIATVTNTVSALDTNYAGTYYPWVKIVDGDTNRPVWVPPSVVLPGVIAFTDKVAHEWFAPAGLNRGGLTTVLEAKTRLTHAERDDLYEERVNPIASFPGQGVVVFGQKTLQSKPSALDRINVRRLLIALKKFIASSSRFLVFEQNTVATRNRFLNIVNPYLESVQSNSGLSAFRVVMDETNNTPDVVDRNRLVGQIFIQPTRTAEFIVLDFVVQPTGASFPE
>A_OM-RGC.v1.000394998
MINRLRIFSKIMLFALTSSLFAVNVTLNVDMSNVTVSDDGVHVAGSFQGWDPAATPLTDDDGDGVYTVVVDMSGVTDETVYFKYINGNSWGNDEGVSDPACGGAGGFGSDRFLDVPDEDTVLDPVCFSECIGCDESYVTFHVDMSQTELSTDGVFLGGGVFWPNFHPMTLVPDEETLYMIKVALPLGDHYYKFNNGGNDDGWEDGGNLNAGGCGDPDNWGDRTISVGEEDSMTPPFCFSSCYACGGTPATANITFQADMSVLLSQGWDDDAHFLELRGGMNGWTAGDEFEPDLLDPNLYSFTKEITAVPGSAHEWKFKANPDANFNNNGWETAANRVFYFNGEDMVLEPELPAILPIGPLTNDVTVEIHATWMEGTLNVNNGEPFPVTPDTLVINGSFLNCWCTWGNCMGSTCDEKVSPDVPRLTDADGDGIYVGTLSLPAGHGNVFTYKLGAYYPGVEEVAGENGSMDNEAGFGADKVFYIPTDASGTVALETVFGDNNPANPFLPRTITLNLDMTNHEVSGDGVHVAGSFQGWDPGATELMDYDNDGIYTVDIEANAGDTIYYKFINGNSWGNDESVTDPVCGGAGGFGSDRWLEVPDENTVLEPVCFGECISCDESYVIFHVDMEETPVATEGIFLGGGQWHNNYQLMTLVPEEETIYMVKMALPEGEHYYKFNNGGNDGGYEDGGNLTAEGCGDGDNWGDRTIVVGEEDSMTPPFCFSSCYTCGGDPVEANVTFQADMTTLLSQGWDDNVHFMELRGSINGWSAGDVFEQDLLDPNLYTITKAI
>A_OM-RGC.v1.000395312
MAEKIVSPGVFTKEKDLSFLPQGVGEIGAVIIGTTAKGPAFVPTVIESFADFEQTFGSTDPNYYVPYTVQSYLKSAGKVTVVRCLGLDGYTVAKSAILYNNNSKEVVAVLAPSALNAGGDLTMSALSPTNPAATGSFSITISGSSVAATSFSCSLNTSADNHIEKIFGTNPQSQLKSAYCFKLFNDAGYYPYTVGTASMSTSSLALETDTESVIDFGSTEYSQATTPTILSQNSDSLFSIKTISHGNDMNTTIKVSIYNVKKAGSIAGSDYGAFSIAVRKYDDTDKKQEVLESFQNINLDPNSSNFILKQIGDRYLKSIDNDGKITWGGNYSNKSKYIYISPASYDTIESFPKDLVPYGHSAYKNPVSASGTNFLPNPSFKSDQKIDSVYNSKAHYGLNLDDLKVNSLNYQFTSPIPAGGGTHASGAFSLNEVSGTSGAPAGYNPGTGSTSLLTLANSHVNQRKFTVGFQEGFDGFNPARKMYTGENISDGNLFGFDFSGADKEGQKAWKKALNSVSNPDEFDVNLIITPGIVQGVHDSIVTHTINICEDRGDCFYLMDCTILGKTITAATSAVSTLDTNYAATYWPWVKIIDTTLSKPVWVPPSVVLGGVIAYTDKVSHEWFAPAGLNRGGLAEVVEAETRLTHAERDDLYEERVNPIASFPGQGVVVWGQKTFQGKPSALDRVNVRRLLIKVKKFIASASRYLVFEQNTAATRQRFLNIANPFLESVQANSGLSAFKVVMDESNNTPDLIDRNILYGQIFVQPTRTAEFIVLDFSILPTGAAFPE
>A_OM-RGC.v1.000398088
MGKYIGESVLRKEDPRLVTGEAKYLEDIQLSGMVHAVVKRSDYAHAKIKNIDTSEAEKVPGVIGVWTGKDFEDVNPMPCAWQAGGVDNNANTPRVLEIDKVTFTGQGVAVVVAEDRNIAEDASSKIVVDYEELPTVVSAEEAIKPGAPQLHENAPNNICMEWECGNQEGTEKALGEADVVVKEQLVNQRLIPSSMEPRGAIADYQSATEEFTVWMTSQAPHVHRLLATAFVFGIPETKMRVIAAHVGGGFGCKIFLYPEYCLVAALARKIERPVKWMETRSENFAATTHGRDHVTQIEVGAKNDGTINSLKVTTVANLGGTLSTIAPGIPTTLYGRLLSGTYKFPNIYCGVKGVYTNTGMVDAYRGAGRPEATYVVERALDLVANKLGMDVLDVRRKNFIQTNQFPYLPADGITKGLTYDSGDYEKPLNKALQMFNYGNFREEQKRARDEGKYLGVGFSTYIEACGVAPSAWIGVGGEGWGAGLWESANIRVHLTGKVVVTTGSSPHGQGTETTMAQIAADELGIPYEDVEVKYNDTLGTPFGYGTYGSRSAAVGGAALFNAVQKVKQKAVRIGAHMLEASPDDVVFEDGKVSVKGSPDQAKTIQEIAGAAALGYSLPEGDEPFLDETAYFDPPNTTWPFGTHICVVEVEKDTGSVMVKKYLAVDDVGNVVNPMIVDGQIHGGIAQGVAQALWESGEYNESGQLVSGSMMDYAIPRTDCLPSFELDRTVTPSPTNPLGVKGVGETGTIASTPAVVNAVMDALSPFGVTHLDMPLTSQKIWNAIQS
>A_OM-RGC.v1.000398733
MAERIVSPGVFTREKDLSFLPQGISEIGGAFIGPTSRGPAFVPTIVSNFQEYEDLFGGLNKDCYTPYAVREYLKSAGSVTIVRVLHLGGYQNDFVGIAQSGSIVAVLKPSRGATDPDSYSIAGPTSASLAQTHGSNDATLTLKGTSITFSLDSGSANYIDKVFSTDPQVSGTTVDKKVYLSSLFDNTITNNGRHTAPFVSMSIVSGSDDFTHDYENACTPSVQSQLLNSARTDLFKVKTRSHGSNVNHLYKIGISDVKVPADVPGSDYGSFTLSVQINNPGESDDGTILESFQNLSFDEDSVNYLPRAIGDRYVTIDSQGKLTYNGDYPNKSKYIYLSDFGNLEGISKEIVPMGFGKLTLPVSTATSLSGSQSVPSAVFKSNQLNERGDFSSNVFYGFDFSNEDSKQYLQPLPASTGNGNNVTMSLEDQLGHADASALGTTFSDASEKVTLALSHVKQRKFVVPFQGGFDGVNPAKQKNVGNDISATNTQGFDCQLSTSSGSVAYTRALNAVSNPDEFDINMIVTPGIIHEYHPSVTNKAIDVAEARADAFYVMDGSRWGRSVDNAIEDIKALDTNYAATYYPWIKIQDVNTNKPTWVPPSVVLPAVIANTDRVSHEWFAPAGLNRGGLGQFGVLEAKTRLTHSERDDLYENRINPIASFPAQGVVVFGQKTLQGKPSALDRINVRRLLIRLRKFIASSSRFLVFEQNTATTRNRFLGIVNPFLEQVQANSGLTAFRVVMDESNNTPDVVDRNQLVGQIFIQPTRTAEFIVLDFVVQPTGATFPE
>A_OM-RGC.v1.000400453
MKFKLFIGSLMAILSGSLLLSSGQVAAQSASAAAMLEEVVVTARRREESLQDLPLSIAAFSADALEAAGILSIEDASDFVPNVTLTTSDRANNTRIVIRGIGGGHPDPVFVFGSGMYIDGHYIPNSLGGYMSTMDIERIELLRGPQGTLFGKNVTGGAVNIVTAKPAPEFASSATLRFADHGQQDFRGMLNLPLTDNVATRIAVASEKNDGYYKNNNYNKMVGAENSRSINAAIRYTPSDQVTFDLNVNKIVRRDDNKPIQCNPYVAYNANPSHANGMGGPLAGAAPAWGSKGGSREDHLDRKYYQGFEAAHQDRCRKDAAEGTFVTSSDKLTYSNLDVDSAFAGLRWDSAGAVGVFNDLSVRGQASYRETDYDYYQDRDGSVFDIDNIGMPLGTGIGQDNLTRGAEIIMEGSSDNWDLTLGYNWHYELAKNGNGSCRNAFIAAGLDKVASYDMGLPVPVDGTTTVDCEVSGLAFDLMPKPGFLPFINSSRVENESSGVFAHLTYHISDAWDLDVGVRHTKDDRNFWNMETAVSGCAIQEYNTATSTYDEAAHKARTLGSANAIKSDGMCAMTWTPNFNQVLDGGFYNQAADTFEATTPMISLTRNLNDDSMVYFLISEGFLTGGFNTEINSMLPAVAKYLSYDPEKVINYEIGYKGSFMDGRVQVAADYFMMKYTNKQESISLANPDLAYGPDESLGIVTNVASVDISGIELEVRAAPWDGGFVSLDLGTLNNEYSDYKYTDPTNASLIIDQSNSTIQDLSADMTVNVSVEHQFNLGNGATLTP
>A_OM-RGC.v1.000401714
MAERIVSPGVFTREKDVSFLPQGIGEIGAAIIGPTKKGPAFVPTTITSFSEFENTFGGYDTQYYVPYTVREYLDNGAPSVTIVRVLGIGGYQSDSIYLRISSSAGGGEYGTAAVLKPSRKNPTFSASGPSSASVAAIGDNHSWSAFALTVGSNTYTASFDTGSSNYITKIFSEDPMTTATDVYVYKNFEHFQVSKGFSSSNASASAASSSGEDFTTDYSYGYTPMILSQAVNGTEKNLFRVRTRSHGTEINSKYKIAIADLKRGSDVAGSDYGTFSLRVLKNNPKENDDNEIIEEFTNLNLDEESKNYVARQIGDRHVTIDSNGKLTYHGDWPNKSTHIYLADYADNLKGIDSDILPHGFAAAYIPVADATYCPSASFKTAQTNKQGVFDSSVYYGWDFDNDTNREYLSPLPQSSASGNNVIFNLEDMSGHADASTIGADTYSNASQAITLTLSAQAQRKYAVPFQGGFDGTNPTTLKATGNDISTTNTQGFDISDSNASGSVAYKRAINAVSNPDEFDINLLVTPGVIHEYHSQVTNHSITKMEDRADAFYVMDGSRWGRSITNAVSDVKGLDTNYAGTYYPWVKILDPDLEKPVWVPPSVVIPGVIANTDTVAHEWFAPAGLNRGGLGSVIEAKTRLTHKERDDLYEGRVNPIASFPQQGVVVFGQKTLQGKPSALDRINVRRLLIRLRKFIASSSKYLVFEQNTAATRNRFLGIVNPFLNSVQANSGLSAFKVVMDDTNNTPDIVDRNQLVGQIFIQPTRTAEFIVLDFIIQPTGAAFPE
>A_OM-RGC.v1.000402213
RPCGIKPTGTEAVGAFWYDQRKGAADGHEYHAVQYPSDIGASTATHKAFHFADEIGVFNKRSDRADFFASILSWMEVTKESTKNVDMGIGGVDIPNHVQYWRSVESMVPVDIGITVTNYGMLPQSSTAVHLKLKNQFGQILFDSTFDTRAFPEGHPMHIEDSIQNGDSIVFTFNKTNDRYQRIYDGLDPNKARHVLFTSAGMDVLTAEVVHTGDQGAPNNFVQAEIGVGKWIETMEAPEDEIGIAGTISDTTDNGANSFDGVNMHRTGSYDWDADGCGYFDNDEESCTAAGNTVNKTVNSVYHEGKSALAMFNTNGWYKTNANPAICDWGDDSMSDSNCPKFTMQPNQDDVFVSPALDLSAMEEVVIGMLFTGCMESGDYFRMQISKDGTTWTNLISYSGFCPGEGSWYLWGGSNQKYQGYVLSDTYYGSDDTDSVYFRIQADADSDQNTEGSRPYAGWFIDEIVFRGTEKITRDVAVGDITVDKDFEVKDGGDSLWREINATIINAGESSWPNLPVKFTVENLQGEDTSDFLDVTEPVIQQLAGNSIYGDITQNSDQKELFSEFQCPGANTYYITVEVLVPAGKDFFPWNNSKTVSFRVFDNFFSDDFDTGDRDEYSYTEVERLNTGDNINRWLIDSINNNAYSGQYVLQYAEEGTHNADQPNTVGGRDDSYITQDQYDRDGEGSKWQPDVNVDLRAAFKPLIMYAIKWDLGSGDRLEVRASTDFDSAQKIGGSETWTVIKTYENDCGCPMFSEDKTTWQIEELSLEAFEGYQTWIDFRVVTA
>A_OM-RGC.v1.000403192
MKILKNITTTTMVMILLLASSLEARETKKVSNFSGSSFVESSGTFDGNRIYADVTNNGLFLDYHISGDSALEWPKGTGVHSIFQSALWMGATVNGQIRTIVGDYTQDMGPGPYGGDPLAAVHRIYKVSKSMLDDPASHDDFQNWPVEWGAPWVDVDGDGAWNPLPAGQDHPEFLGDQVLWFVSNDGDIAYKLNFGTDPMGVEIQTTMWGYDRIDAIGDMLFVKQLVINKGGDDLVDTYMGLWSDPDLGYAGDDLVGCNVELGMGFVWNDGADSQYDNLDIGTPAAGYDFFQGPKVPCVDPTDTVECPAQGAKMFGTYYPGEKNLQMSSFAFYINGDATYTDPSDETEGYYYLQGLRKDGSPYPTDIAGDLYNQKFCFYGDVTATHGSANPVDGNYAASADRRFLMSVGPFTMAAGDSQEVVFGIFHAAGGDALSSVSYLEQVDQLAQSAYDNDFDLPDAPVPPVVAHSAFTDEIVISWEGNSEDYNEDSFFTDPAGNTTNYLFEGYNVYQVETADGSGERKRIATYDVINGVEEIVDTVFDTNYNEYIAVTTQFGSDSGLARYHVVDKDALNGNSKLITNRNYYFAVTAYGHNEFGVPKTFESSPKFFSVRPEVPNTIMFGETTASVGQMMLADHDGPAQGYVEVWIADPSKLTGDSYTVTFDDNMPTGEAVVNWTLTNTTTGEVYEANNPTMGGVNQMTGVNVGVGAANLYDGFQVQVFGPEEDLIAVEEYATGWKENNELRDTSVSYLPPSLGRTGYIIENRAGEAYMQPYNRDFDRFNYW
>A_OM-RGC.v1.000404337
VSAKVDATVPTVEINSPAHGSENQTRTPTFSLTATEAASGLDVSGSLLILQEGSEQNNSGEDGSVGGGGTDVMTTSTIHSGNTCTARGSGVDCAGGDWLVSSLFTLTGGDITLGSSVDESSTSRNAASVTVNRGTSSDGVSSLTYTYTPGSALPLGAATPVDHWIDFQGVATDLAGNVGYTDSSSTTSAGVLGKYGAHHVKIDQKLPSISAAYTGWWWDTSIDSKNKTHKHTSTKANAMVVEFDGNITDIDATDFQITFDDGTTHTPTTAEIHSALPTQVFLTLGASMSADNTPKVALVGSVSDIAGNSTSTGSLANATDKIHPSVTATLSGGTGTGSATLEGTSDLTKSSITLTVTTDEELVSNPKVDVYDLGMAKAGKGTTQNTNSYRGTCGVLDTCGGPSAVVQVDDYNIRTLDVSSDPPASTFVTDRNGDARTPVSSGTVDGTSAAVILDASMTAQGTKTFKYTISAASGTPGLDGEKTVVVTATDKATQGNITIQGSISSTSSYMRFMLDDTAPSLTITPTAGSTTTQTKPYIVLDYSGQEATKVTLNTATLDGVDISGDLSTTDNKKFYYVPSSDLAAGEHTIVSKATDYAGNVSSILTRKFSVAARKDFKLSLLAGWNAKSVPSDPVNPAIDSVFSNSGVDMVLSYSDHTWSSATKDSGSGKFVGSLKEIHSGHGYWVHNNNFESQAVALTGPVAPSAGSPPAVVTIPTVAGWNFVGVSDVTRANTEGADGTTIKTQDLYFGDLTDSSAGGHDIVYKYDTTNLKFVEVAASDNVAT
>A_OM-RGC.v1.000405649
IIGEEERQVSDRVETALRNKVEEHNEEVNNAATKRTTYRTLLTVFERGIGAYKSSPGSVRPNVTSPEMWAFARTNSFLFALRNGRFQGGKHDTDLLPLGHPLSTKERDMTDVQRSIQNVEETDEAYIITFAKDMPETEARPYHYDDDEEDKENKGDKDKDMERLDRLTMQKRYQTIMPDSAINEETREVRIGVSSEEPVERDFGREVIDHSLESMNLEFLNSGRAPLLLDHDMTKQIGVVQEVEMDEEKRRLRAVVRFGRGELASEVFNDVRDGIRQNISVGYRIDGRVEREGDPDDVVRVRTTPMEISSVSIPADGSSAVGVGRSVSKPLQTSVKTENAMTDTTETQVVDLDAAKAEAVRAARKNDSEILAIAAKHNKRDLGDAAIRDGLSVDAFRGQLLDVIGDDKPLDTPSSVVDAPVKEKRSYSLGRMIKAQITGDWRQAGFEREMNDEITRSVGKEAQGVYVPDFAWQQRGPLATAATGATGSEVVFDDFVPTEHRGDMFIEALRARQVLGNLGATYMSGLTSRIKMPKLATGATAGFVEELGDVSDGAGTDGSVDLQPRTMGAFVEFSRNLALESVPSIEQIIRDDLLASAADAIEKHAIQGSGSSGQPTGILNTSGINDLDISADTDVAALTWQDIVDLVKLVEEDNGIVNGNAAGFLSNAKVKSKLATTVKVGSTDSVMLLNDPWNNLYGYPVEFTANVPSNLNPGDGGTDASALIFGDFSQLIIAQFGAPSILVDPFSNSKSGAIRLVLHGDVDIGIRNAVSFAVTNEVSTA
>A_OM-RGC.v1.000410988
MSKRLSVLSAVVLGFALLAGACGSDSDSSSSSSSDTAAPATTAAASGGDYLGDGSLGEVTVSAGDAIQIRSLNAISGDVAFLGVPNENGIRMAVEDYGQIHGFDVDLGAGLDDLCSADGGQAAAQIIVADEQVIGVIGTSCSGAATAASPLISEAGMVMISGSNTSPALTSDLAGTAGSAYHAGYYRTAHNDLYQGAAAANFALEVLGVTSAAAIHDGDPYTEGLAQAFADAFEAGGGTITVFTAVNKGDTDMVPVLTEVAASGPEMLFFPIFQPEGDFIIQQAGSVAGMSGITMMAADGLLNSDYLALAESENMYFSGPDTRYGDNANQSTGELAADVLADYEAEYGEVPAAPFWAHSYDAAVLLMDAIAHASYMDGDDLVIDRAGVREHLDSVSDYAGLIGTMSCDAYGDCGSQKITVIQNTDITDYVASTENVVYEYAPAASTAVGEVVAAGGDITMCRANWASGYIQAEIVRQVMQTAGYTVSDPAEIELGPSNAYTAMAEGACHLWANSWYPGHFSWYENELPDGSLVADHVMAVDGLFQDSGVQGFLLTKSWADDNNIVSIDQINRDEALWSQFDSDGDGVGEILGCPEDWTCDDIIENMIAFSGWDNFVETKAGYDALFAEFMNKVNAGEPAIIYTWTPASYVVQMVPGVDVVWVSVENVLDDSNPLGKDGGENHTQGEGFTGLGADECTQPCQLGWEAADIQVSARIDLLEGDPHLAALLPQIRPSILDISILQVDQTNGDGSEAHVQELASGWMADNADVVAGWISAAG
>A_OM-RGC.v1.000413822
MGKYIGERILRKEDPRMVTGEAKYLEDIKLSGMVHAVVKRSDYAHAKIKNIDTSEAEKVPGVIGVWTGKDFEDLNPLPCAFQAGGVTNNANTPRVLEIDKVTHLGAGLAVVVAEDRNIAEDACSKIIVDYEELPTVVSMNEAIKEGAPQLHENAQNNICMEWQIGDLEATEKTLQESDVVIKQQLNNQRLVPSSMEPRGAIAEYQSATEEFTVWMTSQAPHVHRLLATAFVFGIPETKMRVIAAHVGGGFGCKIFLYPEYCLVAALARKTERPIKWMETRSENFVATTHGRDHLTEIEVGANKDGTLTSLKVNTLANMGGILSTIAPGIPTTLYGRLLSGLYKFKHISCNVKGVYTNTAMVDAYRGAGRPEATYVVERVVDLVAKKLGMDPVDVRKKNFVQPDEFPFLPADDITKGLPYDSGDYDKPLNKALEMLNYEKFRIEQKAARNEGKFLGVGFSTYIESCGLAPSAWVGVGENGEGWGAGLWESANIRIHLTGKAVVTTGSSPHGQGTETTMAQIAADELGLPIEDVEVKYNDTLGTPFGYGTYGSRSASVGGAALYNAVQKVKQKAIRIGAYMLEASPDDVVYEDGKVSVKGSPDQAKTIQEIAGAAALSYDLPEGEEPFLDETSYFDPPNTVWPFGTHICIVEVEQETGKVEVKKYLSVDDVGNIINPLIVEGQVHGGVAQGVSQALWESGEYNNQGQLISGSFMDYAIPRTDCLPNFELDNTVTPSPSNPLGVKGVGEAGTIASSPAVVNAVMDALSPFGVTHLDMPLT
>A_OM-RGC.v1.000426831
MAETLISPGVLARENDQSQVTSQPVQAGAAIVGPTVLGKVGIPKLVTSYSEYLANFGSTFQSGSDEYTYFTSISAYNYFNNGGTSLIVNRVASGSWAPAVSTTVFSEVESGIPEAGRDMISSYTAGGTDGTAGTYTGEVTTVSPAGGSGLTVDVTTSASPGKLVTTADELLASITVNPTDCVNATYTNVSLTGGTGTGAVATVVCSGNTITGITVTTQGSGYVVADSLTIAAEALGTGSSAATIVLVAGDILVEPTAIVVNAQGSGYAVGDVVSVAAALIGSPTADLTFTLVDADIVDTNAFTLETLTDGAIMNSVGPTGSNGTLDSGSQNNIRWEIQAPNTSSGVFSLIIRQGNDTATAKSILEIFPNVSLDPKQSNYISRIVGDQTKTLRGASTVDPYCQVTGSYPNASRYVRVKEVALKTPDYFDNNGTAKSEFTASIPRAQSGSFQSGTGDLVGGRAGINYYDQVNNTDSQGMGATEMGSGVGLYTTAFNLLANRDDYRYNIITAPGLLYTNANHATPLNTMISNTQGRGDAIAIMDLENYGSTITAATGTAASVDNSYVASYWPWLQIADPDSRQLVWVCPSSMIPGVYAFNDKSAEAWFAPAGINRGGLSTVVQAERKLTQTNRDDLYTGKVNPIATFPGRGVVVFGQKTLQASASALDRVNVRRLLIELKSYISQIADNLVFEQNTAATRNNFLGQVNPYLESVQQRQGLYAFKVVMDASNNGPDVVDRNQMVGAIYLQPTKTAEFIYLDFNILPTGATFPA
>A_OM-RGC.v1.000429589
MATPQLSPGILVREVDLTVGRADNVLDNIGAIAGPFRLGPIDTPIQVSNEEELIKNFGKPLSTDRQYEYWMSAASFLSYGGVLKVVRADDDDLGNANAGVGIASTTVISGGGGLKIESFDDYQENHTSDTSFYYAGKHPGSWANGLKVCQIDDQADQIIGINTTSLEDYGCTIGAGVTAALTNVVIPGAGTTATFTGHLKGIVTGVSTDATNGDSKFDVKIVSRVSSAGTEFPIDYATNSLTNSYKTTTEGGGAGIAATTVFFVNSAGINTGAPNAANTAVSAEIVTAVDWYDQQTLGLENSTVFWKSLAPRPTTNKYASDRGGKNDGIHVAVVDDLGVITGIQGNILEKFTGLSKAVDAISNVNSPEKIYYKDFIANRAENIYVGFNPSTAQDTFHTTASGAFQEPRATGFGTGFVANTTAQGLWSQNAQNTTFAAIGNVTYSLGGGTDYTSVSGAVPAPGENGGMTATLGDLKTAYDTLSNKDEQAVDFLIMGPGCGSRDLSQSKANHLISIAEARKDCMATIGPHRADLVNIANSTTQTNNLLEYFSPLTSSSFATFDSGYKYMFDRFNNEFRFVPTNGDTAGLMVRTAITSFPWFSPAGEQRGVINNAIKLAYNPTKDQRDLLYPQRVNSFITKPGVGTLLFGDKTALSFASAFDRINVRRLFLTVEQALESAAEAQLFELNDELTRANFRNIVEPFLRDVEAKRGISGFLVICDTSNNTPDVIDNNEFRADIFLKPSRSINYITLTFVATRTGVSFEEVAGRV
>A_OM-RGC.v1.000429928
MAEKIVSPGVFTRENDLSFLPQGIGEIGAAIIGPTKKGPAFVPTVINTQADFDEIFGIPDGTYYTGYTIQNYLREAGTVTVVRVGHLGGYTQTNGIALKISGSSGGIKAISALFNSSGSDASVGFSGSALDSKVSASAFSISGSGFQVSSSVLYTAGNDVADVFGESPYGSKTAYAYNWFQNAAYNQRTFISDSGSQVVLEQLPDQAFTNDVQHATTPYIVSQLISGERHNLFRFHTLGDGTYTNQEYKISIFNVKEAGSSNSTDYATFSVAIRKFSDTDKRKSVLETYNNVNLDPASPQYIARVIGDRNLSIDANGKQTENGDYRNNSKYVRVEVLEGFPITAGPFGHSEYTNPIRLTTPSELPATVFRTTSDSNTASSKVNFAGIDVETAVVKKDNYNYLAPLPSSAGTGSNVVFAFDSQLSYELTGSTDSDTKSKDVAKRQFTVAFQGGFDGCAPTVAYNKGAGIAAGNSQGFNLSSSTASGSVAYVKAINAVSNPDDFDINLVSAPGVVRRLHSYVFGKVVDMVEARSDAFFIGDVVGQNDTIGQATTQAEAIDSNYAGTYYPWVKTIDANTNKLTAVPPSTLLPGIYAANDRVAAEWFAPAGLNRGGIVGAVSVLNRLTHAERDTLYESKVNPIAQFPGEGIVAFGQKTLQDKASALDRINVRRLLIKVKKFVASTSRYLVFEQNTAQTRGRFINTVQPYLEGVQQRQGLYAFRVVMDETNNTPDVIDRNILAGQIFLQPTKTAEFIVIDFNILPTGASFSA
>A_OM-RGC.v1.000434209
MTKHDKNLKGITRREMLVGSAVAGTGLIVGYSGLPGAVGGAREALAAGSWDHQVFLTMDNAGIATVHITKAEIGQHVGTALAQAVAEELEVDWNDVRIDYPDTEEKWGFMITGGSWSVNWTFDRNSRIGASARIALIEAAAKMMGVPAAQCSASNSVVTDSVSGANRTYSEILSQTTIDRTFSEDEMKALTLKKFGEYKVVGKNIPALDIPDKLTGVARYGIDVFVPNMVYGRLVSNPTRFGAVPLSADDSAAKSIDGYAGVAVIKEDPTGVNTGYVVALGETYWAAEKAAAAMKVTWDSGPNANTSSSDIVQAAKDSIADESQGFTWVLEGDPEGAMNAAETTVEAEYETSLGYHGLMEPINCVAMESNGIWHLFTGSQFQGRFTAMTAAALGVDGKNVILHQQYCGTGFGRRLEPDGAIISALAAQQIGRPVKLIYTREDDLRFDFHQTHTVQRVKGGVNAAGKIDAMSHVVAAGWATKRMAPGFLAESVDKKGKIDQFSTNGSDHWYDIPNHYVRSVENTTAMAATPPGQLRAVAPTWTWWANESFMDEVAHKIGKDPLDMRLSMLSATGKNAGTPPNTVGGANRLRNALIVAAGKSGYGVKPMPENTAMGIASVASQERGSPSWTAVVAEVHVDPSSGEPTLKKITVAMDVGTAVNPDGVLAQIQGSALYGSSRVLHEDVTLTNGSIDQGNFDTWTPMRIHQAPEIDVTIIQNGHYPAGCGEPVVTCVGPAIANAVFNASGARVRSWPITAEKIKAAQRGA
>A_OM-RGC.v1.000436238
MTKHDKNLKGITRREMLVGSAVAGTGLVVGYSALPGLVGGAREALAAGQWDHQVFLTMDASGIATVHITKAEIGQHVGTALAQSVAEELEIDWNDVRIDYPDSDPKWGLMITGGSWSVNWTFDRNSRIGASARIALVEAGAKMMGVPAAQCSASNSTVTDSVSGASRTYSEILSTTTIDRTFSEDEMKALTLKKFGEYKVVGKSIPALDIPDKLTGVARYGIDVFVPNMVYGRLVANPTRYGAVPLSVDDSDAKGIDGYAGVAHIKEDPTGVNTGYVVALGETYWAAEKAAAAMKVNWDNGPNAGTSSADIVQSAKDAIADDSQGFTWVLEGDPEGAMAGADETIEAEYETSLGYHGCMEPMNAVAMESGGVWHLFCGSQFQGRFTAMTAAALGVDAANVVLHQCYSGTGFGRRLEPDNVIIAAMAAQQVGRPVKLIYTREIDLGFDFHQTHTVQRVKGGVKNGKIDVMSHDVCAGWATKRMAPGFLADSVDKKGKIDQFSTNGSDHWYDIANHYVRSIENTTAMAATPPGQLRAVAPTWTWWANESFIDEVAHKIGKDPLDMRLSMLSATGKNAGTPPNTVGGANRLRNALIVAAGKAGYGVKPMPANTAMGIASVASQERGSPSWTAVVAEVHVDPSSGEPTLTKLTVAMDVGTAVNPDGVLAQIQGSALFGSSRVLHENVTMTNGTIDQLNFDTWTPMRIHQAPEVDVAIIQNGHYPAGCGEPVVTCVGPAIANAVFNASGARVRSWPITAEKIKAAQRGA
>A_OM-RGC.v1.000438381
MTKHIKKVSGLSRREVLVGSAAGAGLVIGYSVLPNAVDSASKAIAAGNWDHQQFLSMDADGKATVHVTKCEIGQHVGTALAQAVAEELEIDWNDVRVNYPESHAKWGLHITGGSWSVNWTFDRNSRIGASARIALIEAGSKMMKAMPANCYAKNSRVYSADGSKSVSYKEILSANTIDRTFSEEEMKSIKLKSFGEYSIVGQSKQPLDLPAKLDGSAKYGIDVFVPNMVYAIPIQNPTRYGAIPKAVDESAAKKIDGYVGAYVNKEGFTRVNTGYVVAIGETYWAAEKAAKALKIDWDLGENKNISSDDIRDESIRLQNDPDAGFLWVLEGDTDKGMKNAANKHTAVYETAIAYHGCLEPMNGVAYEKDGIMHIHSGHQSFTFAVGNTAAALGVEQDKVVCHQYYAGGGFGRRTEPDLHVLVAQTCKHVGKPVKLIFSREQDMMFDFHRSPTYQVIEGGEEFGRMTAMNHDVVAGWSTKRAAPGFMPDSVDKKGKVDQFSTNGSDHWYDIPNHKVRSINNELSDRALPVGFLRAVAPSWTFWAVESYLDEMAKKAGRDPLAFRLDHLTAAGKNAGTPPNSVGGAHRLRNALLVAAGRAGYGVKPLGKNEGMGMACVSSQERGSPTWTACVAEVKVDPNSGEVEVKKITVSMDVGTAVNPDGVRKQIEGSALYGISLALYENLTMKNGSIEQGNFDTWTPMRLNQVPEIETVLIQNGHYPAGTGEPATTVVAPAIANAIDNAVGARVRSLPITPEKIKSAMREA
>A_OM-RGC.v1.000440600
MTKHIKKIGNLSRRQVLVGSAAGAGLVIGYSVLPHAVDSASKAIAAGNWDHQQYLTMDPEGKAYVYVTKCEIGQHVGTALAQAVAEELEINWEDVNVIYPDSHAKWGLMITGGSWSVNWTFDRNSRIGASARIALIEAGAKMLGASPNNCTAKNSTVTSNDGRSVTYKEILSKNTIDRTFSEEEMKAIKLKSFGEYSVVGQSKLPFDLPGKIDGSAKYGSDVFVPNMVYGIPVPNPVRWGAIPNNVDESAAKKIDGYVGAYVEKNGFARINTGYVVALGETIWAAMNAAKALKIDWDLGENKNVSSEDIRNESVKLQKDPSSGFLWVLEGDTDDAMKNASTKHAAVYETSIAYHGCHEPMNCTAYEKDGIWHLHGGNQWFSMAGPTAAAALGVEADKVVCHQYLAGTGFGRRTEPDNFVLAAQTSKFIGRPVKLMFTREQDMQFDFHRTPTYQVVEGGVEFGRMTAMNHDVVAGWSTKRAAPGFMPDSVDKKGKVDQFSTNGSDHWYDIPNHKVRSINNELSDKALPVGFLRAVAPSWTFWAVESFMDEMAKKAGEDPLAFRIAHLTAAGKNAGSPPNSVGGANRLKNALLVAAGRAGYGVKPLGENEGMGIACVSSQERGSPTWTACVAEVKVDPSSGGLTVKKVTVAMDVGTAVNPEGVKKQIEGSTLHGISLALYEDMTMKNGSIEQSNYDTWTPMRLDQAPEVETIIIQNGHYPAGTGEPATTVVAPAIANAIENAVGARVRSIPMTPEKIKSALREA
>A_OM-RGC.v1.000445512
MVNVSDSKNYKVIGTNPIRHDGYDKVTGRAVYGADIKLPGLIWASIVRSPHAHAVIKNIDTSAAEKVDGVFAVMTGKDLPHLADSWIDHGEGTENIAWSSENILATKKALYKGHAVAAVAARDRYVADYAASKIKVEYDVLDSVTNVEDATKDGAPILLGDLVGDHIGKKVKNTNIASITRHEFGDPDKAFKDAEHVVERTFTLQMVHQGYIEPHNATAVWDEEDRIKVWTSTQGAFPVRTSTAAILDMDVSRVKVTPLEIGGGFGGKIPIYLEPIVATLSKKSRRPVKAIMERSNVFQASGPAPGGTITVKMGTDKNGKLIAADTSIKLEAGGFPGAAVGAAVQCIFAPYDIPNTRIDGYDIVVNKPKSAAYRAPGSPQAAFATETVVNELAELHGMDRVEFRQINASKEGTRRADGVVFPVIGNEEVLDAAKASDHWNSELGEPMKGRIRGRGIASGYWFNVGLKSTVNLTVNTDGTVALIEGSTDIGGTRTSISMQAAEILGIPVTEVRPSVGDTETAGYADVTGGSRTTYATGFAAVKAAENLIEVLKERCSIIWSLDKNDIDFDNGTFFASKDPELKFTFKQLAANLDSTGGPAAASGSVDLESAGGAFGTHIVDLDVDPDTGKTDVVRYTAVQDVGTTIYPAYCIGNIQGGVVQGIGWGLNEEYFMTKDGAQANTSYLDYRMPTALDLPNIDVVLVEKPNPGHPFGVRGVGEVPICPPIGAIGDALHNALGKRFYDAPMKPGRILNVLGKITD
>A_OM-RGC.v1.000452897
EKKSMATQQISPGVITREVDLTVGRVDNVVANSGALAGPFKIGPVSEVIEITNEADLTESFGKPLSTDSQYEYWMSGASFLSYGGQLKVVRVDGANLKNSNAGAPVDSVGIASTTTLKIKNFDDYDQSYTDISSGWTYAARTPGTWADGLKLCFIDDFADQTVGLTTDNLQLAGFEIGCGVTVAYSGTTVGLGTTATTNGYVKGIITGVKTDSTNAASTIDVKIVSKVEQTGNIIGTETYVNYAQFDEQRSITPGSIVYCVSAAGTNKGGALKVPSVNTAGTVTDWYDNQTLDLSSGTVYWNTIASKPQTSGYAEARNGQNDAFHLVLVDDTGSVSGIQGTILEKNLNLSKASDTISDVNPPTNTYYKNYLANLSEYIYAGWNPSQAADSFWDTTPRATGFTTTTGVKSDGFTPIPTGGGVWGQDAAGVIFSALGSVGYELGGGQNYNASGGAQYKANLGDLSAGYDLFENEDEIDIDFLIMGPGCSAKDETQAKANKLIAIAEGRKDCVAVISPHKSDVVNVTSSKDQTNNVLAFYAPITSSSYAVFDSGYKWTYDRYNNKFRWLPTNPDVAGLMVRTDIEQFPWFSPAGQQRGNINNSVKLAYNPTKTQRDQLYENRINPITNLPGQGSVLFGDKTGLSYASAFDRINVRRLFITVEQALQGVANAQLFEFNDEITRSNFVNIVEPYLRDVQAKRGLVDFRVICDQTNNTPEVIDNNEFRADIFLKPTRSINYVTLTFVATRTGVSFEEVTGRV
>A_OM-RGC.v1.000454512
MDSKMRALLMCTLMIASALAGCLGGDDDDDGDDVVEILGCTYADANNYNSEATKDDGSCEYDPGFEPVDGCTNPAATNYNSAATRDDGSCTMPDTVMGCMDEAANNYNSAAEEDDGSCDYGMAQGDIMAAYASGEMAFSDAWYNLSVSRKCRDLGTNNPCEMTDMTIGEADTHDPADAYDSASGDVISNVYDTLYRYEGDGDGGSIIVPRLATGHSVSADGLTYTFDLRDDVYFSNGDHMTSTDAVYSWCRVIGMGAPSSGVNWILTQSFDCNDADGNHDDWGGERLNVIDDYSFSVEIYDPSAAFVATIAYTVGSVINSALCEANRVIVEDDVNTTDVDESSDDFCHEFMDEAQVGAGTNAYMVSQWARGTRLVMEPNWMYWEESDFNINRVVVDLVEETQTRVLALQDGEVDRAYIPSAQKTEFCNNMEDLPNANGKDGFRCTYRQTYSVVNVPYNFKPKADMADGEADYIKNHDCNNNGTNDCNVLSISAVRQALSYTLDYDTIHTEAYKGELIPIYGPIPTGFPYDDTQYEVFTYDLAYAETILDDAGFIRQYDCASLTLTEAPTVVAEADRDGDECRLPNLLRILTNTGNDQRIAVAQLWGPALESIGIANDNADQPWATVIDNYIYGKWDLWVIGWGPDYLDPDNYWSPFAGSADIGGDAYHGYFENDALDEILLNARKEQDSDAREQLYADAYDLWVTSPTMALLGQYAGVGVGADHMCPPAYDAIGGDYFFNWDKLAKVSGSYVGEC
>A_OM-RGC.v1.000456322
MKKIVMIVLTLLVAMPTQGRVKKNNKKANREIPKKLPRLHEPVYLNTFGADHRFGPKVEYSNRDSDWSAVLIDSSLNGYGPYNPTPNPLGHAMDEGYVAVYRQFQGLTATAGYIGSSQSEDGEEWFTEQTLNTRYPTGEEEPNLPTATGTPQGRYPSAGFAPGGYPTAIWNEYTNSDHGGGTYGGYPLYTYDSQGVGEFSTWVNPFSTNNGCATTPCDPMDLWNGNSWVNGGGGNPVLYSIYNGWSDTPANYYWIRSNFHAAGYFIMNDAFVIASDGQTVDGITPLWYDNGNYTSSPDYHINPEGVGYMGQISYSYASDTDEPKLHTFWFKKTEDFGDSWTADGGYQNSGYGYINDETMIRITDSLYQHWTDNADDYPNQLWYPDAVCDSVDEATGDVIEVACGDSIMYENVEGPSFLTPGLFLYYDFDVRTDQDGGLHVTTVGVPYVCPESVGGCEDNDGDGLADTLYTEGRYGSGGHYYFYNPDPIDEPNNWRLSLLNDLSDTYYADWDVSDIFHINSDAYAPMYYFYPQITFSEEEGSEVMWYAGSEGSDFYWSDDTMFYYPQDIDIYMKKSTDLGETWTELENVTNTPGGIFPDKHLEVGVHLASTGTDDDVSVFFQMPDFYTETYPPATGYEDFMNRVYVGIYSNDYAGEATVGNDIENLGPTKFTLQQNYPNPFNPVTNIKYELDRPGEVLLELFDIRGSKIKTLVNEHRVSGSHQYTFDGSQMSSGVYFYSMTANGISKTRKLVLMK
>A_OM-RGC.v1.000456366
MASTYTPLGIEIQATGENAGTWGTKTNTNLEILEQISGGFIQKSIAGSAQTTALAVTDGGTGAELAHRMIEFTGTITGNQIVTIPNDVQNLYFLKNSTSGAYTVQFKYATGSGDSFTFSATDKGTKIVFASGNPDTTNPKILEISTGSDVVDDTTPQLGGNLDTNSFNISFDDAHGITDENGNEQIIFQTTSSAVNQIDVTNAATGNAPSISATGDDSNIDLALIPKGTGETKVGTGAAAATVTSSGAYDLVLDTNSGSNSGNITITDGANGDITATPNGTGKVVVGGNTNPGTLVLNCEANSHGIKLQSPAHSANQSYTLKFPTGNVTADRFLKVDSVSGSGTTGVGQLSFAEVSGGTSWQAVKTANFNAAAGEGYFVNTTGGAITATLPASPSIGNSFIFKDYAQTWNSNNFLIDPNGNKFEGLDDVTHYAMQNRQAIEIVYSDSTKGYVLTASANSTADANSGGFNISAPYTSNWVVVAGGGGGRTPLVPYGGGGGGAGGYRAAFASEPTGGSASGESAITLTPGATYTITVGAGGSKNSNGSDSSIAGPGVTTITSIGGGRGNYNNSNTATSAGGSGGGGVSAQEGGGGPVIPGGAGTAGQGNDGGAGSSGGSNRSGGSGGGATQVGGNGVQNGSANPGGDGQATAITGSSVTLAGGGGGGGQSGPAGGGPGGAGGGGGGSTGNNEPAGTANTGGGGGASANNAGPGGSGIVILRIPTSNYSGTITGSPTVSVVGTDTVLQFTASGTYVA
>A_OM-RGC.v1.000461070
MATQQISPGVLTREVDLTVGRVDNVVANTGALAGPFKIGPVNEVIDIQNEVDLTESFGKPLSTDSQYEYWMSGASFLSYGGQLKVVRVDGANLKNSNAGAPVGGVGIASTTTLKIKNFDDYDQSYTDISSGWTYAARTPGTWADGLKLCFIDDFADQTIGLTTTNLKVAGFEIGCGVTVAYSGTTVGLGTTATTNGYVKGIITGLTTDSTNADSTIDVKIVSKVEQTGNIIGTETYINYAQFDEQRSITPGSIVYCVSTAGTNKGGDYKVASVNTAGTVTDWYDNQTLDLSSGTVYWNTIASKPQTSGYADARNGKNDAFHLVLVDDTGSVSGIQGTILEKNLNLSKASDTISDVNPPTNTYYKNFLANFSEYVYAGWNPSQAADSFWDTTPRATGFTTTTGVKSDGFTPVTTGGGVWGQDASGVIFSGIGNVGYELGGGQNYNASGGAQYKANLGDLSAGYDLFENEDEVDVDFLIMGPGCAAKDETQAKANKLIAIAEARKDCVAVISPHKSDVVNVTSSKDQTNNVLAFYAPITSSSYAVFDSGYKWTWDRYNNKFRWMPTNPDVAGLMVRTDIEQFPWFSPAGQQRGNINNSVKLAYNPTKSQRDQLYENRINPITNLPGQGSVLFGDKTGLSYASAFDRINVRRLFITVESALQGVANAQLFEFNDEITRSNFVNIVEPYLRDVQAKRGLVDFRVICDQTNNTPEVIDNNEFRADIFLKPTRSINFVTLTFVATRTGVSFEEVTGRV
>A_OM-RGC.v1.000462324
MRDLDSMAPNLQIGMNTASGNQGAIFVRGCGYAEVEKTQNPPVGLIVDGLFLGTNTGTLMDAFDWSKIQVNSGPQGVAYGKNTSCGNVVVERNRPSDEFEFDTEISAGNYEAYELGVILNIPITEKVSSRWNFRKLAHQGYYDNLATGEDSGQLDIAAASARFLIDANENTEVYIVTDWYYDRGDTAPVAYSGNPFGPGCVPNFGAGLGLVGAPDNGCTPGLGGVTATELSTAGAAIGITPFAGFAGLEPFFSQTEAYPPHVVNLDNPEQSDMDFVRASIEVVSDTELGELTYAASYLQLDDNVLQDFDALPGIAGGQGNPATLGGALHTARNQHFSQYSQEIRVTNDITDQLNLTAGLFLWKDSIFLQQHSGGVVQTSGQDTESYAIFALARFDVTDTISVSGGIRYIDEKKTFHTQYNQIVGPGTYGTVAWSEAPVVLPRFSKSNSWDDYMGEATVDWQVNEDSLLYVRWARGFRSGGYSMRQAASESLTPTKVAALNAQGFGLIPQAHACDTCDYGTFEPELTELFEIGSKNVLLDGALQINGAIFQTTTEDFQAASILTTQGAYRQTDTYINNYGETEISGAEVSIIWLPPVDGLTLRLHYGILDPKVNEAVVDSGRLGVGGAPTASGTMVDLVNGGNPPQLGRVPEYSFAFTALYEYELSNGASLNTNITYRGVDDQNLTVSSFPDVELGYELLDATITYDAGDWSVALIGRNLTDEAYRTHSLTSVRFQGWGDPATWMLELRNSW
>A_OM-RGC.v1.000464755
MATPQLSPGVLVREVDLTVGRADNVLDNIGAIAGPFEIGPVEEVTNITNEQDLISVFGEPKNSDAQYEYWMSASSYLSYGGVLKVVRADDDDLKSANAGVGIASTTTLKIKNYDDYVNNASDTSVNFLYAAKNPGSWANSLKVCYIDDFADQTLGISTADLSNAGAIVGQGVTAAVTGVLPGSGSTSTFTGYVKGIITGVSTDSGGSSSIDVKIVSRVSSAGAETRIDYAEGDSFSSFGTSNPLFFVNSVGVNTGALGSQATGTTASSAVDWYDQQTLGLSNSTIFWSTLAPKPGTSVYVSDRQGHNDQLHIAVVDDNGDVTGIKGNILEKHTDLSKASDAVSNVNAPQRTYYKDYLRDLSANIYAGADPLAAADAFHGTTPAATGFTAYTGVKAASFTPETASTNQSGTVAQDKQFLAIGAKTYTIMGGNDYQTSGGDGYKADLGKLITAYGLFSNKDEVEADFIIMGPGCATEAESQAKANYIISLSESRKDCMSCIGAHRENLVAAAGTPGGSLLTTEQQTTNLLRYFGPLTSSSYATFDSGYKYTFDRFNNRFVYIPTNADVGGMMARTALLAFPWFSPAGQQRGVLNNAVKLAYNPSKAQRDRLYPKRINSFITSPGAGTFLFGDKTALGFASAFDRINVRRLFLTVEQALERAAQAQLFELNDDLTRANFRNIVDPYLRDVQAKRGLIDYLVICDETNNTPDVIDNNEFRADIFLKPAKSINFITLTFVATRTGVSFSEVAGRV
>A_OM-RGC.v1.000466310
MATPQLSPGVLTREVDLTVGRAENVLDNIGAIAGPFPIGPIDDPIDISTEEDLINVFGKPLSTDAQYAYWMSAASYLGYGGVLKVCRTDNTNLNNANSGVGVANTSVLKIKNYDDYQENYSESAAYTWSAKNPGSWSNGLKVCFIDDLADQTIGITTTDPYAAGAIIGYGVTAALSDVVVPGAGSTSTFSGYLKGIITGVTTDSTDSASSFDVKITARVDGSGNETKISYAENTQYASFDTSDNVWFVNNAGINTGTTGGGKTAVSFGVQTASDWYNNQTLALENSVVYWKSLAPKPTSNVYVTDRNGKNDGLHVAIVDDYGTVTGIKGQILEKHVSLSKALDAISAVNSPQKIWYKQFLADFSPNVYAGYNPSQAIDTAHNTKAGHPVEPRATGFSTTWTKNTTAQGLWGQKAQDNTFAAIGNVTYTLGGGEDYTAGVPATGENGGMTATLSDLMTSYDKFSNKDEVQVDYLIMGPSLGAKDQSQAKANKLIAIAADRKDCVATIGPHKGDIVNVTNTTTQTTNLLTYFSPLTSSSYAIFDSGYKYTYDRFNNEFRWIPTNADVAGLMCRTNVVAYPWFSPAGQQRGMINNAVKLAYNPTKDQRDQLYPQRINAVITKPGTGTLLFGDKTALAYASAFDRINVRRLFLTIEQALQKAAEAQLFELNDELTRANFRNIVEPYLRDIEAKRGLYGFLVVCDTTNNTPDVIDNNEFRADIFLKPAKSINYVTLTFVATRTGVSFEEVAGRV
>A_OM-RGC.v1.000466926
MAANQSSPGVVVQERDLTTITTLSTANVGVLAAPFELGPVEEIVQVSNERELAEQFGKPNDNNYEYWYTAAQYLSYGGVLKTIRVDSTSLKNGVDTGTAVKIKNLNEYEQTFIDANNTWSWAARTAGSKGNSIGIFVTDAGPDQIAVIPAPGSGNEFEFVADEAVSAASGAAGKVFKYSLALTVESVVGDFVVGTATTISIGGSNEAVNVLAWDPANKVLEIGLPSGGVTGIIADAQTITQGTNTADIASSGIERRLYVAKNKDSIDFAASDSLQDTNSNAAVVTSVRVEYNEREYLPGVKWVNVAPRPGTSSWATQNGGFRDEMHIVVVDIDGKITGTTGAVLERFVGVAKGSDAKTTIGETNYYVEVIKQRSAYIYWGEHETGVFNATATASDGNWGLSSDRQFNLLRSSTGSTDFPAGRTTVGSKNNATFYYRLQGGVDYAAAGGNYTITNSDISTAYELTADPESQTIDYILAGPSGASDAAALAKITSLVNIAEERRDCIVFVSPRRANVIGVTNATTATNNIVGFFDLLPSSSYTVFDSGYKYIYDKYNDVYRYIPCNGDVAGLCLQTTETAESWFSPAGFQRGNLRNAIKLAYTPNKSQRDILYSSRVNPVVSFPGQGVVLYGDKTALGFASAFDRINVRRLFLTIERVISGAAKAQLFEQNDETQRSLFINIVEPYLRDVQGRRGITDFLVKCDDDNNPQESVDRGEFYAEIFVKPTRTINYITLTFVATRTGVSFSEVAN
>A_OM-RGC.v1.000471160
MATQQISPGVITREVDLTVGRVDNVVANSGGIAGPFKIGPVEEVITVTNESDLTASFGKPLSTDSQYEYWMSGASFLTYGGQLKVVRCDGAELKNANAGAPLSNVAIGWTDSLKIKNYNDYDQNYTDITSGWTYGAKTPGTWANGLKVCYIDNLADQTIGLTTTNLKTAGFEIGCGVTVAYSGTTVGLGTTSTTNGYVKGIITGLSTDATNAASSIDVKIVSKVEQTGNIIGTETYINYAQFDSQASITPGSIVYAVSAAGTNKGGNYINASVNTAGSVTDWYDNQVLDLTSGTVFWNTIASKPTTTSFTEARDGKNDAFHIVVVDDTGDISGNEGTILEKNISLSKASNAISEVNSPTNIYYKDFLADNSEYLYTGWNPSQAGDTYHDTFPRATGFTTSSSTLSLGFVPITIGGGVWGQEAQGNTFSALGNVGYAFSGGSNYGVTTQQFKANLGDISKAYDLFENEDEISIDFLIMGPGCGAKDESQAKANKLIAIAEGRKDCVAVISPHKNDVVNVTSNKDQTNNVLAFYAPITSSSYAVFDSGYKWTYDRYNNKFRYIPTNADVAGLMVRTDIEQFPWFSPAGQQRGNINNSVKLAYNPTKTQRDQLYENRINPITNLPGQGSVLFGDKTGLSYASAFDRINVRRLFITVEQALQGVANAQLFEFNDEITRSNFVNVVEPYLRDVQSKRGLIDFRVICDQTNNTPEVIDNNEFRADIFLKPTRSINYVTLTFVATRTGVSFEEVT
>A_OM-RGC.v1.000472417
MSIRTSLKKVLPPISITEQEALDAGDIWLESSIYRGLPDMEALRAVPQAKLSADEQAFLDGPVQKLLEMIDDFELGNSKHIPQHVLDFLGENRFFSMIIPKKFGGLEFSPYANSTIVATIAAKSGALAVTVMVPNSLGPGELLMHYGTKEQQDYWLPRLSVGKDIPCFALTSPEAGSDAGGIPDAAIVTKGQWEGKEVIGLKVSWDKRYITLAPIATVLGLAFKVFDPDQLLGDKLELGITCALLPKSHPGVQLGNRHDPMGVRFYNGTTRGTDVFIPMDFIIGGQKNIGRGWQMLVSCLGAGRGISLPAMGTATAQSALKSTAEYAFVREQFGLPIGRFEGIQEKLAEIAGKTFLCESMRVLTTEGLGLGLKPSVVTAIAKYHMTELGRDVMNAAMDVQAGKAIQRGPQNTLAAGYSALPIAITVEGANILTRNLMIFGQGAMRCHPYLKEMVDLIHSNDKKADGEFNKVLRKTVGFSVGNAFRSLFKSYLPFTRGAQSSLPEVRKYEKRLNALSAKLAPMADLSLAVLGGDLKKAELLSARLGDIMSYLYGAMASIRFYEQRIEDRQQAKPYFDYAMQWSLQQAEQALVNFVRNFPNTATRGLMRLLTSTYSGSVSTISDDLIRELSLAALQDNSVKAQLTHLVKTTPNDGNDINEQAFKAKHAVLPLLGKVQKALRKEPVVPFLSFEHALNKLQERGVITAEDAVALHDYNEKRKLAIRVDEFTFDLELLSSEDTASETKDAA
>A_OM-RGC.v1.000474360
MATPQLSPGVLTREVDLTVGRAENVLDNIGAIAGPFSIGPVDDPIDIATEEDLINVMGKPLGTDAQYEYWMTAASYLTYGGVLKVCRTDGTNLNNANAGVGIASTSAGNLKIKNYDDYQSNWNTSTEFTYAAKNPGSWANGLKVCFIDDLADQTLGITTSSPGDYGAIVGYAVTAALSDVVIPGAGSTAGFSGYLKGIITGVSTDATNNLSTVDVKIVSRVSSAGTETKIDYKQYTQYASFDTSDNLWFVNNSGINTGAPNAVNTAITFSPTVAEDWYDNQVLGLENSVVFWKSLAPRPSSNNYVTKRKGKNDGMHLAVVDDYGTISGVQGAILEKHISLSKAEDAISEVNSPQKVYYKQYLADFSDNIYAGYNVSAAKDTYWGTEPIASGFGTACVPYTTAQGLWGQKAQDSTFSLIGNKTYSFGGGVDYGAGIPEVGQNGGMTATLGDLKTSYDLFKNKDEIQVDYLIMGPGLGARDLSQAKANSLLAIAGDRKDCVATIGPHRQDLVSVTNTTTQTTNLITYFAPLASSSYGIFDSGYKYTYDRFNNEFRYIPTNGDIAGLMCRTNVVAYPWFSPAGQQRGIINNAIKLAYNPTQDQRDQLYPNRINAVVTKPGTGTLLFGDKTALAYASAFDRINVRRLFLTIEQALQKAAEAQLFELNDELTRANFRNIVEPYLRDVEAKRGLYGFLVVCDTTNNTPDIIDNNEFRADIYLKPAKSINYVTLTFVATRTGVSFDEVAGRV
>A_OM-RGC.v1.000475769
MATPQLSPGVLTREVDLTVGRAENVLDNIGAIAGPFSIGPVDEPIDIATEEDLINVYGKPLGTDAQYEYWMTAASYLTYGGVLKVCRTDGTNLNNANAGVGIASTSAGNLKIKNYDDYQNNWNTSTEFTYGAKNPGSWANGLKVCFIDDLADQTLGITTTSPGDYGAIVGYAVTAALSDVVIPGAGSTAGFSGYLKGIITGVSTDATNSLSTVDVKIVSRVSSAGTETKIDYKQYTQYASFDTSDNIWFVNNSGINTGAPNAVNTPVTFSPTAAEDWYDNQVLGLENSVVYWKSLAPRPSSNNYVTKRKGKNDGMHLAVVDDFGTISGVQGAILEKHISLSKAEDAISAVNSPQKIYYKQYLADFSDNIYAGYNVSAAADTYWNTEPIASGFGTACTPYTTAQGLWGQKAQDTTFSLIGNKTYKFGGGVDYGAGIPEVGQNGGMTATLGDLKTSYNKFANKDEIQVDYLIMGPGLGARDLSQAKANSLLSIVGDRKDCVACIGPHRGDLVNVTNTTTQTTNLITYFAPLSSSSYGIFDSGYKYTYDRFNNEFRYIPTNGDIAGLMCRTNVVAYPWFSPAGQQRGIINNAIKLAYNPTQDQRDQLYPNRINAVVTKPGTGTLLFGDKTALAYASAFDRINVRRLFLTIEQALQKAAEAQLFELNDELTRANFRNIVEPYLRDVEAKRGLYGFLVVCDTTNNTPDIIDNNEFRADIYLKPAKSINYVTLTFVATRTGVSFDEVAGRV
>A_OM-RGC.v1.000476968
MANIGLVSPGVKVREVDLTVGRIDSISDTTGAIVGPFPQGPVGEAIQIDNEQDLLDFYGKPISSDRQYEYWYTASNYLNYGGILRVVRSDGANLRNANVGGMPATHPTGIGSTDSLKIKSYEDYKDNYETSSGYRLSARNPGSWAEGLKVAYIDGAADQQLLVGHHAVNKISVGAAVTQAFPANTIIAGVGTTAVADGYLQGIVTGTGTSTVDVKVLNRVSAAGTIFPVDYVENGVYSFKVGTATSVGQYGVVGASGLSFLGNTSTINAPATGLSTVSSVISEKDWYEEQYIQLKNGAVQWKSIADKPGTSTFADQRNSANDELHIVVIDDKGSISGNTGTILETHTFLSKAKDSVNTFGLQNYYKDFVADQSDYIFVGIATGNGVNASGIQTAFTPTDTNNVWGQDAQDVTFNVLGNTMYELQGGRDYSIGGDNTAAIGGYNVSLGELMGGYEIFENEADYNVNYLLNGPGIMGDKEQSQAKANKLIEIAESRKDCMAVISPHRESVVGVNSPKDQTNNVVQFFDAITSTSYAVFDSGYKYQFDRFNNTFQYIPLNGDIAGLMARTSEDQYPWFSPAGAQRGTILNTVKLAYNPSKVQRDTLYTRRVNPVIFQTGGGFMLFGDKTGLGYASAFDRINVRRLFMTLEQAIEVAARTKLFEFNDEITRADFRNIVEPYLRDVQAKRGIQDFVVICDDTNNTPAVIDANEFKADIFIKPARSINFIGLTFVATRTGVAFSEVVGTV
>A_OM-RGC.v1.000482539
MATPQLSPGVLVREVDLTVGRADNVLDNIGAIAGPFRIGPVEEAIDISTEQELINTFGKPLSTDTQYEYWMSAANYLSYGGVLKVVRQADDNLRNANAGVGIASTSVLKVYNYDDYQNNHTTDASFVYAAKNPGSWADKLKICYIDDAADQIIGINTTNLATAGFSIGFGVTAAISGTQSGVGTTGTFTGALKGIITGVNTSSTASLSTIEVKITSQVSSAGTETRITYAEGNALKAFDGSDAIFPVNNSGINTGSGADGALSFTPVALSVKDWYEEQTLGLTNQTIYWKTLAPKPETNVYVSDRDGRNDAVHIVVVDDTGSITGIRGNVLETHLSLSKASDAISNVNAPQRIYYKDYLADFSENIYAGLNPSLAGDAYHGTSPKATGFTTTSGDTNAFAPVSIADGSFRQDAQGVTFSALGNVTYELLNGLDYTTVVGGMKGTLADNMRAYDLFSNKDEIEVDYMIMGPGCDTEAETQAKANKLISLANERKDCMAVIGPHRANLINVTNSNDQTNNLINYFSTLSSSSYAVFDSGYKYQFDRFNNEFRYVPANADVAGLMVRTSITAFPWFSPAGQQRGVINNAVKLAYNPSKSQRDRLYPKRVNSFITKPGVGTLLFGDKTALGFASAFDRINVRRLFLTVEQALARAAEAQLFELNDELTRANFRNIVEPFLRDVQAKRGLYGFLVVCDSSNNTPDIIDNNEFRADIFLKPTKSINYITLTFVATRTGVSFEEVVGTV
>A_OM-RGC.v1.000482807
MATKFPSFNQGLAQDPTTRRIWYGIATAHDFESHDGMTEEKLYQKLFSTHFGHLAIIALWVAGNLFHVAWQGNFEQFVLDPTHVRPIAHAIWDPHFGEGITEAMTQAGANGPVNIAYSGLYHWWYTIGMRTNEQLFQASIFMSILACWVLFAGWLHLQPKFRPTLAWFKNAEAQLNHHLSVLFGFSSIAWTGHLVHVAIPESRGQHVGWDNWLTVLPHPAGLAPFFTLNWGAYAQNPDSLDQVFGTAEGAGTAIFTFLGGLHPQSEALWLTDIAHHHIAIGCVFVIAGHMYRNTFGIGHSLKEITEAHNTRHPNDPHKGSFGISHDGIYETVNNSLHFQLGLALASLGVATSLVAQHMGALPSYAFIARDYTTQSALYTHHQYIAMFLMVGAFAHGAIFFVRDYDPEVNKDNVLARVLGTKEALISHLSWVTMLLGFHTLGIYVHNDVVVAFGNPEKQILIEPVFAQFVQAAQGKMMYGFDALLSDPTSSATIAANSMPGNHYWMDLINRQDALSSFLPIGPADFLVHHAIALGLHTTALILIKGALDARGTKLIPDKKDLGYAFPCDGPGRGGTCDSSSWDAMYLAMFWALNLIAWVTFYWHWKHLTIWQGNMAQFNESGTYLMGWFRDYLWLNSSQLINGYNPFGVNSLSPWAWMFLFGHLVWATGFMFLISWRGYWQELIETLVWAHQRTPIANLVGWRDKPVALSIVQARLVGLAHFTIGNILTFGAFVIASTSGKFG
>A_OM-RGC.v1.000482821
MATKFPSFNQGLAQDPTTRRIWYGIATAHDFESHDGMTEEQLYQKLFATHFGHLAIIGLWVAGNLFHIAWQGNYEQWVTDPLHIRPIAHAIWDPHFGQGLTDALTQAGATSPVNIAYSGLYHWWYTIGMRTNEQLFQGAIFLNILVCWLLFAGWLHLQPKFRPSLAWFKNAEAQLNHHLAVLFGFSSIAWTGHLVHVAIPESRGQHIGWDNWLTVLPHPEGLAPFFSLNWGAYAQNPDSLDAVFGTSQGAGTAIFTFLGGLHPQSESLWLTDIAHHHLAIGVMFIIAGHMYRNTFGIGHTLKEITEAHNTGHPNDPHKGHFGINHNGIYETVNNSLHFQLGLALASLGAACSLVAQHMGALPSYAFIARDYTTQSALYTHHQYIAMFLMVGAFSHGAIFFVRDYDPELNKDNVLARVLETKEALISHLSWVTMLLGFHTLGLYVHNDVVVAFGNPEKQILIEPVFAQAIQAFSGKVMYGIDALLANANSSATLAANSMPGNHYWMDLINRQDALTNFLPIGPADFLVHHAIALGLHTTALILIKGALDARGTKLIPDKKDFGYAFPCDGPGRGGTCDSSAWDATYLAMFWALNTIAWITFYWHWKHLAIWQGNVAQFNESGTYLMGWFRDYLWLNSSQLINGYNPFGVNALSPWAWMFLFGHLIWATGFMFLISWRGYWQELIETLVWAHQRTPIANLVGWRDKPVALSIVQARLVGLTHFTVGNFVTFGAFVIASTSGKFG
>A_OM-RGC.v1.000486660
VAGLAPNVSFYLDEQPLAQPGRNLDVYAADVARIEVLSGPQGTLFGASSQAGVVRMITNKPKMGVSESNVEFEMRFTPEGDTGSKVEAMTNIPLGENTALRVVAYMDDKGGYIDQVAGKVDASESARFRPAGTVRQNGLPVSGSRAGFQAGADLSGATLIPAVAIVEENANDSEYQGFRASLAQDLNDQWTANLVLAHQTVEADGVFFADPTLGDLEIQTYTANSIDDEYDNMSLTLEGMIGDLEVVYAGAYTDRETNQMVDYTDYLFVGQYLPYYICDYYVTYTKFAPGNVPTGTCGAPNLLVDSTTNTEVKSHEIRINADISDTMSLTAGAFMSETELTELNLFTYPSSVDNDITYACNYALTDTSVTGSINNASPGWFSAGPFCEPVIFFNDIKRTDDQKGFFGELNIAMSDSSELTLGARWYDIEVDFEGSANSSFYNGFGAPDTQQFGSNLSAQYAPGNANGYPDKATTDGVIGKVTYSWNPSDEVMYYLTWSEGFRPGLLNRPVGRTAKDANGNVIYTVPPAIDSDEITNYEFGWKTVLMDGQLRFNGSAFFVDVEGLQTTVFDPSIVNLFFSDNAADGEITGVEGDFTYYADKPGLTVSGAFSILDTEITKKLVPTNDVIVGEELAFAPGFQANIRVRQEWEMANGYTGHAQFQLTHSGDSYSDVMEMNKAIQEQYSYIDLRVGMSDGETTAEFYIDNVTDTRAEISNTFVFDRQRVAYIRPMTMGIRYKRSF
>A_OM-RGC.v1.000488503
MATPQLSPGVLVREVDLTVGRAENVLDNIGAIAGPFAIGPVDEPIDISTEQDLISTFGKPISTDAQYEYWMSASNYLSYGGVLKVVRTDDTQLNNANAGVGIASTTSLKINNYDDYQQNHKESDNTFTYAAKNPGAWGNGLKVCYIDDFADQTVGIATTSLSQAGAQIGFGVTASLSGVVIPGTGTTSEFTGFLKGIITGLTTDSSGNSSTIDIKVVSRVETVGTGSTETKIDYAEGTSFAAFGTGTGLNIVNNAGVNTTGIIPNKVYTPGTAVDWYDQQTLGLSNSTLFWKSIAPRPTSNVFVTDRNGKNDGIHVAVVDDTGSITGIKGNLIENFLNLSKAGDAISDYNAPTKNYYKDYIADFSANVYSGYNLSSGITTSGGSTCVPRASGFSTDFTPVTTGDGLFGLDSQDVTFSVLGNKTFTLGGGVDYSAANGMKAELSSLITSYQLFENKDEIEVDYLIMGPGCTNESDSQAKANYIISLANARKDCVAVVGPHRANLVNITNTTTQTNNLINYFAPLQSSSYAIFDSGYKYQYDRFNNIFRYVPCNPDVAGLMTRTNLVAFPWFSPAGQQRGVINNSVKLAYNPTKAQRDKLYPNRVNSFITTPGIGTLLFGDKTALGYASAFDRINVRRLFLTIEQALERAAQAQLFELNDELTRANFRNIVEPFLRDIEAKRGLYGFLVICDSTNNTPDVIDNNEFRADIFLKPAKSINYVTLTFVATRTGVSFEEVAGRV
>A_OM-RGC.v1.000488737
MPINLASPGIEVKEVDLTIGRVQTATTKTAAIVGAFAKGPVGQPTLVENEQDLIDVFGEPSATGKQFEDWMVASSYLSYGGVLSVVRADDDDLFNAYCGVGTVGDRKKIKSLEDYNNNGYDENTIVGVDVIARNPGSWANDLKVAICDSGSDQILTIGAGHSLNVGTGITMVASGTKINAGSTETLDGYFKGIVTEKDINGQVSVKFVSHVTAAGVETARDYEPNGTYSFPTSGQLYSYQVGDGSSIGAETVTAQKDWFDAQTIDLTNGKIPWNNIADRPGTSRFASARSSRFDEVHVVVIDDKGTISGNSGTILEKHVSLSKAKDAEFSAGSTSYWRKFLANNSGTIFGGSSPTGITTTNIVGVATNKFNAHSSDNDWDQNAQGISFAGIGATTFTLGTNKQQGDVAGISTNYAGTDYDGGSDITASGALTVPLSGKVTGYELYENTEEFDIDFILMGGGSMTKSSVQALASEIISVAEIRKDAIAFVSPSRADLIVDTVGSASINPSNTVTDNLKSFYSSIQSSSYAVFDSGYKYMYDRFADTFRYVPLNGDIAGMCARNDINNFPWFSPAGTARGAVLNAVKLAYNPSQTQRDQLYTNRINPVIFSPGSGIILFGDKTGYGKASAFDRINVRRLFIYLEDAISAAARDQLFEFNDEITRTNFVNIVEPFLRDVQAKRGITDFRVVCDETNNTAAVIDNNEFVADVFIKPNRSINFIGLTFVATRTGVSFDEVIGTV
>A_OM-RGC.v1.000492892
MATPQLSPGVLTREVDLTVGRADNVLDNIGAIAGPFKIGPIDDPIDISTEQNLINTFGKPMSTDSQYEYWMSASSYLSYGGVLKVVRTDDTNLNNANAGVGIASTTSLKIKNYDDYVGFYTGATNFTYAAKNPGTWGNGLKVCTIDDFADQRVGVATTALGLAGATIGFGVTASLDNAVIPGTGSTSGFTGFLKGIIVGLNTDASGGSSTIDIKIVSRVETVGGGSTETAVTYQEASETRAFGTAKALHFVNNAGVNSTGLGAASAVYTPTTAVDWYEQQTLGLTNATTFWRSIAPRPVSNVYVTDRSGKNDGIHVVVVDDQGSVTGIKGNIIEKHVNLSKAGDAISNVNAPQRIFYKDYLADFSANIYAGYNPSNALDAHFGTMPRATGFSTDFVQVTTADGLWGQDAQDVTFAGMGNVTYTFGGGVDYSATGGMKAELSNLITSYGLFGNKDEIEVDYLIMGPGCATEPESQAKANYLISLAEDRKDCMATVGPHRENLVNITNTNTQTENLIKYFSSLSSSSYATFDSGYKYQYDRFNNEFRYIPTNADIAGLMTRTSIVAYPWFSPAGQQRGVINNAVKLAYNPNKAQRDRLYPARVNSFVTTPGIGTLLFGDKTALGYASAFDRINVRRLFLTIEQALEKAAQAQLFELNDELTRANFKNIVEPYLRDIQAKRGLFGFMVVCDSTNNTPDIIDNNEFRADIFLKPAKSINYVTLTFVATRTGVSFEEVVGRV
>A_OM-RGC.v1.000493248
MKLVVLALAAGTAYAECPNACSGHGTCGTFDECICYPNWQEADCSGRTCPFVPAHVDTPKGDLDGSADALSGTGTSVVYGSTVYPHGTTEQYPLMVDSANNVLTNTGHAYAECGNKGICDRKSGECDCFPGYAGAGCQKAACGDATCSGHGVCMSAQDLAAADHGNVYNLWDSEVTMGCKCEPGYSGPTCESKMCKHGLDPLYIDDDYMTIRAPTARVLLQYVNTTDSRADGAASAEARDDLGNADADGKEVTGLSITGTYAIKFYDAFGEDYQTDPLAATAGCSEITAALESMANDVVPSGSVVCSEIKAGAGVDVNSRNKVEYDLTFTENLGDLKPIEINANLDGTRSSVYAIGHQGADNKVKFDVDVKVLANAEGISGENIDYFPTMCDGVTLQATAVADAGAGNSGGSSEVEAGGFAYASGTGFDAAAVKLLKACLGDADGDASNNLEVYNWDYGLTNTTWHPHVVKLTKTPTARTTAGVTDDYDAGKYYLAYYGAGKEGDATERFYFSGLPEVGVDMSVFTTDGTATVLANRTSGQGRDSNPSGNIDRDVTASVTARFAKYSTTVYTSADVSCDSNHLNACLNKGDKVLLPYMPVAQDGVKVSVADAAASANTGNLYTVVKVGVDAPSASTGTTEDRFYFVVDKAINWDGSATAARSAFRGSVMDEGDTSGATAGTQLVGIHSIVKFEPGPTSYEFVQQCSGRGLCNGDDGLCECFTGYTSDNCDQQSALAV
>A_OM-RGC.v1.000498242
MAGIGLVSPGVKVREVDLTVGRIDSISDQTGAIVGPFERGPVLEPLLIENEQDLIDLFGKPSLNDRQYEYWYTASNYLQYGGVLRVVRADGASLNNANVGGMPTTHPTGIGSTSSLKIKSFDDYQNNYEDATTYRLAARNPGAYANGMKVAYIDGAADQQLHVTPHVVANISVGMGVTQPISGTIVGPGTTSTADGYIQGIVTGVGASTVDVKVTNRVSAAGTIFPATYTEDGIFAFTTGTKTSNTLPGPGVLFSSNSSTIANPDAGISTCATVFQVDDWYDNQFIQLKNGALQWREIAEKPGTSGFAAARNSSNDELHVVVIDDTGKISGSTGAILEKFTFLSKADDAKNSFGDAIYYKDKISESSDNIYVGIATGNGSIASGFTTAFTATNTAQNTWSQDTQDVDFNFVGNKLYELQGGKDYSGVSTEGGYSTSLGNIIGGYEIFENEAEYAVNFLLNGPGITGSQTESQAKANKLIAIAEQRKDCLAVISPNRETVVNVNSAKTQTTNVVQFYDPITSSSFAVFDSGYKYQFDRFNNKFQFMPLNGDIAGLMARTSEEQFPWFSPAGPQRGNILNTVKLAYNPNKVQRDTIYVKRINPVIFSPGGGFILFGDKTGLAIASAFDRINVRRLFLNLEARIEIAARTQLFEFNDDLTRTNFRNIVEPFLRGVQAKRGLSDFLVICDETNNTPDVIDANEFKADIFIKPARSINFIGLTFVATRTGVSFSEVAGRV
>A_OM-RGC.v1.000499274
MSNTIRIKKRASGGGNTGGAPSSLAPSELAFNEVDLKLYYGFGDNGNTPPSASSIITVGGTGAFFDKATTRSANAILAGPTTGSAAAPTFRSLVAADIPSIAHTKISDFDTGVQTNRVDQLASATNPVTGVTPTADAHFATKGYVDGVAQGLDIKEAARVATTANITLSGTQTIDGVSVVADNRVLVKNQSTASQNGLYLCKASTWVRTDDLATGADASSVFVFISEGSTQADQGFVCSTDKGSAVVGTNNLTFTQFSGSGSITAGDGLDKSGNEFSVDLKANGGIVIESTEMAVDLSASSITGTLAVGDGGTGATSASAARTALGLAIGSNVQAFDAQLSDIAGLTPSDGNFIVGDGSNFVLESGSTARASLGLAIGTNVQAYDADLDNLSSMQSGASSALAAITSTELQILDGATVTTAELNLLDGVTATTSELNILDGVTATASELNILDGVTATATELNKLDGVTATTTELNYTDGVTSNIQTQLDAKQASNSKLTELATMGANTASALADLTQAEVQILDGASVTTSELNILDGVTATASEINLLDGVTATTAELNYTDGVSSNIQTQLDNKQALDADLTALSGCQSGAAAALALLTSTEVEILDGATLTTTELNYVDGVTSAIQTQLNNKQASDAQLTELATMASGTASALADLTGTEVGILDGATVTTTELNIMDGNTSATSTTLATADRMVMNDNGTMKQVALSDLVTFLEDGEDTSGFEVNGGTF
>A_OM-RGC.v1.000499296
MATPQLSPGVITREVDLTVGRADNVLDNIGALAGPFKIGPVEEAVNIATEQAFINTFGKPISTDAQYEYWMTGSSYLSYGGVLKVVRCDGSTLNNANSAVGYAATTSAKIKNYDNYQNTWSGEAVEYGYAAKTPGTWANNLKVCTIDDFADQTLGIGTTNVSAWCQVGYGVTKAITNKTLAGVGTTSGFTGYLKGIVTGIVTDSTNSVSSVDVKIVSRVSSAGTETDIPYGIGNSLSSFLKDDTMWFVTNAGVNTGPTGANATAGTAAVTAVDWYDQQTLGLTNSLVYWKTLAPKPITTPYVNNRNGANDAMHVVIVDDLGTVTGIQGNLLEKHTNLSKAADAISQVNSPQKIYYKNYLADNSEYIYAGYNQSQAEDSYWGTNPVATGFSTSYTKVTTGGGLWGLDAQGITFNALGNKTYTLTLGKDYSAAGGFKASLANLNTAYNLFANKDEIEVDYLLQGPGLLVEADSQAKANQLLSIAGDRKDCVACISPHRPNVVDLTNSTDQTNNVLRFFSALSSSSYGIFDSGYKYTYDRFNNKFRYIPCNGDIAGLMVRTNINAFPWFSPAGQQRGILNNAIKLAYNPTKAQRDLLYPERVNPVINQSGTGVMLFGDKTGLSYPSAFDRINVRRLFLTVEQALERSAQSQLFELNDQTTRSNFINIVEPYLRDIQAKRGIYDFSVICDESNNTPDVIDNNEFRADIFLKPTKSINYITLTFVATRTGVSFEEVAGR
>A_OM-RGC.v1.000499700
MGFQVSPGVNVTEIDLTTIVPAVSTTEAAFAGHFRWGPVELANLVSSEEELVNTYGKPDGTNFETFFTAANFLAYGNKLYVSRATATTALNATVLQNPATAVNSSNTSHTIRIKNEEHYDNDITVPADASFLARYPGSLGNSLKISVCDSSGAFESTVSNTMTGGDTAKVEIAVGNTELVITAQDTKASFTQTSNVTVAQYLLAQNTAANIASSFAVGDIIRLGNSSIGFTEKRVQAIGSTTTSGALTNSDADTQFTATANITLETKYALSTDFTANLQATSITRKWQFAQNFEKAPGTSLWCNNVANTADASDELHIVIQDEDGAISGVRGSILESYSNLSRASDAKNESGESIYYYDVLHNQSRWVYNGGKKVRPDSETQNSTAGYANTGVNLSNSAVTNTVPYSRSFTIGRDGGTANVTAHQLTGESDSGEGNVAIGQLTTAFDKFKNAEEIDISLVLQGKARGGTHGHQLANYLIDNIAEPRKDCIVIASPAKGDIINNFGDEAANTVDYRNALTSSSYGVLDGGYKYQYDRYNDVYRYVPYNGDIAGLIVRTDNLRDPWYSPAGFNRGILKNVIKNPYNPDKADRDILYKNGVNPIVTFPGQGTIMFGDKTLLARPSAFDRINVRRLFIVLEKAIATAAKFTLFEFNDEFTRAQFRNLVEPFLRDVQGRRGIFDFKVVCDETNNTGEVIDRNEFVGDIYIKPARSINFIQLNFIAVRTNVEFSEVVGQF
>A_OM-RGC.v1.000500187
DLTVGRADNVLDNIGAIAGPFRIGPIDDPIDISTEEDLINTFGKPLSTDAQYEYWMSAASYLSYGGVLKVVRTDNTNLNTANAGVGVASETTTKIKNYDDYQASWTSTADFSWAAKTPGSWSNGLRVCVIDDLADQTIGVTTTSLGDYGIKVGHGVTSALINEVIPGAGTTSTFNGYLKGIITGVSTDATDGASTFDVKVVSRVTGAAGTTGTYAETKIDYKESTSYSSFQASDTLWFVDNVGVNTGAPNAPNTAVSASAASVADWYNAQTLTLDNATIYWKSIAPKPVSNVYTTDRNGEGDAMHVAVVDDYGTITGIKGNVLEKHVSISKAVDSVSSVNSPQKNYYKNYIADFSDNVYAGYNPSNAVDSYWGTEPRATGFGTAFTAYTTAQGLWSQPAQDNTFSAIGNVTYTLGGGEDYSAGIPITGENGGMTATLGDLQTSYKLFENKDEIAVDYLIMGPGLGAKNQSQSKANYLISLANERKDCVAVVGPHRADLVNITNTTTQTDNLVEYFSPLSSSSYGIFDSGYKYTYDRFNNEFRYIPCNADVAGLMCRTNIVAYPWFSPAGQQRGIINNAIKLAYNPTKDQRDILYPQRVNAIITKPGTGTMLFGDKTALGYASAFDRINVRRLFLTVEQALQRSAEAQLFELNDELTRANFRNIVEPYLRDVEAKRGLYGFLVICDTTNNTPDVIDNNEFRADIYLKPAKSINYVTLTFVATRTGVSFEEVAGRV
>A_OM-RGC.v1.000501347
MAEKIVSPGVFTRENDLSFVQQGIGAIGAAIVGPTVKGPAMVPTKVFSYTEYQTLFGDSFKSGSDYFQYFTSITAKEYLKHGGPLTVVRTLAGTYSNATASSHLAKTSTPLVVPVVYTWSLADGAMNQTYNIVDGTLIQYTASNGTAYLFQAESGVIPANNPTYPTNAAGTTKGIYYFAIGAALDVDGGQALHSTANNFYAGNTGSGGGSFNTITGDTLTSASFDTSQPIVTWQITGSTSAVGDITIISGSNTSQSLEGGIAGGASTTFTASVGGIGIQSGVPKALSNQGVATTFDNFTASFHLKTIGDGEVMNSTPINDLNVIDVGANDLYTWGNRKYGTKDNLRWEVNTVSQTKGTFTVLIRRGDDTSKRKVILETWNGCSLDPGANNYIGNVIGTSFNMIDTSGATPFIQPAGSYPNRSKYVYVDEATVLQTVDYLDDNGDLTDVTATGSLPLESSGSFGGGKDGDVQHPRLMYENYTQTNVQGLNLGLGQTGNQAYLDAISLLGNQDEYDINLLIAPGVDDNNHNNIVEHMLTTCEERGDMMTIVDPVPYGMALANAVTEAQGKDSSYGAMYWPWVQIADSQTGRYIWVPQSAMMPGIYAFNDKVAAEWFAPAGLNRGGQEIVVQAERKLAHADRDTLYEGNVNPIATFPGEGVCVWGQKTLQKKASALDRVNVRRLLINLKKFIASVSKYLIFENNTATTRNRFLSQVNPYMESVQQRQGLYAFKVVMD
>A_OM-RGC.v1.000502342
GEEKMPLNLASPGIVVREVDLTIGRVDTASDKRGAIVAPFAKGPVDEPTIVESEQDLLDNFGEPYSTDKHFEHWMVASSFLAYGGSLSVVRADDAQFANGAVGTAATIKIKSLDHYNDLGYDGTPIAGKSIVARNPGSWSNGVKVAIIDAKVDQTLSGLDAASPAGKSAVAVGYGITQDMTGRVISGAGSTSAATGYLKGIVTEVDAANNKIGVKVLEHINSAGVSTTVDYTPQGIYSFNASGNVAIHTTGQAVAYASTSYTGREDWFGAQTITLSNSSVQWDQIADRPSTSTFAAARGVRFDEVHVVVYDDKGTITGNAGTVLEKHVGLSKLTDAEYSIGSPSYWRKFIANQSDYIFAGGSGEIGLTTTGYSSGYTLDTDGSWDQSVEQNQNGFFDAAGNHTLTLEGGKDYNGQVGIGNSGALEVSLAGLRSGYELYENKDTYSADFLLMGSANHDIYTAQALANKLIAVAELRKDAVAFISPYRGAFLADASAGTVVVNSDAEITDKIIEFYSPVTSSSYAVLDSGYKYMYDRFSDTFRYVPLNGDIAGTCARNDINNFPWFSPAGTSRGGILNAVKLAYNPSQIQRDKLYSNRVNPIIFTPGGGITLFGDKTAFAKASAFDRINVRRLFIYLENAISAAARDQMFEFNDEITRTNFVNIVEPFMRDVQAKRGIFDFRVICDETNNTASVIDNNEFVADIFVKPARTINFIGLTFVATRTGVSFEEVIGSV
>A_OM-RGC.v1.000503691
MATPQLSPGVLVREVDLTVGRADNVLDNIGAIAGPFKIGPIDDPIDISTEQELIDTFGKPLSTDTQYEYWMSASSFLSYGGVLKVVRTDDTNLNNANAGVGIGSTTSLKITNYDDYVGFHTSDNSFTYAAKNPGTWANGLKVCTIDDFADQRVGIATTGLADAGATIGFGVTASLDNAVIPGTGSTSGFTGFLKGIIVGMSTDVTGGSSTVDIKVVSRVETVGGGSTETAVTYQEGSNTRAFGTSVGLHFVNNSGINSTGTNPSDTVYTPTTAVDWYEQQTLGLTNATTFWKAIAPRPTSNVYVTDRNGKNDGLHVVVVDDAGTITGIKGNILEKHINLSKAGDAISNVNAPQRIFYKDFLADFSANIYAGYNLSQAHDAEHGTTPRATGFSTDFVQITTADGLWGQPAQDVTFAGIGAVTYTFGGGVDYSSTGGMKAELSNLITSYGLFANKDEIEVDYLIMGPGCATEAESQAKANYLISVANDRKDCIATIGAHRTNLVNITNTNTQTENLINYFSSLSSSSYATFDSGYKYMYDRFNNEFRYVPTNGDVAGLMTRTAIVAYPWFSPAGQQRGVINNAVKLAYNPNKAQRDRLYPARINSFITTPGIGTLLFGDKTALGYASAFDRINVRRLFLTIEQALERAAQAQLFELNDELTRANFKNIVQPYLRDIQAKRGLYGYMVVCDSTNNTPDVIDNNEFRADIFLKPAKSINYVTLTFVATRTGVSFEEV
>A_OM-RGC.v1.000504866
MAIQLVSPGVLIREVDLTVGRADNVLDNIGAIAGPFELGPVDDPITVETEQDLINTFGKPLSTDSQYEYWMTASSFLSYGGIIKVARTDDDDLKNANAGVGIANTTTLKIKSYDDYQSNYTNATDFYYAAKNPGTWAKGLKVCFVDDFADQTLTVSSTSLAGSGVTVGYGITAPLSTVLPGAGTTSSFTGFLKGIVTGVSTDAVGGNSTIDVKVVSRVETVGGGSTETKVDYTEGGIYAFDTTQALFTTLPAGTVDSSSGFTPSAVADWYDSQTLQLDNATIFWKSIAQKPVTNQYVVERGAYNDAMHVVVVDDSGAITGIKGNILEKHVSLSKALDAENTTGAGQNIWYKNYLADFSEKIFAGYNPSIAFDALRLTGPVNTGFADTQFTAISNADAQWGQNAGDVRYFAGIGATTYALKGGNDYTAANGFKATLGALITSYNKFQTKDEIAVDYLIAGPGCDTRAESQAKINKLADLAENRKDCVAVAGPQRGDVVNITNSATQTSNVIATLDGANSSSYLILDSGYKYMFDRFNNEFRYVPCNGDIAGLMVRTNREFFPWFSPAGQQRGVLNNATKLAYNPTQAQRDSLYTKRINPIVFRPGIGIMLFGDKTALGYASAFDRINVRRLFLTVEQALERAAQAQLFEFNDEITRANFINIVEPYLRDVQSKRGLYDFLVICDETNNTPDVIDNNEFRADIFLKPAKSINFVSLTFVATRTGVSFEEVAGRV
>A_OM-RGC.v1.000506854
MAIQLVSPGVLIREVDLTVGRADNVLDNIGAIAGPFEIGPIDDPITVETEQDLINTFGKPLSTDSQYEYWMTAASFLSYGGILKVARTDDDDLKNANAGVGIANTTTLKIKSYDDYQSNYTGATDFYYAAKNPGTWAKDLKVCFIDDYADQTLTVTSTSLAGSGVTVGYGITSVLSTVLPGTGSTTSFVGYLKGIITGVSTDAVGGNSTIDVKIVSRVETVGGGSTETKVDYTEGGIYAFSTSDSLFTNLPAGTVGSSALTPTAVADWYDAQTLQLDNATIYWKAVAQKPVTNQYALERGARNDAMHICIVDDTGDITGIKGNILEKHIALSKALDCESSGNAGQKIWYKNYLADFSEKTYAGYNPSIAYDSMRLIGPVNTGFGGTEFSAISNADAQWAQNAGDVKYFAGIGATTYALKGGNNYTSANGYAATLGALITSYNKFQTKDEIAVDYLINGPGSDTRAESQAKINKLADIAETRKDCVAVAGPQRGDVVNITNAATQTSNVIATLDGANSSSYLIIDSGYKYMFDRFNNEFRWVPTNGDIAGLMVRTNREFYPWFSPAGQQRGVLNNATKLAYNPTQAQRDQLYTKRINPIVFRPGIGIMLFGDKTALGYASAFDRINVRRLFLTVEQALERAAQAQLFEFNDEITRANFVNIVEPYLRDVQSKRGLYDFLVICDETNNTPDVIDNNEFRADIFLKPSKSINFVSLTFVATRTGVSFEEVAGRV
>A_OM-RGC.v1.000507141
NGGTNIGNETDWIDAITRNGSTEIHNFAASGGSGNTVYRVSANVKEVEGILNNTGYKQLNSRAAISTTAMKDKLKIDFNISYTKRDADRGDERAFEFAQFYNPTAPIYGADSPFAFNAAQFGGYFESLGLFRSYNPVAIIEQTRNTRNSTDFNYNVNLNYDLTDSFDITVRAAEQRTTSKDQLYRPTTLLFEGNAVSPTRRGFASHGTYDLSTQVYEVFGTLDKTWGETQMVITGGYSYNQINSNGMYMSLGDFPDNSLDYSDAIQNSQDLLNDGYVQANSYASPDEKLIAMFGRLNLSFSNLFFNASLRREGSSKFGVDQKWGTFPAFGVGADLNSMLGLSFDKLKVRLGYATTGNIPGPNGLSVPVRDFVYAGGGSAGGATALARAANPDLKWEEKAETNFGIEFDKGALSIDLDIYSRNISDFIIDRQVDVAEFGVGRRWENAGEVTSKGWELAVGYDVINNGNMMYNTGVALSSNEVTLDAYPIDRAQYGYLGSPGQNAVTMIRVVVGEPLGQIYAPIFTGVDANGGPIFEDVTGNGELNTDAGNVLQEDYDGRVVGSAYPDLELGWSNMITFGDWSINAFFRGAFGHSLINTFRAFYEPNVPSQTSYNQMNTSLREPSLGVAQYSSLYVEKADFFMLDNLTIAKRIDFGADRIIKDAVVSFSATRPFIMTSYTGTDPSPELYDALGGGDETSGTATGGAALLAPGIDRREDYFASKSFALGLKLNF
>A_OM-RGC.v1.000511525
MATPQLSPGVLVREVDLTVGRADNVLDNIGAIAGPFPIGPVNDPIDITTEQDLINVFGKPISTDAQYEYWMSAASYLSYGGVLKVTRAAGSTLANANAGSNAASATMTGAARIDNYDDYTNNHQDTDNSFTYAAKNSGTWADGLKVCFIDDAADQTVTLSAIPTGSTVGQGVSVSVPNNTVIPGTGTTSAFSGHIKGIITGIDAGTKKVDVKLTSRVATDGTETAIDYAEGTTYASLTTGAGFNTLSVINAAGALVGTTATISASVDWYNQQTLGLTNSTIFWKQIAPKPTSNVYVTDRQGKGDGLHVVVVDDKGTISGIKGNLLEKHISISKAKDAVSSVNAPQKIWYNQFLADYSSNIYAGKNPSAAADSYWGTTPLATGFSSGYTPVTTGAGVWGQNAQGIKYSALGNVTYTFAGGVDYSATGGMKADLADQITAYNKFNNKDETAVDFLIMGPGCDTQAESQAKANSIISIANLRKDCVATVGPHRSDVVGLTNTDTQTDNLVKYFSPLASSSYAVFDSGYKYTYDRFNNKFRYIPTNGDVAGLMCRTGINSYPWFSPAGQQRGIINNAIKLAYNPSKAQRDQLYPQRINSVITQPGIGTLLFGDKTGLGYASAFDRINVRRLFLTVEQALEKAAEAQLFELNDELTRANFKNIVEPYLRDIQAKRGIYGFLVICDTTNNTPDVIDNNEFRADIFLKPAKSINYVTLTFVATRTGVSFEEVAGRV
>A_OM-RGC.v1.000513206
MKKGLLSLLAVALTVVGCQNYDDQFDELSDQITALSSTVQGLSSVADQITALSNTVNGLATAASVTTLAGDVTTIKAAVEALQASLADVATAADLATISSTLGDVQADVKELLAANAVINQNITINNVATLEYVESLISTDADDPNVIVNGTVVVDVDETAFTGGAAQIARIKAVTDKLATSLKTVTITNTYSPSTVLSFANLAFVDNDLVINGNTNLADGDTGNDVLRTVTGDLTISNITGDIDLGLLTSADDVVVPGGVGVTALRMGSITAASLSTAGAAKGHLNLVSATQVDGGSSAVASLVADYATDVDLTAAATLTISALRAATIDIETTSLPGGFSITASGTTIVHLDKLASVGAAITTNKLAQLHLPALTSCTTMTTDAIIMDLSKLATQAGSGGVITNKEILNFNAPLLDVSRVVSIVKATDMTVKDVSATADAGKSIYALALKNLTISALAATNSVSFDKAATVFPALVNLNVTGVDVGSGPYISKQTNTVSITSDVLTDLTVAGTINNVNLHGAAKLANLTTSGYIRDFGLLGASIITSADIGHDHIEGSDAASFRITGATKLTSVAPTALDEVGTVTLTDLPAMTTLNLASMATLPILGGYTITISNTGLSASYAIATEATTTTGAFSDKIYSDDLMTLKPLMTLAAATSAVTYTLAGDMISNVSTRTFDSAGVAGAASTSTETLEVVLMTLGGQFRAATAISTPVSEEDFAHVAAE
>A_OM-RGC.v1.000514486
MATPQLSPGVIVREVDLTVGRAENVLDNIGAIAGPFKLGPIDEPYDISTQQELINVFGTPMSTDRQYEYWMTASEYLSYGGVLKVVRTDGSTLNNANAGVGAASTTASKIKNYDDYEENFSSATNFTYAARNPGTWANSLKVCTIDNFADQTLGITTTDPSALGVAVGYGITSSLSSVPIPGAGTTSTFNGYLKGIITGVSTDATNSKSSIDVRIVSRVSTAGTVYPITYQENNPSQAFEAADTLSFVTNAGVTSTTTIAALNANDWYDSQTLNLSNSTIFWKSIAPRPVTSNYVSTRGGKNDSMHVAVVDDTGAVTGISGNLLESWSNLSKASDSEADGDAPTKTYYKSYLANNSNWIFAGYNPSSANDSYQGTTPVATGFSTAYTAVSRGDGLWGQEASGVTYSAIGNKTYTLGGGVDYSANGGMGATLGSLSTSYELFANRDEIAVDYLMMGPGLGSEIESQAKANKLISIAELRKDCMATISPHRENVVNVTTSTAQVNNLLKFYSPVTSSSYAVLDSGYKYVYDRFNNEFRYVPMNGDIAGLMVRTSIEAFPWFSPAGQQRGNINNTIKLALNPNKAQRDILYGSRINSVINQSGQGVILFGDKTALGYSSAFDRINVRRLFLTVEQALEEAANDQLFEINDDETRANFVNIVEPYLRDVQAQRGIQEFSIVCDETNNTPAIIDNNEFRADIFIAPTRSINYVTLTFVATRTGVSFEEVVGSV
>A_OM-RGC.v1.000516903
MTAGRLAASKPGATTNTILYSPDIDNSASVVLTAANQSGSGVSYRAALRDYDQILTLDGDETTALEFTKGNPVSEYKLKISPGISFTDATPGADITTQNGGTAKLLDVFKDTALLERWVKVEKLLETTGDNASLTGIFQLGETVTGGTSGVAGVLRSLDTESGTFHVAIADVASGATAVNVSRNTGLADAARLMISDTASETGTEIISIDASGINTTTNVLTVTRGVYGTTASAIPAGAFAKCFIDSATTSTINEGATFAAGDTTLTLADATGFLEGGFIQIGNETIQVSAVAGNDLTVVRGQYGTSAVNHNDGVTVTQLTDAGDYHLNFYTEGETITGGTSNATLPLNFSQLSNPITNQDRFIVAEGAIGGTYELYLNKNLNNERTYRFWQTDASNTGHPFRLSEETDGTQSLSGTEYTTGVTKVGTAGQAGCYLEIEITANSPLSLSSYAEPAVANTADSNAGFGWSLNIVSAPAYEEIFIYKLRGAPFNAADQFTLGETTYTVEAAGVTPGAWGYVHSFDKALNLLKVSLDGDSAAFAAGGQIYDTPTIVNENRVMATIVAGKARTLDSVSGADASRAAGTYTGLAPTGGNGTLLKVDVTVDGAGAATVTLINGGKNYQANDTVTLTDSVLGGGGGASLTFDVATIGTGQSIGATATTYANDEDYFAYGKAVAANAVDRTTGIVVGPGQNILVYSSAADISYNVTGFESQSDDYTQILNSKTTG
>A_OM-RGC.v1.000520198
MTARETNLVNAFETTLAAQLASGGTSMNLTDDPGIDAPVYFVIDPDNDSNREVVLWSSGTNHAAATITRDIDGKHGTDPTHAAGTQVRLAVVKQHIEEAHDAIQQGFVLEDGDGTEVTIAPSVASGVYTQREVKFIDSGGLDINWTDTDAGTDGDPYDLTFTLDLNGLTAGTVDIAADSIAIIDADDSNLTKKESLADVIAAIDGTGLTASSGVLSVDASQAITALTGGDLTIYDDTNNADVSLKMGTSATEALSIEVLNGSSNKTAEEIKISTSTASGTANHGKISIYIDDTEILDIDDGGIDMASGKTVAIDGTDIVAHTAGALIDFDGTDIDVDLSEAAEAAIADGDYVLFLDGGATGTAAKEAIADVATLFAGTGLTASSSVISVDASQAITALTGGDLTIYDDTNNADVSLKMGTSATEALSIEVLNGSSNKTAEEIKISTSTASGTANHGKISIYIDDTEILDIDDGGIDLASGMTFAIDGTNLPTVGGDSLNSVAAGAVNQAADSIVFIDADDSNATKKESIADFVEAINGSGIDASSGTLVNAAIGKQSMWIPAAAMYPTASNGCAAIAAAETTAGRPDMYTLDFDASSDENAQFSVAMPSYWNEGTVTFQVYWTTAATDTDGVAWALSGVACSDNDTIDVAFGTAVVVTDDALGAAEDLCVTAESGAVTLAGSPAAGDLAYFNILRDVSDSNDDMAEDARLIGIKLFYTVDDVHEA
>A_OM-RGC.v1.000522527
MATTIKIKRSTGTSAPSGLTAGELAYTGGAGAQGGAGSRLFVGNPADGNNLIIGGKYFTDMLDHVHGTNTASSALIVDSNKKINELLSGNMVVTGSSNTISTSSGNLTIAPTGNLVITHGGTLDLSGQANAVTLIDNNAASFELKEASNSYIKLVTTNSSEAVVIGQDATFADDVSLISDAAVLNFGADSDVNLTHVADTGLLLNSTSVFQFRDSALSIGSSADGQLDINADTLLEITSPTVQFDTDGQVVSFGADGDVTLTHVADAALMLNSAMGLRFRDSALSINSSTDGQLDIDADTELEITAPVVDINASTSVNISNDLKLDSDSAVLGFGADNDVTLTHVADTALMLNSSMALRFRDSALSVSSPSDGTLAIAADTEVDITATTIDINGNADISGSLGVGSTTASTLKVSDLTNNRIVIAGTSGEIEDDANFTFDGTTFAVTAATDITGDLDVDAVNINGSTVSTTTSNTDLTLSPNGTGTVKVPSGYDDRSGLGALSLVTKGYVDAVKQALDIKDSVHVASTANVALTAGSSGLEAGDAIDGVTLVAGDRVLLKNQTDASENGIYVAVASGGTPARSTDANASAEVTSGMFVFVEEGTANGDQGYVLTTNNVITLNTTDLTFTQFSGAGQITAGNGMTKSANTLNVVPDAVTLSVTADEIKLKGDVTTTALGDLLIGKASDGGYKRLAVSTGGANQLLQINSSGNDLEFTNTIDGGTF
>A_OM-RGC.v1.000528128
MPLNLASPGIVVREVDLTVGRVDTASDKVGALVGPFAKGAVDLPILVETEQDLLDNFGKPYSADKHYEYWMVASSYLAYGGPLRVVRADDDDLKNAFSGTAGSIKIKSTEHYNDLGYDGSTITGVTVAARNPGSWANNLKVAIIDDLADQVLQFSTLPSNIQVGFGITQAVPPNTVVAGSGTTSLLTGYFKGIVTEVDTTLKKASVKILESVTEAGVSTSVDYQPNGIYKFGNTVATIHNNAGVATGTGSPTGNSDWFDQQAIQLTNSTINWNNIAERPGTSSFAEARDSRFDEVHVVVIDDTGEVTGNAGTILEKHLGLSKAKDGLYSLGSPSYWRKYLYNNSTNIFAGGAPAGIVTTSFGEGATNFTLSSDVGWDQNAQGIKYAGIGVTTLTLTGGKNYDGGSDEEAAGAFQVTLAGLAGGYQLFEDDNLNSADFILMGSANHTKETCQSLANKIISVAEIRKDAVAFVSPNRGAFLSDGSAGSVVVFDANQITDNVISFFAPVSSSSFAVFDSTYKYMYDRFADTFRYVPMNGDIAGLCARNDINNFPWFSPAGTARGAILNAVKLAYNPSQTQRDQLYSNRVNPIIFSPGGGIVLFGDKTGLSKASAFDRINVRRLFIFLENAISGAARDQMFEFNDEITRTNFVNIVEPFLRDVQAKRGIFDFRVICDETNNTAAIIDNNEFVADIFIKPARSINFIGLTFVATRTGVSFEEVIGSV
>A_OM-RGC.v1.000528492
MATTIKIKRGTGTSAPGSLSAGELAYTGGAGTSGNSGSRLFIGNPADGSVLVIGGKYFADLADHTPGTLTASSAIITDSSSKIDNLLVDNLQLNGNTISTTSGALTITTTGTLTVNHGGTVDASAQTNILSIKDNEAASLDIKEGSSSYLKFTTTNSSEKVVVGQDATFADDVSLISDAAVLNFGADNDVNLTHVADTGLLLNSTSVFQFRDSALKIGSSADGQLDIDADTLLEITAPTVQFDTDGQVVSFGADGDVTLTHVADTALRLNSGMALQFRDSALGINSSADGQLDIDADTELEITAPTVDINASTSVNISNDLKLDSDSAVLGFGADNDVTLTHVADTALLLNSSMALRFRDSALSVSSPSDGILAIAADTEVDITATTIDINGNADISGSLGVGSTTMSSAKVSDLTNNRIVIAGTSGELEDDANFTFDGTTFAVTAATDITGDLDVDSVNINGSTISTTASNTDLTLSPNGTGTVKVPSGYDDRSGLGALSLVTKGYVDAVKQALDIKDSVHVASTANVSLTAGSSGLEAGDTIDGVTLVAGDRVLLKNQTDASENGIYVAVASGGTPGRSSDADASVDVTSGMFVFVEEGTTNADQGYVLTTNNVITLNTTDLTFTQFSGAGQITAGNGLTKSGNTINVVPDAVTLSVSADEIKLKGDVTTTALGDLLVGKASDGGYKRLAVSTGGANQLLQINSAGNDLEFTNSIDGGTF
>A_OM-RGC.v1.000530986
MKKGLLSLLAVALTVVGCQNYDDQFDELSDQITALSSTVQGLSSVADQITALSSTVNGLATAASVSGLQGDITTIKAAVDALTASLADVATAADLGIISSTLADVQADVKELLAANAVINQNITINNVATLEYVESLISTDADDPNVIVNGTVVVSVDETDFSGGAAQIARIKAVTDKLATSLKTVTITNTYSPSTVLSFANLAFVDNDLVINGNTNLADGDASNDVLRTVTGDLTISNITGDIDLSLLTSADDVTVPGGAGVTALRMGSITAASLSTAGAVKGHLNLVSATQVDAGLSKVASIVADYATDIDFSAAATVTVQAARAATIDIAGTTLTGDLNVTASATTVVKAVALTSVGGSIVTGNLAELHLTKLSSTGTMTSGAKVMDLSALASQKATGASNSATAGSPITLSRITNFNAPKLDTSGVVSIVAATDITIKDHSARSRIYALAAKNMTITALAATNSVSFDKGATFFPALVDLNVTGVDAGSGPYITKQTNSVSITSDVLTTLTTAGSVNDVRLHGAAKLTSLSTSGYIRDFELIGATTLTTAGIGHDHIEGSDAASLRISGASKLTTVAPTALDEVGTVMLTGLPKMTSLDLSSMKTLPILGAYTITISSTGLSASYGIATAATTTTDAFSDKIYSDDLMTLKPLMTLAAATSAVTYTLAGDMITNVSTRTFDANGVAGTASTSTATLEQVLHALGGQFRAATAITTPVS
>A_OM-RGC.v1.000536813
MATIIKIKRTTGSSAPSGLEQGELAYVYDTSSASTGAGGNGLRLFIGDHTSTSNAAIEIGGQYYKLLLDHAHGTLTASSAVIVDSSKRIDELLIGNNATTGGTIKLNEGTNNGAHFIALKAPNSVGSSVTFTLPSADGSNGHLLTTDGSGNLSFAAPAASSFTISADSGSDDTFNTGETLTLAGGTGIDSTVSNNQVSFAIDSTVATLTGTQTLTNKTLTSPKINEDVAVTATATEINLLDGVTATTAELNILDGVTATAAELNILDGVTATATELNLLDGITAILDEDNMASNSATALATQQSIKAFVESQVTAQDLDFQGDSGGALNIDLDSETMTIAGGTGIDTSGSGNTLTVAIDSTVVTKTGTETLTNKTLTSPTLTTPKIADDGAITDAAGNEQIIFQQTANAVNAVEVTNAATGNGVKIGSAGGDANIDLILDPKGSGTVDVNTSRITNVTDPSSAQDAATKAYVDSVANGLDVKASVKLASTANVAGTYNNGAGTITAGSNGAISIDGVTPSASDRVLLKNQTDATENGLYLVTTVGDGSTAYVLTRTPDADAAAEITGGAFVFVEQGTANADNGYVFTHNGTPTLGTTDITVEQFSGAGQISAGAALTKTGNQLDVAVDDSTIEVSSDALQIKTTYPGQTSITTLGTIATGTWNATAIGATKGGTGLTSYSTGDIIRASGANTLAALSLGASGKILQSNGSNVVYGDIDG
>A_OM-RGC.v1.000538059
MPINLASPGIVVKEVDLTIGRVDTASANVGALVAPFAKGPVNTPILVENEQDLLDNFGEPAETDKHYEHFLVASSYLAYGGLLRVVRAADVDLTNGYVGAAASVRIDSLDDYNNKGYDSNTITNVVAAARNPGSWSNGVKVAIIDSQSDQTLTVGVSTLTVGVGVTQAVPPNTVVAGAGSTSVLDGYFKGIVTKVSGANVDVKFTAHVSAAGIETYKDYQPGGVYKFNASQILSYEVASNAGGGSTTTVASQADWFDAQTIDLSNATLKWSSVAERPGTSGYAEARSSRFDEVHVVLFDDLGTITGNAGSILEKHLNVSKAKDAEFSAGTPSNWRKYIANNSSQIFAGSSPAGVTTTNYAAGTWTYASDNGWDQDAQGISFAGIGATTLTLGGGKNYGGTTDVTQDGSFTVTIGDLSTGYELFENPDEYEANFILMGASNYSKEDSQALANKVISVAEQRKDAVAFVSPARNQFLNDTAAGAVTVYSNSQITDNLVSYYAPITSTTYGVFDSGYKYMYDRFNDTFRYVPMNGDIAGLCARNDINNFPWFSPAGTARGAILNAVKLAYNPNQAQRDTLYSNRINPIIFSPGAGIVLFGDKTGFGKASAFDRINVRRLFIYLEQAIKGAAKDQLFEFNDEITRTNFVNIVEPFMRDVQSKRGIYDFRVICDETNNTAAVIDNNEFVADIFVKPARSINFIGLTFVATRTGISFDEVIGSV
>A_OM-RGC.v1.000538129
SGVTGVKIKSYESYVDDYQTVANESITWKFAAKNPGSWGNGLKVCTIDAFADQIITVTVPQGTAEAPQVGMGITQQINDRIDVGSGSTSLYSGYMRGVVTGVTSTANGVNADYALSVKVTDKVNSSGTSSALSYEELGFKAASSTTVATTTSIGSTLGATDLLNDITITGITTENLNGDASKDIALGDVVTVTGSSTISIGAGATVIGIGLTTITVDRAITGIGTTSYTISRVTDVTTNVNQLYTKTDAAASGYEWVSSVNKDWYNEQTLGLTNSTVYWKTIAEKPGTSAYATERSSKNDEVHVVVVDESGSVSGIAGNVLEKFTYLSKATDGKISPAESTYYKDAIARKSEYVYVGYSTSGTASGLTDSGDNDYKFTATGVGNIGSNAQGVTFSVSGAETHSLGAGKNYTAADGYLATRGDIINSYNILKNPAEYSVNFLINGPSGGTDLWDSQAKAKALIAVAELRKDCIACISPHRGGVVGVPNPDTQTDNIIEFYNNLQSSSYAVFDTGYKYQYDRWNNEYRWIPTNADVAGLMAKTSINSFPWFSPAGTSRGALNGAVKLAYNPSQSQRDLLYPKRINPIIAQPGAGIILFGDRTGLATASAFDRINVRRLFLTIEETIGRAAKDQLFEFNDVITRSSFLNVVDPYLRDIKSKRGITDYVVVCDETNNTPDIIDSNQFRADIFVKPARSINFIGLTFVATRTGISFEEVVGNV
>A_OM-RGC.v1.000546319
MAEKIVSPGVFTKEIDQSFLPAGVQAIGAAVVGPTSKGPTGIPTVVSSYSEFVNIFGGKFSSGSGAYENSYKYLTNYAAQEYLKYADTLTVVRIGAEMTPATATVNNAVETGTVRSTGSLTLVTHASNESYKITQGTTEVTFVAQTTPNVDASDDSIRFFAKGAAIANTAAALATEIDAVVANGTLTGINADNAGAILQLSGSALGTGPDGIVFATASAAAPSVFGTTAGTNKFTMAGGANSSTAEPVFTLTTLSEGADQNSVGPQGTNNSLASGSENNIRWEVTSKNENKGTFNLIIRRGDDTSNRKSIVEQYNNLTLDPNSSNYAAKVIGDQVFTVRGAGGVDPFLQLSGSFPNRSKYVRIAVAKNTLNYLDANGNKRVAGSEDSLPVVSSGSFSGASDGNLQHPQQFYENVTDANVQGYNLGVAANGKNAYIDAIRLLKNQDEYDINLLSLPGLVDNHPNHATVLTEAVSMVEDRGDCFLVIDPVEYGQSISQATAKAESRDSNYVAEYWPWVKIPDNELGKNVWVPASTVIPGVYAFNDRVAAPWFAPAGLNRGGIDIAVQTERKLTHANRDTLYESNVNPIATFPNAGVTVFGQKTLQKKASALDRVNVRRLLIASKKFIASTTKFLIFENNTAATRNRFLSIVNPYFENIQQRQGLYAFKVVMDETNNTPDVIDRNEMRGQIFLQPAKTAEFIVVDFNIMPTGASFPE
>A_OM-RGC.v1.000551432
MATPQLSPGVVVREVDLTVGRADNVLANIGAIAGPFKIGPVEEAIDITTEQELINTFGKPLSTDRQYEYWMSASSFLSYGGVLKVARVDGASLNNANAGAPIGGVGLASTNSIKIKNYDDYQGSYTDITSAWTWAAKDPGTWANNLKVCFIDDFADQTVGLSTNDLNRFGFTVGAGVTWAYSGTEVGVGTTATVNGYVKGIVTGVSTDTGTTEASTIDVKIVSRVKTIGSGATETAIDYAEFDPHSSITSGDTIFAVNTSGINTDSGSGLLAAGLIGAAGTVTDWYNSQTLGLTNSTVYWKQVAQKPTTSKYSSDRSGRNDTLHVVVVDDFGDVTGIQGSILEKNTFLSKGSNTVSDVAAPERVYYKDFIAQQSSYLYPGWNPSQAVDNYFNTEPTSTGFTTTSGTKSLSFTPLATSAGLWGQETQGITFSAIGNVTYPLGDGVDYAASGGTEFKATLGSLSTAYDLFSNSDEVDVDYLIMGPGCTSEDESQAKANKLISIAESRQDCVAVISPHRANVVDVTKGENQTSNVVKFFSPLNSSSYAVFDSGWKYTYDRFNNQFRYIPCNPDVAGLMVRTEIEAFPWYSPAGQQRGTINNAIKLAYNPKKSQRDTLYEARINSIINQSGVGILLYGDKTGLNYASAFDRINVRRLFLTVEKALEGVANAQLFEFNDEITRANFTNVVEPYLRDVQAKRGLIDFRVICDETNNTPS
>A_OM-RGC.v1.000557558
IGGTMNVITNPAAQERGGKFKQELGAGSFLKTTINYNTGLMGNLAVSANLVRKTGEGVIDKTWTDAWAYYLGASYQMNETNRFELYAVGAPQRHGQNLYKQNAGAYDQAFATGMDGYDASAVDAEEGEFVDLGRNFNQNWAPVSSDYKGKQYWYMYGEGGLFGGGNVDRHSPDFLNERENFFHKPLVNLNHYMTINDQMRLNSIVYWSGGSGGGTGTYGDVARFDAAGVSDLSADGYKFYYGQSPWTWDWNGTIAANSSAGDDVVVFQTDTVSRGNKESIGILRNSINRQNTIGAISKLNYDLNEDVKLQFGLDWRTAGIEHAREVRDLLGGDYYVDYADDNAPDGKQVGLGDIIAYWNETTVDWLGFFGQGTYNSGPISAYGMAGFSQISYTYQDHFTVADAVVDHGDPITAVQFKGGAMYDLNENMSLFANYGLVEKPPIMDNVIYYDGTVASNPANENFTSLEGGVNYNAGNMTVKAGYYMTNWKDRNLTKSVTTGQGSSGDTDVIFLTGVNQDHSGLELQASMQVIDMLRLDASLGMGTWKFVSDATGNYQEYTDSGAVQTTYTYALKDLYVGDMPQTGMAFGATLTPISGLSIQALFNYYDKNYSDWSPDAREVDSDGVADREQVWMAPSYSKLDLHVNFDLTDMTGMPITAFAHVFNALDAVYVQDAVDHSQYNSWGDKVHAAHNAEVFLGTPRYFNLGLTYRF
>A_OM-RGC.v1.000557838
MGGGLMQLVAYGAQDIYLTGNPQITFFKVVYRRHTNFSMETISQTLDGNATIGTSQNESSCTISRNGDLIHKMYVVIPSANSENLIYGSEVVQSAELEIGGQRIDYHTKEWNNLWNELTLTTHKALGLRSLIAEHPVDSRAVMMQIPLNFYFCRNPGLALPLIALQYHEVKINFVFGSTSDTSGTSGIPIKFFVDYIYLDTDERKRFAQVSHEYLIEQVQIQSMSSDVVQELTFNHPVKELIWLTDINYNYNTALLKLNGHDRFEKQEEEYFQLRQPFDYHTAIPRINLPLISRIGELDELSSSSLIIAPEGVRNDSIPEGLVFEVATSKNIGNVAGYIPAGYDQRKYYMTTLNIPSKITAGANLDDLDTSGPCGVDNSNIDLAATPTLNLGINIGDENATNIYFIFNSDSCKDFKPDTLYKITFKTHSTDHHDHIYNETTLEESLNNSNNAKYGFLKSSNFVQIVKTTSTPPVKGNNTTMSNKFSVVQFTTRFENIHRLPLKNTGHSRYSSKPNVHGEIANKEGFSEWSNNDLNNSVSATSIYNDLGNWLIGSPTDVSNPTEYMDAENAHKSLKTNNTEWGGNDRNNSRIHSPLHRALDGFQYSLQDGGGITHQTLFYIESIHEISSENLTDNVNHSRCSRLNKKINVYSFALKPEEHQPSGTCNFSRIDTATLEFGASPSGFTNGHIYAVNYNVLRIMSGMGGLAYSN
>A_OM-RGC.v1.000565404
MAKISTYTIDSVIEGDDKLLGTDSASTSALATRNYTIDSLKTYINGNQPANITDTIPLGFFLSVNREGTGYERALVRTLAGSVVNNVVLKSATVNTGCDVYINTLGSGQVFLVIRDYNNGQFAVDYDLADFATNSATWSGVVGGSTHSGTVTAFNAPDFSSSSPAANQSQYVTSGNNKYTDWCFNVTLDAGQTYTGGQVAFTEFTFLTGSQQIDTQAIGTLKVTRNIEVPDGNVVIGTASPTTDPRNLTVYGAIELPTSESKIQFGGSTNNVIMSTDGSDLTISGTGTGKNVVSNSTRFTEDIIKDNNTTSGDGRTIMGQNTFTAINTDGTRSVLSNSGVQLQNAQGTALSEQQVSGNAPVGGLTNQGYLTSIKIDDNWFQLPALTSGVAEALPGLTETLAGPSGNIITGRFFYGTQNAAGCLFQAAASPASLSTGESISTNETSITIASGNRTDYEGYWTNKPSGQELYFVENTYTTPFPAQGGQLNDQSVNMYLVVAYDTGTYVTTFGKQGFGTLNVSTSTFNIDSETVKLNTIPQASKSNFVYYDTATKALSHNPLSVLGSANGATYDYGGNTDVPVVSIDFDNLQITAPANGVVVLKQGYAFGGAQTADFTAADFTHYILDNITANKTVSLPVGAVGDSIRFTNMSSLDANGNYSACSYTWTINPNGSEKIMRSSTLVLDESTASFELYYSDAANGWIVNGIN
>A_OM-RGC.v1.000565747
MATPQLSPGVLVREVDLTVGRADNVLDNIGAIAGPFRIGPVDEPIDITTEQELIATFGKPLSTDTQYEYWMSAANYLSYGGVLKVVRTGNTSDTLMVNANAGVGIASTTTLKINNYDDYQENHKESDTSFTYAAKNPGTWGNGLKVCYIDDFADQTVGIATTSLANMGATIGFGVTAALDNQVIPGAGTTSGFTGFLKGIVVGLTTDATGSNSKVDIKVVSRVETVGGGSTETKIDYQEGFSGAQFGTSVALNFVNNSGVNSTGLGAVAYTPTSAVDWYDQQNLDLTNATISWKSIAPRPTSNVFVTDRNGKNDGIHIVVVDDKGSITGIKGNLIEKHTNLSKAGDAISNVNAPQRIYYKDYLADFSDNVYAGNNPSEALDAYYLTNPRATGFSTDFTPVTTADGLFGLDAQNTTFSALGNVSYTFGGGKDYSATGGMSASLASLITSYNLFENKDEIEVDYLIMGPGCSTKEQSQAKANKLIALATARKDCMALIGPHRADLVGVTNTTTQTDNLIDFFSTLTSSSYAAFDSGYKYQYDRFNNQFRYVPANADVAGMICRTGITAFPWFSPAGQQRGVLNNAVKLAYNPTKAQRDRLYPQRINSFVTTPGIGTILFGDKTALGFASAFDRINVRRLFLTIEQALERAAQAQLFELNDDITRANFRNIVEPFLRDVQAKRGLYGFLVVCDTSNNTPDVIDNNEFRADI
>A_OM-RGC.v1.000567368
MEQEQERAAPDALKTGDFVSWNSSGGRAEGRIDRIERDGTIDVPDSSFTITGTEDDPAALITLYRDKEATDRKVGHKFSTLTKIAPIRAEEPEQKRAVVGERMQRTEATEIRTIDERTFEFPFSSEYPVSRYFGTEVLSHDAKAPNFMRLNDGAPFLFNHNPDKVLGVVERAYLDEEKKRAYAKIRFSRSDFAKQYLDDVKDGILRGISFGYSIDEVEQREEGVLATSWTPHELSLVSIPADPTIGIGRSLLSEEPAMPESSQPEDTTITNEAPVEKQETRSAVTTASTPAPAMEEQTPNLEVIRSEAKKAEKDRVAAINALGAQHRMADLAQELIDGDNSLDEARAAFLEKIGTRQVEQPIRSADVTSNDVGLSQKEVKRFSFIRALNYLANPGDQSARREAEFEIEVGQAAAKQYERTSNGIVVPNEVLRRDLTVGTATAGGNLVDDELLSGSFIDLLRNRLALAQAGMTTLSGLQGNISIPRQTSAATAYWVGENASPTESQQAIDQVNMSPKTCGAFVDYSRRLLLQSSIDVEAMVRDDLARVIALELDRVGIYGTGSSNQPLGINNTSGIGSQTITTFGTFAEYIGMETDVAAANADAGSLRYIINASARGALKSTEKATGTAQFVYENDEINGYPVIVSNQLQNNDALFGDFSMLIMGMWSGLDLTVDPYAGATAGTVRIIALQDVDFAVKQAGAFCLGT
>A_OM-RGC.v1.000570678
TVVGCQNYDDQFDELSDQITALSSTVQGLSTVADQITALQNTVNGLELTLGGDITTIKAAVEALQTSLADVATAADLGVLSSTLADVQADVKELLSANAVINQNITINSVATLEYVESLISTDADDPNVIVNGEITVEVDETDFDATHLPRISAVTDKFATSLKTVTINNTYSPTTILSFANLAFVDKDLTITGDTTLADGDATNDKLRTVTGDLTISGVKGDVDLSLLTSADDIVIPEGISALKMGSVTAASLSTAGAAKGHLNLATATIIDGGKSKVSSIVAGKATDIDITSAASLTINAAKAATIDIEGTSLNGDFTITASGTTVVKALKVKTINGTVTTSKLAELHLPALTSVATMSSAAKVIDFSALASQKGGGTAAMVLSDILNFNAPKLDVSNVVSIVAATDITIADVSTITTAIYSLAAKNMTVKALAAKNTVTFDKSTSVFPALVTLDVTGKAATSSPFISTQSNSVSVTSDVLTTLTTAGTLDAVRLHGAAKLTSLSTSGYIRDFELIGPAILTTADIGHEHIEGSDAASFRISSAAKLTKVAPTKLNEVGHVTLTSLAKMTELDLSSMTVLPILGAYTITISSTGLTGSYGVASEATTTTQAFADKIYSDDLMTLKPLMTLSAASKVVTYTFAGDVISAVVTGSFDADGKFGNAGTKTITLQNGENSALEAYNNTASAIATPLVDAGFVNVAAE
>A_OM-RGC.v1.000574846
VTPITKSFQYGQHTVTLETGVIARQATAAVMASMDDTAVLVTVVGKKEAKADQDFFPLTVNYQEKTYAAGKIPGGFFKREGRPSEGETLTARLIDRPIRPLFPEGFKNEVQVVITVMSANPDIPTDIISMIGTSAALAISGIPFNGPIGAARVGYTNGEYILNTRVEEQADSELDLVVAGTEGAVLMVESEADVLSEDVMLGAVMFGHEQLQTVITAVNEFAANVSIDKWDWKPEAENTALKEKVKALAEAEMVAAYQISDKLARKDAVTAATEKALEAILAEDEEQDKKEVLNLLHDLESDVVRSRILAGEPRIDGRDPKMIRALDVATGILPRTHGSAVFTRGETQAIVAATLGTERDAQMIDELQGKRDSRFMLHYNFPPYCVGETGMIGSPKRREIGHGRLAKRGIQAVMPSEEEFPYVVRIVSEITESNGSSSMASVCGTSLALMDAGVPIKASVAGIAMGLVKSDDNFVVLSDILGDEDHLGDMDFKVAGTTGGITALQMDIKIEGITKEIMQIALKQAKEARLHILNVMDEAIGGHREELSEFAPRIYTVKIDQDKIRDVIGKGGAMIRQITEESDTNIEIEDDGTIKIFATERAKADIAISKIEQVTAEIEVGKTYNGKITRIVDFGAFVEVLPGKEGLVHISQIAHERVNKVTDYLKEGEMVDVKVMEIDRQNRVRLSIKELLEKPAPKSDNAE
>A_OM-RGC.v1.000580015
MAFLVSPGVQVKEIDLTNVVPAVSTSIGAIACPFEKGPVSEITNINSEEQLVKVFGKPKVDSNHYEWWFTASSFLAYTDALKVVRVESGVLNATANTTGLLIRTTDHYLESFRDGQGSVGEWAARTAGTHGNSIGVSICSSAANYETTAATTTSAEEAQGQTIISVTDASVFTVGDLVNFGETNGFEYEVTNVADEGSGDSITIKLKDDPNGAGLQSTISSGTNIRRRWRFYDLFDAAPGTSAYATENNRGTLDEIHIVVYDTSGQLSGFSVNANGQRTNAVLETFSNLSVNNNAKGPQGDSLFYVDVIYRKSEFVYFMDHNTGGTNWGTDIDGTSLDNIVLDGTDSSQSNANDKVLLNGTDSSSSNEGSGIDLESGENAYAVLSLPTTTELGGGTDDYAVTAGELETAYNLFQDGESVDVNLILGGRGGGSGDTTSTQDTHVTMLTTMVEKRKDAVVFVSPHRSATVGVTSSATQASNVQTAFDLCPSSSYVVFDSGYKYMYDKYNDIFRFVPLNGDTAGLCANTDLVADPFFSPAGLNRGRLRNAIKLSFDPTKADRDVLYRARVNPVVNFPGQGVTLFGDKTALAKPSAFDRINVRRLFILLEKAIATAAKFQLFEFNDEFTRAQFRNLVEPFLRDIQGRRGITDFSLVCDTTNNTGEVIDRNEFVADIFIKPARSINFITLNFVAVRTGVSFSEVGG
>A_OM-RGC.v1.000580343
IIPAVQTNIGAVAGPFEKGPVATVVNIGSEEELRSIFGEPNGDNFEYWFTAANFLQYSNALKVVRAESGVLNAASELGVLIRDTDHYSGSYRDGQGTVGPWAARTAGDWGNSLAVSICATATAFSQNITGANQVNGAASNGATSVTVDDVDLADNVINVGDIVSFFTDSGFGTPASGHAGREYEVTARDTANNTITIRELDNPNGTGLVADLADNSFIRRRWKFYDFFDSAPGTSDWSTKEGRGTADELHIVVYDTTGKITGFSESVAGQRGDSILETYSALSKNPKAKTAQGGTNYYPDVIYTQSANIYWMDHLSSGTNWGSDLDASNNIILNGTDSSSSDEGDAVLLDGTDSSGSNAGDNVIQDSGSGAGAFTAVDTPTYDGLTGGTDDYSLTVGEKRTAYDLFADTEAHDINFVLSGPAVTVTGSSFGTSGDEFDTHGTMITDLCELRKDCVGFISPARQAVVNVQSSNTQTVNVKDSFDTLPSSSYVVYDSGYKQMYDKYNDVLRFVPLNGDIAGVCANTDRVADAWFSPGGYNRGNIRGAIKVAYNPKQSERDILYKARINPVVDFPGQGVVLFGDKTALTKPSAFDRINVRRLFLVLEKAIATAAKFTLFEFNDEFTRAQFRNLVEPFLRDVQGRRGITDFAVVCDATNNTGEVIDRNEFIADIFIKPARSINFITLNFVAVRTGVEFNEVIGRF
>A_OM-RGC.v1.000589524
DIVRSPYAYAKIKSIDASKALEIPGVIAVITGKDLEQHNLHWMPTLMSDTQMVLPTDTVMYQSQEVAAVIASDRYIARDGKEAVKVEYEPMKPLMNPHKAMDANAPVLRPDKEGKKDNHIWHWEVGDKEKTEKVFNEAEVTVEETMHIPRIHVASIETCGCVADYKKVNNYLTMYMTTQAPHAIRTVIALVAGHVGLTEEKIRVVSPDIGGGFGGKVPVYPGYVIAIAVSFLTGVPIKWVEDRSENLQADSFARDYHIKAEIAATKAGKIQATRFKVLADHGYTDASANPSKFPTGLFSIGTGSYDYDTSYMEADAVYTNKPPGGVAYRCSFRVTEAVHAIETVVDTLALKIGKDPAQLRFENFIKKDQFPWKSPTGWEYDSGDYKAGLEMAMNTIDYDGLRKEQIEKRKKGELMGIGISTFTEIVGAGPSKDFDILGIKMFDSAEIRVHPTGKAIARFGTKSQGQGHETTYAQIIAEELGIPAENIQIEEGDTDTAPYGLGTYASRSTPTAGAAAAMAARKLRDKAKKIAAYLLEVSEDDLEWEPGKFSIKGAPEKSKTIQELVFAAYTNHPQGMEAGFEATHYYDPPNLTFPSGAYICVVDIDPDTFEIKVRRFVAIDDCGNIINPMIVQGQIHGGLTQGIAPAMYEELLYDDDGNILNGTLMDYLVPTAVESPSWETGHTVTPSPHHPIGAKGVGE
>A_OM-RGC.v1.000590017
MIASALAGCAGDDDPTVEDLVQGCTDMRANNYDAAAQVDDNSCDYGMAQADIMAAYAAGTMDFGNATYELEKSRKCREQGSNNPCEIVEMSIGDASTIDPGDAYDSASGDVIEQVYDTLYRYAGDGSGNAIIEPRLATGYSVSDDGLTYTFTLRDDVYFSNGDKMEASDVVYSWCRVIGYAGPASHVNWILDQSFNCNDADGNHDDNGGLNLTAIDATSFSVTLKAPSSAFISTIAYTVGAVINADLCEANRVVETDENGTVTSDDYCHAWLDEGPFGAGTNAYLVQSWVREDRIVLTPNWMYWESGNFNINRHTMTIVTEASTRLLAYTDGEVDFGSINIEDLTNFCYIDENGNGAMDAGEDDALDDKPNVASKDGHICTYRETFTTTLSAFNLNPKVLDAGEDITNTDANSSLVINHDCDGDGTNDCNVMATAALREAISYAFDYDTHRRVTYDNSLAPQYGPIPTGFLYAGTQYEVFTYDLTNAEAILENAGFIRQYDCSSLSHGGAPTVVAEADRDGTECRLPNVLRVMANEGNDYRIAMAGQLEEALGTIGVATSGDAKSWPEYLTMYYTRTWDIRFSGWAPDYLDPDNYWSPFAGSHDIGGDAYGTGYHNDVVDTHLLNGRTSQDDATREQAYVDAFAAWVQDPNMIIIGQYNGIGVKHDDICSPDWVAIGSAHWFDYDKLPMVDGALVGSC
>A_OM-RGC.v1.000591959
MNKTPGVYATKQGGGYGDSRISLRGFDQRNTSFLINGQPVNDMENGWVYWSNWAGLTEVASGIQIQRGLGASKLAVPSVGGTVSIFTKSAEKAQGGSFTQLLGNDGYSKTTMAYNTGLSEDGWSTSILLSKWSGNGYIYNTSGEGTTYFAAVGYAPDGSDHKMNLSVLGAGQWHHQRDVWVSIRDYQNFGEKGIDQRWNSNGGTRNGKEWSMRRNFYNKPLATFNWDWKVNDMIEVNTSLYASAGRGGGTGPRGRGYYNSTTDILPYRKDLTEHYNENGRGARDSDGFINFDAVVNHNVANTSGYTGDIGRGGYAGKKIGSNSYRDDGVNRAVVIRRASMNSHDWVGAISNFNYRSGNMRYSFGIDLRNYTGYHYRVLNDLMGLDGYHAGGNRNTGGQIIETLVEANPFKNTGIRGPKMAYYNIGNVGWRGLNALAEYSADNLNWVIQAGTSTQTYQRDDYFAQVGNPNSDEKSVNGGYIKGGANYNFNERSNAFFNVGIIERQPNFDAVFPNYANNINPDLQNEEITSFEIGYGYIGDSFKLNINAYSTNWGNRFISRGFQNAQGEDGTAQFKDIDVSHKGIEIEADWRPNVSSRVRGMLSIGDWRYTKNFNAELFDDSQRSIGSATLFTKDAKVGDAAQFVAYLGYEKRIGSKLNIDLDYRFVDGLYADYSITDSDFTEPSNKGALKLPSYGLVDL
>A_OM-RGC.v1.000594913
MGFQVSPGVNVSEIDLTTVVPAVSTTEGAIAGVFNWGPVEQRVLVDSETTLVSRFGKPTSDNAETFFTAANFLAYGNKLYVVRTVSSGAKNSTGVANTSGTTGVLIKNQDIFEEGGLSFDANIKVAAKYAGTDGDSLRVEICDSANAYSQDIDPAWGGGSSNNASLNPADSATHLAMSVGSNTAVLKLTAVDSSISNSALSTLADAVVADIQVGDLVVVGNSSIGEQNLEISSIAASGSDTFTDEGSSVFSVKRNISLKNRFTLSSDINMGTIKRRWKYFESFDAAPGTTDYVSDRSGVGDELHVIVVDEDGVISGVPETILESWPSMSRATDAKTESGDSNYYYDKINQSSSWIYFANHPAGSYATTASASAALSTALPYRYSFLGGNNGNNEGAISLADLAVGYDMFADSADVDVSLVMQGRSVGGSVGEGLFNYIIDNVTEKRKDCVAFGSPAKADVVGVTSASDAADNIVEYRNAARSSSYAVLDSGYKYQYDKYNDVYRYIPLNGDVAGLVARTDDERDAWFSPGGFNRGQIKNVVKLAYNPRQAFRDVLYKAGVNPVVSFPGQGNVLYGDKTLLAKPSAFDRINVRRLFIVLEKAISTAAKFTLFEFNDEFTRAQFVNLVEPFLRDVQGRRGIFDFRVVCDESNNTGEVIDRNEFIGDIYVKPARSINFIQLNFVAVRTGVEFSEVVGKF
>A_OM-RGC.v1.000595296
MSFLVSPGVNVREVDLTNVVPAVATSIGAIAGAFQKGPVSSIVTITSEEELVQIFGRPQNTGNQFETFFTAANFLQYGDNLKVVRAESGVLNATANGTGLLVRDDDHYQTSFEDGQGSIGEWAARTAGTHGNGLGVSICSSATAYEQTAVTTTSGTEALGQTVISVTDASVINVGDIVNFGETFEYETTARNTTSNTITIKLKDDPNGAGLQSQITSGTNIRRRWRFYDLFDGAPGTSDYATQNNRGNNDEIHIVVYDTEGDISGFSVDANGNRTNAVLETFANLSVNPNAKSPQGDSIYYPDRIFKSSQFVYWMDHNTGGANFGEDISGATGSIILNGTDGSSTDAGDNIILNASDSGGTDADGNVTLEDGTSGYSVISAPTKTELAGGTDDYALNAGEYESAYDKFEDTESLDINLVLGGRGGGAGDTSSSQDTHVTMLTALVEKRRDCVAFVSPFRSATVGVSSSNTATNNVIDAFDLCPSSSYMVFDSGYKYMFDKYNDVFRFVPLNGDTAGLCAFTDQIADSFFSPAGFNRGNVRGAVKLSYNPTKAERDRLYRARVNPVVNFPGQGVVLFGDKTALTKPSAFDRINVRRLFLLLEKAIATAAKFQLFEFNDEFTRAQFRNLVEPFLRDIQGRRGITDFSVKADATNNTGEVIDRNEFVADIFIKPARSINFITLNFVAVRTGVSFTEVGG
>A_OM-RGC.v1.000595359
MKTTIGGDRLGSGNKQEVSLKNYNRSSHDLGYVWRSSMSSGTLVPFMTELALPGDSFDIDMACDVKTLPTIGPLFGSYKVQLDVFQAPVRLYQGKLHMNMLNIGMDMSSVKLPQMVVSADYVRRNYSDNAQINSSCILSYLNVRGVGRTDDNADSTIAREFNAVPLLAYWDIFKQYYANKQEEKAYVISASDQGLTWQCNYAFVQIFTTGSAQYSGNILDTESGEIENVTSATLRLEFQWDAGGSKKGLYPDLDDLNMRYINSSGNYSTEKLKDVFTNLEWEDPNDYQTVARLSGWLPEIDPDSFIVQVQSVDQNGMVGIVNIQGETPVRLQRFDLDSIDKQRMKILEAVASSTPVYLDKDSIEPYNKVLKRVSEETIYEVQPWACTFAQEGLAVKTYQSDLFNNWISTEWIDGDNGINAITSVSTVGNEFTIDALNLANKVYTMLNRIAISGGTYDDWLDAVYTHERSKSVENPIYHGSLIKELAFEEVVSQADVTDQQGDQQPLGTLAGRGRLTQKNKGGKVKIKVDEPSYILGIVSITPRVDYSQGNKWDMNLKTMNDLHKPALDAIGYQDLVTDQLAWFDTTVDADADPDNYDFGNVTYKSVGKQPAWINYMTNVNQCRGTFAEENNAMFMTLNRKYENFGTGIYDITTYIDPTKFNSIFAETSISSQNFWVQISNRITARRKMSAKVIPNL
>A_OM-RGC.v1.000597965
MSDLSHYRNIGIFAHVDAGKTTTTERILKLTGKIHKTGEVHDGESTTDFMEQEAERGITIQSAATTCFWKDHRMNIIDTPGHVDFTVEVYRSLKVLDGGIGVFCGSGGVEPQSETNWRYANESEVARVIFVNKLDRMGADFYRVVGQVKKVLAANPLVMTLPIGIEDEFKGVVNLLDMKAYIWDDSGLPENYEVVDIPADMVDKANEYREQLIETAVEQDDDLMMAYMDGEEPSLEDIKRCIRKGTRDLAFFPTYCGSAFKNKGIQLVLDAVVDFLPSPTEVDPQDLTDEETGEPTGEVATVSVDEPFRALAFKIMDDRFGALTFIRIYSGKLNKGDTILNSATGKTERIGRMVEMHADERTELTSAQAGDILAVVGMKNVQTGHTLCDPKHPCTLEPMIFPEPVISIAVKPKDKGANEKMSIAIGKLVAEDPSFQVETDEDSGETILKGMGELHLDIKVDILKRTYGVELEVGQPQVAYRETITQAVEDSYTHKKQSGGSGQFGKIDYRIRPGETNSGFKFTSTVVGGNVPKEFFPAIEKGFAGMMEVGPLAGYPVLDVEVELFDGGFHAVDSSAIAFEIAAKGAFRQSMPKAGPQILEPVMKVDVFSPEDNVGDVIGDLNRRRGMIKDQEAGATGVRIKADVPLSEMFGYIGHLRTITSGRGQFSMEFSHYSACPQNVADKVIEEAKARKAAK
>A_OM-RGC.v1.000605240
MSFLVSPGVHVREIDLTNVVPAVATSIGAIASAFEKGPVGSIVNITSEEELVQIFGKPQNDSNQFENFFAAANFLGYTDALKVVRCESGILNATANGAGLLIRDDDHYDNDFDDGQGSVGEWVARTAGTHGNAIGVSICATATAYEQTAVTTTSGTEAKGQTIISVTDASVFGVGDIVNFGETGNIEYETTAVNTSDNTITIKLLDDVNGEGLQNAISSGTNIRRRWRFYDLFDGAPGTSSYATERGRGTSDEMHIVVYDYTGQQSGFDVDANGNRTNGVLETYPNLSKNINAKSPQGDSIYYPYVIRKSSQFVYWTDHNSAGVNWGTDIDATTGNIVLNSTDGSADAGDKISLEDGSGASGSIEMESGSSAYSALNTPTKSELDGGTDDYAVTAGELDTAYGKFDDTESEDINLVLGGRGGGAGDTSSSQDTHVTMLTALVERRRDCVAFVSPFRSATVGVSSSNTATDNVVDAFDLCPSSSYVVYDSAYKYQYDKYNDVFRFVPMNGDTAGLCANTDNVADAWFSPAGFNRGGVRNAIKLSYNPKKAERDRLYRARINPVVNFPGQGVTLFGDKTALAKPSAFDRINVRRLFLVLEKAIATAAKFQLFEFNDEFTRAQFRNLVEPFLRDVQGRRGIQDFSVVADATNNTGEVIDRNEFIADIFVKPARSINFITLNFIATRTGVAFSEVGG
>A_OM-RGC.v1.000608296
MARSHTLEKYRNIGIMAHIDAGKTTTTERVLYYTGKSHKIGEVHDGAATMDWMEQEQERGITITSAATTCFWNDHRINIIDTPGHVDFTIEVERSLKVLDGAVAVFDGVAGVEPQSETVWRQADKYKVPRICFVNKLDRTGADFFRCVDMIRDRLGAKPLALQVPIGIEASLTGVVDLVKMKAQVWKNEALGAEWEYKDIPDDLKEISQKYRTELVETAVEQDENLMEAYLNGDEIKEEDLIKCIRKGTLNFSFVPVLTGSAFKNKGVQPLLDAVVNYLPSPVDIGSINGTKLGTDEEIEMKFEDSAPFSALAFKVANDPFVGSLTFIRVYSGTIKTGTAVFNSSKEKEERVGRMLLMHANSREDIKEANAGDIVALAGLKNTITGHTLCDKDNPVLLEPMEFPEPVIEIAVEPKTKADQEKMGEALGRLAAEDPSFRVTSDEESGQTIIKGMGELHLDIIVDRMKREFKVEANVGAPQVAYRETLENASEVEYTHKKQSGGAGQFAKVKLLVEPQEPGAGRLVESKIKGGAIPKEFIPGVEKGIETVSDGGILAGFPMIDYKVTILDGLHHDVDSSVLAFELASRACFKEACTKGTLKLLEPVMRVEVVTPEDYMGDVIGDLNSRRGQISTQEQRGNATVITAMVPLANMFGYINNLRSMSQGRAQYSMFFDHYSKVPQNVQDEVTKKIAG
>A_OM-RGC.v1.000609111
MMKTSMFWYKLAGAGLLSLGLLFSTGTTALASCPAATVADMKGVKAGKYPQQFELSEFERNAGCKMTFQGNPDIAKLNAKIRGNTRNLPPVEQRLPSEPLIYAPYDSIGKYGGTLDVLSNATEAGTSDFLSVRHVNLVRYLDDLTTIVPNVAKDWKWNSDFTQLTFYLRKGHKWSDGHPFTAEDVKFWYDHLALDPKIMEKPKDYVMVGGKRMTVEVIDPQTVRFNLPAPKPGLLAHFAFSFAQGFQPKHFLGKYHPDLNPDADKLAKQAGFENGLAVIKAYYGNSDWTDTPSPLLNAPDKVAKLPADVIPTLESHIYITDTTEGRHLVANPYFHIVDTQGNQLPYINEQDEVYKNDNEIRILTLVNGEADYKAQSLQLSSAPMLLENQEKGDYTIYLKPEITLSNMSFNVTHPDTDKRKVFADLRFRQAMSMAINRDEINDVALFGQGTPKQYTGFSPLPDFVDKKWESYMIDYNPGKAKSLLDQIGMKDNDGDGFRELPSGKKLVLNMNFSTQGIDPQIVEMVGQNWAEVGIQTTVKEVTPDEYRSAQSSNQLDVGMWRSSQPLSIVMGNNELWVPPFENYFGHRTGMLWAEYVDSNGSKGVKPPAYVMQLIDDVNAFQSSPIGSAEFERLGQRMVKNMTENLLKIGIAQKPAPIYRKNSLKNFVEFKTHSYEYYRTYPYRATQWYLDE
>A_OM-RGC.v1.000609583
MIECGDTSLLVTATKTIKKEKGDFLPLICDYEEKLYAAGRIPGGFMRREGRPPERATLIARLIDRPMRPLFPNWMRDEIQIVASCLSLDERVPPDVLAVTGASFATLLGEIPFYGPMAAVRVGLIGDDFILNPSYREIEKGDLDIVVAGSPDGIVMIEAGANQLSEQDTIEAIDFGYEAVTELIKAQETLLEDLGIKQVKPSVPEIDETLYAYLDKNCSKPINQILQNFENTKDTRDEELEKIKSEAINKIEDLKDDNKLKVLVSDDEKLIDADFKKLTKKLMRNQIINDGKRVDGRNLDEVRKISASAGILPKRVHGSALFQRGLTQVLSTTTLGTPSDAQEMDDLNPSTEKTYIHHYNFPPYSVGETRPMRTPGRREIGHGALAERALIPVLPGKETFPYVLRVVSEVLSSNGSTSMGSVCGSTLSLLDAGVPLKAPVGGTAMGLIKEDKEVRILTDIQGIEDFLGDMDFKVAGTEKGITALQMDMKITGLPVSIISEAIKKARPARLHILEKMQSAIDKPQDSLSPHAPRLLSFKIDPELIGTVIGPGGRTIKGITERTNTKIDIEDGGIVTIASHDGVAAEEAQKIIEGLTRKVHEGEIFSGVVTRIIPIGAFVEILPGKEGMIHISQLSEARVERVEDVVRQGDEVTVRVREIDSRGRINLTLRGVGQNGGFSYPEPTGTPVAPLN
>A_OM-RGC.v1.000611592
VARAFPLERVRNIGIAAHIDAGKTTCTERILFYSGVVHKMGEVHDGAAVTDWMAQERERGITITAAAISTTWDDHRINIIDTPGHVDFTIEVERSMRVLDGVIAVFCAVGGVQPQSETVWRQADRYSVPRMVFVNKMDRTGADFLKVHGQIKDRLKANAVPIQLPIGAENDLKGIIDLVENKAYIYKDDLGKDIEQTEVPSDMVDLVSDWRLKLMESIAETEEELLEAFLENGELTIEQLKSGIREGVLKHGLVPMLCGSAFKNKGVQLLLDAVVNYLPAPVDVPPIQGLLPNGKEAVRPSDDGAPFSALAFKVMADPYGKLTFVRMYSGVLEKGSYVLNSTKDAKERISRLIILKADDREEVDELRAGDLGAVLGLKNTTTGDTLCASEEAIVLETLYIPEPVISVAVEPKTKSDMEKLGKALTSLSEEDPTFRVSTDQETNQTVIAGMGELHLEILVDRMLREFKVEANIGAPQVSYRETIRASSSGEGKFARQTGGKGQYGHVVIEVEPGEPGTGFEFVNKIVGGSVPKEYIKPAESGMRETCESGVIAGYPLIDVKVTLVDGSYHDVDSSEMAFKIAGSMAFKDGIKKCNPVLLEPMMKVEVEVPEDFLGSIIGDLSSRRGQVEGQSIEDGQSKVQSKVPLAEMFGYATQLRSMTQGRGIFSMEFSTYEEVPRNVAEAIISKNQGNS
>A_OM-RGC.v1.000611595
VARAFPLERVRNIGIAAHIDAGKTTTTERILFYSGVVHKIGEVHDGAAVTDWMAQERERGITITAAAISTSWKDHRINIIDTPGHVDFTIEVERSMRVLDGVIAVFCAVGGVQPQSETVWRQADRYKVPRMVFVNKMDRTGADFLKVYSQIKDRLKANAAPIQLPIGAEGELSGIIDLVKNRAFIYKDELGKDIEETDVPASMADEVAEWRNKLMESVAETDEDLVEVFLETGELSEEQLRNGIREGVLKHGLVPMLCGSAFKNKGVQLLLDAVVDYLPAPVDVPPIQGLLPDGTEALRPADDSAPFSALAFKVMADPFGKLTFVRIYSGVLQKGSYVLNSTKDKKERISRLIVLKADDREEVDELRAGDLGAVLGLKDTTTGDTLCVDSDPIILESLYIPEPVISVAVEPKTKGDMDKLSKALQSLSEEDPTFRVSTDPETNQTVIAGMGELHLEILVDRMLREFKVEANIGAPQVSYRETIRASAKGEGKFARQTGGKGQYGHVVIEMEPGEPGSGFEFVNKIVGGVVPKEYIGPAEAGMKETCESGVIAGYPMIDVRVTMVDGSYHDVDSSEMAFKIAGSMAFKDGVKKCNPVLLEPMMKVEVEIPEDFLGSVIGDLSSRRGQVEGQSIDDGQSKVQAKVPLAEMFGYATQLRSMTQGRGIFSMEFSHYEEVPRNVAEAIISKNQGKS
>A_OM-RGC.v1.000619487
VDLTNVVPAVATSIGAIACPFEKGPVSEVTNISSEEQLVKIFGKPQTTENQYEWWFTAANFLQYTNQLNVVRVESGILNATAGSTGLLIRNTDHYLESFSNGEASVGEWAARTAGTHGNSLGVSICSSANNYSQNAVTTTSAEEAEGQTTISVTDATVFSVGDLVNFGETDGHEYEVKTVNDSGSADTIVIKLKDDANGAGLQSTISSGTSIRRRWRFYDLFDGAPGTSLYAEQNDRGTLDEIHIVVYDTTGAISGFSVDADGQRTNAVLETFANLSVNNNAKGPQGDSIFYPDVIYRQSEFVYQMDHNTGGTNWGTDIDGTQEGDILLDGTDSNSQDAGSKLLLDGTDGSGTDGGDNVDLEDGTSTYAVLSLPTRSELSGGTDDYAVTAGELKTAYDRFLDTESLDVNLILGGRGGGAGDSSSTQDTHVTMLTSFVETRRDCVAFVSPHRSATVNVNSSLTQTDNVINAFDLCPSSSFVVYDSAYKYMYDKYNDLFRFVPLNGDTAGLCAFTDQVADSFFSPAGFNRGRVRGAIKLSYNPNNAERDRLYRARVNPVVNFSGQGVTLFGDKTALTKPSAFDRINVRRLFLLMEKAIATAAKFQLFEFNDEFTRAQFRNLVEPFLRDVQGRRGISDFSVVADATNNTGEVIDRNEFVADIFVKPNRSINFITLNFIATRTGVAFTEVGG
>A_OM-RGC.v1.000624421
MSQLNSLLESANTYKSLQSDAARLASKWAKTGLLEGMNSETDKNNMSMILENQAKQLVTENTQTGGGTATFTAGTGPAGQWAGVALPLVRKVFGQIAAKEFVSVQPMNLPSGLVFYLDFQYGGTQVSSPATAANTVKNPFTIGTSLYGAASPANPNPANTGGFGNFASGGLYGAGRFGYSTQNLVSGAIANTNFNVGNADFYRDMNADSSFAFTTSGVGADNSTVTNVNKVNFLTSVLDANYDKTAIEGFYLGSFTNTPADGSRQYPAFTKLSSGAYFVTPVAGVSTATADVGGVITGAASAVDLNVAPTSTTSVAGVGATFDFTVNGAGNATAAVINNPGEGYVAGDVLTFSAASRPNANAGAAAGVLTITLEAGTAAGSVRGTDALISFFVVAGSVAAGDAAGTILQTLQPTDNNRGDFEDGNVALNAANRPIAIPEINVQMRSEAIVAKTKKLKAVWTPEFAQDLNAYHSLDAEAELTSIMSEYISLEIDQEILAMLIEDAGAGDEYWSAQNNLAIDANGVVNNALGFFNSQGQWFQTLGTKVQKLSNIIHQRTLRGGANFMVCSPTIATVIESIPGFASNSDGDAAKMSYAFGVQKAGSMNGRYQVYKNPYMTDNTILLGYRGSQFLEAGAVFAPYIPLIMTPMVYDPTTFTPRKGLLTRYAKKMIRPEFYGRIYVSNLNTI
>A_OM-RGC.v1.000631369
MSSKIYHWTSTFKSLGENEDGGVDIKGSASTNALDRAGDIIEADAWTKGGLDNYKGNPIILFNHNYDKPIGRAKDLQVTENGLEISAKISKAAGDVTQLIKDGVLGAFSVGFKVKDADYMTETDGYKIKDAELFEVSVVSIPCNQGATFGLSKSFDNMEEYNKYKHTFYKANLNDSADAVEVEQPSTAKAKEMETNMSKENKSPESNPEFNLEAFAAEAAEKAVAQYAMKQAELKAAEQKAAEEAAQKAADEAEVQKASEEAKQEEQKTVIQAGLTGAEKLMSDVESRVKEDYTNLETVVKSLEAQLAEKSEEIMNIRESKRHFSDRQGNGDWKKSYEQDIADAKFAGLATGKGWDTPMAKSLMEKVNQMSGVEVSSADFEQVVSTNIERDIENELVLAPLFREIPMTSANMIIPILPDAGYAEFTSSQAASGSSPYGNLETRGDTYGSPFAGVTMTERTLSTKKLISQSFLGNETEEDAILPILPLIRESMVRSHARAIENSILAGDDADGVFGTSGAAYEGLLHLARNDSDFTQSTTAFATDTVTAAELLAMRKNMGKYGVNPSEVVYIVSQRTYFELLEDAEFQDANLVGDMATKLSGEIGQVFGSRVLLCDEFATPATGKFAAIAVYPRNYVIPRLRGVTVESDYQVADQRRVLVASQRIGFSDLIDGATSKWGHMYKAS
>A_OM-RGC.v1.000636483
MATIIKIKRSTGSSAPSGLEQGELAYVYDTSNASTGAGGNGLRLFIGDHTSTSNAAIEIGGQYYKLLLDHTHGTLTASSAVIVDSSKRIDELLVGNNATTGGTIKFNEGTNNGAHFIALKSPNSVADSVTFTLPSADGSSGHLLTTDGSGNLSFAAPASSNFTLAADSGSNDTFTTGQTLTFTGGTGVDTTVSDNEITFAIDSTVATLTGTQTLTNKTLTSPKFNEDVALTATSTELNLLDGITAIADEDDMSSNSATALATQQSIKAYVDSQLTAQDMDVTSDSGTIDVDLDSETLTIAGGTGIDTSATGTTVTVAIDSSVVTKTGTETLTNKTLTSPTLTTPRFADDGFIADASGNEQIKFQQTANAVNFIEVTNSATGDGVKIGASGTDTNVNLILDPKGSGTVDVNSSRIVNVTDPSSAQDAATKAYVDSVANGLDVKASVKVASTANVAGTYDNSAGTITAGSNGAISIDGVTPSASDRVLLKDQTDATENGLYLVTTVGDGSTAYVLTRTPDADAAAEITGGAFVFVEQGTANADNGYVFTHNGTPTLGTTDITVEQFSGAGQISAGAALTKTGNQLDVAVDDSTLEISSDALQIKTTYPGQTSITTLGTIATGTWNATAIGATKGGTGLTSYSTGDIIRASGANTLAALSLGASGKILQSNGSNVVYGDIDGGTF
>A_OM-RGC.v1.000640387
VVGITTFKVTLGVGTESPTETGFGTFIALKKGYAANDGAISLEDENLSSRMVPILSGITTTLNAAVSTKTGTSVELTNSFNSGIQQGNYVQIDEEIMRIATVPVGGTNAVTVLRGQLGTRRDTHVDGSVVKVVSPIATEFRRNSILRASGHTFEYVGYGPGNYSTALPDKIDRVLTSKEELLAQSLKKSAGVNVYTGMNDKGNFYVGNKKVNSTTGQEEVVDAPIATVTGEDLDIASGTAVGLDIINPLEVTVSRAIKVEGGTDSNIISEFDGPVLFNKKVTSLGDGGIEANSFFIQGNATVAREVSVINTTPTVNGNPGDIKFFSDPQSGGSVGWVFTVENGWRKFGDVSMSATADVSIFDQVGIGTTTPNDNELQIGSGSTVIVSAAGSLGVGVTSPVYKLDVYGGIQATGIITAGTYLYGDGSNITNLPADSEWTRTDAGINTTSTDVGIGTTNPGYSLEIRGGSSGNSGDLYVLGQSEFVGVVTAASIIATGLTATDINVQDSDGLITVGVATVNGEFYVGAGGTTIYHENGKVGIASSSPDNQATVDIGARTKLNDYFEKVTTATSSSGVLTLDLSKSRTFDVTTSEAITEFVLSNRLDSDDHTTFTLKIQQGSTPYAVGINTFKQTSGGTAIPISWSGGVVPSVVSVGLKTDIYSFQTFDGGASLFGVVVGQNFS
>A_OM-RGC.v1.000643041
MGFLVSPGVHVKEIDLTNVVPSVATSIGAIAGGFAKGPYGEIVTISSEEELVKMFGKPDTTNQGVQIETWFAAANFLKYSDTLRVVRAGGSSVLKNACISGSAVIIRNDDHYQESFATGQASVGEWAARQPGTHGNSIGVSYCATAAAFEEKLGVGKLVNDADAQAGETTITVDAGTDFVAGDIISFYTDGTYNTGSVGHEGVEYEVVSIATHVLTIRKKDDANGTGLVADLGNDQYIKRRWQFYDLFDSAPGTSAWATQNGRGAGDEMHVVVFDITGDITGYDHKVAGNRTSSVVETYPAISKCPVAKTAQGGTNYAPDVIFLKSEYVYWMDWNAAGGAGNWGTDTSSAYTAAGTGIVKPTGGGPTGTEGHLAVAGVDDTAISAGDLQVAYDLFADTESVEVNLIIGGQCGTDQASHDTHVTMITDLCELRKDCVGFVSPYRNATVDVTSSITQTDNVITAFQACPSSSYMVFDSGHKYMFDKYNDVYRYVPLNGDTAGLCANTDAVADPWYSPAGYTRGNVRGAIKLSYNPKNSERDQLYRHRINPVTNFPGQGVVLFGDKTALAKPSAFDRINVRRLFLVLEKAIATAAKYQLFEFNDEFTRAQFRAMVEPFLRDVQGRRGIFDFKVVCDGTNNTGEVIDRNEFIGDIYIKPARSINFITLNFIAVRTGVSFSEVGG
>A_OM-RGC.v1.000645512
MKKSLFTAVAMVALPIGAYASCPAITVSDMMGVAPGAYPQQYEKAEFEAAAGCTMSMSGNPDSAALNAKIKGNPALPSLAERIPEEPLVVVPYDSIGQYGGTLDVLSNATEAGTSDFLSVRHVNFVRFSDDLQTIVPNIAKSWEWNSDFTKLTFHLRKGHKWSDGAPFTSADVKFYHDNIMLDSNIFEKPKDYITVGGETMTVDTPDATTVVFNLPAPKPGLLAHFATHFAQGFQPKHFLGQFHPDINADADAYAKSLGFENGYDAIKAYYGNSDWTDTPSPLLSRPEIAGNLPMPVIPTLESHMYIADTTEGRHLVANPYFHQVDPTGQQLPYISEQDEVYKNDNEVRLLSIVNGDVDYKAQSLQLASAPALLDGQAQGNYTVDLRPEITLGVFSFNVTHEDEAKRNVFGDIRFREAMSIAINRAELNDVGFFGEGTPQQYIGFSPKPAFVSDKWMSHATEFDAARANSLLDEIGMKDTDGDGFRELPNGDKLVLNMSFATQGIAGQTVELVGQYWADVGVQSVVKEVTPDEYRSAQSANKLDVMMWRKSQPLAIVLGNNELWVPPFENYFGVRTGMLWAEWVDSNGANGVEPPAYVKELISDINAFQSADQSSDEFKVLGERMVKNMVENLLFIGTVNAPAPMIHHNNLKNFTSFKTHSYEYYRTYPYRATQWWLDE
>A_OM-RGC.v1.000652608
MSEKIFHWTNTFKTLGEDDDGGLDIKGSASTDALDRAGDIIESNAWTKSGGLENFKNNPIVLFNHDYDRPIGRAKEIGVTENGLELTARISKSAGEIKDLIKDGVLGAFSVGFKVKDADYNDETDGYKIKDAELFEVSVVSVPCNQTAVFSLAKSFDSMEEYNQFKKDFIQETHSIDANAKIEQSSEAKADKTETKMSEESKTPEVSPEFDLDAFAKQVAEDTAAKIAMKQAEQKAAEEAEATAKAEAEASEKAELEAEQEKQKAVVTAGLSGAEKLVNDVAKKVEERQGDLESVVKELQSELSEKSEEIQAMRESKRIFQDRGKSDWKEAFEGDIVDAKILGLATGRGYDTPYAKSVMEKVNAHSGVGVSSADFEQVVSTNVERDIQNELILAPLFREIQMNSANMIIPILPDSGYAEFTTAQTAAGSSPHGNLAQTGDTFGSPYGGIDLTEKTLSTHKLISQSYLGNETEEDAIMPILPLIRESIVRSHAKGIENALLLGNHSTGVYTSGTFDGLIKMASADSDETQSATAVASDTITAAELLALRKNMGKYGVNPNDVVYIVSQTAYFQLLEDAEFQDANLVGDMATKLTGEIGQVFGSRVLLCDEFPAQAASGYGAVAVYARNYVMPRLRGVTIESDYEVANQRRVLVASQRIGFTDLIDGATSKWAYKYKAS
>A_OM-RGC.v1.000659134
MAKQGIGTGSAANDGTGDSLRSAAGKINANFDEIYALLRGGGNSGSTLLAGIVTSIVAGDNVTLTGGPTGIVTINSAAGGGVGYFNENSTGISTVSNVGVGTTTASSRLTVDGTVKITGITTIDSSLNQTGTATFNDDITFTGDSANIFWDKSQNQLEFADNAKAIFGTGTDLQIYHNGQDSYIQDSGTGDIIIYGSGETLARFKDDGGVTLFHNDLPQFDTVGSGVSVINQISVGATATFDAKVITGTGATVGFGSTAYFKDDAKLSFGAGADLDIWHDGSHSYIKDTKSAGNLYLQSSNLLINNQANNATMIKAEAGSNVELYYAGTKTFETSTLGVKVSTGATLQTNGAASFAGIVTANGGLRVGSAVSIGINDGNAGFTGIVTANKFVGDGSGLTGVTGSGSGVVVKDSGSTVGTAGTINFADNLTVTPIHLGIVTVSASGGNNVAGIDTTAGSTFTNLKATGITTLTGALDANGGATIDNIQIGVTGDNEIDTASGNLTIDSAGGQVVIDDYLRVSGVATLSSNVNISGVTTSATFSATGTNSGLMTSRYEFTGTTAAINNNGIGNTEFSGYKSYALIKVGLSTAGWLRLYTDDASRSSDSTRSVGEDPTPGNGVIAEAAVSAGSTTLNFTPYALGGNAGSATTVFAAITNQSGVTTTFNYSITLLQLEV
>A_OM-RGC.v1.000665427
MSFLVSPGVHVKEIDLTNVVPSVATSIGAICGPFARGPVSEVTSIGSEEELVKVFGKPNGSNFEWWFAASNFLQYANDLKVVRAESAVVNAVASGSAILIRDTDHYQASFAAGEASVGEWAARTAGTHGNGIGISVCPSGQAFEQGLSSNNRVNDNSTAIGDTTIVVDDVDASGFAIGVGDLISFSSADNATITNHTDLAGHEGIEYEVTAINTGSNVVTFKKKDDPNGAGLAAVVADDSYIRRRWRFYDLFDGAPGTSAWATDNGRGTGDELHVAVYDTTGDITGYDVDTNGNRTNGVMETFANLSKNPVAKTAQGGGNYYPDVIYRMSEYVYWMDHNSGGTNWGTDTTSAYTSVVVPTASTLASGTDDYAVTAGELNLGYDKFSDTESLDINLVIGGPSSGVGDTASDMDTHVTMLTDLVEKRKDCVAFASPYRAATVNVVSNITQADNVIEAFDLCPSSSYVVYDSGYKYMYDKYNDVYRFVPMNGDTAGLCANADKVADPWFSPAGYNRGGVRGAIKLSFNPTQTERDRLYRARINPVVNFPGQGVVLFGDKTALSKPSAFDRINVRRLFLVLEKAIATAAKYQLFEFNDEFTRAQFRNLVEPFLRDVQGRRGIFDFKVVCDGTNNTGEVIDRNEFIGDIYIKPARSINFITLNFIAVRTGVAFSEVGG
>A_OM-RGC.v1.000673673
MPFQVSPGVLVKEVDLTNVVPAVSTSIGAIAGAFEKGPVSEITAVSSEEELVRLFGKPNGSNFETFFTASNFLQYGNALRVVRAESGVTNAMSGGSGLLIKSDTHYQDNYAAGQASSGEWGARTAGTHGNSLGVSMCLGPLAFEQTFAGNAGTLGVTTGTPAVGATTVNVDTGGGSAGAGGAAYNVGDIVYFQEADGQQYEVTGISTDTLTIRRLDDPNGGGLKTALAAATNVRRRWAFYDLFDSAPGTSTYAAGKNISDDEMHIVVFDRTGLINGFRKDTAGERTTSVLETYPFVSKAFGAKTAQGGTNYYPDVIFKQSSFVYWLDHHSVLGAGGGKIAAGTAGTSGDAFPVGTGTTGEIGFNLSGGTDDYALTVGELDSAYTEFEDAETVDVNLIMAGTSPASTDGVTHATNLIDLAEKRKDVVVFISPRRDDVVNVANSTTQASNVKGFFDNLASSSYAVFDSGYKYQFDKFNDVFRFVPLNGDIAGLCANTDTVADPFFSPGGFNRGQIRGAVKLAFNPTKAQRDILYPARINPVVSFPGQGTVLFGDKTALAKPSAFDRINVRRLFILLEKAIATAAKFQLFEFNDAFTQAQFRNLVEPFLRDIQGRRGITDFSVVADGTNNTGEVIDRNEFVADIFIKPARSINFIQLNFIAVRTGVAFSEIGG
>A_OM-RGC.v1.000674749
MAFLVSPGVHVREIDLTNVVPAVSTSIGAIAGPFSKGPVKSVVTISSEEELVKTFGKPNGSNFEWWFTAANFLQYTDALKVVRCQSGVVNAGANSGVLIRDDDHYEDSFSAGQGSHGEWTARTGGTWGNSIGVQICGTASAFEQQLSSNNRVNDGSVAIGDTTIVVDDADASGYAFNVGDLIAFSSSDNASSFTHISGDEGNEYEVTAINTGTNTLTIRKKDDPNGAGLAAVIPDDSYIRRRWGFYDLFRSAPGTSDWATANGRGSGDELHVVVYDTTGDITGYDNGVAGQRTSSVIEIFEAVSKNPNAKTPQGSGNYYPDVIFRTSEYIYWTDHISAGSNWGTDTTSAYTSVVPVTIDELSGGTDDYAVTAGELEIAYDQFADTESLDINLVLAGPSSGVADTAAGMDTHGTMITDLCELRKDCVGFISPYRSATVGVASSITATSNVVDAFELLPSSSYVVYDSGYKYMYDKYNDVYRHVPLNGDIAGLCANTDNVADPWYSPAGLNRGFVRSAIKLSYNPKKSERDQLYRHRINPVTNFPGQGVVLFGDKTALAKPSAFDRINVRRLFLVLEKAIATAAKYQLFEFNDEFTRAQFRAMVEPFLRDVQGRRGIFDFKVVADGTNNTPEVIDRNEFIGDIYIKPARSINFITLNFVAVRTGVAFSEVGG
>A_OM-RGC.v1.000677701
MKTLTEGIRQRHMGAQHQRLTEKWNRTGLLRGLNGYNRENMSVLLENQAAQLLRETNSLGDGLGGASGDIRGFQNVAFPIVRRVFGGLVANELVSIQPMSLPSGLLFYLDYTYGTAAGDSSNPTYAAGDSIYNSPTGKGVQSGSLGIGGQYDLLGSGYSRVHLQTEALTLADGADGDAECAYLVIDADGNCEVTSTTSFAPGNNLVHTELTGAIGRLLDFDSDIATNIDNGSLKGIQFVVAPLSHNVTAGDINGSGATILSVFGEGMNGTETRSSSGFTSDATLNKATADRTLVQDMVIFAVNSDATSNMKAVPSSMQAGGLYNFRRHTKIVKFDSNQRLVVDPLGGTHVLWACPANAISGTSGSDSMSISFVADSKLDVGDHGDALTVPSFESAFASSGTHDAGTAPVIPEIDIKIESLAVTAVSRKLKAKWSPELAQDLNAYHSLDAEVELTQILSEQIALEIDREVLNDLLTQANGANLFWSRSPGKFVNKVTGVEVPRNTSLRPGPQFTGTVRDWYETLVETIIDAANTIHRKTLRGSANFIVIGPDVATILEASVMYKPSYSLDGEGQASAMSIGAEKIGNLSNRFTVYKDPYFPRNKILVGYKGGSYLETGYVYAPYVPLIVTPTIFAPEDFTPRKGVMTRYGKKMVRSDFYGTVTCMDMNII
>A_OM-RGC.v1.000678556
MVAAPASLDKLCINSIRMLAVDAVNKSKSGHPGLPMGCAPMGYTLWDKFLNHNPKNPKWFNRDRFVLSAGHGCMLLYALLHLTGYESVTIEDIKQFRQWGARTPGHPETFETPGVEVTAGPLGAGISNAVGLAIAESHLAAKFNKPDFSLVDHFTYVIMGDGCNQEGVASEACSLAGHLKLGKLIALYDDNHITIDGKTDVSFTEDVLKRYESYGWHVQHVSDGNTDVDAIAKAIQQAKEVTDKPSIIKITTTIGYGSPNKSDTAGVHGAPLGEEEAELTRQALGWSYGPFEVPQEAYDQLRQAIDKGAKSEAVWNELLESYRSKYPDESIEFERMLRGELPSNWDQSLPSYTPEDKGLATRKHSQICLGALGPNLPELIGGSADLTHSNYTDIQGETGSFQAESPEKRYLHFGVREHAMAAILNGIAYHGSGLIPYGGTFLVFADYMRGSMRLSALSELGVIYVLTHDSIGVGEDGPTHQPIETIPSLRAMPNMLVFRPGDGNETSGAYKLAIQNRTRPSALCLSRQGMPNQENSSIEKVSFGGYVLEDCEGTPELILIGTGSELYLCVDAAKELTKQGRKVRVVSMPCVELFEEQSSSYKEEVLPSDVRKRIVVEAAETFGWHKYIGLDGDSITMSGFGASAPGGTCMEKFGFTLENVLNTANNLLT
>A_OM-RGC.v1.000679063
MALTDITGAQTSANTTDGGLVKGGSLPRIVKVDSSTGCTLTRAQVKGLTPNDFAALANKETDLARVIANAAEAKALGVEERGLTTLLTSSVTNIKPLINKVNVAEQSLILPYIQRRQKSVINANYFIVTGGGYASSETLSTYKAMSAPSSTGQGEHGQAASSLRNGDWRVDVSLGNSDWKSPITNIERYFLPGSYVVISGWRTDAEGTTTGGSDAFDSQFEVIGAKQKSGTTDEAQLLLRPVGRDVDHDGSTFSGSTHNLSHYQPEFGVLQTVANNVNDYEAWCYNQPTDLSMRLIVNWLQTTRESRIVNQEYKETLAKIMDGKVNPFLNSMVYNPLAEQNRIAAQVSQDQWTRATWYNQPISSEQTPEGYMNLPAVTDPEDSSCTLEYKAQALGIKTLLYEGNRIKDNLGNPLNLDSVFGDLYYLKRNREQDGDRVSVIDCMTDRITANLIFEAMNNYYKTKYSWDVTRNVDINQKITHDGIVLFNYNLYDIPEVGVQLAVFHDPFFDDLVNVTSGYNGTGYDSDRPESRSRALWFLDWSDIKIGVAGTNSVTRKSPNPDIDRLYRCRMDSVEREYSLRSTKWTTMVDRPHRHLIIENFAEDIRVTAKGPNQYSAMTGTTDSTTAGIYSSAGSLTYTAPVLDSFSADSTDADEGGTAQGGGSQDTTA
>A_OM-RGC.v1.000682791
MAFQVSPGVQVREIDVTNVVPAVSSAIGGYAGMFSWGPVDEVRTISSEKQLVSVFGEPTGDDTYLKANLKKEHFYSAANFLRYGNNLKVVRALGTGMLNATTGSAGILIKNPTHYYESNYHTGSAAASAGHFAARCVGSLGNSLKISVCASADAFSKNAATTVSDGSMAVGHTSIDVASGAAFVVGDIITFANHTDRYKISSISSNTITFALESDGTSGLQTVPGNTTNIAREWEFAKNFTKAPGSSPDALANNSSLDEMHIAIVDEDGQITGIVGEILELFEGVSMASNAVDPEGNSNYYVDKLRYNSDYIFFTNHNSNMSESGNTFAVAGAAFDTHALPITESLDDGTEGSNLTSGQKQAAFSTYLGDAETQDVDFLIAGPLNGDDGSNSDVRTLAEATTQANNLIAICDARKDCMAIISPRREDCVDNANSQTAIVGFAETLTSSSYAVCDSAWTYQYDKYSDNYCYVPACSHVAGIMARTDNQRDAWFSPAGLQRGQVMGITKLSYNPNQADRDALYKKRVNPIVTFPGEGTVMFGDKTLLSSASAFDRINVRRLFIVMEKAIATAAKFQLFEFNDAFTRAQFRATIEPFLRQVKGRRGVVDFQVICDETNNPQSVVDANQFQASIFVKPNRSINFITLNFVAARSGVEFEEVYGATNTQYGN
>A_OM-RGC.v1.000685973
MAKLHSALATTELHNPKGIGVESATETILTISASLGAVSASASIVPHTTDTYNLGSDTQRWNNITAAGNISSSTVSTGSFGRLELAGNAEIDGTITVAGGTTTIGDSDGDTLVITADLASNLIPDADNTRDIGSVAASWRNIHLDGTGSFKNTIISNKEYFSDAGGEHISGDGTDLTIASGRDINLTATTDINIPADVGLTFGNDAEKIEGDGTDLTIAGNNINLTAVADVKVPANVGIMLGTHEKIESDDTDLTITVGSGGDINVGADIGMTFGNDGEKIEGDGTDLTIASSGKLNLTATSDVHVPKNVGIVFDDNASEKIESNDTDLTINSGADINLTATSDVNIPANVGVTFGDDGEKIEGDGTNMTISANKILINSAETSGSSTSTGSFAHGHFASKVGINEVAPAEALEVVGNVSGSGTGSFHHGLVRQYSYLFDEGGEYLLGDGTDLTIASGRDINLTATTDINVPADVGMTFGNDGEKIEGDGTDLTIASSAKLNLTATSDVHIPQNVGLVFDANASEKIESNDTDLTINSGADINLTATSDVNIPANVGVTFGDDGEKIEGDGTDLTISANKIKINSALVSGSSTSTGSFANVFVANRLSFNDHSGNATGEYLESDGTDLNINVGGSGDINIPANIGMTFGNDGEKIEGDGTDLTINSS
>A_OM-RGC.v1.000686692
MAFQVSPGVQVKEIDLSNVVPAVSSTRGAFAGIFQWGPVDEVKTVSDGQQLVDEFYKPANTDAGAEDFYSAESFLRYGSSLSVVRIANTGLFSANQGGNSSTLLKNSDDYINTYKSGGMAGTVGKWTARCGGALGNSLKVSVCASSNAYFNDNVSLVNDSSNYAVGATAITVDAGASFVVGDIIKFSSHAQHYSVTGISSNTLTIKAINQPSAGLVQAVADNEQIDRFWEHYALFDKAPGSSAGAVAAGASNDEVHVVVVDEDGLFTGTAGTVLESFGFVSLASDAKDSVGNSNYYRDVIERQSQYVYWSGHSTAMLSSANEQRSLATAVGSAFSRPALPENSSLSGGAAGRVNPTVAQKSDAWTKHFGDGELISISFLIVGSTSTDAGGGSESAQDTLADHNSLVNNAIQLAELRKDCLVVASPRRASVVGVSSESTQATNVKADFASITSSSYAVLDSGWVYQYERYNDKYCWIPGNGHTAGIMARSDLLQDPWFSPAGFSRGQYLGITKLAFNPKQASRDDLYRARINPIVTFPGQGTVLFGDKTALGSPSAFDRINVRRLFITLEKAISAAAKAQLFEFNDSFTRAQFRAAVEPFLRDVKNRRGLVDFSVVCDESNNTDSVIDRNEFVCSIFVKPAKSINFITLNFVATRSGVEFEEIYGAV
>A_OM-RGC.v1.000686957
TEYGLKSDVPTVWRELSIKNIEIDQPKRSVLAYITTDRVDEEGEVVVPEGIDFSRFKKTGTVFYNHDYAAPCGVCTSIKHTDRGIMAVTQFPERPEGYEGKWLPDEVFAMFASDPPIVKAFSIGFAYTQVRQPTKKDFDRYGRDDIKRIVSKSRMLEYSVAPLPMNEDAIAVQVTKQLNDTGDVADVCNCSQASCENPESVNCRQAVGEAEQASATQPERSSIESEMKGLPMSEDIRKKMMVDLKPDMTIAELVAAMQMEDEADAVRAEVEEEVEKASTKMDEDKEEDKAAKSAVALVADLVKKQAAEGRRRVAAATPVVTAPSATGNLKHLKDAETAHGIGQFFLGSMGNKSAQQWVSDRYGIKAHGEGNNSLGGFLVPDELEQAIIDLRAKFGKFRANTRVLNMSRDTLLINRIAGGLTASFVGEGSSITETDASFDQVSLVARKASTLTRYSRELAEDSVVNLGDFLAGEVARAFANAEDEAGFNGDGGSGNGGIVGLKNAVGSAGQKTGSGNAYSELTLADFTGTVGLAPEYVFSQGTPKWYMSTQFYHTVVLDLLADAGGNTNLTLAGGVAVPSLFGYEVVLADVLPKTEANSQLCAYFGALELGTTMGDRRPTEIAVSEDRYFESDQIGVRGTTRFDINCHDVGDSSAAGAIVALKTAAS
>A_OM-RGC.v1.000687014
MAFQVSPGVSVTEKDLTNIVPAVSTTAGGIVMTAEKGPIDEITTISSEQELVDIFGKPNANNFEEFFCAANFLGYGNNLKVVRPITGLTNAVSTGTAVLIKNTADYLDTYLTDSGAGSVTNIGTWAAREAGTLGNSIKVSLCSNSTAFGPHSQSGTLVNDSAAAIGDTTITMDDGSLFQVGDILEFGDTSNVPSTSGSPSGFFYKVTSISTNTLTIARFNPQTGQTETGGLRHAIVDNAKVLRHWEYYFNFSAPPTTTDDVSNAGGSNDEMHIAVIDEDGSITGTAGTILETFEGVSQAHDAKDASGNSNYYPDVIYRDSKFIYWIDHISTLSDGLTKVGTTFDNTVGDAFVISNTSLTGGTDDFVATNAEIATAYEKFLDAENVDIDLLICGPSQTSADATGDTKATAIMDIATARKDCVAFISPARADVVGVANAVTQTQNVVGFADGLPSTSYAVIDSGYKYMYDRYNDVYRFVPLNGDTAGLCARTDNIADSHFSPAGYSRGQIRGAVKLAFNPNQSQRDELYKARINPVVSFPGQGTVLFGDKTAQAKPSAFDRINVRRLFITLEKTISIAAKFQLFEFNDEFTRAQFRNLIEPFLRDVQGRRGVTDFSVVCDDTNNTSDVIDRNEFRADIFVKPNRSINFIQLNFVATRSGVAFSEVAGA
>A_OM-RGC.v1.000699017
QDGIIRDSFYDRDNFRLNTKFKLSDKVTMTSKAGYTYSNSNRIQQSSNTAGLLLGLLRTAPDFDNTHYKGTYVSGGTEYTGRHRAYRRYLGGSSTNPIYNNPIWTIKEQKSTTGINRLIMSNEMNYSPLEGTDVVLRAGIDTYTDNRDWFFPIGSAGSRNSGVFAQDVITNKETNYDLIGRHNLSLGDGLSMVATLGYNWNDRTYSRTSYNITGFLVNTDKQTVNVNTAAENSTVDNSRLFIRSTRTYGLLSIDALDQVFVNLSGALEDHSTISKAYFYPAMDVAVQLTDYVPAPFSFAKARFAYGQVGVRPSAHRFQTLAESGFGYSSYSDPVDVALFGGGYRVDDDKGNENLKPEVKTETEFGFDFRMLDDRFAFGFTSYYNKIVDMLISVSKAPSTGSDTQYANAAEMENKGLELDGSYKLNQNVNFTFNWASNKNKVLKLTEGTDVLTLVGGSVSSVAVDPSFNGTAQPLGALYGTGSQTDESGKFILDANGFPQITSLPVILGDPNPDWRGTFGVNGNWNGVSVNVLFEHSQGGDYSPRTQWVLRRFGTTAETANEVTLTEDLVNVDGNTVTAGTTVRGRVHDFGGGKVLLDEAWYRHGIGGGFGDNQAYNFAVKDATFSRLRELSVAYDLVHPAISSMGLNSVTLRWTGRNLWADYK
>A_OM-RGC.v1.000699531
GMAFQVSPGVQVTEKDLTNVVPAVATSIAGIVMAAQKGPVGEITAIASEEELVSVFGKPQSSSNQFEDWFCAANFLGYGNALRVVRAESGLKNATVSGTEPLIRSTTHYDQSFRSGSNSVGEWAARTAGAWGNSIKVSMCPSAAEFEQTFSGGEDTAGVVETALNGGATQVVVDNSGGSGYNVGDIINFGEADGGEYKVTGISSNTLTFERYGSENKAGGIRTPGTGVIADNQDIRRRWEFYTYFNSAPGTSDYVKDRSSVETGDEMHIIVIDDDGGITGTPGTVLEKFEAVSKLTDAKKADGSTNYYRDVLYASSQYIYNMDHPSGGAGTGWGNDIATQAAVLFTASAQVISSATLQGGIDDYAMTSGEKKAGFDLMKDTETVDLSLLMNGKEIDASGGTDAINAIDMATDRKDCVAFVSPASSDVVGVTSEVTQTANVKAFMDNMPSSSYGFLDSGYKYMYDKYNDTYRWVPLNGDMAGLCARTDLVADAWFSPGGFNRGQVRGAVKLAYNPQKANRDILYRARINPVCSFPGQGTVLYGDKTAQSKPSAFDRINVRRLFIVIEKAISTASKFQLFEFNDEFTRAGFRNMVEPFLRDVQGRRGITDFLVVCDTTNNPGSVVDRNEFVADIFVKPARSINFISLNFIATKTGVDFSEVVGA
>A_OM-RGC.v1.000701510
MEKIFHWTNTFKTLGESEDGSVDIKGLASTNALDRTGDVIDHDAWVKNGGLDNFKSNPIILFNHDYNKPIGRATSMEVTHDGLELGARISKSAGDIKDLIKDGVLGAFSVGFRVKDADYNSETDGYKIKDAELFEVSVVSVPANQTAVFSIAKSFDNMEEYEKFKKQFTADTADKAQKIDTNVDIDAPQAAGKTVSQEKPMSTEKTEAPAGVDLKAFAEEVAKSTATKIAMQQAEQKAKELAEAEEAAELEAQEKAAVEAEQEKVKTIVEVGMSGAEQLMNDVEKRVSEKHEDLEKVVNELKTELTEKKDEIEAIRESKRIFGDRKNSDWQKAFQSDIDDAFVMGLATGKGWDTNLAKNVMEKVNAHSGVGVSSADFEQTVSTNIERDIQLELVLAPLFREIPMQSATQIIPIMPDAGYAEFTANQTASGSSPHGNLEERGDTYGSPYAGVDLTERTLSTKKLISQSYLGNETEEDAILPILPLIRDSIVRSHARGIENAILVGDHADGVYGTSGASFQGLVKLATDDDSSGSHVTQSTTAFASESLTAADLLNARKKMGKYGINPADVTYIVNSTEYFNLLSDAEFQDVNLVGNMATKLNGEIGEVFGSKVIVCDEFATPAVSKFYAIALYTKNYVMPRLRGVTIESDYEVANQRRVLVAS
>A_OM-RGC.v1.000706843
MSASSFLSYGGILKVVRTGGGSLNNSNAAVGAASATLKIDNYDDYEENHLNDNSFVYASKNPGSWANDLKVCTIDNQADQRIGINTTSPLAAGAIVGHGVTSALTNVVIPGAGTTTTFTGYLKGIITGVSTDTVNGNSTIDVKIVSQVSSAGTETKLNYQQANAARSFEASDAIKFVNNVGVNTGNASVTTAASSVDWYEQQTLGLSNSTVFWKSLAPKPVDNNFSSSRSGKNDAIHVVVVDDKGTVTGSQGTILEKFLSLSKAKDATADGDNPTRTYYKDFLALNSNYIYAGYNTSQATDGFHGTSPKANGFSTGYTAITVGAGLWGQDAQGVNFSSIGNKSYSFAGGVDYQAGGGMAATLGGLNTSYNLFSNKDEIAVDYLIMGPGLTIESDSQAKANLIISLAEGRKDCMAVVSPHRENVVSVSDSATQTSNLMRYYSALSSSSYAVFDSGYKYTYDRFNNEFRYIPCNPDVAGLMVRTSIEAYPWFSPAGLTRGVLNNAIKLAYNPSKTQRDVLYGARVNSIVNQRGSGILLFGDKTALSYSSAFDRINVRRLFLTVEQALEGAANAQLFQLNDSITRSNFVNIVEPYLRDVEAKRGIYGFVVVCDDENNTPDIIDNNEFRADIYLKPTKSINYITLTFVATRTGVSFEEIVGTV
>A_OM-RGC.v1.000717131
MAERIVSPGVFTREKDLSFLPQGIDGIGAALIGPTEEGPAFTPTIVRNFAEFEQMFGKESQDFYVPFAAKQYLRSAGAVTIVRVLGLGGYKNDTVLLGISGSKGVFIGASLKPSRGAADPDALELAGPHSASLNAGGTMNSFVMNLATTNGQSSASREAFTLSFNSGSANYITKVFSTNPQDANQEVYVYKNFLTTQNLMATTDKVFIASGSDENFSFDYDFASTPSIQSQIVNGARTSLFKVKSRSHGTSQNEEYKVGISNIKQPTDVPGSDYGSFDLQVLVNNPGENDDNTVLENFQGLNFDEDSTNYLPLRIGDRYVSIDSNGKLTNNGDYPNQSKYVYVSDFSNLTGISKDLVPMGFAALVQPHVLPVTSQSMSGSTVDASYPTASYRFTTSGQGQKNSRGTFDSNEYYGFDFKNEDNKQYLCPTPTSAGVGNNVSMSLEDAFGNNDASTLGSSYSIGAVKLSLSGSALQQKKFAVPFQGGFDGMNPALEKKNGTNTSLANTFGFDFTNSTSSGSVAFKRAINAISNPDEFDINLLAIPGILHGLGGGHQAVTNHAIDKVEDRADAFFIMDGFEYNASVQTAISNVKTVDSNYVATYYPWIKILDSVKGKPTWVPPSVVLPGVFAQNDRIGQEWFAPAGLNRGGLTEVLEAKT
>A_OM-RGC.v1.000723204
MGKDGKCEGPAIGIDLGTTYSCVGIWQNDRVEIIANDQGNRTTPSYVAFTDSERMIGDAAKNQAAMNPINTVFDAKRLIGRRFSDSATQSDLKHFPFRVFAKDGDRPCIEVDYKGEKKQFFPEEVSSMVLVKMKEVAEAYLGKEIHNAVITVPAYFNDSQRASTKDAGAIAGLNVLRIINEPTAAAIAYGLDKQSSAERNVLIFDLGGGTFDVSLLTIEEGIFEVKATAGDTHLGGEDFDNRMVNHFVQEFKRKNKKDLTPNPRAMRRLRTACERAKRTLSSSTQTSIEIDSLFEGIDFFSSITRARFEELCMDLFRGTMDPVEKVLRDSKMSKNQVHDVVLVGGSTRIPKVQSLLSDFFNGKEPSRSINPDEAVAYGAAVQAAILSGTGSAKTEDLLLLDVTPLSLGLETAGEVMTVLIPRNTTVPTKKSQTFSTYSDNQPAVTIQVFEGERTRTKDNNKLGEFNLSGIPPMPRGVPQIDVTFDIDANGMLNVSALEKSTGKENKITITNDKSRLSKEDVERMTADAEKYAKEDEDFKEKVEAKNALENYCYSMKNTLDDEKVKDKISEEDKTKATEAIDEALKWLEGNQLAEKEEFEHKRKEVEGICTPIMTAMYSAGGAPGGMGGMPGGMPGGMPPDAAGGGGGPNIEEVD
>A_OM-RGC.v1.000727355
MKQFIYVITLFLGIYMVNAQQTITGKVQDQDGIDLPGASIVVDGTNNATTTDFDGNFTISANNGEKLIISFVGYQAAEIVVDGSNVMAILSLATELEEVVVTGYGVYDKKRYTGSAVTIDSEPISRKNISNISRGLVGEASGLTVVSNSGQPGTSATVRIRGKAGSVNGNSAPLYVLDGVPYNGNINAINPNDIESTTILKDAAATAIYGNRGANGVILITTKRGDADEARISVDIKSGTNTDYLPRYSVIESPERWTEIVWESLKNRGTGLGQDGADYAQARLFSGAGINPKYNMWNADGDALIDPSTGKFNSSIARRYDPEVWRDYAFNDARRNEVNFSISGGSKTTKYYYSVGALEDVGYGINSDFRRYSTRLNLDFTPYEWLTAKTNFGYSYAASNFNGQSSDSGSIFWTTANMPRIYPLFERDADGNKIDDVYGGYKYDYGEGRGFAGLTNSIGDAYYDTDKDLIHNLNINQQLSFNLMEGVKFESLFSVNYLMDNTDFVSDPTYGSSRGQGGYISKTKLQQTNWTLRNALRFERQLSDRFFLMGFLAHESERYESSTMNANKYTLLQPRGPISVELDNAVKNNTSSSSTSAVSREAYVAYFNLKVDEAYNIAIDFRRDSTSIFPNDKWGNFGSVSLGWILSEEDFFNV
>A_OM-RGC.v1.000727599
AAGKINANFDEIYTLLRGGGNSGSTLLAGIVTSIVAGDNITLTGGPTGIVTINSAAGGGVGYFNANSTGISTVSNVGVGTTTASSRLTVDGTVKITGITTIDSSLQQTGTATFSDDVTLTGDSANVFWDKSQNQLEFADNAKAIFGTGTDLQIYHNGQDSYIQDSGTGDIIIYGSGETIARFKDDGGVTLFYNDAPQFDTVGSGVSVINQISVGATATFDAKVITGTGATVGFGSTAYFKDNAKLAFGAGGDLEIHHDGSHSYIKDTRSAGNLYLQSSNLLINNQANNATMIKAESGSNVELYYAGTKTFETSTLGVKVSTGATLQTNGAAAFSGIVTANGGLRVGSAVSIGLNDGNAGFTGIVTANKFVGDGSGLTGVTGSGSGVVVKDSGSTVGTAGTINFADNLTVTPIHLGIVTVSASGGNNVAGIDTTAGSTFTNLKATGITTLTGALDANGGATIDNIQIGVTGDNEIDTASGNLTIDSAGGQVVIDDYLRVSGVATLSSNVNISGVTTASQFSATGTNSGLMTSRYEFTGTTAAINNNGIGNTEFSGYKSYALIKVGLSTAGWLRLYTDDASRSNDSTRSVGEDPTAGSGVIAEAAVSAGSTTLNFTPYALGGNAGSATTVFAAITNQSGVTTTFNYSITLLQLEV
>A_OM-RGC.v1.000727655
MATPQLSPGVLVREVDLTVGRAENVLDNIGAIAGPFAIGPVDEATDIQTEQQLIDTFGKPISTDAQYEYWMSASNFLSYGGVLKVVRADDTQLNNANAGVGIASTTSLKINNYDDYQQNHKEGDNTFTYAAKNPGTWGNNLKVCYIDDFADQVVGIATTSLEGIGAEVGFGVTASLSGVVIPGSGTTSEFTGFLKGIITGVTTDAAGNSSTLDVKVVSRVETVGTGSTETAVTYAEGTSFAAFGTGTALNIVNNSGVNTTGRLSAALTPATAIDWYDQQTLGLTNSTLYWKTIAPRPISSNYVTERNGKNDGIHVAVVDDDGSITGIKGNLLESHVNLSKAGDAVSDYNSPTKNYYKDYIADFSDNVYVGYNLSSGITTSGGSTCVPRASGFSTDFTAVTTADGLFGLNAQDTTFSVLGNKTFTLGGGVDYSADKGMKAELSSLITSYGLFSNKDEIEVDFLIMGPGCVSESDSQAKANYIISLANARKDCVAVIGPHRGNIVNVTNTTTQTNNLINFFSPLTSSSYAVFDSGYKYMFDRFNNIFRYVPCNPDVAGLMTRTNLVAFPWFSPAGQQRGVINNAVKLAYNPTKAQRDKLYPNRINSFITTPGIGTLLFGDKTALGYASAFDRINVRRLFLTIEQALERAAQAQLFE
>A_OM-RGC.v1.000732073
MLAVDAVNKSKSGHPGLPMGCAPMGYALWDKFLNHNPKNPQWFNRDRFVLSAGHGCMLLYALLHLTGYDSVSIEDIKNFRQWGSRTPGHPETFETAGIEVTAGPLGAGISNAVGLAISEAHLAAKFNKEDSTIIDHFTYVIMGDGCNQEGVASEACSLAGHLKLGKLIALYDDNHITIDGRTDVSFTEDVLKRYESYGWHVQHVKDGNNDVNAIAKAIQSAKEVTDKPSIIKITTTIGYGSPNKSDTAGVHGAPLGEEEADLTRKELNWNYGPFEIPQEAYDQYRQAINKGGNLEDQWNQELTNYRNKYPKEAAEFERMLRGELPQGWDKDLPSYTPEDKGLATRKYSQICLGALGPNLPELIGGSADLTHSNYTDIQGETGSFQSESPEKRYLHFGVREHAMAAILNGIAYHNSGLIPYGGTFLVFADYMRGSMRLSALSELGVIYVLTHDSIGVGEDGPTHQPIETIPSLRAMPNMLVFRPGDGNETSGAYKIAIENRKRPSSLCLSRQGMPNQANSSIEKVALGGYVLEDCEGTPELIFIGTGTELNLCVLAAKELANQGRKVRVVSMPCVELFEEQSKSYKETVLPSAVRKRIVVEAAESFGWHKYIGLDGDSVTMNRFGASAPGGTCMEKFGFTVENVVEKAKNLLN
>A_OM-RGC.v1.000735283
FIEEEVMSKLSLKKMLIAILALGISASVVANDEVRKLNANPNYWAFPGGDYNNWRYTELNQINTKNASKLVNAWTFSTGRLQGHEGGPLVLPGSATGRSNDTLYIHSSFPNDVFAIDLDTLEIVWYFEPQQDEAETVPVMCCDIVNRGLGYSMGQIYLQQADTLLVALDAATGKVKWTAENGREIGYGPAAGDTNTNAPHPIKDKVFTGCSGAEFGVRCWIAAFNAKDGSLAWRAFSMGPDEDIIFDANTTSLGKKVGKNSSLNSWCSNADWKAPATGPNKCKGLSDAWKSGGGSVWGWWPADFDENLVYYGNGNPSTWNPVVRPGDNKWAMTIFARDIDTGVARWVYQMTPHDEWDYDGVNEMILADIKVKGKMTPALVHFDRNGFAYTMNRKNGALLVAEKYDPAVNWATHIDMKTGYPQTLNQYSTHYNGEDVVSKDICPAALGTKDQQPAAFSPRTNLFYVPTNHVCMTYEPVSYAAGGNQYTAGAAYVNAALTMYPAGAVCPDCPNNNAAKDNMGNMIAWDAGKGKIVWNIVEQWSVWSGVLTTAGDVVFYGTLDAYAKAVDAKTGKLLWKHKAPSGIIGNFNSWSHKGKQYVGVLSGIGGWAGAVVSIEGLAAAPDDAALGAVGGYRKLLNSSRNAGVLMVYALP
>A_OM-RGC.v1.000735839
MASIIRVKRSTGTTAPGSLQFGELGLTIGAGTQANKGERLFVGDNSGNVDVVGGRYFTDLMVHAPGTVASVSNPTTAANGFVAILDQNRKVDLWNVDNLTLDANTLSSTNGNGDIIFNPNGSGEVMIPDDTFLGFGGGANGTDAADAKIEYDENGTDQLTFTGADVRINITTQSNDKDTGALIVEGGVGIEKNLNVGGNLNITGIVTFSDHIRLPDNKELRMGDDDDFRLYHNGSHSFIDRASGGTGDIFVRLGTDNAIIAKTDNAVELYFDNAKKAETRLDGFNITGTLETDNFKVVGISTITGKVFQTGGIEIDNIGISSNRIETRAGGGNQIFIDPFPSGLSNEGDVIIKGNLQVDGTTTTVNSTNVSVNDPIMKVGDVTSVRTVMTAVSSGANTIVVDSVTGLQTDDVIAATGIPGNTTISSINTGTKTLTISNNTTAGITTTTQLTITHAKDTNTDRGISFNYNTSSGTANNKLGFFGMDDSQAGADGSRVWTYVPDATNTAEVISGTKGYLDIKGIYYQSGDFSTHGVVYFDSTGLQNSTTAPSAATFTSTQLLTAVTEIAITLGSAQAVTAGDLVTQAGGGSQQGVVKTTSNSTTVTLIGVTGTFNTSADLILNGTGTGKTPSNVSTTYTSKPTWTTTIDGGTF
>A_OM-RGC.v1.000737797
MAFQISPGVLVQEKDISNVVPAVATTIGGIVGNFQWGPVQEIVSIDSENELVDTFGKPTTSVFLDHMVASSFLAYGSELLVVRALDEDTAKNAGSQGTAILIKNEDSYEAYSAGALDAVGPWVARFPGTLGNTLKVEMADKFSSTNTSIASIALDSTDSAGDRTSATVAISAPDLATSAGGVQATATATIAGGNVTAIVVTHPGFGYTGTPTVTITANGTGALAATATKSTKWTYADDFDATPSTSDWATNNGASDDELNIIVIDEDGEITGTAGTIIEKYEGVSKASDAKDDVNQSNYYVNKINNGSAWIRWAGHPDTGTNWGTSTSGGTTYDPMDAQDAEQSRSLSGGVDDAPDAGDIQTGYDLFANDELVDISLVLNSNHGKTIAKYITDNICDVRKDCIVFISPESSSVVPGVVTLGQEASTITGINEVDSLTRSSFAVMDSGWKYMYCKYTDRYVYVPLNGDVAGTCVITDRQDDPWFSPAGFNRGVIKNAVKLAYSPRKADRDTLYKNGVNPVINSPGAGIVLFGDKTLLAKPSAFNRINVRRLFIVLEKAIATAAKFQLFEFNDAFTRAQFVALVEPFLRDVQGRRGIYDFRVVCDETNNTPQVIDSNEFRADIFVKPAKSINFITLTFIATRTGISFEELGA
>A_OM-RGC.v1.000738414
VGNTNSAHATPTACTTTFSDSGSAAGITSDASTSTTTETACKTAPGYIITSSDGAADGAITVAAAAAGKYAAGGTALLDSDGAGRAAETATDCAAGKYSASGAASCTDCPTGKTSDAGSAFCGKIAAGFYGAAGAASGGAYTSHAGTVTACTTTFSHNSIVTSGVAGITSDESTSGTTDKTACKTKPGYRITTAANVGDANVAIAKAAAGSYIAGGTALPGTGVQTATTCPYGGSTTATGQDAVTDCTPQCGTGTNAEANAGTCRCKANHYGTPKDTNDAELAVVTQGCTACPYDGTSSAGSGAIVSCTPDCNSAYAAAEAIAGTCRCAENYYGTPKDFGDGNDAKPIKGCRCVTNYYVLSNTCTACASGLFRIEGDDPGGGNTACTYASPFASNTQLKDTIASSYCLGGSDATGANCTDGKNVVIANWDVSNVVDMSSLFNGRSGFNQDIGSWNTEMVTDMSGMFQGASAFNQPVGNWATGSVVDMSGMFEGASEFNQDISSWSVGAVVNMESMFSSASSFNQDITGWSSGSLTTSTDMFSFARAWREIFARTDGQNTTHGPPSDWGEPCGNGWYDERVQREQEDDFCEPEVNGIEVKGCADDCKVKTNWKCENVRSLRPGDDFDSYNCTCDNQAGTYASPDLDCARTDC
>A_OM-RGC.v1.000744381
LAIDAINKSNSGHPGLPMGCAPMAYVLYREAMNHNPKDFTWPNRDRFVLSAGHGCMLQYSLMHLTGYPSVTHDDLKNFRQWDSMTPGHPENFVTDGIEVTTGPLGMGFCNAVGLALCEKHLAARFNKPDATLVDHYTYTIMGDGCNMEGMSGEAASLAGHWGLGKLIVFYDDNKISIDGHTDISFTEDVSKRYESYGWHTQHVVDGNTDIDAIRKAIEAAKKDPRPSLIKVSTLIGYGSPNKADTHDVHGAPLGKDETEATRKNLNWKYGEFEIPEAVQKAMDCTAKGAELQAEWKKVESAYAAKYPEDYAEYQSITTGKLPEGWADSLPTFTPEDKGVATRIHSQTALNALGGVIPGFIGGSADLAPSNMTLMKQFGDFQKDTPAERNVRYGVREHGMAAIANGIALYAPGFISYCATFFIFSDYARSAMRIAALSGAGTIYVMTHDSIGVGEDGPTHQPIEHLASFRSMPGMLMMRPADGNETMGAYKIAVEGAANKRPTTLALSRQVVPNLAGTSKEGVAKGAYVVQGEAAGAPVDCVLMATGTELELACKAGETLAAEGKKVRVVSMPCWELFEEQGDAYRESIIPSDCKCRVSIEAASTFGWSKYAVKSIGRDGFGASAPAPTIYKEFGITAEAMVDAAKSLL
>A_OM-RGC.v1.000748728
MKKPVLVSTFALALASCPAFAQSNPGQPTTNDSGETIVVTASRSGEAVAVNKLGASVTVLDSEALEQRQTRIVSDILRDVPGVAVSRTGAAGGLTQLRLRGSEGNHVLVLIDGIEASDPYFGEFDFATLIADPEARVEVLRGQQSSLYGSDAIGGVIQYLTLTGKEAPGVSLRAEGGSFNTFTGSARAGGVSGDLDYAVSGAYYHTGGYPTARNGSRDVGSDIAGLSAKLIWSPSETFKLTGVARYSFTEADTNNSENNPASPLFGFTVDSPGVFFRNKAFYGLVRAELIGLDGRWTNAVTGQVALSERKGFDAAGFDYGNKGNRYKGSFESSLRLGTDAIRHRLTAAIDVEREEFQNTTPSSFAFQGKRSTDNVGIVGQYELLINDAFSFGASIRHDENDRFDDPTTWRVQGSYSLPTGTRVRGAYGTGVKNPGYFELYGFSDGRYIGNPNLRPEKSEGWEAGIEQSFSDGKATISATYFDSRLKDEIFTTFPAPTFIATPSNRATLSKQHGIEVALAARPIPQIRLDAAYTWLHARENGTVEVRRPKHIGSFNATVFSKDERFSGTLTVRYNGRQTDVAFTNPSFIPVRVSLREYVLVNLNAEYKLRPNISLFARVENLINEQYEEVFSFATPGRAGYGGVRVRF
>A_OM-RGC.v1.000748819
MDWMEQEQERGITITSAATTCFWSGMANQFDQHRINIIDTPGHVDFTIEVERSMRVLDGACMVYCAVGGVQPQSETVWRQANKYQVPRMAFVNKMDRAGADFFKCYDQMKSRLKANPIPIQVPIGAAETFTGVVDLVKMKAILWEEENFGIKFEYADIPDDLKDTCQKWHDNMVETAAEANEELMNKYLETGELSEDEIKQGLRIRTISNEIVPMLCGSAFKNKGVQAMLDAVIELMPAPLDVPPIPGVDESDKPIVRHAKDDEPFSSLAFKIMTDPFVGQLIFFRAYSGVVRAGDTIYNPVKGKKERIGRILQMHANNREEIKEIYAGDIAAAVGLKDVTTGDTLCDEKNAVILERMVFPEPVIHVAVEPKTKADQEKMGIALGRLAQEDPSFRVKTDEETNQTIISGMGELHLEILVDRMKREFSVDANIGSPQVAYREAIKKPVEQEGKFVKQSGGKGQYGHVWLKIEPNEVGKGYEFIDMIKGGAVPREFIPAVDKGLKETITAGVLAGYPIEDVKVTLFDGSFHDVDSNENAFKMAASFAFKDGCKKADPVLLEPMMAVEVETPEEYMGDVMGDLSSRRGIVQGMEDNATGKVIRCEVPLAEMFGYSTTVRSLSQGRATYSMEFKHYSEAPRNVAEAVINKN
>A_OM-RGC.v1.000751995
MAFQVSPGVLVQERDLTSIIPAVSTSIGAVAGQFTKGPLDEIVSISSEQELVETFGKPDVNNFEYFFSAANFLQYSNTLRVVRANQTSQVNASTSGTGVLIKNTDDWTNNYASGGAAGNATFVAREAGAYGNTLLVATCPNAAAFESTTTTAQQVNQSDLAVGDTTVTMDSDATAYLNVGDVVSFSTTAAGTDFDDGEQYRLTAVAATSITLVQHPRGSGGLKRVVADDSRLRRRWRYYDAVDGAPGTSTWTSDRSGANDEIHIVVVDEDGSVAGVPGQILETYNKVSKASDAKTPQGDDNYYANVIYTKSQYIWWTKHHASGSNWGNAASGTTFTAVNVPTSESFSGGSDGSAVTTGQLKTAYDKFADSETVDVGLIISGKCDATHVENLITIAEARKDCVVFASPERSDVVNVTNTNTQKDNVIDFYSTISSSSYVVFDSGYKYMYDRYNDVYRYVPLNGDMAGLAARTDLIADSWFSPAGFNRGVVRGAVKLAFNPTKTQRDELYPKRINPVATFPGQGTVLFGDKTGLASPSAFDRINVRRLFITLEKAIATASKFQLFEFNDEFTRANFRNIVEPFLREVQGRRGITDFLVVCDETNNTGQVIDRNEFIAEIFIKPARSINFITLSFVATRTGVSFDEVAG
>A_OM-RGC.v1.000752682
VARAFPLERVRNIGIAAHIDAGKTTCTERILFYSGVVHKMGEVHDGAAVTDWMAQERERGITITAAAISTTWQDHRINIIDTPGHVDFTIEVERSMRVLDGVIAVFCAVGGVQPQSETVWRQADRYSVPRMVFVNKMDRTGADFLKVYGQIKDRLKANAAPIQLPIGAENDLKGIVDLVKNKAFIYKDDLGKDIEETEIPADMQELSAEWRAKLMESVAETDESLIETFLEEGELTQDQLEKGIREGVLKHGLVPMLCGSAFKNKGVQLLLDAVVSYLPAPVDVPPIQGLLPNGEEALRTSDDNAPFSALAFKVMSDPYGKLTFVRMYSGVLSKGSYVLNSTKDEKERISRLIILKADDREEVDELRAGDLGAVLGLKNTTTGDTLCTTDDPIVLETLFIPEPVISVAVEPKTKGDMEKLSKALTALAEEDPTFRVSTDPETNQTVIAGMGELHLEILVDRMLREFKVEANIGAPQVSYRETIRASASGEGKFARQTGGKGQYGHVVVEVEPGEPGTGFEFVNKIVGGVVPKEYIKPAESGMKETSESGVIAGYPLIDVKVTLVDGSYHDVDSSEMAFKIAGSMAFKDGVRKCKPVLLEPMMKVEVEVPEDFLGSIIGDLSSRRGQVEGQSIDDGLSKVNAKVPLAE
>A_OM-RGC.v1.000752894
LKKKYPEIGEYKMALNLASPGIVVREVDLTIGRVDATSGSIGAIVAPFTKGPVEEAQLIESEEDLLQTFGQPYSVDNHYEYWMVASSYLAYGGTLQVIRADDFNTATGVGLKNAFVGTASSIRIKSGTHYNQLGYDDNTITGVTVAAKTPGSYANGIRVSIIDSKADQILTVPTGNTTVVGTAVTQTAYGRILPTSTGTKTLDGYVKGIVTNSTDTTLEVKVLAHVSAAGTVTNVDYQNGGVYNFTPTGVVGLTTAGQAVTFSGADKTYTQAVDWFAQQNILLTSTDSQGNALKLEWDQLADAPGTSSYVASRGGRFDEVHVVVIDDKGTITGNAGTILEKHLNLSKAKDGEYSVGSTSYWRKYLATNSQYIYGGSAPAGITTTGFSTQSNNTLDADNAWDQDANSAGAGFGASGVVTNSLTGGTNYGGKTDYTTTGALNSGVDDLITGYGLFENKEEIEVDFILQGAAHHTKEQSQALAEKCIAVAEARKDAVAFISPYRQAFLNDTSVGSVTVNNIDTMTSNIVGYYAPLSSTTYGVFDSGYKYMFDRFNNTFRYVPLNGDIAGTCARTDIEQFPWFSPAGTARGSILNSVKLVYNPGKKQRDILYSNRVNPVILSPGAGIVLFGDKTAFGKSSAFDRINVRRLF
>A_OM-RGC.v1.000753485
LRGPQGTLFGKNTTGGVINVIRTRPTGEFGGKVKATLGEDGRQEFRAVINAPLSDNVAAKFFATSVQSDGWIPNITIGGHNGEEDYQAYGVTLLFTPNDRFEALLTVERMDDQSALKAYNQNFNVAPGVIPPPPPGPNVTDFSGGLLACTIYPQACRTSPDQLPYAENDTQHDASVETDAITLQMTYELDENQTIKYIGGYRDVKEDRIYDYDGSAAPFITLERWNVYDQTSHELQYNGSFANIELTAGLYMFEKEHTQDWSTGGTFWGVLFGATLSAPGMWELCQDFFDPTFSVACDPTEPAYPTGTLYQILYSTQKTESKAAYAQTDWAVNEQWTLTGGVRYTEEEKDFYAGQAYLAGHDIGEGRNFPDYADLQKKWDDTSIKVGVSYQINEDSLAYLTYTEGFHSGGFYAVVQQTKHMRRNQYDPEFSESTELGIKSFLFDRRVQLNASYFINDYAGKQEESTQVDNETKTVASFWSNVASAEYEGFEIDIQWLVNQYLRVFANFGTLDASYQGFFTDINESDGITKIESADFLTPRFAPEESWGIGGTLSIPVGSGAVDVFAKYNRIGEQETDLLNADLARAPETENLTASIGYFQDNWSIVAYGTNLTDEQYEVVDPIMPLFAIGTINEGRKFGVELTYEF
>A_OM-RGC.v1.000756331
MALKSLSKTGIVTGQTIEALQVSQSVDAFTGIQDYQIKTSGSLLVTGSFQVSQSYSSGSLTDGIHLHGLTNISGSLDGRIETLAINTADGQLFYNSLASSQGTTGAQGTQGIQGVQGIQGIQGTTGASGAGGTQGETGAQGIQGIQGIQGIAGTDGSQGATGTQGTDGAQGIQGIQGITGATGGGGPAGAQGSTGATGSQGTTGTQGETGTQGETGTQGSQGIQGIQGIQGIAGSSGGTGTQGETGTQGNTGAQGLQGITGIQGIQGIAGSDGSTGAQGIQGTQGIAGAQGGTGTQGETGTQGNTGISGSQGTTGIQGIQGIQGVTGIQGIQGIQGAQGLQGIQGLQGITGIQGIQGIQGITGNTGSAGSTGAQGETGTQGNTGAQGLQGIQGITGTGAQGIQGIQGITGTQGAQGITGASGSAAPGGGSTSYNGQIRYIIDQGGSDYTLELTSTGNQLGGKSWNRVTTTLNVTSSNHGLTSGDVVMVRNAGGQDYLLRAVTRIDDNHFSCAVADSNGSSGDALAYVTAFSASVTNSSGDVTAITITAPGGLSGSSQLNSIRLFASNMESAPLSITLPAGTQEGAGTFGSKSNINPVVMSCLGVTGTGNSTNVAVAQQYALGSNFNILKVSGVDQFGPLILKVNI
>A_OM-RGC.v1.000756561
VNVSEVDLTTVIPAVSTTEAGYAGHFRWGPVGERVLITSEDDLVNNFQKPLTSNTATDFFVASNFLAYGNALFTVRVINETGSDSTDAGRNAISAAANTKNTIVKSDQDYDDNYSSGISGVGNWIGRYPGELGNSLKVSVCASSNAFSSSLTGNVQPINGSKTLAGLGTLFDNEVRVGDILVLGPDKELRKVASVTSNTSLTLTEKYTGNSVAAASSNSTHNGSVVTPERRWEFHNFFDKAPTTSESANTAGGSGDEAHIVIADEDGEWSGTLNTVLEKFERVSLASDAKNEDGSTNYYVDVINNSSKYIWWAAHNTAHTNSGSKKGTTFSGAPLPANDSLVNGRDGAAPRNADLIDGYNKFKSAEDVDVSIILGGDNNGTVLEHIIGNIVESRKDCIAVMSPERADVVGNDSFSGKQADDIITFRDTLTSSSYVVMDSGWKYQYDKFNDIQRYVPANGDTAGLMVRTDSTRDPWYSPAGFNRGVMKNVTRLAYNPNKAERDLLYKNGINPVVTFPGQGTVLFGDKTLLAKPSAFDRINVRRLFIVLEKAISTAAKFTLFEFNDAFTRSQFVNLVDPFLRDVQSRRGIQDFRVVCDETNNTPDIIDRNQFVGDIFIKPNRAINFIQLNFVAVRSGVEFSEIVGQV
>A_OM-RGC.v1.000758126
MAFQVSPGVLVQEKDLSRIIPAVSTSIGAFAGEFRKGPVDEIVAISSEQELVDTFGKPDSNNFEYFFSAANFLQYSNALRVVRATNTSLLNATSNGSGVLVKNDDDYDNNYSTGQGSVGTFAARTAGAWGNNILVSTCPSAAAYEEVTTSAVASDSTTNSVGSTTIAVDEGSDFNVGDIVQFSTTAATEDFDDGDFYRVTAINSETLTIVQHPRGAGGLKRVIADNAKIKRRWRYYDQVDGAPGTSAWTSNRSGSGDEIHVVVVDEDGGISGTPGEVIETFSKLSKAADAKTPQGDTNYYPTVIKNKSNYIYWMDHNTSGSNWGNNASGTTFTAVNTPSLESLTGGANGSAITDAQLKTAYEKFQDAETVDVGLIIAGPSGSSTHVDNLITIAENRKDAVVFASPQRTDVVNIANSNTQTSNVIDFFDNIRSSSYVVFDSGYKYCYDRYNDVYRFVPLNGDIAGLAARTDLVADSWYSPAGLNRGIIRGAVKLAYNPTKAQRDQLYPARVNPVSTFPGQGTILFGDKTGLSSPSAFDRINVRRLFITLEKAISTASKFQLFEFNDEFTRANFRNIVEPFLREVQGRRGITDFLVVCDETNNTGEVIDRNEFVAEIFIKPARSINFITLSFVATRTGVAFEEVAGG
>A_OM-RGC.v1.000762134
VGGNQITNDFCLFLIPINNRAIAQILIVIKEKYFMSILKKSIIASAALALPFAVSANSKLEKMMKDPGQWVQQSGDYAGHRFSNLDQINKSNVGSLKVAWTFSTGVLRGHEGGPLVIGDVMYVHTAIPNIVYALDLNDNQRIMWKYNPVKGGKYPGGETMDRVISVMCCDNVNRGVNYHPNGTIVLHAADTSVIALDAKTGKEKWITTNLHSGTGKYGVSASTGSGQPFIIKDMVGVGCSGAEFGVRCNWTQYDINSGKRLWRAYSMGPDKDMLVDPNKTTSMLKPIGKDSSLKTWPGDAWKIGGGSIWGFYGYDSKLNTLYYGTGNPSTWNPVVRPGDNKWSMTIMARNPDNGMAKWLYQMTPYDEWDYDGVNEMILVDMKVKGKNRQALVHFDRNGFAYTMDRASGELLVAEKYDPAVNWATHVDMKTGRPQVVDRYSTAHQGEDVNTTNICPAALGTKDQQPAAYDRLSGLFMVPTNHVCMDYEPFKVDYVAGNAYVGATLSMYPAPGGTHLGNFIAWDADKGKIAWSNPEPFSVWSGALATAGGITFYGTLEGYAKAVESKTGKELFSFKTPSGIIGNFMAYSHKGKQYVGILSGVGGWAGIGLAAGLTDPTAGLGAVGAYSALSNHTALGGVLTVFALP
>A_OM-RGC.v1.000763999
MSRTFTLNNLTEGIRDRHVGQEASRIQEKWTRTGLLRGLEGHNRENMARLMENQAAQVLREANTLGTAGSDAGRVDGFSNIAFPIVRRVFGGLVANELVSIQPMSLPSGLLFYLDYTYGSDVGGDATASNNSLSATGGSTYKQGQSIYNNPAGASVRTGSDATGGQYDLVGTSYSKVHSNKAFASTGDALNGAMGTAATQTFTAAANLGTAGADGKLLQFDPQITKEIDDGTNTYQVLFISASLLQDSANRRVDPTLIKEVALYSENGVAGNGPGNLGTLTVPGAAIQGGNNIWNVRRLNELGTLVHDSAGTVFTPDPFANVASAGTVIKTIVQGTASTMVGISTALNLSASFPVSDALVETGDTDTGSVLVVPSFESDFGTTPTPVIPEIDIKIESIAVTATTRKLRARWSPELAQDLNAYHSMDAEVELTQILSEQIALEIDREILNDLLVQAKGANFFWSRAPGKFVNKRTGAHVSATLGPVFTGTVREWYETLVETIIDVANEIHRKTLRGSANFIVVSPEVATIFEASVLYKPSIKIDGQGQAAFSGIGAEAIGSLSNRFTVYKDPYFPRNKILVGYKGGSYLESGYVYAPYVPLIVTPTIFAPEDFTPRKGVMTRYGKKMVRADFYGTVTCLDMDII
>A_OM-RGC.v1.000764316
MSKKFTLDTLTEGIRQRNMGERNRHLSEKWTRTGLLRGLEGVHRENMAQLLENQAGQILREQNTLGGGGLAPAAASGDIRGFTNVAFPIVRRVFGGLVANELVSIQPMSLPSGLLFYLDYTYGTDVGGADDGIGDSTHSTYDSGQSIYNNPAGKGIRSGSLGVGGQYDLAGSGYSRVHTGSAVTLVAANIFALGGDSAQSRSATTTVATAAVSSGSDGRFLQFDPQVIQEIDDENGRFAFVTIPLRSTGGPLAKLDLTLIKEAALFLTGASGSGNADWAVPGETWQGGKGVYNIRRLNQLVTSASSGGSITAAPMANFGDTGAALLMVLSGTAAASGGGNSGLADFRVTYPKAASLSSTANTADTLVVPVFESNFGTGTPLPQIPEIDIKIEAISVVANTRKLRARWSPELAQDLNAYHSLDAEVELTQILSEQIALEIDREILNDLLMQADTNYYWSRAPGVFVNKKSGAAQTRTDTLSPGPAFTGTVREWYETLVETVIDVANEIHRKTLRGSANFMVVSPDVATILEASVLYKPVYSIDGDGQVGAPMQLGAEKVGTLSNRFTVYKDPYFPRNKVLVGYKGGSYLETGYVYAPYVPLIVTPTIFAPEDFTPRKGVMTRYGKKMVRNDFYGTVTCMDMDVI
>A_OM-RGC.v1.000770513
MAFQVSPGVLVQERDLTNVIPAVATTIGAVAGQFNQGPMDEVTSISSEKELVETFGKPDSTNFEYWFSAASFLQYSSSLRVVRAANTSSVNAVVSGSALRIKNTDHYQNGDGTTGPYSNGSANVGEWAARTAGAWGNNLKVSVCPSATAYEAVNKTTTNDASTAVGDTTIVLTSGTDFLVGDIVNFGESGGHEYRVTGVSTNTLTFVRHPSGTGGLHTAVANGSQVRRRWQYYDLVDKAPATSTYASNRSGVNDEMHIAVVDEDGGITGSAGEVLEIYDSVSKGSDAKTAQGDTNYYVDVLYNQSEYIYWMDHVATGSNWGSAVAGITFTALSAPFTRSLVSGADGSAVSTAELKTAYEKYNDADTVDVNLIIAGKGNATHIDNLITIAENRKDAIVFVSPERADVVNVTNSTTQTTNVKGFFDSIRSSSYVVFDSGYKYTYDKYNDVFRYVPLNGDIAGLAARTDLIADSWFSPAGFNRGVIRGAVKLSYNPTQGQRDELYRARVNPVVTLPGQGTLLFGDKTGLSTPSAFDRINVRRLFITLEKAISTASKFQLFEFNDEFTRAQFRNIVEPFLRDVQGRRGVTDFRVVCDSSNNTSDVIDRNEFRADIFVKPNRSINFIQLQFVATRSGAAFEEVVGG
>A_OM-RGC.v1.000771916
MAFQVSPGVLVQERDLTRIIPAVSTSIGAVAGEFRKGPLDEIVSVSSENDLVDTFGEPDSSNFEDFFSAANFLQYSNSLRVVRAAQTNLVNASTSGSGIQIKNTTHYQDNYADGSGVVGTFAARTAGAWGNSLQVSTCPSATAYEEEGATTVNDASTSVGDTVVTVADGTALNVGDIISFSTTAATNDYDDGHQYRITGISTHDITIVQKDSGSGGLLTTLTNGGNVRRRWRYYDSVGSGPGTSEFVSTRSGSGDEIHVVVIDEDGGETGVPGTVLETFEKLSKAADAKTPQGDSNYYPDVIYAQSKYIYWMDHNTSGSNWGSNASGVTFTAVNTPTLESLSGGANGSSVTTGQKKTAYEKFQDAETVDVGLIIAGSGDGTHVENLITIAEIRKDAVVFASPERADVVNVSNSETQKSNVISFFDSRSSSSYCVFDSGYKYMYDKYSDVYRFVPLNGDIAGLAARTDLVADSWFSPAGFNRGNVRGAVKLAFNPTKSQRDELYMKRINPVCTFPGQGTVLFGDKTALSSPSAFDRINVRRLFITLEKAISTASKFQLFEFNDEFTRANFRAIVEPFLREVQGRRGITDFLVVCDNTNNTGDVIDRNEFVAEIFVKPNRSINFIKLQFVATRTGVAFEEVAG
>A_OM-RGC.v1.000771959
MAFQVSPGVLVQERDLTRIIPAVSTSIGAIAGEFRKGPLEEIVAISSEAELVDTFGEPDSNNFEAFFSAANFLQYSNALRVVRATTTNLVNATTTGCGLQIKNTTHYQDNYADGSGVVGNFAARTAGAWGNNLLVSTCPTATAYEEEGATTVNDDSTSVGDTTVIVADGTALNVGDIISFSTTAATNDYDDGKQYRITGISTHTLTIVQKESGSGGLETTLTDGANVRRRWRYYDSVDRAPGTSAYVSDRSGSGDELHVVVVDEDGGITGVPGDVIETFSSLSKAADAKTPQGDTNYYPDVIYTKSNFIYWMDHNTSGTNWGNNAAGTTFTAVDTPTLESLSGGSDGSSVTNAQKLSAYERFEDPDTVDVGLIIAGSGDGTHVDNLITVAEKRKDAIVFASPERADVVNVSNSHTQTKNVKDFFDSRRSSSYCVFDSGYKQMYDRYSDVYRFVPLNGDIAGLCARADAVADSWFSPAGFNRGIIRGAVKLAYNPTKAQRDILYPARINPVVTLPGTGTVLFGDKTALTSPSAFDRINVRRLFITLEKAISTAAKFQLFEFNDEFTRANFRNIIEPFLRDVQGRRGITDFLVVCDDTNNPGSVIDRNEFVAEIFIKPARSINFITLKFVATRTGVAFEEVAG
>A_OM-RGC.v1.000773045
MAFQVSPGVLVQEIDLTRVIPAVSTSIGAFAGEFRKGPVDEIVTISSEQNLVDTFGKPDSTNFEAFFSAANFLQYTNNLKVVRVTNSGLLNATSDGTGILIKNTDDYEQNFAAGQGAVGTFAARTGGAHGNNLQVSTCPSATAFEQEGATTINDSSISVGDTQFTVTDGSTLNVGDILSISTTAATNDYDDGEQYRVTAIDTHDITIVQHPRGEGGVKRSFTDGSNVRRRWRFYDQVDGAPGTSPFVSDRSGSNDEIHVVVVDEDGGISGVVGQVLETFSKLSKAADAKTPQGDNNFYPDVLYNRSQFIYWMDHNTSGSNWGNNASGTTFTAVNSPTLESLSAGADGSAATTGETKTAYDKFLDVETVDISLIVAGKCDATHVDNMISLAEARKDCVAFVSPERADVVNITNSNTQLKNVTDFFSTISSSSYVVFDSGYKYMYDRYSDVFRFVPLNGDIAGLCARTDITNDSWFSPAGLNRGIIRGAVKLAFNPDKTQRDTLYPKRINPVVTFPGSGTLLFGDKTGLSAPSAFDRINVRRLFIVLEKAISTASKFQLFEFNDEFTRAQFRNLVEPFLREVQGRRGITDFLVVCDETNNTGEVIDRNEFLAEIFIKPARSINFITLKFIATRTGVAFEEVAG
>A_OM-RGC.v1.000774921
MNLFKLSIIAVAVAGLSACSLEGDDGSDGAPGADGSNGQNGLTSLTVQTELAVGDANCPNSGIRIDSGLDADADGTLGDSEITSTSYVCVPGVNSVSNSELLTSLNNEWFVAAKSEVENNKAVWMNATSGESTASSRASFTATVNSQEELKAMVANLRGKAKNIILFVGDGMGVSTVTAARILDGQMNGLAGEENQLSFDKFPFSGLSKTYNVDAQTPDSAGTMTAMMSGIKTDVGVIGVDEDIERGDCSTVVGNELVTALELAEIAGKSTGIISTARITHATPAATYAKSADRNWEDISDMPEDAITAGCSDIAEQLVNFEANLEANFEGLDVDGLEVVMGGGRRHFLPRDEAFNSPDAASSVEGDRTDGRDLTAEWQAMYENGVYIYDKSGFDGLDTETTERVFALFNESHMQYEADRGNDIAGEPSIAEMTSAAIKVLDNNEEGFFLMVESGRIDHAHHAGNAYGALYDTIAFAEAVDTADKLTDDEETLIIVTADHGHVFTIAGYPKRGNPILGKVVNVGSDEAATAADGTPYTTLGYTNGLGFRNLGDVTNSDASYLEGPDTGRKDITDVDTTTPGYHQEALIPLGSETHSGEDVGIYAKGPGAFLVNGTNEQSVIFHVIDFAGDFVSQAENAME
>A_OM-RGC.v1.000775369
MSKRLSVLSAVVLGFALLAGACGSDSDSSSSSSSDTAAPATTAAASGGDYLGDGSLGEVTVSAGDAIQIRSLNAISGDVAFLGVPNENGIRMAVEDYGQIHGFDVDLGAGLDDLCSADGGQAAAQIIVADEQVIGVIGTSCSGAATAASPLISEAGMVMISGSNTSPALTSDLAGTAGSAYHAGYYRTAHNDLYQGAAAANFALEVLGVTSAAAIHDGDPYTEGLAQAFSDAFEAGGGTITVFTAVNKGDTDMVPVLTEVAASGPDMLFFPIFQPEGDFIIQQAGSVAGMGGITMMAADGLLNSDYLALAESENMYFSGPDTRYGDNANQSTGELAASVLADYEAEYGEVPAAPFWAHSYDAAVLLMDAIAHASYMDGDDLVIDRAGVREHLDSVSDYAGLIGTMSCDAFGDCGSQKITVIQNTDITDYVASTENVVYEYAPAASTAVGDIVLPEDFCIGLVTDVGLVDDKSFNQAAWTGAQHGAELLGVPVSYIETQDSKDYATNIALYADAGCDVIVTVGFAMADATAIAAVEYPDINFIGVDAFQGEAMDNVAGLVFNEDRAGFLAGALAASMSESGIIGQVLGTNLVPPVQAFGSGFDLGAKHINPDIEILKTYHPGAIEVAFGDPEWGATTSRQAM
>A_OM-RGC.v1.000777486
DSFMKSLIKIISVLAAFGISYLVGTASLTAGEAPQLASQVKAGTLPPLNERLPEIPLMLPVEDEIGQYGGTLRRAFLGPGDHNNYTRAVYDALVRYAPDGSQIVPHIAAGWESNYNFTEWIIRLRAGAKWSDGQPFTADDILFWYEDMLMNKDLMPGGVNWMKNEDGSMAKVQKMSDYLVKWTFKQPNTAFLLNMANLDGADKSISNLVFVPAHYLKQFHPKYAPKSSLDKKVKDAGFDTWTQLFAVEALPHLSGNRPGMAAWVPDGTTVSDKVFTIKRNPYFVGVDPKGNQLPYIDAISFTFYADKEALNLAAVAGEIDFQGRHINMSSYPVLKENEGSANYRVVTWPTFGGSDAVVMLNQTWKGPEGEFFQNKQFRIALSHAIDRDSIKELAFYGLGEARQGVPAPFHPYYPGDEYAFRYTELNPSKSNQILDGILPNKNSEGFRVMPNGKVLDIEIGVVPQFGAWADIAQLIVENWAEIGIKAHVEIRERSQHFSMRPANELMSEIWNEDTTGFPFSGQPKFDPRSDPALTFAPLVAKWYASGGSSGEAPTPEIKRLVEIIDEAKTSSRNRQVALAKELFKIWADNVWEIGTVGMTPMIQGVLVANDNLRNVPEVAGNDWPLRTPGDTRLEQYFYAK
>A_OM-RGC.v1.000778497
MMNKFILSTLTVSLVFALSACGDNGDNGTDGTNGINGSDGSNGTNGMNGTNALITQTPLAVGNANCLNGGVQIDSGIDTNADTVLDASEITSTQYVCSPAATTVNDTELLSSLNNSWFKQGAAEIETADDIWNKIDSQLANNANVSIATASTAAEITALKGSAKNVILFVGDGMGVSTVTAARILDGQNKGMMGEENQLSFDKFPFSGLAKTYNVDAQTPDSAGTMTAMMSGIKTDAGVLGVDEDVVRGNCASTKGIEMITALELAEIAGKSTGVISTARITHATPAATYAKSADRNWEDISDMDIANNPERANCEDIALQLVNFEANLEARYAGVDVDGIEVVMGGGRRHFLPKDVAYNSNDAVSTIEGDRTDGRDLTAEWQAKYATSAYVFDQASFNAIDTETTPRVFGLFNESHMQYEADRKNDIAGEPSLSEMTATAIKVLNNNDKGFFLTVESGRIDHAHHAGNAYNALNDAIEFAKAVQVAVDATSQEDTLIIVTADHSHVFTIAGYPKRGNPILGKVVGIGATEPSLASDDMPYTTVGYTNGLGFRDLGTETDADASYAAAAVTGRVDLTDIDTSTAGFHQESLVPLGSETHAGEDVGVFAVGPGAHLITGTNEQSLIFHVMDYAGNLSGATQ
>A_OM-RGC.v1.000779984
MRGKQSSKRKAYKDKPKGFVASRASAVAEPPAEVVEETTTSVVEEERDLTTEVHKRAHLTEFVRTKDEDRVIEFPFASEEPVERMYGNEVLEISERAMDMSRLNTGAPLLFQHDADKIVGVVERAYIKGKRGFARVRLANNELGREMQELISDKIIRNVSFGYKINELEADKSTNPVTYRATDFQPFEISLVTVPADFKNVGIGRALSNNESVETASAVQSKPVRETQMEPNLEKEAAIRAEAKKAQRKEVAEMIALGQRTKNVELAQEFIGNSRSLEELRTALLEKMGVEEKPINPQDAEIGLTEKETRNFSFIRALKALAHPNDKEAQRAAAFEFEVSEAAQAKTGKEARGLLIPADVLGYGRRDLTVGTANQGGDLVATDLLSASFIDLLRKALVLQSAGANVLTGLQGMVAIPRQSGGATTYHVAENSNITESQLTVDQVSLQPRTIGALTDYSRRLLLQSSIDVENLVRQDLAQQIAIEIENQAINGVGTESKPLGILNVTGINTESGVAAFSDFVNAEAALGTDNALQGNLGYLMNSALRGTLKTTEKASGTNGIFVYEGDNTINGYSAYVSNSMPDSTAVFANFSDVMIGLWSGLDIMVDPYTGSAAGTVRVVAMQDYDVAVRHPESICKLS
>A_OM-RGC.v1.000782583
QYELSEYESAAGCHMHFHDNPNIASINATIQGNPSLPSVEDRLPDEPLVVVPYDSIGSYGGTINFLSNATEAGTSDMLSTRHVNLVRFADDLSTIVPNVAKDYEWNSDFTTLTFTLRKGHKWSNGEPFTARDVEFWYEDLMMNPKIREKPYPYLLVGGEPMTVDVVNDTTVRFNLPSPFPGLLATLAWSYNQAFMPAHFLEQFHPEIDSNADANAQALGFADGWDALAAYYGNSGWTDTPTPMLRNPELVSGLPYAAYPSLEAYMTIEDTTEGRVYAANPYFHQVDTAGNQLPYIDYQNERYINENEIRLLKLVNGEVDYKSQSVQLESAPQLLDGAEAGGYNLQINPGCGAALFSFNVTHPDPEKRKVYGDIRFRQAMSIALDRNEINDVAYYGMGVVEQFVGISPAPDFVPDEIKMHMTQYDPDGANSLLDEVGLKDVDGDGFRELPNGAPFAMNIDYATQGIGGVEVELVARMWNDVGVKTSFKEVTPDEYRGSQSSNALDVHAWDKGQPLAIIAGNPETFKAPFGNYFNHTQGMLWAAYIDSNGSDGVEPPQWVYDLSDGIDKFQSYELGTAESNEWGQKITTMLTEQTLLIGTVKAPFPTYHRNALKNFTQFKTTSYEYYRTYPYLATQWWLDE
>A_OM-RGC.v1.000782595
MAFQVSPGVLVQEKDLTRIIPAVSTSIGAIAIQATQGPLDEVTSISSEQELVSKFGKPNSTNFEGFFTAANFLAYSNSLRVVRVQNSSVSNATESGSAFVIKNTTDYQNNYADGSASVGLWAARTAGAHGNNLKIESCPSATAYEETNKTTVNDSSTAVGDTVVTVTSGTGITAGDIVNFGDQYEYRVVSVATNDLTIVRKDEPAYFVASDSSGLHAVITNGAQVRRRWRHYDLFDKAPGTSPYAQANGGSGDELHIVVIDEDGGISGTKGEILETFGAVSKASDSKTAQGSTNYYPDVIYNQSNYIYWMDHNAGGSNWGSAASGTTFTDVTAVSAVSLQSGSDGTAATTGQKLTAYQKFQDSETVDVGLIMAGNGDATHIDNLITIAENRKDAVVFASPERSDVVNVADDNTQKDNVIGFFNGIRSSSYVVFDSGYKYMYDRYNDVYRFVPLNGDIAGLAARTDLVADSWFSPAGLNRGIIRGAVKLAFNPQKSQRDELYRARVNPVATFPGQGTVLFGDKTGLSAPSAFDRINVRRLFITLEKAISTASKFQLFEFNDEFTRANFRNIVEPFLREVQGRRGITDFLVVCDETNNTGEVIDRNEFIAEIFVKPARSINFITLQFIATRTGVSFDEVAG
>A_OM-RGC.v1.000786718
ASTNSAKIKNFDDYEANYSSATNFTYAAKNPGSWANNMKVCTIDNAADQVIGITTDSPLTAGMVVGHGVTSALTGVTIPGDGTTSTFTGFLKGIITGVSTDAVGKVSSIDVKVLSRVSSGGTETKIDYAQGDPNKSFVAGDTLFFVNNAGINTGGGGATGRSEPIATQTDWYDSQTLGLTNSTVFWKSLAPKPVTSNYVSQRQGKNDAIHVVVVDDTGSITGIQGNILETHLNLSKAKDAIADGETGKKIYYKDYLAKTSDQIYAGANPSSAQDTHFGTTPIVDGFTGGGTSPNYTLKTVADGLWGQNAQGVNFASLGNVTYTFTGGQDYSSGTGNFTATLGKLLTSYNLFDNKDDVAVDFLMMGPGLSTESETQAKANLLISLANKRKDCMATISPHRANVVNVTNSTTQTTNILKFFSPLSSSSYCVFDSGYKYMFDRFNNEFRFIPCNGDVAGLMVRTGILAFPWFSPAGQQRGILNNAIKLAYSPSKDQRDLLYSSRINPIINQRGAGILLFGDKTGLGYASAFDRINVRRLFLTIEQSLEGAANAQLFELNDVNTRSNFVNIVEPFLRDVQAKRGLFDFLVVCDETNNTPDVIDNNEFRADIFLKPTKSINFVTLTFVATRTGVSFEEVVGTV
>A_OM-RGC.v1.000792480
MNLFKLSVVAAAVIGLSACSLDGDDGQDGANGVDGADGVSSLVVQTQLAVGDANCPNSGVQIDSGLDSDGDGALSSSEISSTSYVCVPPASSVDSSELLTSLNNDWFVEAAAEVEANKTVWLEATGALSTNSLNNNNVVVTSKADLERTVTSLRGQAKNIILFIGDGMGISTVTAARILDGQMKGLDGEENKLSFDQFPFAGLSKTYNVDAQTPDSAGTMTAMMSGLKTDVGVIGVDEDIERGDCSTVAGNELVTALELAEIAGKSTGVIATARITHATPAATYAKSADRNWEDISDMPAEAVEAGCKDIADQLVNFEANLEARYDGLDVDGIEVVMGGGRRHFLPKDASFNSPDAVSAVEGDRTDGRDLTAEWAAMYTSGTYVFDQAGFDAIDTETTSKVFGLFNESHMQYEADRANDVAGEPSLTEMTEKAIQVLDNNNDGFFLVVESGRIDHGHHAGSAYNALTDTIEFANAVAAADAMTSDDDTLIIVTADHSHVFTIAGYPKRGNPILGKVVNVGSDEPATAADDLPYTTLGYTNGLGFRDLGDETDADATYALAESTGRQDLTDVDTTASGYHQEALVPLGSETHAGEDVGIYAKGPGAWLVNGTNEQSVIFHVMDYAGDIINQAEQAME
>A_OM-RGC.v1.000793011
MAEKILSPGVFTNEIDQSFLPATAGPIGAAIVGPTVKGPVLVPTVVNSYSEYVNTFGELIESGSDKYQFLTSHTAKEYLRQGGPLTVVRVDSPQGDATKATAVVTSGSSTEEFFTLEALGNGPEFNNFVGTGSSFGTDNLLPPRASSTSNALLSSGSYGGTTTNFRWEISQRNLNKGTFTLLIRQGNDTTKSKKVIETHENLNFDPESPNYILKRIGDQSHELAAEDSVAYIRPVGDNPNRSRYVRVSSLPDTRKTPNYLDENGDVATAYAVSSSFIPGLGSGSYGGAFGTGTDIGTGTVLTDVNQTAGANGSQNQKHPFAFYENIAADSSQGIDMSDSAVRPSGTSLAAAGGYGTALSILSNKDEYDFNLLFLPGVIDQALDSEHNAVIGQAIEVCEDRGDCFLVYDNSSRTTTVSDVKIYTEARNSSYAATYYPWIQIQDATAGSFRWVPPSVVMAGVYHFNDTIGQPWFAPAGLNRGGIDSAVQAYRKLSQSQRDELYDSNMNPIATFPGQGVTVFGQKTTQKKASALDRVNVRRLLINLKKFVASSSRTLVFEQNTSDLRNQFLNVVNPYMEQVQANQGLNAFRVVMDDSNNTPETIDRNQLVGQIFIQPARTAEFIVLDFVVQPTGAAFPE
>A_OM-RGC.v1.000793018
MAFQLSPGVVVTETDLTSVVPAVASTTGAFVGDFQWGPAGEIVTISSENNLVERFFKPNDTTAVDFFTAASFLAYGNNLKTVRAVDDDTARNAVASGTAVLIKNSEDYTQNHRDGSGTNGMWAAKYPGAIGNSLKVSFADSSNFDSNSVASTTITAGGSGYSSATVTFSAAPAGGVTATGTATLSGDAVASITITNPGNGYTSAPTITIGGDGSGATATATLATDWAYKNKFDVAPLTSTRTALKGGSNDEMHIIVIDEDGLFSGTIGTVLETFAGVSKASDAKGVEGGSIFYRDVIETQSKFIYFTDHPASETTWGTSGAGTAFTSNFTAAEATVSLTGGVDDSPDSGDIQAGYALFQDAESTDISLVLTGGHSTTDQKWVIDNISKSRKDCLTFCSPQLTDVVNNSGSEVTAMVASKALLTPTSYAVMDGNWKYMYDRYNDVYRWVPCNGDLAGLCVETDNTTDPWFSPAGYNRGQLKNAVKLAFNPTKANRDDMYSAGINPVISSIGNGIVLFGDKTMTSAPSAFNRINVRRLFIVLEKAIAIAAKYQLFEFNDAFTRAQFSSLLTPFLRDVQGRRGIYDFKVICNTSNNTPEVIDRNEFVADIFIKPAKAINFIQLNFIATRTGVSFEEIGG
>A_OM-RGC.v1.000794313
MGFQVSPGVDVREIDLTNVIPAVSTTVGGIAMRTAWGPVDELTLVDSENMLVDVFGKPNNDNFRGWFTAANFLSYGNALRVVRVVDSATAKNAYYGGSATGGGSSSDGTHSDYDGDDTTDDFEITGSNPPYISNETDLEEKRSSTLASIDVIARYPGALGNSLRVAMYNDPEDHSTGNFIDSDGSSAGTTFNTLDSIFDSKPNSTVGGGAAGSKYVTDRGGSKDELNLVVIDYKGEFTGIPGTILEKYELLSLAHDAKSDDGSSNYFIDVINGSSEYIAFGKGLTWGTTAINDSANDSTVTYTYGSYLVGLTGGSDGDAPQAGDFYAAGEDARGYRLLEDAETVDVSLLLMGGGDDDTDSVPDASGSNNVISKQLVEICEARKDCVAFVSPAFWTCDNSATTNESDRAANMVKWRNEHFNKSSSYAVIDSGWKYQYDAYNDVFRWVPLNGDVAGLCVRTDQQADPWFSPAGFNRGQINRVTKLAHNPRQAHRDDLYQAGINPVVAFPGQGTILFGDKTALAKPSAFDRINVRRLFIVLEKAIATASKFQLFELNDQFTRAQFVAMVQPFLRDVKGRRGIFDFKVVCDSSNNTPAVIDGNRFVADIFIKPARSINFMQLNFIATRTGASFSEVAGAV
>A_OM-RGC.v1.000794820
MATVKNFGLAGIGSDVQFGKSGGRLIYDSSSSFFKFTTDGTTLSNVRVATTPANANDATSKSYVDASKAGLDVKDSVRAATTAAGTLASSFENGDAIDGVTLATDDRILIKNQADGSENGIYTVNASGAPTRATDYDANSEVTGGAFCFVEEGTTNSDTGWVLTNDGSITVGTTALAYTQFSGAGLITAGDGLAKSGNNLSVNVDDSTLEINSDTLRIKSDWTGQNTITTLGTISTGTWAATDVAVAHGGTGASSASDARTNLGLAIGSDVQAYDAQLADVAGLTPSDGNIIVGDGSNFVAESGNTARTSLGLGTGDTPTFTGAAMSSAKITGLGAPTADTDASTKKYVDDSVAASNTLAEMGDVNLTTPADGSLLLYDTGTSKWIDNVMSGDATLADSGAITLTDSNSTRTNLGLAIGSDVQAYDAQLADVAGLAVTDGGIIVGDGSNFVLETGATARASLGLTIGTNVQAYDADLAAIAALSSADGNIIVGSASGWVAESGATARTSLGLGSMATQDAGAVAITGGSVSGITTFTTGTLGSTATIDGSMSITGDLAVTGDLTVSGNSITLDVGTVTSEDKYIQVNSGATSQETGLAGGVEIKRSSTANTDQFAFINFDDSTDSFTFKTGSANQAS
>A_OM-RGC.v1.000797724
MSVLDKLTEGIVSRDLAKEGQALINKWEATGLLEGLDAENAKNGMALLLENQAKELLREYNSMQSGEVSGFAAVAFPIVRRVFGGLIANELVSVQPMSLPSGLIFFLDFKHADDLDEASGDKVIEADDNRSLYGDRVARGITSGVRLSGIDTAGTVNLDQADKGFYNLNSGYSAARGEAGLTEAQVKLLVDAVPLATIPATTAGDLMKKAIRHDADLIGLAGYKALVHRIPTAQIIDSQSTDSAPFDARNDWSLRAENDLSSLTVSMGNDGQTVMNAAKFGILVRRLTRVVEGEGVHTASGVDAVGTKYLEFVSVSSGSLDGSYDAAGDNISALSATSGITIRFPISDGLAADSSSLGALAGTAPWGLESRNGSGQFRPDSNAMREINIRVDSLAITARTRKLKASWSPELGQDLNAYHNLDAEVELTSILSEQIGLEIDQEILRDLVMGATAGTLYWSRRPGLFVNRSTGADITSATAPPDFTGTVSEWYETLVETINDVSADIHRKTLRGGANFLVCSPEVANILEFTSGFRASITADDDRGTVGAQQSGSINKKWDVYVDPYFPRNVILVGRKGSSFLESGYVYAPYVPLQVTPTIFNADDFTPRKGVMTRYGKKMVRPDLYGLVVVRDLEG
>A_OM-RGC.v1.000799236
MGHLLNSGQVGNIGANSMKLIREDVINKWDKLGFLDGLNGYSKDNVAQLFENQASYLINEQTQASDAGSFETVVFPIVRRVFSKLLANDIVSVQAMNLPIGKLFYFVPEISSNRPGFDSATGGFDASTPRTVDLYDQFYENEDGSRGMYQASKGRKHVGGYGVSVGLLNNDGSFSAAVVAVPLYDQGNGVAHRYLVGQLDSAQLATVGGSLNGSQGQDADTEAFLSGLKFYLSGQGANTTAGLGNGQTTATAKQYGIPCNNSADTLTRVEGPVGDAGHGVAGTGFVNEFSGMTVPYRMISQKYGAGIVDANGNLYVEFDFGCPACPDCATVTGRGMSNPDLGNTPAGATFQSSQIAHDGAVPAGANRTQVIMAQIIAYDTLELEDNMSEVTFRLDSVTVAVTERKLRATWSPELAQDVSAFHNIDAEAELTALLSEQVAAEIDREILKDLRNGAAWSMRWDYNGWRRSNTAQGFAAYTQKDWNQTLITTINQLSAQIHKSTLRGGANWIVCSAEASAIFDDLEYFHVSNAAPEQDSYNMGIEKIGSLSGRYTVYRDPYFPAGSVLIGHKGKSLLDTGYVYAPYVPLQLTPTMYNPFNFAPIKGIMTRYAKKMVNNRFYGKITIDGVQTFSLNELR
>A_OM-RGC.v1.000801350
MPTQAQLFGDHGSRCATAISNNYDTCGSITRSNIAYTTPDGLLSIFKSSGEYRDMQALMTTNMELKACGTKTYGLYDWLMSSARPVGSLINQKKIQGTDSIMEPFILASQKSIINDDYWALTDSFDPGSSSGEYQALNASAANYPLTDAQVTATTYGTVTRVLRLVSRYGLDGTSGSQGAWFVPGATVHVFSRKASGAAARTQYIVSAAAAKADGSYTDVAVVKIANGDSTSDGTEKSGVAVIGVNNVSDYESWCNNRPALNPNRVVPFWTQTSRYTLCVDEFYKEWFAKLTANNPYFAKFGDVTLAERNRQLGAMWQKEWMNSFFWGKRISTNQSLANWTSLDPQYAHYDANLGGVTTGATSHIVSRKANAIGVYEQLHACGRVKDLKGQRLNLAELFNELYNLYRTRSNSGRPADSIDCYTDSKTASVIQTAMVKYYGAATLDKASGNSVMRFDYQVKDGKIDKLGFRVRSYELLYPQGVTLNIITDHFFDDLVSATIKEQNDGNAEGNASASGRFVADTGRFLMLLDLGGGVYPGIVDSNRKVHTVGALEDLAKIDSGYGCVMRSPTKEVTLNSVTWTAVVECPDDNLIIENFDASEPDIVENTSAYTVLGDSAGSSTSTDILSDDDTAND
>A_OM-RGC.v1.000813299
MSVIQKLSEGIVNRDLAREGAALLDKWERTGLLEGIDSDHTRSTMARLLENQAKELLRETSSMAAGDVEGFASVAFPIVRRVFGGLIANELVSVQPMSLPSGLIFFLDFRFSPDAHAAYYRDRAGMEADESLFGGGVVGQQVTGGVVLTGDSAEDSFYSLANGFSSPTGSSAHHILIIASGTVQGGTGSENTFNSIAKLGGTDHTLESLVRYDPDLSGSAVVVGVISGSDSGSADLSNLNKLNLIALQASSSNYGSDDGHLDSTKGRLVRRLTRLHGANATTAPLGEQALDPANAGIAASATTAYASSIIVVFEAVGSTTMGQLEDEIQTFEVGDDGDGLQISWPLKDNFDNVGDRALGAVVGASAWQLENNEDIPEIDIKVDSVAITAVTKKLKAKWTPELGQDLNAYHNLDAEVELTGILSEQIALEIDREIMNDLIRGASAGTFYWSRSPGMFLRRDTGKEIGAQSAAPDFTGTVSEWYETLVETMNDVSAQIHRKTLRGGANFVVCGPEVANVLEFTSGFRASVTADADRGTVGAVNAGSISKKWDVYVDPYFPRNVVLVGRKGSSFLESGYVYAPYVPLQMTPTIFGTEDFVPRKGVMTRYGKKMVRPDMYGLVIVRGLLGEPGGT
>A_OM-RGC.v1.000822880
VLEAYRKHVAERAEQGIVPKPLSVEQVAALVDLLKSPPAGEEAFILDLISNRVPPGVDEAAYVKAGFLSAIAKGEATSPLIDKTTAIQLLGTMLGGYNISTLVELLDDAELAAAAASELCHTLLMFDAFHDVAERAQQGNASAQQVMQSWADAEWFTARPELPEKLTVSVFKVPGETNTDDLSPAQDAWSRPDIPLHAKAMYKNPRDGITDAEKQIEELEQQGFPVALVGDVMGTGSSRKSATNSVLWYIGDDIPHIPNKRGGGICIANKIAPIFFNTMEDAGALPFECNVETLNTGDIIDICAYEGKLKRQDSDDVICEFALKTEVLLDEVRARGRIPLIIGRGLTQRARDALNLGPSDVFRLPPIAEESDKGYTLAQKLVGKACGVEGVRPGSYCEPKMTTVGSQDTTGPMTRDELKDLACLGFSADLVLQSFCHTAAYPKPVDIETQHTLPDFIQTRGGVSLRPGDGIIHSWLNRMLLPDTVGTGGDSHTRFPIGISFPAGSGLVAFAAATGVMPLDMPESVLVRFSGEIQPGITLRDLVNAIPYAAIQAGDLTIEKKGKKNIFSGRIIEIEGLPDLKVEQAFEISDASAERSAGGCVIRLDKKPIIEYFNSNITLLRWMISEGYQD
>A_OM-RGC.v1.000824049
FGANAFTSDGFRRDAFTRDDVGYISHIIPPKVNNNPETGTEFLSLDVNKIVGIANTNQMYLYNETNSAVAPESVIDGYRIGAKENDKLNVLISKSGITTTHSARIIMPNTQYTSNEVSAEKKFLVGNSAVGVNSVSSNVFTLTSSHNFINGETIRVVSENGHLPDGLVHNTVFFAITSGTGIAGADQIKIAKTLNDALADEAITVNSNGGLLNVVSRVSDKKAGDIGHPIQYDSNTSHWFVNVATGSTEDTLYNTIVGLGSTSLGDATARTFINRKSETRSLDDTIYRARYVLPSASSLDARPPTEGFVIQESNTSIGSTDGEVAYLYNPSSVTLDNSTQLRNPRYIADATWTNNVATIVTEIPHNLQTNSTVEIVNITSTNNTTGIAKSMFNNTFTVTGISSARQFTVALTDDPGTFTNNTASRTTSLPHFRPKKTPGTYYIYRSEEIQEYVSGKQDGVYHLLLVNASNAPTITPYTGSAYSQPIQSLFPQTNRDNPASDPAASKCFAVPNTIGQVAINEQQKSLTRETLDNRLIDVGVGFGLTEVKSAGSAGTTHTLFTDIDHGLNRIAKVAISSVGSNYIDGNYYNVGLVGFGNSTVGKNATARVTIASNAVSSIKIIDGGSAFGVG
>A_OM-RGC.v1.000827423
MLSSLIISASIACGETVTETIVEEKIVEVPVEKEVIKEVEVEVEKVVTKEKIVEKVVPPPDYKPGNRGDVAREDTLIITGFGPGATQWEGFDNLNPYSLGGLGRVRGILNKTIYEYMYYYNHNTGEQIPWLATSYETHADGMGVDVSLRDGIEWSDGEAFTCDDVKYTIELLRDTPELVFASDMNEWVKDVNCKDDHNFTINLNKPNVRFFYFYFVENSEIHIQILPKHVWEKEDPLEFNNWDPDKGYPVGTGPYVAVEATAQGQIFDRNDAWWASKVGFSHQPVPLRIAYIPPGSADTAAARTINNEFDVASIMQPGVFLAAKSKNPNVKSWAVEGPSWGAADACLYTLGLNTQWGKMSDVNVRRAINRTVDREKLVMLAYESSTVARGIPYSTYGGLIAYEQKQADLIAKYDPTKHDLAEAADHMALSGWTKDGDGMYTKDGEKFTFDLHVPGWLKPMGPVLEKQFKDGGFDTTFVLHDPDNAPMFDKVRTGNADAWVVVHCGSSNEPWGTLQHYHSKFAAPSQGEMNSYIWGNSHYNNPDYDAIIDQMDAIPGDPNSAEYMALADQALEYFLKDITEVTLAEERHVVTFNDTYWKGMMSANDPYVAPYSLWAAFIQVVLNVSKAQ
>A_OM-RGC.v1.000828911
MGIFALVTIFGAAGISAKEAPQFSALVKAGKLPPVNERLPEIPLMLPVVDEIGQYGGILRRAFLGPGDHNNYTRAVYDALVRFAPDGSQVVPHIASGWESNENFTEWIVRLRPGAKWSDGQPFTADDIMFWYNDILLNKDLMPGGANWMKNDDGSMAKVKKLSNYMVKWSYKQPNTAFLLNLANMDGADKSISNLVFVPAHYLKQFHPNHASKSNLDKKVKAAGFDTWTQLFAVEALPHLSGNRPGMAGWVPNGSTVSDRVFKIKRNPYFVGVDPAGNQLPYIDEIHFTFFADKETLNLAAVSGKIDFQGRHINMSTYPVLKENEGQSNYRVVTWPTFGGSDAVVMFNQTWQGPEGEYFRNKQFRIALSHAIDRDGIKELAFFGLGESRQGVPAPFHPYYPGDEYAFKYTQYDSSKANKILDGIMPKKGSDGFRVMSNGKTLDIEIGVVPAFGAWTDIAQLIVENWAAIGVKAHVEVRERTVHFAMRPANELMSEVWNEDTTGFPFSGQPKFDPRSDPALTFAPLVAKWYATNGKQGVAPQPAIKRIVEIIDEAKTSSRNRQVALAKELFSIWADNVYEIGTVGLTPMIQGVLVANKKLRNIPEVAGNDWPLRTPGDTRLEQYFYVK
>A_OM-RGC.v1.000837976
EVEEVIVTGSKIKKSIFDSSKPLEIVSADAIERTGLNNIGDVLQNISSSDGTGIRPVTTLTNGGDGSNEISLRNLGSGRTLVLIDGRRWVTDAFGSVDMQTIPSSIISRVEILKDGASSIYGSDAVAGVINIITKKNLDGFELRAMNGEYEEGYGAQNQVSLTFGSTSERSSNVLNLSFADQAPIFAGEIPRASQPYYGCTNLPGTGTGPENSPTNLGPNNAQNSGYGNFAPANSGICGSSYPAYGRFFNTGLYLQPGKSGANIEDFIPWSNAGRYNYAPINHVQNPVDRIGLYAYSDFEIDDSLTAYVQVVYSKSKRDNQLAQVPMTAVPWAGPQWQLNNGRFATSDGYFNVPGVDTSFGFRSVAIGPRIYTYDYDTYGIRAGLDGNFEVSGNTYFWSAGVQINDAQYDSKLYNFVDLNHLAMAVGPSFRDAGGVLRCGTAAVPIHGCMPFNIFGGPDLGLAAGRITAQEYQQMVDYVGYDGSANAGFDSDNYWLEVSGPLFEMPYGTAFFAAGYEKRDTGYYDTPDALVSSGGSSTNFRESTRGKTSVEEYFIEINIPLLEGVPGAQELEVTLSARTSDYAANGMVGATANSNDPGSPSTSEIGIRWRPINDVLVRVTAGETFR
>A_OM-RGC.v1.000840555
MQLNKIKLALGFVAGLTVAMPMVASAAADQEKAMANANNWAHPRSQHDNQAYSKLTQVNKGNVKNLKAAWTFATGVNRGHEGSPLVIGNTMFVHTAFPNNVYALDLNNDQKIVWSYFPKQDPSVQAVLCCDNVNRGLGFGDGMIFLQQNDGMLVALDATTGAKKWDVSNTDPKVGATNTNAPHVIKDKVLTGCSGAEFGVRCFIAAYNIADGSLAWKAYSTGPDSEVLIGADFNKENPLFSALSVYEDVNGGNKQGGSFKKVPTDQLQGGVADLGVKTWLKPQAVKDGWQHGGGSVWGWWPYDAKTNLVYYGTGNPSVWNPDVRPGDNKWSMTVFARDLDTGMARWGMQMTPHDEWDYDGINEVILFDKGGKTYAWHHDRNGFAYTWQADNGTLIAAEKVHPFVNWATDVDLKSGVPNKVAEHSTHQDYNTKGTCPAALGTKDQQPAAYSPKTGLIYTPLNHVCMTYEPVESKYVAGQPWVGATLTMFAGPDGVMGGFAAYDPMTNKKVWYNKEKFSAWGGALTTASDLVFYGTLDRWFKALDAKSGKELWKFQVGSGVIGNAFTYAHKGKQHVGVLSGIGGWAGVAMNLGLTNDTDALGAAGGYKELTKYNAAPGGGGLTVFSL
>A_OM-RGC.v1.000844220
MANVVKLKRGTGSDPTASDMVVGEPVIRTDTAELFFKKDDGSVAKVSGGGGGPDFKYLELRNAANNGAASYPGNDFTLVTAGTTNAKTPTAANTLLVSYGGVIQKPNSGTSTSGITGFIVDGSRLKTATNFAAAPDFILYQESGGIGEPSDDTVTTDKIVDDAVTADKLANSINSEIAANTAKVTNATHSGEVTGATALTIADNVVDEANLKVSNSPTNGYFLSAQSGNTGGLTWADVPAGVGGATGVDFNDDVKARWGTGNDLEIFHEAGAHSWIKAPDGRLNIQADDFMLISDDSSGRAIYLNNSGGHLELGFDGNHDAYFNGGSITFFSDLTLNAQKDLRFADSDSSNYVAFQAPATISSNVTWTLPAADGSANQYLQTAGNGTLSWATVDLTNLNGSNITSGTVAAARVATLNQNTTGSAATLTTARTIGGTSFDGSANIDISYSNLTNKPTIPTNNNQLTNGAGYVTSAGIPASGGTFTGDVTFDGGASAIHISGGSDIRLNSGNWTGEHCKIQHHSNWLYIQGGSSGHVFRASGGTDRWYIDSSGHFRPSSNASYNIGNSSNRVANLYVNDMHFSNKGKKNVVDGTWGDWTLQEGEETIYMINNRSGKRYKMGLQEVT
>A_OM-RGC.v1.000846439
MSIIEKLTEGIVNRDMKQEGAALLSKWESTGLLEGLQNEHDKNNMARLLENQAKELLREASGMGAGLANVDGFAAVAFPIVRRVFAGLIANDLVSVQPMSLPSGLIFFLDFVYSADIGSTTQTQRLGNQDEKSLYGTDKVGAGIIDGVSITDSLGGDQSGPRGMPGYAYASVESEANGTVDFQNNAQGALASVFTLNGAVPDAQKKLIDYDPDLLSITSNASCIVMDIAESKCTNPDFENMGAFNLPDVIDATVVGSANSLAAVLNNFATISIATGASELRSIRRLTKRRTATESSLSVASVRLVLVLDTTAGGTSATQTLTTQQAAGAAGILAAAKFKYPAADTATDGAGTGVIDTYTMLLENTENIPEIDIKVDSTAITAQTKKLKAKWTPELGQDLNAYHNLDAEVELTSILSEQIALEIDREILADLIRGATAATYYWSRSPGLFVDRTTGAEIGANKAAPDFTGTVSEWYETLIETINDVSAAIHRKTLRGGANFVVVSPEVANILEFTAGFRANVTADADKGDIGAVNVGSLSRKFDVIVDPYFPRQIVLVGRRGSSFLESGYVYAPYVPLQTTPTIFGPEDFVPRKGVMTRYAKKMVRPDMYGLVVVRGLNGEEYA
>A_OM-RGC.v1.000851561
MLAVLMSLSLVMVACGGDDDAETASSSTSSSSESKSEVKILEKSTQPPAKKEESASSSSGGLKSVDRAKTFITFQGGSEGRHTDHELWNPYAIGANHQRGPNIIYEPLAFFSAFADETIPWLATSWDWNGDFTELTINLRKGVNWSDGEEFNADDVVYTLNTLKDYAEEVRWGTDIDAVMDTATKVDSHTVKVTLTRPDPRFMFLLTYKFDIGVYMVPEHIYNGQDWTTFKAFDVDAGLPVTTGPWRIVAGTPEQKVFDRADSWWGEGKSDLKGYGVLPEVERIIYLPGTGDQQTTAQALIKGDVDYAAMTTPKTIKETLSQNSKLLTHSEQESPYGYVDWWPVSLAFNNSGKYGPYDDKDIRWAMSYLLDRKELSRVGYDGAAALNPLTMPQYPPLQKYFDGVADLLVGDRDTTLYAPDKAAAIFTDKGYAKNSDGMWEKDGEMINCEIIGFSPWVDLGPLTAEQLRKGGINASYIQPPDASSRMAEGNFECLMFGHGGSVRDPYFTMKLYQSSSVNIPGGHQVNFYHWENATWDELTDKIAQTHPDETDTIMDYYHDAMEIWIEELPDVPILEFYHRIVMSREYWDGWPVDRGPKQDSYVNEASWHLTWGLVLHKLTAVQ
>A_OM-RGC.v1.000855117
MSVLQKLTEGIVDRDLAKEGAALQSKWEKTGLLEGISDDRMRASMSRLLENQAKELLREASTMAAGDVEGFASVAFPIVRRVFGGLLANDLVSVQPMSLPSGLIFFMDFTFTDDRYGVSSAESDHGAFRAGESVYGGGVVASQLTGGVTDILDTGFYNLSTGYSSPTGSLALAVQDGTAIGSMDTGKYFDADGTEYGGPITQDVINVSDLTEPQKRQLRYDPDVLGRTATDHIAAIIVKITVAQMADINKDNTTVLNLTDADGTAIDGNAGSARVIRRLTEFGYRDSAGELVAGSKDQHITFYLAGNSSFDNTGTTVLDLEFAVADSFHNADAVGGVAGAASWPLELATDTPRDGSSADDADKDAIPEIDIKVDSIAVTAVTKKLKAKWSPELGQDLNAYHNLDAEVELTSILSEQIALEIDREIVNDLIKGATAGTFYWSRSPGLFVNRTTGAELGATSAAPDFTGTVSEWYETLIETVNDVSAQIHRKTLRGGANFLVTSPEVANILEFTAGFRANVTHDSDRGTVGAVNIGSVSKKFDVYVDPYFPRNVILVGRKGGSFLESGYVYAPYVPLQVTPTIFGVEDFVPRKGVMTRYAKKMVRPDMYGLVICRGLLGESGS
>A_OM-RGC.v1.000857018
MSVLDKLTEGIVARDLKKEGTALLSKWEKTGLLEGLDNDVTRQGMARLLENQASQLLKEASTMAGGDVEGFASVAFPLVRRVFGGLLANDVVSVQPMSLPSGLIFFLDFTHNRQRSGVDAGESVYGGGVVGQEITGGVNLGYEGSKSINAAGTITDADIDVGFYNLSTGYSSPTGSVTIGEADIDAYAPGGGTGTALIDLNAPSENAKKVLRYDPDVLGLGDGHSAYIISTELSKFENLSSSGMFLNKRNLIAVSGTLSNGETIIEAGSATQVRRLTALGSEDHHPAESSWDGTETRIYLVYVGVDAAFGSTVVGDAGTAVSADLTIHFPLADNFAGDPAGRASVDHVGVVAAASEWGLEDEAFIPEIDIKVDSIAVTAVTKKLKAKWTPELGQDLNAYHNLDAEVELTSILSEQIALEIDREILNDLIQGATAGTLYWSRSPGLFVNRETGAEIGASSAAPDFTGTVSEWYETLIETINDVSARIHRKTLRGGANFVICSPEVASILEFTAGFRASVTVDADAGSIGAVKTGSLSKKFDVYVDPYFPRNVILVGRKGGSFLESGYVYAPYVPLQVTPTIFGVEDFVPRKGVMTRYAKKMVRPDMYGLVICRGLVGEAGAS
>A_OM-RGC.v1.000858896
FQSKASGELFPSSGPVKAQILGKSDTEKELQANRVQNFMNYQVTEQMPEYFDEFERMLFHLPIIGSAFKKLYYDATTKRPRSEFIPIDQFYVSYYATDLANADRYTHVIYRSPVEIARDINAGVYQDVDLPTPSSNNITTFAEKMDTIIGLSPSSDNDPQYVLLEQHCYLDIEEEDIPLPYIVTVESQSRQILSIRRNYNQDDPNKEKIGHFVHYRFVPGFGFYGLGLIHFLGNLTMSATAAMRSLIDAGQFANLPGGFKAKGVRMVGDNEPIAPGEFKEVEATGIDLSKAIVPLPYKEPSSTLFQMLNFVATAGQKFADSTEQVISDAASYGPVGTTMALLEASSKFFSAIHKRLHKSQKDEFRILARIDYDYLPEEYPYDVPYEDRSIFKQDFDGRVDIIPVSDPNIPSNAHRMMMANMALQMAQQSPPGMFNLEELNRTILNAANMPNVDQILPPKIEPKPLDPVSDIMAATKGVPIAAFPGQSHDAHIQIKMAYLQDPMNGANPIMQRIAPILQANIQEHSIMKYQEQMNGMTDQMMQGVNPQEAQNPAVVEMVMAQAAQQILNANQAMGQAQSPEQQLVSLEQAKVELEKQKLQSDTMVQAAEMELKTKKLKLEEA
>A_OM-RGC.v1.000861405
MSIVEKLTEGIVNRDMAQEGAALLNKWGQTGLLEGLQNDHQKSTMARLLENQAKELLREASSLGAGDVEGFAAVAFPIVRRVFAGLIANDLVSVQPMSLPSGLIFFLDFSFGDQEGGNGVSGSRMGNTQGGTESIYGTDKLGSEVITGVGLTDSLKGDLSGPGRSGMVGYAYASPSGSNVAAFTNSDHIKVRSAFKLDGSVSETRAKYIQYDPDLLASTTLGVVVVDVNQAEIESVADAADADFDNLSAFVFDKAALLTYLNGVTGGSAIGTITAVANISQVRRLTRKVAAADSATGAAAVRFVISLDEPAQITTESDTATNGAGDLAIGKLSFPIVDHLPAAGTVGAVGSSSNNFALEGSENIPEIDIKVDSTAITAQTKKLKAKWTPELGQDLNAYHNLDAEVELTSILSEQIALEIDREILSDLVRGATAATYYWSRSPGLFVNRSTGAELGATAAAPDFTGTVSEWYETLIETINDVSAQIHRKTLRGGANYVVVSPEGANILEFTSGFRANVTADADKGDIGAVKAGSLSRKFDVIVDPYFPRNLILVGRKGSSFLESGYVYAPYVPLQTTPTIFGPEDFVPRKGVMTRYAKKMVRPDMYGLVIIRGLLGESGAS
>A_OM-RGC.v1.000873150
GSGSFTTATSTNIVANQGADSGFATGSFEFTNDFFEDEGDELQITVGGTEFRFIASDPAAIPADNSPIFFVSTGSTPNTAVDALVAKIGTSNALGAGITVNDAGTSLGISASSAGTAGNSIIIQTGSGGTIGTELITLSGGTDGSGDVAFTLKTLGKGDVLNNSNSATDGGEHFSDGSLKTGSLDNLRYEISGVNTTAGTFNLTIRRGDDNLTNKIILETFVGCSLDPKADNYISKLVGDQFAEPTTMEGQTSIRINGDYPNKSKFIRVSGVSLQTPDYFLNDGSVGTNLNGNSYTTNLPIAQSGSFFGATGNNVPQSQPLLMFDKISSVNTQGLQASDYTTALNILKNKDEYRFATLTLPGVYQENYSSAVAAAIELCEERGDCFYITDMVPYDSTVATATSKAGELNTNFAGTYWPWVKVPSSELSRNVWAPASTVMQGVYAANDKIAAPWFAPAGLNRGGLPIVRTEFKVTQALRDTLYDNKVNPIATFPRVGPVAYGQKTLQKKASALDRINVRRLLISLKNFIGDTSKNLVFEQNTTVTRNRFLNAVNPFLESVQQRQGLFAFRVVMDESNNTADAIDRNQLVGQIFIQPTRTAEFIILDYTIQPTGATFND
>A_OM-RGC.v1.000875857
KSNARNPWSNGMSIFSKPDTAVGTVNPGGNGGALTNYDIGLNGANVTQYWRDKDAMLKRAFNVDGVAPYDSAAGAYPWVHVTWIHDYDSRFDAVFVHDVDGALINHGYSRFHAGTSWLEDRWYEYTPTSMGKAHTHDLPAYVGVNAANMAGFDGWLDEFRVSTVVRGFDNAPVLHEHGWANGNPGYLGKHNPHTGDGTHTVNIDVTQFNSAGTYSITGVELFYNSRSSLADSIGPGDASFNSVQMTHSEGVTWTGAFPIGERGTFHEYYFHVTDAAGNVHPVGYDAEGGLFDREEYQAGKVGHMHTVVVVDENSLVLDMNFETEESDGDPADNSVYGWNVDVYGDFAIGDEVPDEAFGLQDSEQSYQWLDGVPSYVEIRDGQAMHAEEYTFSAYFNLGHNSESVINHNLILMSTQNGGRYNQDGSAWWLDNYAIQVQDDGAGGSRVWNYSALLGDLSDSWCYLLAQQSNQHYSVQPQEWWNMVSSFDFDHENSSGKFYSLVINEDMEVKTFFEWDMQVAPTKFHGIWRLGTRGGAGAHNWPVGYADNVKVWNYAITPDNDPQGIFHGKTPDSGDALAVGSDNNLTPDVFELSQNYPNPFNPTTTFDLSMTKSQVVDF
>A_OM-RGC.v1.000876410
CWPTYDKKGKCSNQDRECDVAEDCNRKAWWRAKYGIGECLAPHFDVDLTFYQKKDDGTSALVRTENHISYTPYLNVSWHLDGQADGLYYFVAAESTCGVTSTSPDVFLTSSQAPTPRPSDQPTSVPTAAPSLAPSPVPSPVPTEPGLSVVMTDSNRPGGGAMKFGAGGGDPEKDDVLAFDGGDGVTVDMAVAFTGQDESAKVTVKLCKDGEASDSSRTTATDDADDACGTLVATLAASVTVTKDAASYPVTIPNEIDGAPLDGTGYYLVMSVIYDRRKLSTGATSFATGTFGVVAFYPTPRPTRVPWPAPTAHPSVSPTVSPTPEPTEGPTPRPTPKPTMWPTAAPTAERLPFQIRTQGTAQNGDWTDRSLNFEEPARTKIQFIQGAGYISETGCARAYPGVDFAAATSSVATKDDFLGQCGQQAQYGPFVFDFEFDVMLVEAATDAVVQILCSGCQSDGENMWTGDWTPDRAKVNASLPTTLYRIKVVEYSYGLVGRSSPLTVQDGVFDPTPRPTPTPTPAPTPEASNPTSVPIPAPTMLPTENTLSMELHGADGHLVPLWKSGDGGYLAAGESVTGTLRFTGDEDQSRQVTIRLCRGEAVAGPDLCTDRDGKFVA
>A_OM-RGC.v1.000876531
MAYKFQHGQAILSGAVDQEGSIDIKDDGSGEFELKHDGNTILNSSRALGNVTSISGSTSISGRDLVLDVGGKVGISTDTDLVTLTANKVSVAGVHSASARIDGLGLRIDTGGTIGTAGDNDLLTLNNNSLVVAGAGTFSGGNLAASAGAVSGSTGLAGRGLTIDVGGAIGITTDTDLIALTANNVAIDGALSASQRADARGLRIDTGGVIGTAGDNDLLTLNNASLVVAGEVQPLTVSASARIDGFGLRVDTGGTIGTAGDTDLLTLNNGSLVVAGEVQPLTVSASARIDGFGLRVDTGGTIGTAGDNDLLTLNNGSLVVAGEVQPLTVSASARIDAFGLRIDTGGTIGTAGDTDLLTLANGNLQIAGEVSSSGDADHLAVNAHSFSINNDDFIDASKNITAAGLSGSGNLLVAGTVRLDGVAAAVINEDNDFFYILDADDSLVKKEAVGDVVTQLSGDGLEQSGNKFRLNIHGLAAAVVDVANDSIAIVDANGSNESKKESIADLVDAIAGAGLTATNGVISTQAGAVRVVDDGNTLAEGYNYYTGSAAKSVNLPAAPSVGDVVVVKAGNLGDGNALTVSRQGSHTIDGLTSVALESDYAAASFVYLVNNNWGII
>A_OM-RGC.v1.000878966
MSVLDKLTEGIVNRNLQKEGAALLDKWEKTGLLEGLDNDSNKASMSRLLENQAKELLREASSMAAGDVQGFAAVAFPIVRRVFGSLVANDLISVQPMSLPSGLIFFLDFTLSNARLDQGQNASLYGGGVVGSQLTGGVNLGGAGNANAAQAERSFYALNNGYSSPTGSAALASVIAIASGVVGSGVGDDVENSLTPATLGGATTYLSDLVRYDPDLEGKSVVVVSATAANLAGALNRNDLITVVYTASADMEQGRQVRRLTDLKGRNAANAGKSVNALDLANTSDTSIVLVFESTASAGSAAITTNLSAAINLIGTTPTVDFARADAFQNVGTDALGALAGTSPWGLEGAAAAAGEFNGNQVDLIPEIDIKVDSVSVTAVTKKLKAKWTPELGQDLQAYHNLDAEVELTSILSEQIALEIDRELLNDLVKGASAATLHWSRRPGQFLNRESGVKIDNTTTPPDFTGTVSEWYETLIETINDVSAQIHRKTLRGGANFLVCSPEVANILEFTSGFRASVTADTPRGSAGAVKVGQISKKFDIYVDPYFIRNVILVGRKGGSFLESGYVYAPYVPLQVTPTIFGTEDFVPRKGVMTRYAKKMVRPDMYGLVVCHNLIN
>A_OM-RGC.v1.000881628
MKYVKCIISVLFLLIFFTHSSIAYQEAPMLSKLVKQGKLPPVDQRLPDNPLVENPVSEIGKYGDKLVLGTAFFLDDERLPSRVDRNGFFQFTYPFPSEGPIRPNLAESWSWNSDGTELKIKLRKGIKWSDGEPFTVDDVIFFMEDIVDDKNVAYIWFYEGNFYEVSGNFPKVTKIDDFNLKINYKDKAFLFEKKYSNVVWAALPKHHFSKFHPKYNSSSSYEVLNEKLKILGKNSEGGRVTLNAWVVDEYVPDGKLHMTRNPYYWKVDSAGNQLPYFDEFEILIAGDRPAVGLGNMTGEYDHDHMWTGFPHYSMWLEEQGKTNRDYSIGFSNAPGMKISFNFDAEDKEARTVNRNVHFRRALSLAIDRKNISRALAFDLMTPIGASWAPDSPYFDKDSGYLYSEYNPAKARKILDDANIIDRDGDGVRELPTGEKLEMIWDMYAHDLYTPMSEMIVASVSEVGIKLILNEAHQTLYRKNYDAGNYEMSTHDFTDYNEPLLAIEKWIPTKAGSPHFHKDAYEKGGFSPEYEEFSRLLKTAATASIEEGIKLGRRAGKLMAENVFMIHVGVRKRPFINQNRLGNMVLESTRVQEYGNFDPPFRYMQVYAKYKANRPN
>A_OM-RGC.v1.000886672
MFLLTIIVGELMNFKLNALCAAVAVTVAAPAVVHANSSLGKLMKNPANWAAPSGDFFNQRHTKLKQITKSNVNKLQMAWSFSTGVLRGHEGGPLVIGDTLYVHSAFPNKVFAINLADQTIKWKYEPKQDPSVIPVMCCDTVNRGLAYAEGKIFLQQADTTLVALNAKNGKLIWSTKNGDPKLGQTNTNAPHIFKDKVITGISGGEFGVQGFVAAYDINSGKKVWKAYSVGPDSDLKFDPKKTMAWNNGKMRPVGKDSSLKTWQGDQWKIGGGTTWGWYSYDPKLNLMYYGSGNPSTWNPKQRPGDNKWSMTIFARDVDTGVAAWAYQMTPHDEWDYDGINEVPLFDGKDKNGKKRGMLAHFDRNGFGYTLDRKTGELLVAEKFDPAVNWATHVDMKSGRPQVLAKYSTHIQGEDVNTKGICPAALGSKDQQPVSFDPATGYFLVPTNHVCMDYEPFRVEYTAGQPYVGATLSMFPAPNSHGGMGNVIAWNPVQGKIEWSIPEKFSVWAGTMTTATGVGFYATLDARLKAVDIKSGKVLWTSPKLPSGSIGNVHSWEHRGKQYIGILTGIGGWAGIGLAAGLEKDTDGLGAVGGYRELSKYTDLGGTMMVFALPN
>A_OM-RGC.v1.000888721
IGGYMVKSMKLIISMMVISMMLFAVGCGGDDDSASDSSSDSSSSSSASSSTTSAASSSSSSASAAPSGDSGGGEVKIAVSRLHPGIGTPQFCTAGCAENLYLASVQETLFRPEFGDNMGTKPEVGVLATGWTLADDVSYLEFDLKKGVPFHGDWGEMTADDVVFSFNNANAATNPESVHGQAGDFAPLIANLEKIDDYTVRMNYANYDSRGIRHRFSTFWQTAGIVSKKAFDDLGADGMRDVLAGTGPYEVESWVDSDKAVTHKVEGHHRVDASVETVVWQQVAEASTRRAMLETGEAVIVLPALKDWKELESKGFVRSTGTGNVIQRNIGLTGNYWESNRYYDDKVLERECHDKAWVGCPGDATSMENARLVRQALAHSIDREGLVDSVMDGFGGPIYQAYSPSTENPNFKQGDYTDCDTPGCDIGGWVIPYDVDYAKSLMAEAGYADGFAMENVWTGPPGAPTELMTAIAGGWKATLGVDVTLNNAVYSTYRPGLVARSTSEPFVGCGDDSNYAFPWDWARGFVMSSWSDGGYGVGMEVPFAAENYAKVAKSTDKEERISLNNAFADEAYRQALCVGIVLEPVTVMYNPDVVASWEPLPNANGNLNGINNIES
>A_OM-RGC.v1.000892706
VANTIRIKKRAASGSAGAPSSLLPSELAFNENDLKLYYGFGDDGSTPPEATSIITVGGSGAYFNKTDTRTANTILSGPTTGSAAAPTFRALVAADIPSITHAKISDFDTGVQTNRVDQLAAATNPVTGVTPTADTHFATKGYVDSTAEGLDVKDSVKVATTANITLSGTQTIDGVAISADERVLCKDQSTASQNGIYLCKAGSWARADDMAASSDAAGAFTFIEQGSTYADVGFVCSTDKGSAVVGTNNLSFTQFSGQSTVTAGDGLDKSGNELSLDLKANGGLVIESTEACVDLSASSITGTLAVGDGGTGATSASAARTALGLAIGSNVQAYDADLDTLSGCQSGAASAIAALTSTEVGILDGATVTTSELNILDGVTSTATELNLLDGVTATTTELNYVDGVTSAIQTQLDAKQASDSDLTAIAALSKSDGNFIVGNGSAWVAESGSTVRTSLGLAIGSNVQAYDADLDTLSGCQSGGASALAALTSTEIEILDGATVTTAELNILDGVTATASELNILDGVTSTASELNILDGVTSTASELNVLDGITSTTTELNLMDGGTSATSTTLASADRFVCNDAGTMKQVALSDLVTYLEDGSTSGFDINGGTY
>A_OM-RGC.v1.000899096
MSGESVGIDLGTTYSCVGVWQNDRVEIIANDVGNRTTPSYVAFNKSERLIGDAAKHQASMNPENTIFDAKRLIGREFTDESVRKDSKHWPFTVIADSKNKPLIQVKYKEEEKTFSPEEISSMILIKMKEIAETYLGKTVESAVITVPAYFNDSQRQATKDAGAIAGLNVLRIINEPTAAAIAYGIDKKGEEQNVLIFDLGGGTFDVSLLSIDEGIFEVKSTAGDTHLGGEDFDNRMVDHFVNEFKRKTKHDIREDKRALRRLRTACERAKRTLSSQTQAHLEIDALYEGIDFNTTITRAKFEDLNGDYFRKCMQPVEKVLMDAKVAKSSVDEIVLVGGSTRIPKIKELLSDFFGGKTLCNSINPDEAVAYGATVQAAILSGKNESEKLSELLLLDVAPLSLGLETAGGIMTPLIKRNTTIPAKKSQTFSTYADNQPGVLIQVYEGERAATKDCNLLGKFTLDNIPPMPRGQPEIEVSFDIDSNGILNVSAVEKSSGKAETITITNDSGRLSETDIERMVKEAEQYKEEDDAMKLRIEAKGQLEQVIFSTKSMLNNEQLKDKLPEDKRTELNDLVETTEKWLNDHSNEDATSYQDKQKELETIMQPIMQSVMG
>A_OM-RGC.v1.000903678
MGAITPKEDYSNIQNLTFDAVIVGGGGSGMRASYQLAQAGLKVAVLTKVFPTRSHTVAAQGGIGASLGNMQEDNWHFHFYDTVKGSDWLGDQDAIEFMCREAPKVVYELEHMGMPFDRNADGTIYQRPFGGHSANYGDKPVPRACAAADRTGHALLHTLYQSNVKMGTQFFVEWIALDLIRNEAGDVLGVTAIDQETGNIAVFQAKATLFATGGAGRVYRASTNAYINTGDGLGMAARAGIPLQDMEFWQFHPTGVAGAGVLLTEGCRGEGAILRNKDGEPFMERYAPTLKDLAPRDFVSRSMDQEIKEGRGCGPKGDYILLDMTHLGADTIMKRLPSVFEIGKKFANVDITKEPIPVVPTIHYQMGGIPTNMHGQVCLPEAGTDNYTKPVKGFYAIGECSCVSVHGANRLGTNSLLDLVVFGKAAGEHIIDYVTKHHGDEYAPLPTNVLEQTLDRVRKLDESTSGENAQEVADAIRDIVQDHAGVFRTQALLDKGVKEILALEPRVRNIHLKDKSKVFNTARVEALEVENLYEVAKATLISAAARKECRGAHTVVDYELPADHPTYSYGRRDDEWMKHTLWYSSDNRLEYKPVRFKPLTVDAIPPAPRTF
>A_OM-RGC.v1.000906417
MSNIIRLKKRSASGSAGAPSSLSPSEVAFNENDLKLYYGFGDDGQSPPAASSIIAIGGAGAFFNKTDVRNANKVLAGPVSGSDAAPVFRALVAADIPSILHTKISDFDAGVQTNKLNELTAPDGAVSMSSQKITNLADPTADNDAANKAYVDGVAQGLDVKDSCKVATTQAQTLASDFTNGDTIDGITLVTNDRILIKDQSSASENGIYKVNASGAPTRTDDLAAGADAAGFFTFIEKGTVNAENGFVCTSDKGSAVVGTNDLAISQFSGAGQVIAGSGIDKSGNTLSVDLKANGGLVIESTEIAVDLGASSITGTLAVSDGGTGSTTASGARTNLGVVIGTDVEPHSDKLTELATMAQATADALADLSATEVQILDGATVTTAQLNRVDATSSIQTQLDNKQPLDAELTELATMSSGTASALADLTGTEVGILDGATLTTSELNILDGVTATAAELNILDGATLSVNELNILDGVTATANEINLLDGVTATTAELNFVDGVTSAIQTQLNNKQGLNAKLTELATMSTGTASAIADLTGTEVAILDGATVTTTELNIIDGGTSATSTTLAAADRMVVNDAGTMVQVAFSDLVTFLEDGTTSGFEIDGGTY
>A_OM-RGC.v1.000907836
MEFKGGFIKNLPKIYGLYTGGFAVFILIMAIAEQAGVSAKNIGVMFVAFTVLIYAFIGYLSRTVQVDAYYVAGRQVPTVFNGMATAADWMSGASFVALAGGVYFGGYTYMAFLVGWTGGYVLVATLLAPYLRKFGCYTVPDFIGTRYGGNLVRACSVFVLFIASFTYVTAQINATGTIASRALGIPFELGVWVGLISILICSMLGGMRAVTWTQVAQYIVLIIAYLLPVFWISSKVGGGVFPHLMLGDEVARLGELEQQFGLVKNSAADIKAAGVPGGLKYISGPHSGVPEGGMAVWKYLSLAICMMVGTASLPHILMRYFTTPSVKAARKSVAWSLFFIFLLYSSAPMLATLSKLALMDPNLPTGIIGKSIAEVQQIAWVQNWSAVKQVFIADFNGDGILQLNEWFMRGDVVVLATPEVAGLPFVISGLVFAGGMAAAMSTADGLVLAISNALSHDIYYKIIDPKADTAKRLIVARVLLVIIGAAGAYIASFRLTSILGSVAWAFDFAMSGLFFPLVLGVWWKRANKEGAIAGMFLGLVSGAAYLVWVRTGGSGFLGITQLTFGIFGSAVSLVAMVVVSLMTQAPNAATQKMVDEVRVPAGKSILGKQH
>A_OM-RGC.v1.000907952
MSILKKSIIASAALALPLAVSANSKIERMMKDPSQWVQQSGDYAGHRYSALDQINKSNVGSLKVAWTFSTGVLRGHEGGPLVIGDTMYVHTAIPNIVYALDLNDNQRIMWKYNPVKGGKYPGGETMDRVISVMCCDNVNRGVNYHPNGTIVLHAADTSVIALDAKTGKEKWVTTNLHAGTGKYGVSASTGSGQPFIIKDMVGVGCSGAEFGVRCNWTQYDINSGKRLWRAYSMGPDKDMLVDPNKTTSMLKPIGKDSSLKTWPGDAWKIGGGSIWGFYGYDSSLNTLYYGTGNPSTWNPVVRPGDNKWSMTINARNPDNGMAKWLYQMTPYDEWDYDGVNEMILVDMKVKGKNRQALVHFDRNGFAYTMDRASGELLVAEKYDPAVNWATHVDMKTGRPQVVDRYSTAHQGEDVNTTNICPAALGSKDQQPAAYDRLSGLFMVPTNHVCMDYEPFKVDYVAGNAYVGATLSMYPAPGGTHLGNFIAWDADKGKIVWSNPEPFSVWSGALATAGGITFYGTLEGYAKAVESKTGKELFKFKTPSGIIGNFMAYSHKGKQYVGILSGVGGWAGIGLAAGLTDPTAGLGAVGAYSALSNHTALGGVLTVFALP
>A_OM-RGC.v1.000914807
REVDLTVGRADNVLDNIGAIAGPFEIGPVDDIIEISTEEDLVNTFGKPIGTDAQYQYWMSASSFLSYGGVLKVVRTAGSNLNNANAGVGVASTAVLQVYNYDDYLNNHQSDATFTYCSKNPGTWANTLKVCQIDNLADQTIGISTNNLALAGATVGFAVTANIDGEVIPGIGTTGSITGFLKGIITGVNTDSTNSNSTIDVKITDRISAVGGITSYFPIDYAEGNSIAAFKADSSIQFLNNSGVTTGHSLNAAYTPASVKDWYDEQTLGINNAVVYWKTLAPKPLDSNFVTERKGKNDGLHVVLVDDEGRLTGIKGNIVEKHLNLSKAKDTVSSVNPPQKTYYKDYLALYSDNLYAGKNPSESKDTNWGTTPRATGFSTACTPITTGDGLWGLDAQGVTYSGLGNVSYTLTGGQDYGDIPSGQTKGGMKATLADLMTSYRLFSNKDEVAIDYLIMGPGCDNEFDSQAKANQLLSIAGDRKDCMATISPHRANVVNVTNTETQTENVINFFSPLSSSSYGVFDSGYKYMYDRFNNEFRYVPCNGDVAGLMTRTNIVAYPWFSPAGQQRGVINNAVKLAYNPSKSQRDRLYPQRINSFITTPGIGTLLFGD
>A_OM-RGC.v1.000922585
MKKITLTCAHAIVKYLIAQKILINGKKEPLFPGVFGIFGHGNVACLGQALEENQKELPTYRGHHEQNMALTGIGYARAKRRQQIFVATSSVGPGATNMVTAAAVAMSNRLPILFLPGDTYANRMPDPVLQQVEHFNNPGITANDAFKPVTRYFDRITRPEQIIQSFPAAVQTMLDPADCGPACIALSQDIQGQTLDYPEEFFKERVHAIRRPRPDEFQIKEAAEKIKLSKNPIIISGGGVFYSDAMEELSQFAIKHNIPVTQTVMGYSTMKRDHSHFAGQIGGLGGKNTNTLAKETDLAIAVGTKLADFTTGSWANFENKNFKLVSINVSRFDANKHLAQAIVGDAKVSLIELSQALGNWKAEEEWNKKSQIELKSWNEHIDKESAPTNQEVPSYVQVIGAIYRNSDPTDIAVTAAGGLVGEVVQVWRPRELNTHETEWGFSCMSYEISGALGIKMAHPDKEVISFVGDGSYLLNNTDIYSSVITKNKLIIIVCDNGGFAVINRLQLFKGGKEYNNLLKSSNTPGLVDVDFAKHAESMGAKSEHVNSISDLEAAFKRAKASDVTYVISIKTHAYKWVEGSAFWDSPTLEIPKTKENEEALKLYKEGKD
>A_OM-RGC.v1.000924850
MPAIVTNKFRVHNSEQFHEAFSEAASTNQFIFIGKVSEWLDASSVNIDANPPTPTDTVENTEYNHWDDMILAKRVTSNDVSHVINRYNWTSGTVYDQFDSQDSSLYSKPFFVVTEDFNVYKCMYNNHGAQSTVMPSSINTSAGVSETTADGYKWKYMYSISAADALKFITTSFIPVKRLRTNDFTNLGANAGEIADDGSNQWEIENSATDGSIDVVVRNASGNGAGYLFTDAEVTSSALGGATPDLTLDFTNYGGVNPAQDTLAGSWIYVSSSATGQGMLAEISAHNGTTFTLDANTGNLGSQAGDANYQFDLTLALAGGDVVKIGPKVIVNGDGSGALVYATGSNTSGIVDMFVANTGSGYHVANLAVTQTNATITTAADFRPVLSPVGGHGYNMVEELFGFNVMLNVRLEGSESNTFTVSNDFRKIGLVRDPVQSADATQLYVSELADQTTRIKIGSTIASSADYYVADQQVIGSLSGATGFVVDYNNTADANSAGTLGSGSDPQVYPELRVTEITRGGNSTAGFDGVPGSFQIGERIMRVTAGDPNGVATDPVTAANDATSSNVVFEKPDMKKYRGDILYVENRSPVSRASDQVEDIKLIVQF
>A_OM-RGC.v1.000927479
MIKGNFIDNLPKVYGIYTGGFLAFIIIMAIGEQMGMTAKAIGIAFVAFTVAIYAIIGYLSRTAQADAYYVAGRQVPTVFNGMATAADWMSGASFVAMAGGIYFKGYGYMALLVGWTGGYVLVASLLAPYLRKFGCYTVPDFIGTRYGGNLARLLAVIVLTVASFTYVTAQINATGTIASVALDIPFQYAVYVGLVSILLCSMLGGMRGVTWTQVAQYIVLIIAYLLPVFWISNKMGAGFFPHFMLADEVARIADLETQFGLGTVKNSAADLATVPKGLAGITKAHSAVNATPWAFISLALAMMMGTASLPHVMMRYFTTPSVKAARKSVGWSLFFIFLLYSSAPMLATLSKLSLIDPNLATGIIGKSISEVQAIDWYQNWNQANLMFVSDFNGNGTLELNEFFMGGKAVVLATPEIAGLPYVISGLVAAGGMAAAMSTADGLILAIANALSHDLYYKIIDPKAETAKRLVVARVLLVVIGFAGATIAAMEIQGILGSVIWAFDFAMSGLFFPLVLGVWWKRANREGAIAGMALGLISGTAYLIWVRNGGSGFLGITQLTFGIFGSAVSLVSMVVVSLITSEPDAATQKMVDEVRVPSGKSILGKQH
>A_OM-RGC.v1.000928296
MLLIIIVSDLCIITSSSNLDEEYNTGGIPHMTKILKYGFVAAVFAATLGMISSAFAQGVDVLRGGGGAQPNYVTDDMLLNAHVDPMNWMHYGKDYESTRYHQAAQINQSNAADLVAQWYLSFGVLEGQDSQLNVVGGQGYVTTSFNRVISVDAATGDIIWKYERELPADVYPELCCDVVNRGVQPYLDSVYLATLDSHLVRLANSTGEVLFDVAVGDYTYAETSTIMPMALKGKIIQGTAGAEYGVRGWVRALSAEDGSVVWNTYTIPAEGEPNVDTWAGESWKYGGGSGWITGSYDQDLDLLYWPIGNPGPDFDRHVRLGDNLYSNSTLVLDPNNGAIKGWFQYTPNDPYDYDGVNEVILADIDGKKVWLHGDRNGHLYSIDRTNNRCNWVVPMGKINWTPGFRDNCRPIMAWEEGGDPTMDVVYDRVTKNIAPSLDGGKEWHPMCYSPRVNMVMVPLYNFSMDLQAKKMEWRRGEWYLGAKVITFNSGNGSIKAFDASNGDIKWMRPSSAPATGGMLCTAGGLVFYGDAEGYFHAVRDDTGEELYQFNVGTGVHGNPTTYTVDGKQMVSVVVGAGGGGIWPLSYGEWLKNHTKGGGVFTFGLN
>A_OM-RGC.v1.000934146
MAAIISDKFRIFNAKQFLESLSEGPNATSAERTRMYFFVGRPQAWKAYVEIHSKNSTAFNVGDEVYVGTYGSTAFRGTISVVYDNALLLTDIFGASGVNSAPTLGSTLKGRTGGSGGSDTGATAVSGVYRYATEDVPPLPLDNQTEKVNLYDEIIAAKRINDAYARTVIRRYNWDLVANPKFDMWKPDYSATPGSGGQIGKATATGATSIADAKFYVMNSSYEVFKCLYNGEDPSNATGQNATEEPTTTGGNYASGTGLYTESTGAGYIWKYMYTIPTDDVLKFLSSDFMPIVLPADATRTAVTGAAVAGAVHVALIENAGANLPASQTLYTGLKGDGSNGVVKFVTDGSGSITSAEIQTAGTGYTYANVLLGNGNLFSDAGLSSGVATGATATGAIEAIISPQGGHGSDHETELNGKRVMTNIRLTYAEGSGDFPVDNDFRRIGIIQDPYEFGTTTFATADTLSGLKALKITGATADFIPDETISQTVTGGTAQGTVVSWTLDSGSTTAGVLKYIQTNDAHTDTGVVRAFESNGSNAVSGAQSAGSGNVDTSYSNSLLGSTFASGLATPEIENNSGNVIYIENRRLITRAPDQIEDIKLVIEF
>A_OM-RGC.v1.000937385
MIKGNFIDNLPKVYGIYTGGFIAFIILMAIGEQMGMSAKAIGICFVGFTIFIYAAIGWLSRTAQASNYYVAGRQVPTVFNGMATAADWMSGASFVAMAGGIYFKGYGYMALLVGWTGGYVLVATLLAPYLRKFGCYTVPDFVGTRYGGNAARLLAVIVLTVASFTYVTAQINATGTIASVALDIPFQYAVYVGLVSILLCSMLGGMRGVTWTQVAQYIVLIIAYLLPVFWISNKIGAGFFPHFMLADEVARIGELEQQFGFMKNSAADLATVPKGLAGITKAHSEVNATPWAFISLALAMMMGTASLPHVMMRFFTTPSVKAARKSVGWSVFFIFLLYSSAPMLATLSKLALIDPNLPTGIIGKSITEVQAIDWYQNWNQANLMFVSDFNGNGTVELNEFFMGGKAVVLATPEIAGLPYVISGLVAAGGLAAAMSTADGLILAIANAISHDVYYKMIDPKAETAKRLTVARILLVIIGFAGATIAAMEIQGILGSVIWAFDFAMSGLFWPLVLGVWWKRANKEGACAGMALGLLSGLAYLIWVRNGGSGFLGITQLTFGIFGSTVSLVAMVVVSLMTSEPSAATQKMVDESRVPAGNAVIGGQK
>A_OM-RGC.v1.000937483
MIKGNFIDNLPKVYGIYTGGFLAFIIIMSIAEQMGMTAKTIGICFVAFTVAIYAIIGYLSRTAQADAYYVAGRQVPTVFNGMATAADWMSGASFVAMAGGIYFKGYGYMALLVGWTGGYVLVASLLAPYLRKFGCYTVPDFIGTRYGGNLSRFLAVVVLTVASFTYVTAQINATGTIASVALDIPFQYAVYVGLVSILLCSMLGGMRGVTWTQVAQYIVLIIAYLLPVFWISNKMGAGFFPHFMLADEVSRIAELEAQFGFVKNSAENLKEVPKGLAGITKAHSAVNATPWAFISLALAMMMGTASLPHVMMRYFTTPSVKAARKSVGWSLFFIFLLYSSAPMLATLSKLSLIDPTLPTGIIGKSISEVQAIDWYQNWNQANLMFVSDFNGNGTLELNEFFMGGKAVVLATPEIAGLPYVISGLVAAGGMAAAMSTADGLILAIANAISHDVYYKIIDPKAETAKRLVVARVLLVVIGFAGATIAAMEIQGILGSVIWAFDFAMSGLFFPLVLGVWWSRANREGAIAGMVLGLLSGLGYLIWVRNGGSGFLGITQLTFGIFGSAVSLVAMVVVSLATSAPNAATQRMVDECRIPSGKSILGKQH
>A_OM-RGC.v1.000939575
MKKSWLQIIASLFAFALIAAACGGSDSGSDSDTASSTETATTEAEEEVIESGTEAEGDVDTEVEEVVEKSNYGGDLIVGLEAEATGLRPWEDACSSPCLTMVVAVHDLLVQIRTDGTIGPWLATSWEANDTFTEWTFQLEEGVTFHNGSAFTAQTLVDMFELQKVGASAAGIVTAAGLQEVVAVDDYTVKYVLGQAHSAFPSFLVQTPLGAVFDPDAANADFDGYSMNPIGTGPFMMDKRDLDNETIVVRNPNYWMSDADGNQLPYLDSVTFRPIPDEGTRLDSLLSGTTNAMQTLRQGTIRDARSSKADGADIVLLEFQGNNVGGGMYNLNNPPLDDVRVRKGLTHMNNQDAVIEALGGTGISLPGSQWFSPDSPWYSEKVAAAWPNFDLAAGKALIEEYVNDPERSDGRAVGENIEVELSCPPDPTLIAAMQVIEQLWSSTGLIDVNMTNYDQQTHINYALGAPPDFMGSHGAHCWRWSSDNDPSTELNRQMAPHTLGVAAAYGLDGIFTPTNFFNWFDIEVFGWLVAAIGTDNFEERYALYEMVMMRIARDIPMWYSGHTATMLAIESGLEGINGWVLPDGTFGGQGWAVPQLNQAFWSN
>A_OM-RGC.v1.000941745
QTDTAQAAKTGTINLVNNWSKLSTATSPSKLDSTYGGSTPSYVGSGKTLYATFTSTGRHIMTGSNQLVIEVVDADLNSAVVKSTIVILKGGHTASSTLITNYVDEIGDTGKNEYAIPIIDNNGDGVVNGQDLTFACRWIGSGFHDAPSADSTGEQTPLGEINKATGDELLDGTTIIGFGTGSSLANARTDAATATSTLGQFKLQANGLSYNRLAGEDALMGAFNDAPKCTTATTSLISVSLLGSAGDPVAGQSAQIQISTPSTIVESTSKWEAGRAAGDDNVIVATLADTNIIAGLIQWKTSRINTTTAKVWSGVVSKSNAIDILLTETGRNTGVFNGIVNLFDNENTEMPLGMAANYYDDNTDAASIASTIYVGSFGNTNAESPCAGDCADGLGRAATSQTSTLAVKDGGTVYAEYNDATDADSNTNQKRQVTAKVDATIPTIEINSPAHSSENQTRTPTFSLTATEAASGLDVSGALLVLQEGSEQNNSGEDGSVGGNGTDVMSTSAIHTDTGDEGKGGAWLTASIFALTGGDITLGSSTDESSVSRTASSVTVNRGTSTDGVSSLTYTYTPSSALPLGAATPVDHWIDFQGVATDLAGNVG
>A_OM-RGC.v1.000952117
LISNANGTAAYTYINYDFRAFNGGKNDMNYYMNFTVGDSTLYDHTGASDYGDALDSVFNTGLVGTALLNAPGDKLIGFGSLTGTDALRVIVEVNAISGTLGDSLSAGGSYPLTMDFVTYGQSNDGVEQGDRHMNAIWRFESKENAVNSGVMKTEVDFTMLNQLNVNQTSTYNNTKTDWEENRIIVHQDMTDEDEIRVNYFDMGADGVETQVGDQLAAPTHSGVVEFDNDSYKEADTVVITLTDADLNTNPDIINIYTVVTSADDDAMDMVGKSGYGVNSVSAANARVLDVTFDDELWLKSTATAGSGTATCSTTPAGGDGLGGSGFTLVETGKNTGVFVGDFQVPAEYCARSSGSGVVSSVMGTDIEVNYVDYRDASGEIIEVGDGAGIRGNTGSVSLDRTVYPVPFGTIGDFSTESSKDTPNGRSIFPIHSGSISTLDSAAETIGSGDLTIHIRVDDPDYDVSASGEDQIAENTTTSSKRGPLKIYVARGSDSLTLATAGGDTVQAGVITTGTTVDTTTTGDGTDRTRELGPILETAPDSGVFELDMTVRYTDGPASTDCPSTTNSWTATNGASTTTETDRFATAASTGDYCILQGDVSQ
>A_OM-RGC.v1.000953523
MAVRNKFKYGLLAFLVSAALTGCGLDGDDGAQGETGAQGPQGEQGDPGTDGSDGTDASIGIAMDIVGRAFLGNQTAAEIVQYHAETNTIYATNSANNTIAVIDASSVSTATMADPINNTTLTQTTIALPADINGVTLGSVTSIAVSGDLMAVAVPADVKTDNGYVLFYNGLDSSAPAFLDSVEVGALPDMVTFTPDGGKVLVANEGEPSGDYTIDPEGSVTVINILASGEPEETGTTVGFTALNGTEADLMAQGMMFPNPAGRTINGTAITSTVAKDLEPEYITATNDVAYVSLQENNGLAIIDLEELTVDVVGLGTKSWAGLNIDIQENDAVSFGQYTGIYGVYQPDTLASFTWKGATFIVTANEGDAREYFFEAADEAACIAAGGISFDADDGCLAYTDEVKVEDLTATANSELAMLQATGEADNLRVTSAMGDADGDGEYDAAYTYGARSFTIWDQNGLVVYDSGDDFERITASVHGAQFNNGDDENAGDSRSENKGPEPEALTVGQVGDRTYAFIGTERMGGIFVYDVTNPYDVQFAEYVINRDLTEGLANSDVIGDLAPESLVFVSAEDSPSGVPLLVVGNEVSGTVTVWQINQL
>A_OM-RGC.v1.000954076
MGEQKIETYAFQAEINQLLSLIINTFYSNKEIFLRELLSNASDALDKIRFKSLQDKELIKDEPNFHINIICDKENNILSIIDTGIGMTKDELIKNLGTIAQSGTKNFMEALTAGADISMIGQFGVGFYSSYLISNKVVVTSKNTDDEQYIWNSEAGGTFTIEKDNSENKLKRGTRIDLYIKEDQKEFLEINKIKELVKKHNSYINYPISILVEKTIEEEVSDDEDISDDKKLEEIKEEDTDEKLNIDKKEEEDDEPDIKEINEDNDEPVIEDVTEEETKEKKKKKIKKVEKDWELCNSQKPIWTRKTDEITKEEYTTFYKGLTNDWEEQLAYKHFSVEGQIEFKSLLFIPKRLPNDMFTKNKKQNNIKLFVRRVYISDDSNDLCPEWLSFVKGIVDSEDLPLNISREILQQNKILKVIKKNIVKKVIELLTELSEDKEKYSQFYEQYSKNIKLGIHEDNNNKVRLSKLLRFKSSKSENEVISFDDYISNMNEEQKEIYYIIGESQEYVNNAPFLEKLKKKDIEVIYMTDPIDEYMMQQLTDYDGKKFVNICKSKLNIDDTEVDTKKYEEFCKKIKEILKNNVENVVISNRLVDSPCCLVSS
>A_OM-RGC.v1.000958111
MKLRTVSLAILALIMSGMELAAADELLEMQKNSDNWIMPAGTYDNQRYSKLDQINTDNAQDLRVAWTFSTGVLRGHEGNPLVIDGTMYVHTPFPNKVFALDLDEDGAIKWKYEPVQNYEETVPVMCCDTINRGLAYGDGKIFLAQADTTLVALDAKTGKVVWSVKRDDPKQGATSTGAPHVFKDKVLVGISGGEFGVRGYLEAYDVNSGERIWKAYSTGPDEEMLIDPEKTTHLLKPVGKNSSLESWEGEQWKIGGGTTWGWFAYDPELNLVYYGTANPGTWNPVQRPGDNRWSMTIFARDLDTGVAKWAYQMTPHDEWDYDGVNEMVLVDQKIDGEERKLLVHLDRNGFGYTLDRVTGELLVAEKFDPVVNWATHVDMETGRPQVDPRYSTHQNGQDVNTTNICPAALGSKDQQPVAFSPRTGLFYVPANHVCMNYEPFEVSYTAGQPYVGATLTMFPGGKVSGDGSTHLGRFFAWDARKGKVVWEIPERFSVWSGTLATAGDIVAYGTLEGYLKVVDAKSGRELYRFKTPSGIIGNVMTYQHKGKQYLAVLSGLGGWAGIGMAAGLQGETEGLGAVGAYRSLEDWTNLGGTLTVFTLP
>A_OM-RGC.v1.000961623
MSSIIERLTEGVVNRDMKAEGHALLKKWERTGLLEGLTNERQKNSMARLLENQAKELLREASTMAMPSSDVEGFASVAFPIVRRVFAGLIANDLVSVQPMSLPSGLIFFLDFTFNSTRMDGTEDKSIYGGDEVGSEITGGVDLVGALKQDFAGPRTVAARGYAYASPTGSGAPTEVTKISCFSLTSSTNAQRRDTLIYDPDILSLSASAGKYTALSVVVAKEAITGSQAGQPADYDNLGAFTLSGITALTNVASTAVQIKRLTQLTTLAGKPDPAGGYVQFVLFGTDDSSGIKNIAGTAANADGSLHPSITITYPIKDNIVDANAVGAVKGTQLWGLENNTAIPEIDIKVDSIAVTAQTKKLKAKWTPELGQDLNAYHNLDAEVELTSILSEQIALEIDREILADLVNGAKASTYYWSRSPGLFVDRVTGNEVGAASKAPDFTGTVSEWYETLIETINDVSAQIHRKTLRGGANFIVCGPEVANILEFTAGFRASVTNDDESGSVGAVKVGSLSKKFDVIVDPYFIRNVILVGRRGSSFLESGYVYAPYVPLQTTPTIFGPEDFVPRKGVMTRYAKQMVRPDMYGLVIVRGLLGEDGGA
>A_OM-RGC.v1.000967438
MKSSWLKIIASFFAIALIAAACGGSDSGSSDTASSSETTEEEVIEAGTEAEGDVDTEVEEVVEASSYGGTLTIGLEAEATGLRPWEDPCSSPCLTMIAAIYDTLVQIRTDGTIGPWLATDWSANEDFTEWTFNLVEGVTFHNGTPFTAQTLVDMFPLQQFGAAAGGIVTAAGLKEVVAVDDTTVKYVLKSAHSAFPSFLVQPPLGAAFDAEAANADFDGYSMNPIGTGAFMMEKRDLDNETVVVRNPNYWMSDADGNQLPYLDSVNFRPIPDEGTRLDSLLSGTTQAMQTLRQGTIRDARSAKEDGADIVLLEFQGNNVGGGMYNLNNPPLDDVRVRKALTQMNNQEATIEALGGTGISLPGTQWFSPDSPWYSEKVAAAWPKFDYEAGQALLKEYVDDPERSDGKAVGEKIEVELSCPPDPTLIAAVQVSEQLWTATGMVDVTLTNYDQQTHIGYALGASPNWEGSHSVHCWRWSSDNDPSTELNRQLAPHNLEVAAAYGLDGIFTPTNFFDYFDIEVFGALVQAISTDVFEERYALYEMVMMKFATDLPVYYSGHTATLLAVETGIEGINGWVLPDGTFGGQGWSIPQLNQAFLTN
>A_OM-RGC.v1.000972828
DFADQRIGISTNNLALAGATVGFAVTANIDGAVIPGIGTTGTFTGFLKGIITGVSTDSTNSNSTIDVKITDRISAIGGITSYFPIDYAEGNSITAYTTSSSIRFLNNSGVTTGHSAAAAGAYTPASVKDWYDEQTLNLKNSTTFWKTIAPRPTTSNFVAERKGKNDGIHVVVVDDEGRVTGIKGNIIEKHLNLSKAKDTVSAVNPPQKVYYKDYIALYSENIYAGINPSNAKDTNWGTTPTASGFSTACTAITTGDGLWGLDAQGVTYSVLGNIAYELSGGQDYGSIPAGETKGGMKATLADLMTSYRLFSNKDEIEVDYLIMGPGCETESDSQAKANQLLSLAGERADCMATISPHKANVVNITNTDTQTTNVINFFSPLSSSSYGVFDSGYKYMYDRFNNAFRYIPCNGDVAGLMTRTNIVAYPWFSPAGQARGVINNAVKLAYNPSKAQRDKLYPNRINSFVTTPGIGTLLFGDKTALGYASAFDRINVRRLFLTIEQALERAAQAQLFELNDELTRANFRNIVEPYLRDIQAKRGLFGFLVVCDTTNNTPDVVDNNEFRADIFLKPAKSINYITLTFVATRTGVSFEEVAGRV
>A_OM-RGC.v1.000975740
MSIVEKLTEGIVRRDLAKEGAALLNKWERTGLLEGLDSDYAKNNMASLLENQAKELLREASLMSAGDVEGFAAVAFPIVRRVFGSLIANDLVSVQPMSLPSGLIFFLDFRFGGDRNNAAADRILDYEADASIYGQGVLGQAITGGVSIDEDKQPYGFQTGYSSPTASIDANDLGGSKIAHVLAGQAGDNGTMDKVLRFDPDIASGTYVTVYSVDTSDSQLAEFDTTEGGLANLVVCSGTTDAGHGLLSHANLSDFGTSDLTQVRRLTQYSGSSRTLALLVFTADSDMSSETTALGTADGQISLVGKIADDFGGTANAGSSNALGAVVGTDNWGLEASNEIPEIEIQVDSVSVTARTKKLKAKWSPELGQDLNAYHNLDAEVELTSILSEQIALEIDREILADLIAGAKAATYYWSRSPGLFVKKDTGAELGAASAAPDFTGTVSEWYETLIETINDVSAQIHRKTLRGGANFLVCSPEVANILEFTSGFRANVSHADDKGTVGAVNVGSISKKFDVMVDPYFPRNVVLVGRKGNSFLESGYVYAPYVPLQVTPTIFGTEDFVPRKGVMTRYAKKMVRPDMYGLVVIRDLLGGEGAS
>A_OM-RGC.v1.000981159
KAPQRDAMFVTHELLDYQNHYQKLGFDEASEDLVSAIFAEAAKFSENTLAPINASGDEEGCKWVDGEVTTPKGFKEAYQTYVEGGWPSMSHPEEFGGQALPYSLSSIIAEWFSGANHSWAMYPGLSQGCMETLKAHGTELQQKMFLEKLISGEWTGTMCLTEAHCGSDLGMLKCRAEPQEDGTYSLTGTKIFISAGEHDMSENIVHIVLARLPDAPEGTKGISLFVVPKFNVSEDGEKQDRNAVSCGSIEHKMGIKASATCVINFDGAKGYLIGPPNRGLNCMFTFMNTARIGTGLEGLAASEAAFQGALRYAKDRIQFRSLTGRKNPEGPADPIIVHPDVRRMLLTQKAFAEGNRALAAYCMQLVDITLYGNDAAEKQVADAKLAFLTPIVKAFLTETAQESTSYGMQVYGGHGFIKEWGMEQLARDTRICTMYEGTTGIQAVDLLGRKVMGSNGELLNVFVQEVRDYCNSLRDNAQFSAWTNALNSHLDEWQQITMDIGKAAASNPDEIGAASVDYLMYSGYVTVAYFWLKMAVKAQEQLDAGSTETEFYKSKILTTGFYFDRLLTRTRSLVSAMQSGADNLMSMPESMFAIE
>A_OM-RGC.v1.000986689
MTTHKMTTTEETHLLEREDEARGGFSRRKQIASAVGVFALAIGGVAVAGSRGQFTSSPTYSSRLRAERRAKLGAPEAATTTKLSLSTGCSPLNKVPFDTDSDFTGRVAAKIVTKGMSNDFLFEKGQDMKEVSCGNYEVDTSIALNEEFGFYLFPIGNETDLNTVLDSGCSHEGDARCPSFATPGALAGLTQCTRMYEDPGSGDKFYNRVFDGEQTSFTWGSCDTTCAVAHPKACPAPVKEDGPHQYWRYRLLEKEYAWNVKEIQFFPDTEFYDETQSTVAAPGKERGYGSGSKCIQSGQYGSHGCDRSFDDNLYSWWSNWASGNEAQSWIGIDLGSAKPVKHVRFMNGRGWPTGKEGVIEFSDDMHTWTEWSGDRITTEARAQQESQGSKNNKWQEAAVVSAPAPAPPTVAATGSKYWKVTNADALGWRPKVKNFGLYSDAACTKLISESDSELICSGAVSNRPCSNAATGKLPPLTPAERSIVNCDNSATSTGCRWNDENKAEEAASWRPNDGSPAADAVWIGSKFAEPIDVKCAVSTGLGNVFDNGVDGAGFGGTSQAGKHRITLWKSDDGVAWEKVATSDGSNIDDVVVVP
>A_OM-RGC.v1.000992076
MAETLISPGVLARENDQSFIQQNPVEFGAAIIGPAVKGPVEIPTLVTSFSEYQAVFGTTVESASREYGYLTAAAANNYFRQGGTSLLVTRVTHGEFTSAFTSGSTAGPNNSGILNTATSESLQIQTISEGAIMNNYQADDSAGGTLDSGSLDNIRWEISGVNTGSGTFSLIVRQGNDTTNQKSILETWNELSLDPFAANYIEKVIGNQSFNIRQDGTDFYVQASGSYVNKSKYISVKQVLLPTPNFFDNNGVPSSGSFDGVLTSYKEFIPVAGSGSFAGASGYNIQAATSPAKFNQDISNTNIQGLTPTDYSQSISLLNNKDEYNFNVIVAPGLMADSTYAAHVTQVNSLVALAENRQDCIAVIDVSKYGSTVAATVNSSTAFDSSYAATYWPWLQSIDPTSGQTVWSPASAFIPGVYSFTDASSEPWFAPAGLIRGALGNVIRAERKLTSGNRDTLYSANVNPIATFPGRGVVVFGQKTLQVKASALDRVNVRRLLITLKSFITQVSDNLVFEQNTIATRNNFLSQVNPYLESVQQRQGLYAFKVVMNETNNTPDVIDRNELVGAIYLQPTKTAEFIILDFNVLPTGVEFPA
>A_OM-RGC.v1.000994798
AADQTLGITTDDPSNAGMVIGFGVTTAITAATIPGDGTTSTFTGYLKGIITGVSTDATGKASTIDVKVVSRVSSGGTETKIDYSEGDPINSFEAGETLFFVNNAGINTGGGGATGRSEPIATQTDWYDSQTLGLTNSTVFWKTIAPKPLTSNFVASRQGKNDSMHIVVIDDTGSITGIQGNILETHLNLSKAKDAIADGETGKKTYYKDFLALNSSQIYAGYNPSQAHDAYFNTTPLVDGFTGGGTSPNYTKFSVADGTWGQNAQGVHFASLGNVSYTFTGGQDYSSGTGNYTATLGSLLTSYNLFENRDDVAVDFLMMGPGCSTEQESQAKANLLISIAGKRKDCMATVSPHRANVVNVTNARTQTNNILKFFSPLSSSSYCVFDTGYKYMFDRFNNEFRFVPCNGDVAGLMVRTGIFAFPWFSPAGQQRGIINNAIKLAYSPSKEQRDLLYSSRINPIINQKGAGILLFGDKTGLGYASAFDRINVRRLFLTIEQSLEGAANAQLFELNDVNTRSNFVNIVEPFLRDVQAKRGLFDFLVVCDETNNTPDVIDNNEFRADIFLKPTKSINFVTLTFVATRTGVSFEEVVGTV
>A_OM-RGC.v1.000995371
MPIYNAPLADMKFILNDVFKAEQFWQSNEKLAHVDAATAEAILEEMAKFAQNVTHPLNRTGDEEGARYENGEVFTPAGFKDAFRQYAEGGWIGLGADEEWGGQGMPKMLTVLSDEMLFATNPSFMLYPLLSVGAGMALSSYASQEQKETYLPKIYSGEWSGTMCLTEPHAGTDLGIIKTKAERNEDGTYNITGTKIFITGGDNDLAENIIHLVLAKTPDAPAGSRGISLFIVPKYLVNEDGSLGDRNHVGPGSIEHKMGIKASATCVMNFDGAKGYLVGKENEGLAAMFVMMNYERLSMGIQGLGASEFAYQNAAQYATDRLQGRSAAGVQSPNKPADSILVHGDVRRMLLNVRANNEASRAFAVYVGQQLDITKFSTDAAAVKKANDRVALLTPIAKAYLTDTAFQATLDAQMVFGGHGYIREWGMEQCIRDLRIAQIYEGTNGVQSQDLIGRKTIKCGGAFIAEYITEIRDFANDLDTDLNFIKDATLDAATEIEAITQFIIEQAAENVEFPNSAAVDYLHAVGLLSFSYMFAKIAAAAKDKSGDFYQNKLALAQYFVERILPDIDARIAKIKAGSDLIMGFSEDYFTNQA
>A_OM-RGC.v1.000996710
CFIDDLADQTIGITTNSLTTAGARIGYAVTALLSNAVIPGAGTTSLFNGYLKGIITGVATDATNSASTFDVKVVSRVSSAGTETAITYEEGNGFAAFDTSDSIRFLNNSGIVTMSSAVAAFTPTTAVDWYDQQTLGLTNSTTYWKSLAPKPVTGKYCTDRDSKGDGINIAIVDDLGKITGIQGNLLENHQGLSKAKDAISAVNSPQKIWYEQYLADFSDEVYAGGDPSSTPDAYFDTTPRATGFSTDCTAITTANGSWGQDAQGVTFAAIGNRTYTLTGGNDYGAGIGTGMQATLGDLITSYGKLSNKDEEEVDYFIMGPGLTDENDSQAKAGYLLSLVADRKDSVATIGPHKAHLVGVTNTTTQTDNVIKYFSALSSSSYGVFDSGYKYMYDRFNNKFCWTPTNGDIAGLMCRTSINSFPWFSPAGQQRGIINNAVKLAYNPSKAERDRLYPARVNAVITQPGLGTLLFGDKTALGFASAFDRINVRRLFLTVEQALQGAAEAQLFELNDELTRANFRNIVEPYLRDVQAKRGIYGFLVVCDTTNNTPDIIDNNEFRADIFLKPAKSINFVTLTFVATRTGVSFEEVAGRV
>A_OM-RGC.v1.000997027
MAIGRITGQMLSANLARSGTDLTFETNLLALDVGNSRVGIGTASPATTLHISATDSLRLPSGNTGQRPGSPANGDIRYNTSTSTIEGYVNGAYANLASGSELKDADEDTFVNVELTSDDDTIRINAGGSQIIKGLSSAIEFGSATSLSTTATTLTGLITNGDITLTPNGTGKVSISSALEVTGNLTVNGTTTTIDSTTLVVEDPLIQLAKNNSGGSANTFDQGLFFNRGSDANVSFLWDESEDQFAFAVTSGEDGTTAGNVTIDSYADIRAKNVIATDLDGILGSNTAAAATVTTLNASSTVSLDGGNVTINDSSASVDFRVESNGHAHALFVDGSEDHVGIKTASPAYDLDVSGSTDALRVPVGTTAQRPSAATGIIRFNSTLGKYEGCQDGSTFVELAVAGDTPTISKVSTTGDGSTTTFSGFFSSAPAGVANVLVFIDNVYQEPTENYSVSSTNITFTSAPHNGARIFAIVGLDNTALASGGVARTETSSTNFTSTATTIMSFNAATYRAAELFIKLEDSDNTEYAVMKANVVHNGSTAFGNIYGVVNSAGESSDLATITFEHDGSNTVNVKAATTGGTTAAVVQYSLC
>A_OM-RGC.v1.000998971
MAIGRITGPMLSANLTRAGTDLAFETNLLALDVSNSRIGIGTASPATTLHVSATDALRLPGGSTGQRPGSPANGDIRYNSTLDTIEGYAGGGFKNLASGSEIKDADEDTSVNVEPSSDVDEVHIKTEGSQTAIFRTASTQLGVTQISNTASTITGLVTNGDITLTPNGTGKVAISSAMEVTGNLTVNGTTTTIDSTTLTIEDPLIQLAKNNSGGDANTFDQGLFFNRGSLANVSFLWDETEDEFAFAVTSGEDGTTAGNVTIDSYADIRAKNVTAVDLDGILGSNTAAAATVTTLNASGAVELDGGNVTINESSASVDFRVESNGHAHALFVDGSEDHVGIKTATPAFDLDLSGSTDAVRLPIGNTAARPTGATGIIRFNSQTGKYEGCTDGSTYIEFAIAGSAPTFSKDSTTGDGSTTTFTGFFGSAPESANNVFVYIDNVAQEPTENFTVSGTNITFTSAPHNGARIYAISGADGTSLVTGGIARTETSSVNFTSTATTIMSFNASTYRGAELFIYFSDTSNTEFAVMKANVVHNGSTAFGNVYGVTNTSGESSDLATVTFEYDSGTVNVKAVTTGGQTAAKVQFSLIAV
>A_OM-RGC.v1.000998998
MVAQGKIVWISGPAVKADGMADAKMYETVSVGEAKLIGEVIRLTGDVAFIQVYESTSGLKPGEPVVGTGNPLSVLLGPGIIGQIYDGIQRPLKDLAAKSGSFIGRGITTTPVDMEKQYHFSPSVAVGDEVEAGNIIGTVPETSLIEHKILVPPDHKGGKITNIVSEGDYALETEIATVEKDGQSFPLKMYHKWPVRQPRPYLKRYDPTVPLLTGQRVIDTFFPLAKGGTGSIPGAFGTGKTVTLHQIAKWADSQVVVYIGCGERGNEMTEVLVEFPELKDPRTGKPLMDRTVLVANTSNMPVAAREASIYTGVTIAEYYRDMGYDVVLVADSTSRWAEALREMSGRLEEMPAEEGYPSYLASRLAEFYERAGRVQAKGSPERDGSVSLVGAVSPSGGDFTEPVTTHTMRFIKTFWALDASLAYSRHYPSINWMNSYSGYLADIAKWWSENISGDWLDLRSETYGILQREDTLKEIVKLLGPEALPDEEKLILEVARMIKIGILQQNSFDDVDTYCSPEKQFKLMKLQVDFYNKGQQALKDGASLADIRSMDVISLLLKARMDVKDDEMAKLDKIETDMVEQFKSITGVKVQN
>A_OM-RGC.v1.001001066
MSNKIRTLSYDAIVIGGGGAGMRAALQLTEAGIKTACVTKVFPTRSHTVSAQGGITCAIASADPNDDWRWHMYDTVKGSDYIGDQDAIEYMCSVGPQAVFELEHMGLPFSRTEEGRIYQRPFGGQSKGPDNPTQAARTCAAADRTGHALLHALYQGNLKGGTTFLNEWYAVDLVKNSKGQVAGVIAIDIETGETVYIKAKATVLATGGAGRIYQSTTNALINTGDGVGMALRAGVPMQDIEMWQFHPTGIAGAGTLVTEGCRGEGGYLINKDGERFMERYAPNAKDLAGRDVVARSMVLEILEGRGCGDEGDHVFLKLDHLGEETLNAKLPGILELSRTFAHVDPVKEPIPVVPTCHYMMGGVPTNIGGQALTQDENGNDVVIDGLYAAGEIACVSVHGANRLGGNSLLDLVVFGRAVGIQVEQSFKEGFESIDASEEDIERAMARLNRLNNSTSGEDVAVVRADLQKTMQLYFGVFRDGDSMVKGLGLLDEIGKRVRNTVLDDKSASFNTARIEALELDNLFETAYATAIAAIERKESRGAHARNDYTERDDVNWLCHSLYFPETKTIGKRDVNFAPKTVPAFEPKIRVY
>A_OM-RGC.v1.001013491
MAETLISPGVLARENDQSFIQNAPAEFGAAVIGPTVKGPVRVPTLVTSYSSYINIFGGAAESGSIDYGYLTNVAANNYFRQGGTSLLVTRVTHGSFSSAFTSGSTAGSGNSGILNTATSESFQLETISEGAIMNNYQAADSANGTLDSGSVDNVRWEISGVNTGSGTFSLIVRQGNDTATQKNILETFNNLSLDPFQDNYVEKAIGNQKNTLRTDSDGVVYLQTTGSYVNKSRYVRVKQVLRPTPQFFNNAGTPASSSAGIPFVDFIPVAGSGSFISGSGENFPSATSPAKFNENITNGNIQGLTATDYSSSISLLNNKDDYNFNVITMPGLTNNFAAHATQINSLVSLAENRQDCIAVVDVQAYGATVSAVTTQAATFDSSYAAAYWPWVQATDPSSGQIVWAPASAFIPGVYSFTDQSSEPWFAPAGMIRGALGNVIQAERKLTSSQRDTLYSANVNPIASFPGRGVVVFGQKTLQKRASALDRVNVRRLLIAVKSFISQIADNLVFEQNTIATRNNFLSEVNPYLESVQQRQGLYAFKVVMDETNNTPDVVDRNELVGAIYLQPTKTAEFIILDFNVLPTGVEFPA
>A_OM-RGC.v1.001022385
MSNQQKHWEKTRGLLFITLAIWFVFSIGIFLFGAEMNEVTGPFGYPWTYWFTCQGSLGAFVILIFWFANRQEKIDEEFGFSEREDLMKGNFIDNLPKVYGIYTGGFIGFIIIMAIAEQMGMTAKAIGIAFVAFTVFIYALIGYLSRTAQADAYYVAGRQVPTVFNGMATAADWMSGASFVAMAGGIYFKGYGYMALLVGWTGGYVLVASLLAPYLRKFGCYTVPDFIGTRYGGNLARFSAVVVLTVASFTYVTAQINATGTIASVALDIPFQYAVYIGLVSILLCSMLGGMRGVTWTQVAQYIVLIIAYLLPVFWISNKMGAGFFPHFMLADEVARIGELEQQFGFVKNSAADLANVPKGLAGITKAHSAVNATPWAFISLALAMMMGTASLPHVMMRYFTTPSVKAARKSVGWSLFFIFLLYSSAPMLATLSKLSLIDPTLSTGIIGKSIAEVQAIDWYQNWNQANLMFVSDFNGNGTLELNEFFMGGKAVVLATPEIAGLPYVISGLVAAGGMAAAMSTADGLILAIANALSHDLYYKIIDPKAETAKRLVVARVLLVVIGFAGATIAAMEIQGILGSVIWAFDFAM
>A_OM-RGC.v1.001030607
MAEQIISPGVFQRENDISFIQPAPVEVGAAIIGPTVKGPVEDPTIVRSYNEYVRVFGDILEFSGSNYEYFTSMAAKNYFEQGGNSILVSRVVSGSFTKAESTHISASAYNSVEPFTLGTLGKGAVYNNATASSPITPELNSDGSLVSGSSDNLRWEINNVNTSSGTFSLSVRRGDDRDKAKVILETFNDLSLDPNSPNWIASVIGTQTRSISADGTTIISTGDHPNRSNYIYVASTPASGSTLNYLKSDGISIGSSSIDNTPYDQILPLETSGSFYNATGHTAVSASMKFCEHAANTSNMNQGIHNDNYTATITLLENKDEFKYNILSAPGISHAGHTSVFNSLVSLVESRGDAIFVGDLHGHGQTVSTIEGQAKNVNSSYAATYWPWVQVLSATGKSCWVPASVVIPGTYAFTDGANAPWFAPAGLVRGGLTGVIQAERRLTRTQRDTLYRGKVNPIATFPGTGIAVFGQKTLQTKASALDRVNVRRLLIALKEFIGNQANNLVFEQNTVATRNSFLAAVNPYLDSVVQRQGLYAFRVVMDDTNNTADVVDRNQLVGQIFIQPTKTAEFIVLDFVVEPTGATFGN
>A_OM-RGC.v1.001030637
MPLYHAPTTDFQFLLKDWLGLDAHYEKLGISDFDSDLANEIIAQGAKFALDVVAPLNREGDEEGCKLEGGKITTPKGFADAYQEYVANGWNAMLGTAEYDGQDLPYTMAVPVHEMLNAANLSWRLTTMLTESATLAVTKHASKELKDIYLAKLISGEWTGTMNLTEPHAGTDLSLLSTKAEPQGDGSYKITGNKIFITAGDHDWSSNVIHLVLARLPDAPKGVKGISLFLVPKFLPDASNEPGEANSLSVGSIEHKMGIKASPTCVMNFDGATGYLVGEENQGLACMFTMMNDARFQVGLQGLGAAEASYQGALTYARERVQSRAPQGIQNPEGKADPIVFQPDVARMLLTQKSLIEGCRALSLFYAKFMDVEKLGEGQEKEDADKVLQFLTPICKAFMTDMGLETTSLGVQVFGGHGFIREWGMEQLMRDVRIAMLYEGTNGIQALDLIGRKLTRDGGQMMEATYNAFNALVGDIQDSESKGLAQGILDDWRASSADCLGMDATTAAAAACDYLAYSAYSLIGVLWYSMADKAQTSGNAVLAASKVKTRDFYMERILVRRDTHKAAYKAGPESTLAISGNEFDYL
>A_OM-RGC.v1.001032876
MAETLLSPGVLTRENDQTLVTQGPVTAGAALLGPTVKGPVNIPTLVTSYSDYKNKFGGAFESASISFEYLTSIAAFNYFQAGGESILLTRIVSGTYLPATASAAALGTGSGDYTTASFTLETISQGDLMNNSGSVTTSGSLAGGTGDNLRYEVASLDSGSGQFSLLIRRGDDNEKNKTILETFNDLSLDPNSENYIEKVIGNQVQNFDTDSDGNRFIQVTGSFTNNSKFVRVKSVANPTLNYLDNDGNFKPELTSSLPKIGSGSVNAVGERGAFGGGKGPKFGLGTGGQRLRMFEEISVASIQGVAAADYTSSIALLQNKDEFDFEVITIPGVNIQNGAIATTTLIDTVTQRGDAIAVIDTRNYGATLNQAITSAGTVDSSFAATYWPHVQVLSPETNKLVFAPASTLIPAVYATNDRLGAEWFAPAGFNRGGVGGAIQAERKLPPADRDKLYAGKVNPIASFPGQGPVIFGQKTLQTKATSLDRVNVRRLLIELKRTIGQIGEGLLFEQNTAATRGRFLNQVNPFLESVQQRQGIFAFRVVMDETNNTADVIDRNQLVGQIFIQPTRTAEFIILDFNITPTGVEI
>A_OM-RGC.v1.001038120
EKIISPGVFTNEIDQTFLPSAVADIGAALIGPTLKGPAGIPTVVTSFSDFQAKFGDVVTSGSDKVQFLTSHAAEEYLKNSDTLTVVRVMAGNFGPATATIGTTGSTTPAGFASGSFNIAGSFGQDEGDEIQITVDGTEFRFIASDPAAIPVDSSPVFFHATGSTTATYLDNLVTEINNANIGVTAVDGTSALILSSSNAGLAGNDISVDSGSGGSFVNVMDLAGGTATGGSTSNAFTLKTLADGTIMNNAETSALPNCVLPSGSIHNIRYEVSNVNNSKGTFNLLIRAGNDSNKRKQILETYNNISLDPNANSYIGKQVGDQRFNVRTDGSTKYLQLTGSYPNKSRLVTVESVKNTTDYLDENGNVRLNGSLSASLPNPGSGSSNGGFTGGADGVVGFDALGNLNGSVTGPVNFYENIGGQSQGLTPTTTADVNGGAAYAEALDLLANQDEFDINLILMPGMIHSEHSVITNKAIDVCEDRGDCFAIIDPVLYAKNVGNATAQAEAVDSNFAAMYWPWVKVPDSQVSSTQRWVPPSVVLGGIYAFNDRVAHPWFAPAGLNRGGITTAIQAERKLTQGERDTLYDSN
>A_OM-RGC.v1.001038942
KNNNGGNNTMFKTLKTFLAVAVSFSIVTISSAFADGHMAAIKKWSNGEFSLSTLSAKEREKELEWFHNAAKPFKGMSIKVLSETIPTHEYESKVLTKAFEEITGIKVNHQLLGEGDVVMAVQTQMQTNVSIYDAYINDSDLIGTHARMQQAVNLTKWMAGEGKDVTLPTLDINDFIGKQFTTGPDGDLYQLPDQQFANLYWFRKDWFDRPEIKKGFKAKYGYDLGVPLNWSAYEDIAKYFTNDVKNIDGVRIYGHMDYGKRAPDLGWRMTDAWLSMAGAGDVGKPNGIPVDEWGIRMEKGSCNPVGASVTRGGAANGPAAVYAIRKWDEWLRNYAPPGAAAMDFYQSLPSLSSGNVAQQIFWYTAFTASLVGKNPNNKVVDGNGKPLWRMGPSPKGPYWEEGMKLGYQDAGSWTLFKSTPVKNRKAAWLYAQFVVSKTVDLKKSHVGLTIIRDSSIDHKSFTERADALGGLVEFYRSDNRNIWSPTGINVPDYPKLAQIWWQQIGDVNSGAFTPQQAMDRLAEEMDLVMSRMEAADKGSNAYGGCGPRLNKPREASYWLNKKGSPKAKRNEKPKGKTVPYAKAWK
>A_OM-RGC.v1.001043271
MRRVAGALAVAMLWGCGSGESEAPASGAAGAGVDYAANAASWVDEEFTPSTLSRDEQLAELAWFTEAAAPFRGMRINVVSETLTTHEYESEVLARAFAEITGIQVTHDLIQEGDVIEKLQTQMQSGQNVYDAYVNDSDLIGTHARYGYVVPLSDFMAGEGADVTSPTLDLDDFIGRSFTTGPDGKLYQLPDQQFANLYWFRYDWFQREDLRARFRDIYGYELGVPVNWSAYEDIAEFFTEHVGTIDGERVYGHMDYGKKDPSLGWRFTDAWLSMAGTGDKGLPNGVPVDEWGIRVDGCRPVGSSVSRGGAANAPASVYALTKYMEWLKRFAPPEAAGMTFSEAGPVPAQGHIAQQIFWYTTFTADMIEEGLPVVNEDGTPKWRMAPSPHGPYWEEGMKLGYQDTGSWTLMKSTPLDRRKAAWLYAQFVTSKTVSLKKTLVGLTPIRDSDLNSAAMAEAAPRLGGLVEFYRSPARTAWTPTGTNVPDYPKLAQLWWSNVANAVSGAVTPQQAMDTLAAEQDRVLERLERAGIQGPCGPRLNPEEAPEAWLARPGAPKPKLDQEKPPGQTVPYDELIEAWRQGRAR
>A_OM-RGC.v1.001044393
LNDVVIPGAGTTSTFNGYLKGIITGVSTDSVNSASTFDVKIVSRVTGDQPTFVTLNSGSYAETKIDYSEGTRFGSIKSTDTIFFVSDDKGVAGINTGNLGAANGTAGFAIQTAVDWYNTQTLDLDNASIFWKSLAPKPTTNTYVSDRGGEGDGIHVAVVDDFGVVTGIKGNVIEKHLGLSKAVDAVSSVNSPQKTYYKNYIADFSDNVYAGFNPSNSEDTYHKTAPRATGFGTAFTAITTAEGLWSSNAQDTTFSAIGNVTYTLGGGEDYQAGVPALGGNGGMRADLGDLMTSYDEFANKDEIEVDFLIMGPGCSSKDQSQTKANKLIALATARKDCIATIGPHRADLVNITNTTTQTSNLIEFFSPLTSSSYAVFDSGYKYTYDRFNNEFVFVPTNGDIAGLMARTSLVSFPWFSPAGQQRGLINNAIKLAYNPTKDQRDQLYPQRINSVITKPGVGTLLFGDKTALSFASAFDRINVRRLFLTVEQALESAAEAQLFELNDELTRANFRNIVEPFLRDVEAKRGIYGFLVICDTTNNTPDVIDNNEFRADIFLKPAKSINYVTLTFVATRTGISFEEVAGRV
>A_OM-RGC.v1.001047010
MKYFKLLPFVLVFALVLGCSSDDSASSSAAPKAPEAPKASDAKTKEQVQPVKPTGVASLAKTPTAPKAPTAGSVVKAKADAGGVKKGGTLVWALEAPVKAIDPVWTTATVTWRSSQMVYDSLQRLDTSYQYQNNGFKSWEMQPDGLKWTFTLRDNMKFHDGSKVTATDVQKSAFRWADRITAGIQMFKRTTEGNFSDASFSVVDASTFTLNLKEPYPVLSMGFSEAPFIMKASVAGTDANARVSQDGHDGSTYISSGPYVLKKWVPGYRFEYEPHQGWTGQVPEGESVWVDGVNIVEVPDKTTLLAGLKTGKIDYATSGSAEQYLDLSADPNMGIKTSAPGTPILLLNHTKSPGKYLNWRKSLQAAQDAKKLMSVHGPEQLWQVCPAIFLCGTPGESEAGKDMYNQADLAKAQEYRDAFVAESGWDLANDVVEMVSNTSYQTHRDRSLINIARFREIGYKVNMTMTDWATAVTIRQNKDAWDIFHTGCCSIPSNNPVMNWYLSPKTYGWHTNQTIIDLQAQYTRELTDEGRKKVIDQVQQSYYDQVSHISPGQNSGYHVWRSSTVGVHDYADSTRMTNTWLNK
>A_OM-RGC.v1.001048745
MAEKIVSPGVFTNEIDASFLPAAIGDIGAAIIGPCVKGPVEVPTVVTSYAEFQERFGDTFKSGSNYYTYFTSIAAKNYLQHSGQLTVVRVAGSNYSPASASVQTGSSAAAGNAFQLYTLSDGAVLNNSGTIGTNNLLANGTKNNIKWEISTKNNKKGTFTLVVRRGDDNEKRKNPLETWKDLSLDPNSANYISKRIGDQYMSFKSDDGYYLQPTGDYPNKSKYVRVSNVLDIVDYLDENGNVRGDGSISSSLPALGSGSLGGAFGGGSDGEVVASPHNFYGQASASDNWQGLDLTAASKTGSDSFVNALNLLSNDDEYDINMILMPGVANDIASHLVSKAIDTAEARGDTFTLADPVVKGSMIADAVSAAETYDSNYTAMYWPWVQVNEPQIGRNVWVPPSAVMAGVIAFNDKVAHEWFAPAGLNRGGIDTAIQAERKLTHGNRDTLYDANVNPLATFPGEGVCAWGQKTLQKKSSALDRVNVRRLLIKVKKFIAASSRFLVFEQNNASTRTRFLNIANPFLERVQQQSGLTAFKVVMDDTNNTPDLVDRNILYGQIFLQPTRTAEFIVLDFTVMPTGAAFPE
>A_OM-RGC.v1.001049118
ADRSFSSGGSTSSSRFLDLDPNNVADVSVLKGLAATVLYGEAGRNGVILITTKTGSAAGPSNNKKVEVTFNQSYFVNEVASMPDDQDNWGNGWQNYASGAFSNWGAPLSGGTYARNGKNGVDENGTIKHPYDRSALHGAFPELIGARWPYQAYDNLQNFFVKGSQKNSSIGIAANVGSNSSIKANYGWTRDEGYVPNNNYTKHNFSLGSSTQLSNGLKINSTFNYVQSETMKPMSSPIYSSNPSGPSLFSNVLYTPRSWSLTGLPNTNPTDNSSVYYRPDNIIQHPYWTIDNTSDRDNIERFIGNIALSYEIADFLNVTYRLGLDHYNMMKNYRVNKGGPQRPDGEYQTSNRSNTITDQQLNLNGAVELSADLDLDFLLGANLKSTEYERHTINSTEQFVYNLFTHNNFITTTATSYVFAENTYGAFANISLGYKDWAFLSASARNDWTSTLEPENRAVLYPSASISVLPFEAAGLTSDMLNYLKVRVGYGTSAGYPSPYSTRGTLDTFTKMFQTAAGSIMNSNAVSNFYANPNLKPEIHKELELGIEGRFWKNRIGIDVSLYDKNSEDLIIDLELDPSTGYTS
>A_OM-RGC.v1.001049787
YKIYKQSIENPEKFWQEASNDIFWFKKPTKILNKSNPPFYKWFEDGITNTCYNALDIHIDQGKGNKTALIYDSPITGNKSKFSYETLKSKVSKFAGALQNQGVNKGDRVIIYMPMIPESVIAMLACARIGAIHSVVFGGFASNELASRIDDSKAKLLVTASCGFEPGRTVEYKPLVDEAIKQAKHKIDKMILFQRSGHEVKLNAPKEISWDEALSNAKDAECVEMNSNEFAYILYTSGTTGTPKGIVRDIGGHIVALKWTMKNIYNIDDNDIWWSASDIGWIVGHSYIVYAPLFKGCTTILFEGKPVGTPDAGAFWKIISDYKVKSLFTAPTAFRAIKKEDPEGKFFSKYDLSKFESLFLAGERADPDTIKWAENLLKVPVIDHWWQTETSWAISSNCTGIEMMKTKYGSACKAVPGYDVKIIKSDQTLAKPNEMGDIVVKLPLPPGTFPTLWNADQRYKENYMSNYNGYYQTYDAGHIDDDGYIWIMSRTDDIINVAGHRLSTGAIEEVLSEHQSVAECAVLGIADKLKGQIPIGLVVLKAGVEKKNEDISKECIQMVRDKIGPVAAFKVAIVIKRLPKTRSG
>A_OM-RGC.v1.001056257
MSILENLTEGIVNRDLSKEGEAILNKWEKTGLLEGLEGDFNRNQMAVLLENQAKELLRESNTMAGGDVEGFAAVAFPIVRRVFGGLLAQKLVSVQPMSLPSGLIFFMDFVKQAPATDASGAALSGAAQRDGLISNDGKTTNPPSVYGGQVVGSELLDGVKLDPEGRAAAHQTPQFQDLIHGHSAARGTVTVAAGEMAVVPGAEIAISGISDTDAAKVDFDADLLAEAGSFTVVVVTVEASNGFDRCALPDARHIVALGADNRQVRRLTKVKRLSNGKAEVTIVTHDAAAGGAEAGITGLEFAMNDNLKAGSGLGAIVGDTAWEMEGSAALPEIAIKVDSSAITAMTRKLKASWTPELAQDLNAYHNLDAEVELTGILSEQIALEIDQEILSDLIAGASASKLYWSRRPGLFVNRLTGEDATSLASPPDFTGSVSEWYETLVETINDVSADIHRKTLRGGANFLVCGPEVANILEFTSGFRASVTHDDATGSVGAVQVGSINKKWDLHVDPYFPRNVILVGRKGGSFLESGFVYAPYVPLQVTPTIFDTADFTPRKAVMTRYGKKMVRPDMYGLVICRDLEG
>A_OM-RGC.v1.001058865
MFKKLALVALSVAAIAVSGVQAGGHSKARNKTVIFDIDGGKVAQPYNFNNLVPGTTRSNGIHQAVFEPLFILNYETGEIDPWMGESFTSNSSLDVWTLKLRKGIKWSDGEDLDADDVVYTIQMLLDDGTQSLRDAASMQQWVKSVKKQDKHTVVFNLTEPNARFQLDYFSVKIYGGVIIIPEHVWKGQDPFTFKFYDKEKGWPLGSGAYTLKSASETEFIYDRNDNWWGVSQGLPLPAPERLIWAVTATEENRSMLAAKGELDSVMDVTLGAFEAMQARNENMQAWFSDLPYSWLDPCARQLSINTQAEPWDDPAMRWALNYIIDREEIVRVAYEGTTIPSMTLFVHYGGLFPYIDAVVAAGMGMRLNASPHIAQKIIESKGWEKGSDGFYQKGGKTLEFVIKTHEGFIEKRRIADVVVEQFLDAGIKAEHRPIAGATWDNDRYTGNFMGSMDWHSCGSINEPYASLNRFTAKYLKPVGTTSPGGNNYVRWDTPKSKEFTEIVDKMGAMPLNASGMVDMVVDAYRLWYEELPFIPITQARKLIPFDTTYWTGWPTAENNYNHPATWWQSTHQIIHNLKPAK
>A_OM-RGC.v1.001061339
MGEIKMFKTLKTFLAVAVSFSIVTISSAFADGHMAAIKKWSNGEFSLSTLSAKEREKELEWFHNAAKPFKGMSIKVLSETIPTHEYESKVLTKAFEEITGIKVNHQLLGEGDVVMAVQTQMQTNVSIYDAYINDSDLIGTHARMQQAVNLTKWMAGEGKDVTLPTLDLNDFIGKQFTTGPDGDLYQLPDQQFANLYWFRKDWFDRPEIKKGFKKKYGYDLGVPLNWSAYEDIAKYFSEDVKNIDGVRIYGHMDYGKRAPDLGWRMTDAWLSMAGAGDVGKPNGIPVDEWGIRMEKGSCNPVGASVTRGGAANGPAAVYAIRKWDEWLRNYAPPGAAAMDFYQSLPSLSSGNVAQQIFWYTAFTASLVGKNPNNKVVDANGKPLWRMGPSPKGPYWEEGMKLGYQDAGSWTLFKSTPVKNRKAAWLYAQFVVSKTVDLKKSHVGLTIIRDSSIDHKSFTDRAGDLGGLVEFYRSNNRNIWSPTGVNVPDYPKLAQIWWQQIGDVNSGAFTPQQAMDRLAEEMDLVMSRMEAADKGSNAYGGCGPRLNKPREASYWLNKKGSPKAKRNEKPQGKTVPYAKAWK
>A_OM-RGC.v1.001063331
MHNFKRVAVSTAALAMLGASGMASAIGVDRLESTLYPNYVTDDMLMNADVDSQNWLHYGKDYQMTRYSQLSQINRDNVKSLTPAWNLSFGILEGQDSQAVAVNGMVYVTTSFNRVMAVNGQTGDIVWKYERELPGDVFPKLCCDVVNRGVAVYKNKVYLATLDAHVVALDNQTGEVVWDKKIGDYTYAETFTIMPLAVNGQIVFGTAGAEYGVRGWLAAIDADTGAPAWKTYTIPGPGEPGNDTWGGDSWKYGGGSTWITGSYDKETNQLFWPVGNPGPDFDRHVRPGDNLFSNSTLVVDADSGKIDRYFQYTPNDPYDYDGVNENVMIDLGGKKLFVHGDRNGHIYGIDRRETVKTASGNEMKCLWATVMNDVNWVKEPISPDNGNCRPVFNYPEMDVVYDRVTQNIAPSLDGGKEWHPLSVSLRTKMAYVPIYNFTMDLQAKKMEWKRGEWYLGAKVITFNAGAGLIKAFDVATGKLAWTKSQSWPATSGLLSTAGGLAFYGDPDGRFNAVNDETGEHLWSFNVGTGIHGNPTTYTAEGTQYVAIVYGAGGGGIWPLYYANFLKTHTKGGGLMVFTVN
>A_OM-RGC.v1.001067618
MTSAVALFAATMTLSAPARSDDATIQKWIDSEFQPSTLSKEEQLKELQWFAKAAEPFKGMEINVVSETITTHEYEAKTLAKAFSEITGIKLKHDIIQEGDVVEKLQTQMQSGKNVYDGWINDSDLIGTHFRYGQTIALSDYMKGEGKDVTDPYLDVNDFIGKSFTTAPDGKLYQLPDQQFANLYWFRYDWFTNPEYKAKFKAKYGYDLGVPVNWSAYEDIAEFFTNDIKEINGVKVYGHMDYGKKDPSLGWRFTDAWLSMAGNGDKGIPNGLPVDEWGIRMEGCRPVGSSVERGGDTNGPAAVYSITKYLEWMKKYAPPQAQGMTFSEAGPVPAQGNVAQQIFWYTAFTADMVKPGLPVVNADGTPKWRMAPSPHGAYWKEGMKLGYQDAGSLTLLKSTPPDRRKAAWLYLQFIVSKTVSLKKSHVGLTFIRESDIWDKSFTERAPKLGGLIEFYRSPARVQWTPTGNNVPDYPKLAQLWWQNIGDASSGAKTPQAAMDALAAAQDSVLERLEKSKVQGECGPKLNKKESAEFWFNKSAKDGNIAPQRKLANEKPKGETIDYDTLIKSWPASPPKRAEAK
>A_OM-RGC.v1.001069517
EKNNEPINLEIEPSSEAQITLPGMDMEGDAMMLEDGSAIVNPAEDTTEQGAFNANLAELIPDDELQSLAGSLMNDYEYDKDARSDWLKTYTDGLDLLGFKYEDRSKPFAGATGVTHPLLAETVTQFQAQAYKELLPPEGPVRTQIVGEITPDVEEQSQRVKEFMNYQISYEMEEYDQELDQMLFHLPLAGSAFKKVYYDGVKGRAVSKFVPAEDVVMPYVSTDMESCERVTHVVKTMGNDLRKKQISGMYRDIDVNMSASDQNEAEKKYDELDGIQSTQNAEDIVLLEFHCDLDIAGFEDKNATTGEATGIKLPYVVTVDEGSGKVLAIYRNYREGDPLRKKIQYFVHYKFLPGLGFYGFGLIHMLGGLSRTATSALRQLIDAGTLSNLPAGFKARGLRVRDDDQPLQPGEFRDVDAPGGAIRESLMLIPYKEPSQTLFALLGFVVDAGRRFASIADNKMGEGSQANPVGTTMAIMERGTKVMNAIHKRLHYAQKVEFKLLSRVLSESLPPEYPYAVRGGNRVIKQQDFDERIDILPVSDPNIFSMSQRVTLAQTQMQMATSNPQMHNMHEAYKRMYEAL
>A_OM-RGC.v1.001070377
MSIINKLTEGIVARDVSKEGAALLDKWERTGLLEGLENSRTKDTMARLLENQAKELLREASTMAGGDVEGFAAVAFPIVRRVFGSLIANDLVSVQPMSLPSGLIFFLDFQHTSAKLNAAAEESLYGGNVVGQEITGGVSIDDDNVTRHGEKSFYAMNQGSSSPTGSISLAIAKVADSGEGVFEVGNADATDKYLRFDPDLAAGSYAQVLHLTLTDTQREQMGLDGSNQNPVAIKVEPPNVVGASTPSGSTQVRRLSKASGSILEVVFHATASFSSLVPGTGDGTTTVTFPLVDDFTGTAAAGSNQALGAVVGTDDWGLEANEGIAEIDIKVDSISVTAVTKKLKAKWTPELGQDLNAYHNLDAEVELTSILSEQIALEIDREIVEDLIKGASAGTYYWSRSPGLFVKRTTGAEIGASAKAPDFTGTVSEWYETLVETINDVSAQIHRKTLRGGANFIVCGPEVANILEFTSGFRAKITADDSKGQVGAVNVGSISKKWDVYVDPYFPRNVVLVGRKGGSFLESGYVYAPYVPLQVTPTIFGVEDFVPRKGVMTRYAKKMVRPDMYGLVIVRGLLGESGA
>A_OM-RGC.v1.001073280
MKKLFVFTLMLVFGVFTSIISAQTLKEMPREDTLVLGWSITSPIGVTNPWTSTGYTHQEGNSLLWEGLSYFGIYKDTEIPWLADSMEYTKNDFTQLTIKVNRMAKWSDGKPVTSADVLFTFEGQMKNNKLPYHAAFNQFVGSMSAPDKHTVVVNFKIPAPRFKFEVLTLKFDTGMPIVPKHVLSSVENVGEFFGGNEMAHSGPYNLVLWDANQKIYDLNTDWWAVKAGKASMPEVKRVIVFNIGGQVGQGMDIVAQRVVKNEFDATLDMRSSVIGNILKRNSKVTTHTGNNPPYGYLDWWPNSLWVNTKMEPYNDQRVRRAISLAINRDLINEMVYEGAKVATIYPFPLYPGLKKFAQSSAVKSMEAKYQPGLYDPDQSEALMKEAGFSKNSRGLWERNGKTVSAVIHGFEGIHSDIVPILVEMLKNAGFDGDINFGTDAYQNMADGKPGMYMFGHGASLKNPYAALELFHSRYSAAIGTSAGNNRFSRYSNSEYDKVLDEMAPMGSDDPRFEDLAAKALGMYWKEQIDIPIIQWLHRIPYNQTYWTNWPTESNVSLGMNGAFWHHTGMLVVSTLKQAN
>A_OM-RGC.v1.001077915
MAETLLSPGVLTRENDQSLVTQGPVVAGLAVLGPTVKGPVNVPTVVTSYSDYVNKFGGSFTSASIKFEYLTNISINNYFQQGGETAIVTRIVSGGFAPASAEVRAIMHADSASFTLETLSEGAIMNNSGSVSTSGSLVSGSSENLRYEIANVDSGSGTFNLLIRRGDDTTNRKTILESFTDLSLDPNSPNYIEQVIGNQRENFDTDGDGNRFIQITGSYSNNSRFVRVSSVGQPTLDYLDSDGNFKAALTSSLPQIGSGSNQGAFTGGAGSVFGRGANGNTRLKMYNEIDVSSIQGLEAAYYTASLNLLQNTDEYDFEILTIPGVTIQNGSVATNAAIDCVTERGDAIAVIDTRDFGSTLNQAITSATTVDSSFAATYWPHVQVLGIETGKLVFVPASTVIPGVYATNDRLGAEWFAPAGFNRGGVGGVITTERKLSPTDRDKLYLAKVNPIAQFPGNGTVIFGQKTLQTAATALDRVNVRRLLIELKRVIGNIGNTLLFEQNTAATRNRFLNQVNPYLESVQQRQGLFAYRVVMDDTNNTADVIDRNQMVGQIFIQPTKTAEFIVLDFNVTPTGVEF
>A_OM-RGC.v1.001077932
LTGGVPNVQSTTGATVIQSTWGPVDERTLVSNEADLVERFGAPNTTTTFSFHRANMFLKYSSKMQIVRIIDDSATNATALTRQTGTAFSNSLAFKEVVKNEANFNAQLAALDSDNHTFVAKYPGTLGNSLQVQICPASDSATGSPFNSWAYKADFDAAPKTSNAAAKKNNKNDEIHIAVIDKNGAFTGTKGSVLERFAFLSMARGAKDDAGSTIFAKDVVNDASQYVWLVGLDSDFQTSVGGRRTFNQSFNDSGGDYALTVNQKVKTINFDSGRDASSLSQADVIAGYDLFDDKDQVEIDFLIAPGETTRLRQTAAVNHLVSIAQGKRKDCVVVAGPARQDIVNQTSTSTIVSNIVDTADTFTKSSYLVMDGNYLKVFDKFNDQFIEIPAASSTAGIMAATDLNRAPWFSPAGSRRGQYLGITSIAFSPTKAQRDTLYKAGVNPIANIPGAGVILFGDKTKLARPSAFDRINVRRLFLVLERAISRAAEQVLFEFNDEFTRAEFVNIVEPVLREVKGRRGITDFRVVADETNNTPEVIDRNEFIASIFIKPARSINFITLNFVAVRTGVDFEEVVGTV
>A_OM-RGC.v1.001079164
MRKYLLCAVAASAVIAGAGSAFADEAAAQKWIDQEFQPSVLTKDEQLAEMQWFIQAAEPFDGMEINVLSEGIPTHSYESEVLTKAFEEITGIKVNHQILGEGEVVQAVQTQMQTGRNLYDAYVNDSDLIGTHSRLQLAYNLTDWMAGDAKDVTNPGLDLDDFMGIQFTTGPDGDLYQLPDQQFANLYWFRKDWFDREDLKTAFKDKYGYDLGVPVNWSAYEDIAEFFSKDVKEIDGVAIYGHMDYGKRAPDLGWRMTDAWLSMAGAGDKGEPNGVPVDEWGIRMEADTCNPVGASVSRGGAANGPAAVYAIRKWDEWLRNYAPPGAASFDFYQSLPALSQGNVAQQIFWYTAFTADMVKPKSEGNNTVDDEGTPLWRMAPSPHGPYWEEGQKVGYQDVGSWTILKSTPVDRAKAAWLYAQFVVSKTVDTKKSHVGLTFIRDSTVNHESFTERAPKLGGLVEFYRSPDRVAWSPTGVNVPDYPKLAQIWWQQIGDVNSGAFTPQEAMDRLAQEMDIVMSRMQQADERANVYGGCGPRLNEERDAEYWLSQPGAPKAKLANEKPQGETVNYDELVARWQQ
>A_OM-RGC.v1.001083714
MSIIEKLTEGIVNRDMKAEGHALLNKWEATGLLEGLDTQHDKATMSRLLENQAKELLREASTMEAGNVEGFASVAFPIVRRVFAGLIANDLVSVQPMSLPSGLIFFLDFSYGTAGRLGSATTDSIYGQGVLGSEVTGGVQLTSENLDKQPYGFSSAYSSPTGEIAVGAAASATFTVVLDGFTAAHAIGGTGFDASKINYDPDLLSEHDGKFLLQVSCLWSDLETGNNELNRKHVSQVFLPMDTIDGIAFTQVRRLTSISADGLTITFTYLCDSQLVDAAVDADLNNAVAGEYPIKDTFGDGNGLGSVQGGLVWGLENEEAIPEIDIKVDSIAITAMTKKLKAKWTPELGQDLNAYHNLDAEVELTSILSEQIALEIDREILADLVNGATAGKFYWSRSPGLFVDRTTGAEVGAGVAAPDFTGTVSEWYETLIETINDVSAQIHRKTLRGGANYVVCSPEVANILEFTSGFRANVAADADKGMIGAQKTGSLSRKFDVIVDPYFPRNAILVGRKGGSFLESGYVYAPYVPLQTTPTIFGVEDFVPRKGVMTRYGKKMVRPDMYGMVIVRGLLGESGGT
>A_OM-RGC.v1.001084697
MLRIFKNILAVAVSISLLTISSAVADGHMAAIKKWSNGEFSLSTISAKEREKELQWFYDAAKPFKGMEINVLSETIPTHVYESKTLTKAFEEITGIKVNHQLLGEGEVVQAVQTQMQTGRNLYDAYINDSDLIGTHSRLQLAVNLTKWMKGEGKDVTLPTLDIDDFIGKSFTTGPDGDLYQLPDQQFANLYWFRKDWFDRPEIKKGFKAKYGYDLGVPVNWSAYEDIAEYFTKDVKNIDGVRVYGHMDYGKRAPDLGWRMTDAWLSMAGAGSVGKPNGVPVDEWGIRMEKGSCNPVGADVARGGAANGPAAVYAIRKWDEWLRAYAPPGAAAMDFYQSLPALSSGNVAQQIFWYTAFTASMVAPKSSGNKTVDDNGNPLWRMGPSPKGPYWDEGMKLGYQDAGSWTLFKSTPVDRRKAAWLYAQFVVSKTVDLKKSDVGLTIIRDSTINHKHFTKRAPKLGGLVEFYRSKNRVLWSPTGINVPDYPKLAQIWWQQIGDVNSGAFTPQQAMDRLAEEMNLVMSRMEAADKANNTYGGCGPRLAKPKGAAYWLKQPGSPKAKRNEKPKGKTVPFERAWK
>A_OM-RGC.v1.001085206
MRIAIVLGVSLALAACSDAADSDFVVLSEAERQQAASDFLDNEIGEMSALSREEQQAELDWFMDAATPYQGMSISVVSETIATHEYEAKVLAPAFSAMTGIDVTHDLIGEGDVVEKLQTQMQSDENIYDAYVNDSDLIGTHWRYQQVRNLTDWMSGEGSDVTSPTLDLPDFIGTDFTTGPDGKLYQLPDQQFANLYWFRYDWFTDPEIKADFKAAYGYDLGVPVNWSAYEDIAEFFTGREIDGQTVYGSMDYGKKDPSLGWRFTDAWMSMAGMGSVGEPNGLPVDEWGIRVNENSQPVGSCVVRGGATNSPAAVYALAKYSKWLNEYSPPSAAGMTFSEAGPVPAQGAIAQQIFWYTTFTANMVGEEASAVLYDDGTPRWRMAPSPHGAYWEEGMKVGYQDAGSWTLMKSTPVDRAKAAWLYAQFVTSKTVDVKKAHVGLTFIRESTIQHESFTERAPKLGGLVEFYRSPARTRWSPTGTNVPDYPRLAQLWWQNIGDASSGTKSPQAALDALCEQQERVLARLERAGLQGDLGPKLNEVRSADYWLNQPGSPKAKLANEDPAPITIEYDELIQTWQ
>A_OM-RGC.v1.001087995
MLSEDDDGGLDIKGSASTNAIDRAGDIIEHDAWTKGGLENFKSNPIILFNHNYDRPIGRAKELSVDEEGLNITARISKSASEIKDLIKDGVLGAFSVGFKVKDAEYMTETDGYKIKDAELFEVSVVSVPCNQNAVFSVAKSFDNMEEYNKFKKDFIKTSSIDADAKIEQSSKAIADKTETKMSEEMKTPEASPEFDLESFAKEVAEKTAASIAMKQAEQKAAEQKAKAEAEEKAQAEAEAKQAEEQAVQEQQKAVVKAGISGAEKLIEDVAAKVEEKHGDLESVVKELQSELKEKSEEIMNIRESKRIFSDRGNKDWRQAFESDILDAKILGLATGKGYETQYAKGVMEKVNAHSGVGVSSADFEQVVSTNVERDIQNELVLAPLFREIPMTSANMIIPILPDAGYAEFASAQTAAGSSPHGNLAERGDTYGAPYGGVDLTERTLSTKKLISQSYLGNETEEDAIMPILPLIRESIVRSHARAIENAILAGDDADGAFGTSGASFEGLLHLARNDSDYTQSGTAFASDKIVAADLLEMRKNMGKYGVNPADVVYIVSQRSYFELLEDAEFQDANLVG
>A_OM-RGC.v1.001090739
MFKTFKTILAVAVSFSILTISNAFADGHMAKLKKWSDGEFSLSTLSAKDRMKELTWFHDAAKPFKGMSLKVVSEGIPTHVYESKTLTIAFEDITGIKVQHQIIGEGDVVMAVQTQMQTNVSIYDAYVNDSDLIGTHARMQQAVNLTEWMAGEGKDVTLPTLDLKDFIGLQFTTGPDGNLYQLPDQQFANLYWFRKDWFDRPEIKKQFKAKYGYELGVPVNWSAYEDIAKFFSEDVKKIDGVNIYGHMDYGKRAPDLGWRMTDAWLSMAGAGSKGLPNGVPVDEWGIRMETGTCNPVGANVTRGGATNGPAAVYAIRKWDEWLRAYAPPGAAAMDFYQSLPSLSSGNVAQQIFWYTAFTASLVGKDPNNKVVDADGMPLWRMGPSPKGPYWEEGMKLGYQDVGSWTLFKSTDVERRKAAWLYAQFAVSKTVSLKKADVGLTFVRKSTLNDKHFTKRAPELGGLIEFYRSDNRNVWSPTGINVPDYPKLAQLWWQHIGEVNSGTFTPQQTMDRLADEMDLVMSRMEAADKASNAYGGCGPRLNKPREASYWLNKPGSPKAKVNEKPQGKTVAYKDAWK
>A_OM-RGC.v1.001093340
MSKILKYGFVAAVFAATLGMISSAFAQGVDVLRGGGGAQPNYVTDDMLMHADVDPMNWMHYGKDYQSTRYHQAAQINQSNAADLIAKWYLSFGTLEGQDSQLNVVGGQGYVTTSFNRVISVDTATGDILWKYERELPADVYPELCCDVVNRGVAPYLDSVYLATLDSHLVRLSNSTGEVLFDVAVGDYTYAETSTIMPMALKGTLIQGTAGAEYGVRGWVRALSAEDGSVVWNTYTIPAEGEPNNDTWAGESWKYGGGSGWITGSYDKDLDLLYWPIGNPGPDFDRHVRLGDNLYSNSTLVLDPNNGAIKGWFQYTPNDPYDYDGVNEVILADIDGKKVWLHGDRNGHLYSIDRTNFRCNWVVAMGRINWTPGFRDNCRPIMAWEEGGDPMMDVVYDRVTPDIAPSLDGGKEWHPMCYSPRTNMVYVPLYNFSMDLQAKKMEWRRGEWYLGAKVITFNSGNGSIKAFDASNGDTKWMRPSSAPATGGTLCTAGGLVFYGDAEGYFHAVRDDSGEELYQFNVGTGVHGNPTTYTVDGQQMVSVVVGAGGGGIWPLSYGEWLKNHTKGGGVFTFGLR
>A_OM-RGC.v1.001093695
MSVLNKLTEGIVDRNLSKEGAALLNKWERTGLLEGIDNDRKKNSMARLLENQAKELLRETSAMATGDVEGFAAVAFPIVRRVFGGLVANDLVSVQPMSLPTGLIFFLDFTVSSDTGTRLGYESGESLYGGGKVGAEITGGVSLTGDSAEDSFYNLNQGYSSPTGSVLGIAIQNVASGTFGGGGSKVGEGRAWAPDNGTSLAGVAMEGGLFDRLCRYDPDFTSGTTNVLIQRVAVSSLDQLNTDDLISVSASYRPGEHIRRLTQYSGSSANKGVWKPGDAKNHLLLFAASDTRTIAALSASHGVNTDTLDYRFAATDDFGAGGVVGSVIGKQLWGAEQAAAAVGSTSGIIPEIDIKVDSVSITAITKKLKAKWTPELGQDLNAYHNLDAEVELTSILSEQIALEIDREILNDLVQGATAGKYYWSRAAGRFVNRLTGQEQGATTATPDFTGTVSEWYETLVETINDVSAQIHRKTLRGGANFIVVGPEVANVLEFTAGFRAQVTGDADRGTVGAVKTGALSKKWDVYVDPYFPRNVVLVGRKGGSFLESGYVYAPYVPLQVTPTIFGTEDFVPRKGV
>A_OM-RGC.v1.001099623
MLNKKLLAVAVTAAMTAGFANANPTQAAVDLDGANGDLQTGVVSYVKELTWGSDEAVVQNNDGTSSYMTANVGFTIAEGTNKYIRIDLSEGATFESAPVLTWDDIPTEQAKPVNATNNAVQNYPATSTPNPQSSIAEGGQGESYVVFEVNAFESDSTVNEDIPSFLSFYVEVDDYKLPTDSVTTARYRLYEDAVDAQRANDETLKDTMAIDLAQFVDGVQEEFTIPNTVYASVDSEYTVFLNSDSEFADHDETNFYDFQQSANDSDNDGGFDGTGNWGGAAVSATTASLGEVDTDLLVATGNLLTDLDGGDFDNDDVVGEDPVITFTGDFSYGNWALALVTTTPAGDSCDGGTLFQPDALLSTSSSLVFDNFTQAEIQDNDYVLCVDIEGMTSDVEDNLLVGMENPWENGNRIQESDYSAILSWDTVLPSVIADVTSGGWNELLGADATPVTDEMGSVIYDSITVDVPFMSTFTDYKQRFHLTNNGPTAATYMFEFTPEVGTTVNAGAAASGVIPAGASIVVQTADIIASFDGRSRTAALLHIGGEDEDVGVSAVITNPEKGTIDIQDLNANSIK
>A_OM-RGC.v1.001100827
VEEKQMKMKFVCGIALAATLAVTGSVAAAERGRDGEVKLIYWQAPSTMNPYLSGGGKELEASSVVIEALARYDPSGNLVPWLVDEIPTVENGGVSKDLMSITWEISEGVKWSDGTPLTSADVSFTYDYCTHPDTGCTQSNYYNDIASIETPDDRTVKINFTVAKPFPYAPFVSQQAPIIQKAQFEGCIGAKAHECTDQNFNPIGTGGFKVKDFKPNDVIIFEANENYRVAGKPAFQTVVFKGGGDAVSSARAVLETGEFDYAWNLQVAPEILTEMEKKGKGKVISAFGTYVERLMVNFTNPDPALGENRSEYMDGKNPHPFLSDYAVRRALSLAIERQILVDAGYGQAGVVACNVLSGPEIYRSDANEECKTQNVAEANRILDEAGWARGDDGVRAKDGVRISILYQTSTNAVRQDTQAFIKEMWKAIGVETELRNLSASVFFGGDPASPDTYQKFYTDIEMYTNGFSGTDPETYMSGWTCSEMAQKSNTWGGNNMPRWCNPEYDKLSAKMAKTAAMSERIKLAKAMNDMLMQDYVMIPLIYRGSVSGQANSLKNVWMNGWDAETWNIADWERQ
>A_OM-RGC.v1.001108918
CRLHPGLTAIGAVGGRPAPKRETISHFTLQKGETMKRFRIAGMMAVGLAVSIMFIMVGSLHAGGHIKRGGTLNYIFGSKIPSYDLHRETTFGVIHPFSPYYSLLIRVNPDNPSSPTDFVCDVCEGTVDPAGEDGGKKYTFKIRRGIEFHDGTPLNAHDVVATYNKIIFPPEGVPSSRKAFFKMVESVSAPDDYTVVFKLEYPSGSFIPALATPFNIIYSKKDLDTHGYEWHTKNINGSGPFRFVEHQPGAFVRGVRYEKYHHKGQPYLDGIKGIIAPKLATRVNAIRGDQAAIEFRGFPPKHRDDLKKALGDKITVQESDWNCVLLATFNQQRKPFDDPRVRRALTLGIDRWGGSKYLSKIAIVKTVGGVVFPNHPLAATEDELVKLAGYGKDMAKNRAEAKRLLKEAGHSNLSVELHNRGVDQPYKVLGIWLIDQWKKLGVKVTHRVQASPAFYATLRKKKDFDVSIDFNCQSVINPIADITKFLGSAGNNYGQYNDKVLEDLYDKIARSPSPAEQRSLIRQYEKRALSDMAHIAITLWWYKINPHRSYVKGWKIAPSHYLNQQLDNVWLDK
>A_OM-RGC.v1.001108977
ELMFKTFKTIIAVAVSLSLLASSASADAIKKWATGEFSLSVLSEKERIKELKWFQNAAKPFKGMSIKVLSETIPTHEYESKTLTKAFEEITGIKVNHQLLGEGDVVMAVQTQMQTNVSIYDAYINDSDLIGTHARMQQAVNLTKWMAGEGKDVTLPTLDLDDFIGKQFTTGPDGDLYQMPDQQFANLYWFRKDWFDRPEIKKGFKAKYGYDLGVPLNWSAYEDIAKYFSEDVKNIDGVQIYGHMDYGKRAPDLGWRMTDAWLSMAGAGDVGKPNGIPVDEWGIRMEKGSCNPVGASVTRGGAANGPAAVYAIRKWDEWLRNYAPPGAAAMDFYQSLPSLSSGNVAQQIFWYTAFTASLVGKNPNNKVVDANGMPLWRMGPSPKGPYWEEGMKLGYQDAGSWTLFKSTPVKNRKAAWLYAQFVVSKTVDLKKSHVGLTIIRDSSIDHKSFTERAPALGGLVEFYRSDNRNIWSPTGVNVPDYPKLAQIWWQQIGDVNSGAFTPQQAMDRLAEEMDLVMSRMEAADKGSNAYGGCGPRLNKPREASYWLNKKGSPKAKRNEKPQGKTVPYAKAWK
>A_OM-RGC.v1.001109203
MRRHLMTTTAAMLLAMTGSAFAGMEEAKQFLDKEIGDMSSLSRGDQEKELQWFIDAAKPFAGMDIKVVSESLTTHEYESKVLAPAFTAITGIKVTHDIIQEGDVVEKIQTQMQTGQNLYDGWVNDSDLIGTHWRYQQVRNLTDFMANEGKDVTNPGLDLKDFIGSAFTTAPDKKLYQLPDQQFANLYWFRYDWFNDDKNKADFKAKYGYDLGVPVNWSAYEDIAEFFTGRDVGGKKVFGHMDYGKKDPSLGWRFTDAWLSMAGNGDKGLPNGLPVDEWGIKVNDKSQPVGSCVARGGDTNGPASVYSIEKYLEWLKKYAPPEAQGMTFSESGPVPAQGNIAQQIFWYTAFTADMAKPGLPVVNEDGSPKWRVAPSPHGVYWKDGMKLGYQDVGSWTLMKSTPDDRAKAAWLYAQFVTSKTVDVKKSHVGLTFIRDSTIHHQSFTDRASKLGGLIEFYRSPARVQWSPTGTNVPDYPKLAQLWWQAIGDASSGAKTAQAAMDSLCAEQEKVMARIERAGVQGDIGPKLAEEHDIDYWNKDAVSKGNLAPQLKIANEKEKPVTVNYDELVKSWQK
>A_OM-RGC.v1.001109682
MRNLLMATTAVAVVLGGTMAARADMAAAEKFLAEEINGLSVISADEQKAEMQFFIDAAKPFTELEIKVVSETIATHEYESKVLAPAFTAITGIKVTHDLIGEGDVVEKLQTQMQSGENIYDGYVNDSDLIGTHWRYQQVRNLTDWMAGEGKDVTSPTLDVADFIGTSFTTAPDGKLYQLPTQQFANLYWFRYDWFNDEQNKTDFKAKYGYDLGVPVNWSAYEDIAEFFTGRDLSRLGVEGKVFGNMDYGKKDPSLGWRYTDAWMSMAGMGDKGEPNGLPVDEWGIRVNEGSQPTGSCVARGGATNSPAAVYAVEKAIDWLKKYSPPEAAGMTFGEAGPIPAQGNVAQQMFWYTAFTAATVKPDLPVMNEDGTPKWRMAPSPHGVYWSEGTKIGYQDAGSWTLMKSTPVDRAKAAWLYAQFVTSKTVDLKKSDVGLTFIRESTINADHFTQRADKLGGLVEFYRSPARVQWSPTGTNVPDYPKLAQLWWQNIGDAMSGAKTAQGALDALCEAQESVLARLERAGVQGDLGPKLNEEKGAEHWLAQPGAPKAKLENEKPMGETVSYDELIKSWTQ
>A_OM-RGC.v1.001120459
MKRRDNMCKITLKLLIIALYLILNTNNIKAQNLVTEEMLTTAQEDPNNWLMVTGNYTGNRYSKLGQINESNVSKLVPKWIFSLGTLDAQNTTPVIHNGVMYVTASHGKTYALNAENGQEIWRYSHQLPEGVAGKMCCDIGNRGVAIYGDKVFVATPDAHVVALNKDDGTVIWDVTLGDWEKSYTMTVAPLVVKGKVIVGMSGAEYPTRLYIEALDSETGEQAWRTYTIPGPGEPGHDSWGSARAAKYGGASAWITGSYDPELDILYWGTGNPNPDWDGTVRPGDNLYSNSTLALDPDTGDIKFYFQYTPADVWDYDGNNEPILVDYGNEKVWLHGDRNGYLYKIDRTNGQFKYGKEISIVNWNTGFTSEGRPIWNMEKVPTYEYEAKNICPASEGGKWWNPMTVNPETGWVFVPSREICVDIKSAPLGEGLNPDEITEGKPYWGIGTIGWNTGYGQLVAFDGKTGEKMWVVKDRSPFTSGLLSTRGGLLFAGTPEGEFRAYHQETGEELWSFQTGSGIFGSPSTYTIDGKQFIAVPSGYGGWTGWAHFGQGGAPWLKDSRKGGIIIGFGLQ
>A_OM-RGC.v1.001121754
MNKFFYSALTASMFVLTGCTDDDDNSPVQPADEAVTSLSSQQLETSLTNPWFQQGQQDIEAAKAAWAEVTGTVAPVTQSGSLQAAIADARGKAKNVILFVGDGMGVSTVTAARILDGQNQGKPGEEHQLSFERFPFAGLAKTYNVDAQVPDSAGTMTAMVSGVKTDVGVLGVDEDVSRGDCGSATGNELMTLTELAELAGKATGVVSTARITHATPAATYAKSADRNWEDISDMPPEAVTDGCQDIADQLVNFEANLEARTGADIDGLDVVMGGGRRHFLPNDARFNSPDARSSVEGDRTDGRNLVTEWQAQYPQGVYVYDNAGFDSVNAATTSRLFGLFNESHMQYEADRGNDVAGEPSLSEMTAKAIDILDNDPDGFFLTVEAGRVDHAHHAGSANGALTDTIELAEAVKVAADQTNPEDTLIIVTADHSHVFTMAGYPKRGNPILGKVVSIGAEQPELASDDLPYTTLGYANGLGMRDYGSETDADRTYGDPINAGRKDLTNVDTTTPGFHQESLVPLGSETHAGEDVGIYARGPGAHLVTGTNEQNMIYHIMDYASDISGAANLAVR
>A_OM-RGC.v1.001123551
VTKKLIASTAVALCLAGPSFADMDAAKAFLDSEIGDLSSLSRAEQEAEMQFFIDAAKPFAGMEIKVVSETITTHEYESQVLAPAFTAITGIKVTHDLIGEGDVVEKLQTQMQSGENIYDAYVNDSDLIGTHWRYQQVRNLTDWMAQEGKDVTLPTLDMDDFIGLSFTTGPDGKVYQMPTQQFANLYWFRYDWFNDEKNKADFKAKYGYDLGVPVNWSAYEDIAEFFTGRDLSHLGVDGEVFGNMDYGKKDPSLGWRYTDAWMSMAGMGDVGEPNGLPVDEWGIRVNENSQPTGSCVARGGATNSPAAVYAVTKAIEWLEKYSPPAAAGMTFSEAGPIPAQGNVAQQMFWYTAFTADTVKPGLPVMNEDGTPKWRMAPSPHGVYWKEGQKVGYQDAGSWTLMQSTPVDRAQAAWLYAQFVTSKTVDVKKSHVGLTFIRESTVQHESFTERADKLGGLVEFYRSPARVAWSPTGTNVPDYPKLAQLWWQNIGDAMSGAKTPQEALDALCADQEKVLQRLERAGIQGDIGPKLNDEQDADYWFAQPGAPYAKLDNEDETPQTVSYDELIQSWQ
>A_OM-RGC.v1.001126491
MSVLETLTEGIKARSLSSEGEALLQKWEKTGLLEGLGDVTRNNMARLLENQAAQLLKESSTMELGDVEGFSAVAFPIVRRVFGNLLAQDLVSVQPMSLPSGLIFFLDFTYNSAMAADGAEINESIYGGNVVASQLTGGVDLGSDPAKDPEQSFYALNNGFGMATGSAIGLPAALAAGDNIGTSRAWADPITAAELARLQDDPDIVSYLKNNAAAEVIEVKVLAANVDTVFPRLNKDNLGAIDINNTPANGVQVRRLTRFESNGDLSFILFHDNGAASSNGNTAGTYNYADSIEGSTAAGSVIGGNYWPLEAESTLKEIDIKVDSVAVTAMTRKLKAKWSPELAQDLNAYHNLDAEVELTSILSEQIALEIDQEILKDLTEGATAGTLYWSRSPGKFVDRESGAKTNTSTYPDFTGTVSEWYETLLETVNDVSARIHRKTLRGGANFLVTSPEVASILEFTSGFRASTSVDDDKTGSWGAQAVGSLNRKMDIHVDPYFPRNLLLVGRRGSSFLESGYVYAPYVPLQVTPTIFGVEDFVPRKGVMTRYAKKMVRPDMYGVVVVRDLVVNTDA
>A_OM-RGC.v1.001130203
MRHGSITLLGSAELKNVVIEKLATDPASPRLGQMWFNTTEEAYKFFDGTEVFPFAKGGDLEEYLKRDGSDAGMTGELVLDTNDQSSASSDRVAVSKGHLDTVAATKQDNITGAASTITDTDLTGDVALVTDAAGKVAESATTSAEIGYVSGVTGPIQAQIDGKQDDLGYVPVNKAGDAMSGNLAFNGNRATGLGAPTDANDAIRLVDLENEVANLNWQDDVLAVQTDDTLDPGASPATGARYIITDSANLNANFGTIAGLEDNDIVEFDGTDWTVAFDVSAEGADAAGTLAASQADEKFYRYNVAGTSWNTFTGLEALNAGIGLVKTGNVIDVNMGAGVAQLPSDEVGIDCGPTGGLYLADPTTGDASVNTDAVLSLLLDGSTLTTSATGVKVSNSGITEVEIASTALGNGLAGGDGVALNVLGGTGITVDGTGVNVDETYLDNKYVNVDGDTLTGPLILAADPTVALEAATKQYTDAAVQAVGDDLSDLEARVAKGYFVYDGTASADASHTVVHNIGQQYVNVTIIDDLGNMIMPDEVSFDDENQLTVTLTQGLGIRVVCMAVAPAAA
>A_OM-RGC.v1.001130605
MSNYINEALIGTSGYTKQRDAAKTLVSKWEKSGLLDGLEGDFKRGGMAQLLENQARELIKEASYTSPSAGTAGAYKGDEEWSGVALPLVRRIFGEIAAQEFVSVQPMNLPSGLVFYLDFQYGSSRMGMGKNSSLQGKTGKYSPSGSTGPYGDDSYTGGFYGAGRYGYSLATGSDTSLATGAATVASWKDVNFNSELSSSVNVGKLFKVTSTLTQTDIDKLAIRATHFTSGSISTANPAGAGFPGPLNAGTGSVHRYYPELTSIDGAEGAGGTMTTIWSASAGWSPINESITMHYPKYTSEAARGDFEDTGGDATADSLQIPEVDIELKSRAIVAKTRKLKAVWTPELAQDLNAYHSVDGEAELTAMLTEYVSMEIDLEILDMLIADAQTVDYWSAKIGNEYDAASSAFSTSAGGTFYGTKFEWYQTLLGKVQKVSNEIHKLTLRGGANFVVCGPTIATILESIPGYMTDTDGDQNSFAMGVQKVGALNNRWTVYKNPYMDENTLLVGFRGTNFLETGAVYAPYVPLIMTPLVYDPSDFTPRKGVMTRYAKKMIRPEFYGKIFVSDLHII
>A_OM-RGC.v1.001135384
KWNDLGFLEGLNGHVRENIALLYENTASSLITETTATAGGASAGSFETVVFPIVRRVFSKLLANDIVSVQALNLPIGKLFYFVPKVSDRIEDANFTNGVDGGTAKHGEPFVTTCLDAGCDTTTYSDCAKNLYDRFYNDGMFDQSKGEITLVVANATPVIWSACSTGSTSEFGDGVSAAAGDGSIRTQILKLCNFTDTGAGRLLGPDGNEMDTEAFLASLQVTPTGNVVDKDGQVIATSGDEVPVRVVTQRYGKGIVNYGDICTADGCIYLEVDLTHPVCVTCGDGTFDGYIGAASGATGSIVSGAGVADLGGTSFAVTYRQYADLELESAMGEVSFELDSVTVSVTERKLRATWTPELAQDVSAFHNIDAEAELTALLSEQVAAEIDREILRDLRTGAAWTLRWDYDGWKRLPNNNGYTQKDWNQTLITAINQISAQIHKSTLRGGANFVVVSSEVSAVMDDLEYFHVSNASPEQDQYNMGIERVGSLSGRYTVYRDPYAPANSIIIGHKGKSLLDTGYIYAPYVPLQLTPTMYNPFNFVPVKGIMTRYAKKMVNNRFYGTIRVDGLRT
>A_OM-RGC.v1.001140478
MKTTTALVSLGLMASPAFADMEAAKAFLDAEIGDLSSLTRAEQEAEMQWFIDAAQPFSGMEIKVVSETIDTHSYESKVLAPAFTAITGIKVTHDLIGEGDVVEKLQTQMQSGENIYDGYVNDSDLIGTHWRYQQVRNLTDWMAGEGADVTSPTLDIDDFVGLSFTTGPDGKVYQLPTQQFANLYWFRYDWFNDDKNKADFKEKYGYDLGVPVNWSAYEDIAEFFTGRDLSHLGVEGEVFGNMDYGKKDPSLGWRYTDAWMSMAGMGDKGEPNGLPVDEWGIRVNENSQPVGSCVARGGATNSPAAVYAVTKAIEWLQKYSPPAAAGMTFSEAGPIPAQGNVAQQMFWYTAFTAASVKPDLPVMNEDGTPKWRMAPSPHGVYWEEGMKVGYQDAGSWTLMQSTPVDRAKAAWLYAQFVTSKTVDVKKAHTGLTFIRESTIQHDSFTERADKLGGLVEFYRSPARVQWSPTGTNVPDYPKLAQLWWQNIGDAMSGAKTPQEALDALCADQERVLERLERAGIQGDIGPKLNEEMDPEHWLSQPGAPKAKLENEDEEPVTIAYDELIKSWQ
>A_OM-RGC.v1.001142347
LSEHGLKTACITKLFPTRSHTVAAQGGINAALGNMTEDDWRWHAYDTIKGSDWLGDQDAIQYMCREAPKAVIELENYGLPFSRTDEGKIYQRAFGGQSLDYGKGGQAYRCACAADRTGHAMLHTLYGQALKHDTQFFVEYFALDLIMHEGECVGVVAMCMEDGTIHRFRSHKTVLATGGYGRAYFSATSAHTCTGDGNAMVTRAGLPMQDLEFVQFHPTGIYGAGCLITEGSRGEGGILRNSEGERFMERYAPSAKDLASRDVVSRSMTIEIREGRGVGPEKDHIYLHLNHLPPELLAERLPGISETAAIFAGVDVTKEPIPVIPTVHYNMGGIPTNYKGEVLTLGPDGKDAVVPGLLAAGECASSSVHGANRLGANSLLDIVVFGRACANTVAETLKPGTPHKKIPSDAGENAVAHLDKVRWSNGQHSTADVRKTMQRVMQDDAAVFRTQETLAEGVTKIDDVAARLDDLKVTDKSMVWNTDLIEALELHNLMPNAQITMHSAEQRKESRGAHAREDFPDRDDANWMKHTLGWVDDKRKVKIDYRAVIQTPLDDEMEHVPPKARVY
>A_OM-RGC.v1.001145561
MDNVNHLLEGASPYQVLSQESAKLAGKWEKSGLLEGITSSTEKNNMAMLLENQAKQLVNEASSTGTGTTISTGNSEAWAGVALPLVRRVFGEIVAKDLVSVQPMNLPSGLIFYLDFQYGTAQNFKDANESLYGAAGSGVETIKRTDGNFNKGLYGAGEFAYSVTESTAFGLAPDAGATVGSASATFTGILNQDTEFSASHAGEFGATSGATSVVRVLKVHKSYLSGSDLSAVRAFKISSGSNLTAIDQFPQFTRVNGNFVEFVVSMSATADDEDDTFNVTYLLGPDNLDDRGDFEDSIPAAAVSTQAIPEINVKLISDTVTAKTRKLKAQWTPEFAQDLNAYHSIDAEAELTSILSEYISMEIDLEILDLLIKNADTVEGWSATIAQDVSVSTNNTTGGTTHPTFTSTQNNKGVYYTKMSWFQTLGVKLQKVSNLIHQKTLRGGANWLVVGPKVSTILESIPGFAADSAGDQDKYNMGVQKVGAINNRYTVYKNPYITENIILMGYKGSQFLETGAVFAPYIPLIMTPLVYDPVSFTPRKGIMTRYAKKIVRPDFYGKIYIQDLNDL
>A_OM-RGC.v1.001145679
NKGKKKMSLNSLLQDPNDSQRSAAKAHVTKWEKTGLLEGLSSETEKAGMAQLLENQARQLVKESSATGTAAGSEEWAGVALPLVRRIFAEFAAKEFVSVQPMNLPSGLVFYLDFKYGTAVPGFDDDNADVPGDNGHPFGTPEADDSMFGVTNTSGDPSGGLYGAGRFGYSIPTVAETLAATAVSTGSLGAHAAATSASLNFDSAFTAVSTDFFNLTVNVPTDADKLAVRSFTLVSGSTEIVPVQAFSTIDANYTASFVVAASEAANIHQAKGVLNGLKLNYSKQPTDTTRGDFEDADPFKGNPASAGNGINDGTDIDIPEVNLELQSEPIVAKTRKLKAVWTPEFAQDLNAYHSIDAEAELTSMLSEYVSMEIDLEILDMLIASAPTTEYWSAVNNEIYSGNAFTQTSATTGGFYNTQGGWFQTLGTKLQKVSNKIHQKTLRGGANFLVTSPAVATILESIPGFAADTDGTKMEFAAGVQKIGAINNRYTVYKNPYMKENIILMGFRGAQFLETGAVFSPYVPLIMTPLVYDPVNFTPRKGVMTRYAKKVVRPEFYGKVYVKGLETL
>A_OM-RGC.v1.001151597
QNMERPMKDHILFFGTNMTDVQPNIAESYTSNADATEFTLTLRKGLKWSDGDDYNTDDIMFWYNHMVQNEDLVPTPPSWMKSGGELLEFTQVSKETLQINSKEPYGLLITLLASVVVAGPHTRGDSGLGLYAPSHYLSDFHPDVIGLDEANAIAEAAGYENWAKYFLFLNHANANPDSPMMTAWAVTKPITSDQWALERNCFYWAVDTEGNQLPYMDAVSLDLAENLEVLNLKAIAGEFTVQGRHIDLSKLPVFKENSDKGNYRIQFWRQPESGIANLYVNQSWEGDGGAADTETAEFLNNADFRKALSMGIERDEINEVFFLGLGEVGGLCAGWDDPNNPGKYIGEDLVQFNPDAANALLDSIGLDKKDSDGMRLMPGTGEKIVVVHSVAVAAFEDYEGIDSMVIEMWKKHLGVDGKLDAQERSLWSSKRDDNETMLNSWESSGRAGAIITPNHLGIVGGGGFIAPKWADEHMDGKIAPGWIGEWQSLYDEAVSDASAYAPNLQKVVELNCENANPITTVMNKPTYTAIIKKNVRNVPNPLPFSYHAQTSGNGFPETWWLEGGNQ
>A_OM-RGC.v1.001155036
MKLKITLLIAAFASLFASAIYAGRATDGNAKIIYWQAPSILNPYLSSGTKDIESASLVIEPLGRYDETGALVPWLAEEIPTVGNGGVSSDLTTITWKLKKGLLWSDGSSVTSADVKFTADYCMDPDGGCAQLNKFDGIKSIETPDDRTIVITFKSPKPNPYGPFMGGQTPILQKAQFENCTGAKASQCTEQNFNPIGTGPFVVTEFRPNDVIQYKANENYRDPNKPAFATITFKGGGDATAAGRSVLETGEFDYAWNLQLAPEVIANMEKAGKGVAIAGFGPLVERLEMNMTDPSPSLDADTRSTVKAPHPFLTDMNVRKALSMAIDRPLLVEIGYGKAGDVTCDLVPAPDNYAANNDYCVKQDIAGANALLDSAGWKKGGDGIRQKDGVRLSILYQTSTNAVRQDFQALIKEWWSQIGVETELRNLNASVFFGGDPGSPDTFQKFYADVEMYANTFDGTDPENYLGMYRCGNEPKPESQWQGENINRYCDPKYDALLDELSQTGDLGKRGEIAIKLNNMLTKDSYTIVPLVHRGRVSAHSNTLGGVILNTWDSELWNTADWYRK
>A_OM-RGC.v1.001155347
MISKLIVGIVTAGLLFTQAAFAGRATDGTVKIIYWQAPSTLNPFLSGGTKDVESASMIIEPLARYNQDGEMIPFLAKEVPTVANGGVSSDLTSITWTLRDDIVWSDGTPFTSADVKFTADYCMHPEGGCAQMSKFGGVTSVETMGDYSVKVTFDGPTPFPYGPFVGGESPIIQKAQFESCIGAGAQECTEANFGPIGTGPFVVTMFKTNDVIEMKANDNYRDPNKPAFAKVIFKGGGDATAAGRAVMETGEFDYAWNLQLAPDVIARMEEGGKGIPISGFGPLVERFMVNQTNPDPSLPEGERSTIKHPHPFLSDINVRKALSMAIDRELLVEIGYGKAGKLTCNVVPAPKIYASDANDSCLVQDIAGANALLDAAGWARGSDGIRAKDGVRISILYQTSTNAVRQDFQALIKQWWSEIGVETELKNINASVFFGGDPGSPDTYQKFYADIEMYANTFNGTDPQSYLGNWVCSEIPGPDTQWQGSNIQRFCDPAYDALHKKLTQTGDLNERAEIAKALNDMLMQGYYIIPLVHRGRMSAHATSLGGVVLNTWDSELWNVADWHRK
>A_OM-RGC.v1.001158008
MTVASNEESGIKVKGENRVKKIISARVLGGIAAMLLVVASVIGLNQQTDTAQAAKTGTINLVNNWSKLSTATSPSKLASTYGGTTPSYVGSGKTLYATFTSTGRHIMTGSNQLVIEVVDADLNSAVVKSTIVILKGGHSASSTLITNYSDEIGNTGKNEYAIPIIDNTGDGIVNGADLTFACRWLGGGFHDVPSTAGGGSTDGEISKATGDSLLDGTTIIGFGTGATAGNARTDAASASSTIGRSQVQSDGMAIVRSGTEAALMGAFNDTPKCSTATASKVSVALIGSAGDPVAGVSARIEVATPTSIQGTAAWGTGGVQQAGATAANTPAVAGLIQWKTSRINTTTAKVWSGVVSKSNAINILLTETGRNTGVFNGLVNLFDNENTAMPFGMQQSVANGTGIVLTATGDQTTYPVGSFGNSHAESPCANDCAAGLGRAKTSQTSTLAVKDGGTVYAEYNDATDADSNTNQKRQVTAKVDATEPSVEINSPAHSSENQTRTPTFSLTATEAASGLDVSGALLVLQEGSEQNNSGEDGSVGGNGTDVMTTSAIHNAAGDDTAKGGDW
>A_OM-RGC.v1.001158201
MKLKIMVIAAVFVTAITNAVYAARGTDGNVSIIYWQAPSILNPYLSSGTKDIESASLVIEPLGRYTETGALVPFLAEEIPTVANGGVSADLTSITWKLQKGLLWSDGTPVTSADVKFSADYCMDPDGGCSQLAKFDGVKSISTPDDLTVVVTFKGPMPNPYGPFMGGQTPIIQKAQFENCMGSKAQQCTEENFNPIGTGPFVVTEFRPNDVIQYKANENYRDPSKPAFATLTFKGGGDATAAGRSVLETGEFDYAWNLQLAPEVIANMEKAGKGVAIAGFGPLVERLEMNMTDPSPSLDADTRSTLKAPHPFLTDINVRKALSMAIDRPLLVEIGYGKAGDVTCDLVPAPDNYAAKNDYCVKQDIAGANALLESAGWKKGADGIRAKDGVRISILYQTSTNAVRQDFQALIKEWWAQIGVETELRNLNASVFFGGDPNSPDTFQKFYADVEMYANTFDGTDPQSYLSMYRCGNEPNPEKGWQGENINRYCDPKYDALLDELARTGDLDKRGEIAITLNNMLTKDSYTIVPLVHRGRVSAHANSLGGVVLNTWDSELWNVADWYRK
>A_OM-RGC.v1.001159410
MKIKTLLMGAIAATALAPAAFAERGSDGQVNIIYWQAPSILNPFLSGGTKDVEAASLVIEPLARYNSSGEMVPWLAEEIPTTSNGGVSEDLTSITWKLKKGIKWSDGSELTSADVKFTYEYCTHPEGGCAQVTKFEGVTSVETPDDYTVVVTFGAATPFPYGPFVGGESPILQKAQFEQCMGAKAPECTDANFGPIGTGPFVVEEFKPNDVITFVANDQYRDASKPAFSRVLFKGGGDATAAGRAVLETGEFDYAWNLQLAPDVISQMEAAGKGKAVAGFGPLVERLMLNNTNPSPDLGPDERSVVRPHPFLSDPAVYKAMSMAIDRELLVEIGYGKAGKVTCSWVPAPEAYAISPEGCNVQDVAGANAMLDEAGIVDTDGDGIREKDGVPLKVLYQTSTNAVRQDFQALIKQWWSEIGIDAELRNINASVFFGGDPGSPDTFQKFYADVEMYANTFNGTDPQSYFGNGLCDKAPTPASQWQGENISRFCDEEFDALHAELSGTADMAKRVEIGQKLNTIIFEKGGMIPLVHRGRLSAHANTLGGVDLNVWDSELWNIADWHRAE
>A_OM-RGC.v1.001161832
MASTLNNLLTDAGNSYQRQLDTTRNLVHKWDRTGLLEGIDQEYDKHGMAVLLENQARQLIDENSKTGTANNSEEWSGVALPLVRRIFAEIAAKDFVSVQPMNLPSGLVFFLDFKYGTSQPGFTVDTGQNQTGTVHGITGAAAKDTDASDGLYGAGRFGYSINEATSANLSCSSATTAAVYTTASLAGVPNAAYNYDTAFSSSNGTELALYPADGAIFKLTIATSALTNPDYEGVRSFEPSGSGITAWYPQFTKYNASSNTIDFVVKGQANGHATTENVAINYSKQPTDVTRGDFEDTTGGNPDAGATGDIGIPEIDVQLRSEAIVAKTRKLKAVWSPEFAQDLNAYHSIDAEAELTSMLSEYISMEIDLEILDMLIANAQSTEYWSVTIDEVFNPGTSTWGNGGATAAAYNQQTWFQTIGTKIVKLSNVIHQKTMRGGANFLVCSPKVATVLESIPGFATQTDGEAWGTKSFAMGVQKLGMLNSRFQVYKNPYMLENQVLVGYRGSQFLETGAVYAPYVPLIMTPLIYDPTNFTPRKGVMTRYAKKIVRPEFYGKLIIKDLNLL
>A_OM-RGC.v1.001165480
QNELQDKKLELEGIQRDGQEDQYTLYEIHTDIDLEGYEDLGEDGEPTGIKLPYVVTIAQSNNKILSIRRNYGEQDPLKKKINYFVQFKFLPGTGFYGFGLIHMIGGLTRTATAALRQLLDAGTLANLPAGFKSRGIRVRDDAQPLQPGEFRDVDAPGGNIKDQFMTLPFKGPDQTLLQLMGVVVSAGQRFASIADSQVGDMNQAAAVGTTVALLERGSRVMSAIHKRLYVGLKQEFKLLAEVFKSYLPPVYPYDVPGASREIKVQDFDERVDILPVADPNIFSQTQRISIAQSQLQLAQSNPRIHNLYQAYRSMYDALGVKNVNAILPPPAAPMPMDPALEHIMAMSMKPYQAFPGQDHKAHIDAHLNFMRLNQTQNNPGAMAALQKNILEHISLMSQEQVQLEFVEELQEVQMIQQQMQAAGAQNPAMAQGMMQNPQVMQAQQRLQQITNQIESRKAKLIAEMQADFAKEEEKIMGEYGGDPLLRLKGREMDLRAQDNKRKEEEGEERLNLDKMKAMMNQENQEAELEQEADLAGLRAGVSLAKQSMADQSKIHDFGRNFGKK
>A_OM-RGC.v1.001171946
KSINTDAAMAIPGVHAVITGEVLKQYNLHWMPTLMSDTQMVLPTDTVMYQSQEVAAVIADDRYIAADAVEAVEVEYEPMQAVVDPFKSMQSDAPVLRTDKEGKTDNHIWHWETGDKDSTEKAFQNADVVVKENVYLPRIHVASIETCGCVASFEPAEGKLTVYMTTQAPHAIRTVVALVAGHVGLSEEKIRIISPDIGGGFGGKVPVYPGYVIAIAASVVIGKPVKWVEDRSENLQADSFARDYHMSVELASSSSGKMEALRIKTVADHGYTDAAANPSKYPAGMFSICTGSYDIKNAFTEMDAYYTNKPPGGVAYRCSFRVTEAIHAIERIVDVLAQKLDRDPADLRMQNFIQPEAFPYQSALGWEYDSGDYPKALKLAMDTIGYDDLRKEQAEKRAKGELMGIGLSTFTEVVGAGPSKDFDILGIKMFDSCELRIHPTGKAIARFGTKSQGQGHETTYAQILAEELGIPAAHIQIEEGDTDTAPYGLGTYASRSTPTAGAAAAKAAHKVRDKARKIAAHLLEVSEEDLEWEVGKFYVKGSPEQSKTIQDIAFAAYTNHPQGL
>A_OM-RGC.v1.001186467
MFVGLAAVLIATASFAGRGSDGNVSIIYWQAPSILNPYLSGGTKDIESSSMIIEPLARYTETGALVPYLVDEVPTVGNGGVSADLKSITWKLKSGLKWSDGSPVTSADVKFTGDYCMDPDGGCAQLEKFDGVTSIETPDDRTIVVSFSAPKPNPYGPFVGGQSPILQAKQFANCMGAKAPNCTAENFGPIGTGPFVVTEFKPNDVIQMKANNNYRDPNKPAFATVTFKGGGDATAAGRAVLETGEFDYAWNLQLAPEVIANMEKAGKGIAIAGFGPLVERLEMNMTDPSPSLDADTRSTRKAPHPFLSDINVRKALSMAIDRPLLVEIGYGKAGDVTCDLVPAPDLYAAKNTHCVKQDIAGANALLEKAGWKKGSDGIRAKDGVKLSILYQTSTNAVRQDFQALIKEWWQQIGVETELRNLNASVFFGGDPGSPDTYQKFYADVEMYANTFDGTDPQAYLAAYRCGNEPKPESQWQGANINRFCDPAYDALLDKLSATGDLQKRGEIGIQLNNMLTKDSYTIVPLVHRGRVSAHAKSLGGVVLNTWDSELWNVADWYRIK
>A_OM-RGC.v1.001194465
METFIHGDTTSTGEQAHDIYVLEANKVYLQLSEVNMHSSMELVGAEYGDGEHPATVQPIAGDDGNLQFGGWPQNHVKTHGHSQTYAIKNILFNGVAAGQTASLFGVLSTYGENNTVVVDHVTSVHHNIVSYFNFGTAQRLHMTNNTCVQGTSYAGGMYWGGFLWGGGGGWTGTWKELLVENNTVEGMMGQVFVIYDNGVIPGYNPIRINHNTFVNIVDWVKFYRHGNNTRFTNNLFVNTVSNGQTHNSHGQGPSLNWAGGHGKMATLSQGACSDSTLMARGWCWDNTNRNIHYNNNVYHDTPELKTMFNMDPWCWDVTDTAGVVTTFCDTMIGGPGSTFDYSQTRWMDDSTTAQMANGVSEANNMEDENLGFNLASVYIETHVARNMDWLDNKVHDTHTDSWWAHQADDDWNVVEWPLPMDFTYSTSAAAYTASEWGLPVGDLNHFPDKLAEWATLSVEENSNGYTPSEFSLAQNYPNPFNPSTEISFSMDVASDVNLTIYNMLGQKVKVLENALLAAGTHSYTWNGQDELGQKVSTGVYLYTLTDGTQTISKKMALMK
>A_OM-RGC.v1.001195316
MSTINSLLENSANSYKNLQSDAAKMASKWGKTGLLEGLGGEIEKNNMAMILENQAKQLVTEASATNQGGGTFSVGQGEQWAGVALPLVRKVFGSLSTKEFMSVQPMNLPSGLVFFLDFQYGQQKELDFGPAGDVYTAGSSMYGNTDPGANADPSGGLYGAGRFAYSINQRSASLDGTISSATWAQVDYDSAKSASIAAGVTYSAVAIDMSTLTGSGATNPDFKGARAFTATSASIATTSNILPQYTSVNAATGTVTFIYEQSSASFADLDEPFYVTYNLQPTDNNRGDFEDTTGGGFPNAESTTADQLAIPQIDIKMKSEAIVAKTRKLKAQWTPEFAQDLNAYQSLDAEAELTSIMSEYIALEIDLENLDMLIQDASAADEYWYAQNNRVLNANSDGYDNPGFFNTQGQWFQTLGTKMQKVSNKIHQKTLRGGANWLVCSPSVATVLESIPGFASTSDGDAAKASYAFGIQKAGNLNNRYTVYKNPYMTENVILMGYRGSQFLETGAVFAPYVPLIMTPLVYDPDTFTPRKGLLTRYAKKMIRPEFFGRIFVNDLHQL
>A_OM-RGC.v1.001196867
MSLNQLLESANPYHSMQSDAAKLASKWEKTGLLEGLDGTHKNNMGIILENQAKQLVVEQSSTGGGAASSGTFSSQTGVNVGGQWAGVALPLVRKVFGQIAAKEFVSVQPMNLPSGLVFFLDFQYGNNKAPFSVGESLYGNANGTVENPFGNTNSGGLYGNGRFSYSTQLTASGEVAASVSTASWSDLDFDSTYSASAVGGDWRLLSVATSSIPFVDAWAVKSFQVYTGSGTTAIQVSQFSRYDNGEHIKFLVSASDFATGGASRNVKISASLQPTDQFRGDFEAGNPKPNANNNQTGSNCCPAQTIPEINVQMKSSAIVAKTKKLKAVWTPEFAQDLNAYHALDAEAELTSILSEYISLEIDLEILSMLINAAAAGTEVWSAVNNRAIDAAGASGNGTVTDLGFYNSQGQWFQTLGTKIQKLSNIIHQKTLRGGANFLVCSPTVATILESIPGFAADSDGDAAKMNYAFGVQKVGQLNGRYKVYKNPYMTTNVILLGFRGGQFLESGAVFAPYIPLIMTPLVYDPDTFVPRKGLLTRYAKKMVRPEFYGRIEINGLNTL
>A_OM-RGC.v1.001202218
DVDEGLYASRALGAVWDADATPEKRKTADAGLDALQFRIAVPNAPGMFDPYQVFDTSTGAQSSYLTSGLLSFDGGFAARPGVAQQWVMEDVVFDHDDNASTPDVFVEQGKHTFILNPAFVFPAFTGVDKDGNAVSYDAKVVDGHDVALVLDMFNHPTTSVNGKQSYTDPVAKWEVSTTLYANDTFSVYLNPGQVKPDDYVTFGGLDPLPSHILGGALDYNNGTAENPDWEVITVQDDTFNPQRSVQWDHWAESTDISLVGPMAVSAHPGDLSIGDFFSFEARADYPYPNEWDIMQTYANASHKATLDTMYAAMNTTGWSVTNLGTWAPHSGQVNDEAYYWAYGSDAANMVKPTTQGITKVIIKVIPDVNAALISFENGDLDAFGSSSLGANTVAEHSNNPDFNVQETFGISGPQLLVFNLLNEHLQKRNVRYAIASVLDKDEMTKINDGFAKAQHAPTWLVYDRFAPIDFKGAGANGEDLSWYTPVPVPIDYPTARDLMRLEGYKAAESNLPDTSQEEVPIDNVVSTVLGEAGSEFIIGLSIFAFAAISFVRRQKFRL
>A_OM-RGC.v1.001209024
MSNKLGTIEKLMDGYNPHRQRMEETRGLVKKWEPTGLLEGLQDEQKVHGMAVLLENQARQLIDESSQTGTSSNSEEWSGVALPLVRKIFGELAAQEFVSVQPMNLPSGLIFYLDFKYGNAQAGFTAGTEIFGKTSGSGDPTDGLYGAGRFGYSINDIATATQVTSSANAAAASGTYQTSSVSLTNIDFEPTLSASVATGARTDNGLVMIKVATAAFTNADLEGVRAFEISGSGFDEYFPAYTTVSSDESTINFIVRNSITGDVAGAVGLVVNYHKQPTDITRGDFEASPTAGSDGGFSGEGDAGIPEIDIQMRSIPIVAKTRKLKAVWTPELAQDLNAYHSVDAEAELTSLLSEYVSMEIDLEILDMLKANASAKTEYWSVKVGFEYDSVTTRFAESSGASNAYTKGEWFQTLGNKIQSVSNAIHQKTLRGGANFIVVSPETATVLESIPGFSADTDGDASNNQYAMGVQKAGLLNNRFTVYKNPYQFENVVLVGFRGSNFLETGAVYSPYVPMIMTPLVYDPTNFTPRKGVMTRYAKKMVRPEFYGKVVIANIDMV
>A_OM-RGC.v1.001209941
MSLNQLLESANPYHSMQSDAAKLAGKWDATGLLEGLDGQYKNNMGIILENQAKQLVVESSQTGGGAASSGTFSSQTGVNTGGQWAGVALPLVRKVFGQIAAKEFVSVQPMNLPSGLVFFLDFQYGSNKTPFAAGSSLYGNTGNQQSPFGNNSEGGLYGAGRFGYSINNSQSQAAMAGVRAATLQDFNFDSEYSASVGDYTHIAIPTASMDFVDVKGVSGFQIFSGSGAASGSQYSSSAAGIQLSAFTNYTGGANISFICLSADIGASAANGEEATVVYQLQPTDQYRGDFEDGNPEPNSLDNPSISIPEINVQMKSSAIVAKTRKLKAVWTPEFAQDLNAYHALDAEAELTSILSEYISLEIDLEILEMLLQSHGGSRQVWSAINNVAVANDASGTQTDLNFYNSQGQWFQTLGTKIQKLSNIIHQRTLRGGANFLVCSPTVGTILESIPGYAADSDGDAAKASYAFGVQKVGALNGRYKVYKNPYMKENTILLGFRGSQFLETGAVFAPYIPLIMTPLVYDPNTFTPRKGLLTRYAKKMVRPEFYGVIDVHGLDTI
>A_OM-RGC.v1.001211946
GVTLQPHGGASFAGIVTTGGLIDINGGISIEGLNENQILFGAANGGIQDSSNLTFDDTTLTVGTNFVANGDVDLGNATSDTVSITGRVDTDFVPSQDDTRDLGTSALQWKDLFIDGTATMDNVAVGVATVTSNVNISGVTTTGENLGGFKRLVGAASSTVVSIAVTVAAKTADHRYFGQGSGNGYWLDGVQSPFLTLVPGKLYYFDQSHSTNSGHPLRFYIEQDKANSYTTEITTGGSPGSSGAYTQIGIGTASNENNHPAVLHYQCSSHALMGNAVATQSNAVNLPDSVVTTVRGNLMPGTDSSYDIGASGTRFTNIYGDTLYGDGSNLTNLPTQVSIANNADNRVITGGSGVNLNGEANLTFDGSTLGITGSIDLSADIDVDGTANLDVLDVDGASNFGADVVFAGAAANITFDQSTDDLKFDDNAKAVFGTGGDLEILHNGTNNIIKDSGSGVLQLNSSHLQITNAAADEIQANFKQNGAVELFHNNVQTLFTTGIGITVGLTTLQRNGNAAFAGITTVGDILDVNGRIDAASGANISGIATITAGYLAKLAQSN
>A_OM-RGC.v1.001217508
MSTLNKLMDGYNPHKALMEQTKGLVNKWSPTGLLEGLNGETETHGMSILLENQARQLIDESSKTGTSANSEEWAGVALPLVRRVFGEIAAKDFVSVQPMNLPSGLVFYLNFKYGSAQAGFTQSGNIHGTTEVAGDASGGLYGAGRFGYSINDLSHANTGDFTSAATADATTGLPVNITSASLDSASVNFNEDINLATSAIVRTRFDASKSGIDLNGVRAFQISSSAGESFDTFYPEYTTATLVSGNTYDIDFVVGNADNSQVVFVTADTVTVDYHKQPTDISRGDFEASPSAGTDGGFAGEGDAGIPEIDVAMESKAIVAKTRKLKAVWTPELAQDLNAYHSVDAEAELTSMLSEYISMEIDLEILDMLIQNALTTEHWSAQIGYEYNSANVGFEQVSSANGYAYTKNEWFQTLGNKIQRVSNKIHQKTMRGGANFLVCGPDVATVLESIPGFNVSTDGNSSSFAMGVQQVGTLNNRFTVYKNPYMLEDTILVGFRGSNFLETGAVYAPYIPLIMTPLVYDPVNFTPRKGVMTRYAKKMVRSEFYGKIKVAGLQYI
>A_OM-RGC.v1.001221501
MSEKINNLSSIMEGYNPQRQLLEQTRELVKKWEPTGLLEGITDENKTHGMAVLLENQARQLIDEASRTNTGGSAEEWSGVALPLVRRIFGELAAQEFVSVQPMNLPSGLIFYLDFKYSTDQTTLHTDGADVFGNTSGSNTDATGGLYGAGKFGYSINDQVTGALAGHASTEGTSAFTTGSVVWEDVDFEPDLSASVAIGSTADNGLVKLITDAADSYTRPDFDGVRAFVPSGSAGLFFDEFYPAYTKYDSTNNRITFIVKKSATGVGGNVTVKYHQQPVETNRGDFEQTAGGFDANAESDIGIPEIDINLKQIPIVAKTRKLKAVWSPELAQDLNAYHSVDAEAELTAMLSEYISMEIDLEILDMLMANASAKKERWSAKVGFEYDAATSVFSQVSANSNAYTKGEWFQTLGNKIQAVSNAIHQKTLRGGANFLVVSPETATIIESIPGYAADTTGDATQSSFAMGVQRIGALNNRYTVYKNPYMLENSILVGFRGTNFLETGAVYAPYVPLIMTPLVYDPKNFTPRKGVMTRYAKKMVRPEFYGKVVVADVNLV
>A_OM-RGC.v1.001223411
MKKSLYDYALKHGINRRSFVKGAASAGAIAAMSGGLSSIATSSFADGHSELRKAILKIPGVGAGSPGDADWQKVGEMCLGGTKERVKEGEFKGVELNFMGLDSLNLHNMLHRGFLKPWEKYTGAKINWIDLAQADYNARLQQSIATGTVDFDILQAGAPFEGDLGGKKLLSAMPDWVADQIDLADYVGYLQAPTGTWDGVTHRISIDGDCHNFNYRTDYFENEELAAAWKAEGHSGEWEVPKTWQKVTEVTNFLKGKKHAGFPAYGYLDVQKGWGGFAFYFLGSIATAYAKHPNSPAFLFEPDTMKPMVNNPAWVRAIQDVLDRSGAQPPDQINADPGVTGFSQFLAGTGSMVSWWGDVGSNANTSDESLIQGNVGFDILPGSDDVYNWQTGKWETLASGPNYAPNMAYIGWGLYCMKTVDDNSAKNKAAWSACAHIGGKDLSLWMSMYPSGFQPYRNSHFNVDEWVGAGYTEAFASDYLASEADSYNHPNAAIEPRIPGIFQYYSIAEDELSKIFAGQYDAQTGADNIAAAWDKITDQIGRESQIKLYKGSLGL
>A_OM-RGC.v1.001224627
MTLLFKTLLGLIAFAFSFQSIANDWTWYHGPDDATRYADINQINKGNINDLNVAWIHQPGAIEQGLEATPLVIDGVMYYSGSYNRTFALDAATGREIWHYYPDLDPIVDELFFTPYSRGVNVSNGNVNIATLDGRAIALDQKTGKEVWSVQLVDTTKCACNFTSPPVMAGNTLVLGQTAGEYPIQGKVFGMDPKTGEVQWSFNTIKDDQASWGGDSGKYGGGGSWMPGTYDASTNTYFIGTSNPAPDYDWGADPATGSPSGGARPGDNLYTSSVIAMDPDTGKIKWYHQEIPHDDWDFDSAMGEFWLLDRDNKQLVVHQNKSGHVFVYNRGDGQIENVWPMNENFNWVESINPKTGELIGRNPPNMGDNQDMLSCPWIAGGRSWNSGAYSPRTGLWYNSASEACQITTVRKEDPVTEPIAQLFFGADLVAAHLPNGKKAHGRLDARDPVSGKRSWAYTYKYPAMGSVLATAGDLVFQGGIDGTFRAFDANNGDVLWSFNAGSGFRGGPISYSAGGTQYVAAPSGLGSLVMGLYPALWPEVADFPAGAAMIAFSVK
>A_OM-RGC.v1.001225616
MFNKKKINRRQFVKKASTAAVGAGVVAAGSGTGISLLSNTASAGGHDVRKDILKIPGVGKGSPTDSDWQKVGSMCLGPTKSRVSKGEFKGVELTFMGLNNQNLHNFLFRGFLKPWEKYTGAKIKWIDLAQADYNARLQQSIATGTVDFDILEMGAPFEGDVCGKGLASEMPGWVKDQIDMDDYVGYLKAPVGTWDGKTYRISIDGDCHNFNYRADYFKDSGLASAWVAEGHKGMWGVPKTWQQVQEVTKFLKGKKDPTFGGDAYGYLDPCKGWGGFGFYFLASRATAYAKHPDDPAWLFDADTMKPRVNNPAWVRAIQDVIDVLPSAPPNQLNADPGTTAFQQFLAGTGSMVSWWGDVGSMSKTSDGSVVGDVVGFDILPGSEDVYNSKTGKWDRLSSGPNFAPNMAYIGWGVYVMARVDGNSKKRKAAWSAAAHIGGKDISLWASAYPSGFQPYRNSHFNIDEWVGAGYDKAFIKSYLESEANSYNHPNAAIEPRIPGIFQYYSVAEDELSKIFAGKHSAQKGADNIAAAWEKLTDQIGRKKQLQLYRASLGLS
>A_OM-RGC.v1.001226918
MTLLIKTFLGMIALVFSFQSMANDWSWYHGDDNGTRYSTLDQINKSNIGDLNVAWIHQPGAIEQGLEATPVVIDGVMYYAGSYNRTFAIDAATGKELWHYFPDLDPIVDELFFTPYTRGVTVSNGNVTMGTLDGRAIALDQKTGKEVWSVQLVDTTKCACNFTSPPVMAGDTLVYGQTAGEYPIQGKVFGLDPKTGESKWVFNTIKDDPDSWGGDSGKYGGGGSWMPGTYDASTDTYFFGTSNPAPDYDWGAVANGVATDGARPGDNLYTSSVIAMDPSTGKIKWYHQEIPHDDWDFDSAMGEFWLLDRDNKELVVHQNKSGFVFVYNRGNGQIENVWNMVENFNWVESINPKTGELIGRNPPNIAENQDMLSCPWIAGGRSWHSGSYSPRTGLWYNSAAEACQITTVRKEDPVTEPIAQLFFGADLAAADLPNGKKAHGRLDARDPVSGERAWAYTYKYPPLGSVVATAGDLVFQGGIDGTFRAFDANNGDVLWSFTAGSGFRGGPVSYSANGQQYITVPSGLGSLVMGLFPTLWPEVADFPAGAAMIAFTLK
>A_OM-RGC.v1.001228325
MALFTPSQSPAVVVKEIDATGAVPNVQSSTGAIVGNFRWGPVEQRTLISNEADLIDTHATPDTTSTIDFHSASYFLRYSNSLQVVRAVTSAAKNARTSSLQTGGTLGATPTIKNKDNFTSQEGTLNAAKDTFIARYPGALGNSLQVSICTPTLNDSAFDSWAYKSSFNKAPGTVSTDSNAGGSKTEIHVAIVDKEGQISGTKGEVLETYPFVSVASNSIQFDGGTNYVKNVINELSEYVHMVGFPDNISSKAPLVGTAMSTPSNPGIFIPDGANIGVVNYDFDSGVNSGALGVAEFATGHDLFEDQDAVEIDFLIAPGMEVRSDQTTVANDLIANAIARKDCVAVTSPCRSDVVGQSNETTITNNVVTTANTITKGSYGIMDCSYLKVFDKFNDQFIEIPAASSVAGLMAETDRTQAPWFSPAGTRRGQLLGVTGLNYNPNKTNRDTLYKANVNPIVNISGSGICLFGDKTLFNKPSAFDRINCRRLFLVLERAIAQAAKNVMFEFNDEFTRAEFVNIIEPVLRDVKARRGITDFRVIADETVNTAAVIDRNEFI
>A_OM-RGC.v1.001228398
MKKSLYEYAIAKSKASRRTFLKGAAGAGAVAAMSGGLSSVATNAFGASDLRSAILKIPGVGVGSPGDADWQKVGEMCLGGTKERVKEGEFNGVEISFLGLDSLNLHNMLHRGFLKPWEKYTGAKIKWIDLAQADYNARLQQSIATGTVDFDIVQSGAPYEGDLCGKGLTSEMPGWVADQIDLADYVGYLQAPTGTWDGKTYRISIDGDCHNFNYRTDYFENEDLAKAWKDEGHSGNWEVPTTWQKVTEVSKFLKGKKHAGFPAYGYLDVQKGWGGFGFYFLGSIATAYAKHPDSPAFLFEPETMKPMVNNPAWVRAIQDVLDRRDCQPPDQINADPGVTGFSQFLAGTGSMVSWWGDVGSNANTSDESLVQGNVGFDILPGSDDVYNWKTGKWETLSSGPNYAPNMAYIGWGLYCMKTVDMDTTKRKAAWSACAHIGGKDLSLWMSMYPSGFQPYRNSHFNIDEWVGAGYTNAFASDYLASEADSYNHPNAAIEPRIPGIFQYYSIAEDELSKIYAGEYDAQTGADNIAAAWDKITDQIGRENQIKLYKASLGL
>A_OM-RGC.v1.001228989
MAAYLPPRTVFQGVESAHLRSFLKRLTAIAVLICGDSKMLNARVRSVLMVSVAALAVSACGADDVASPGEGTIVVPAPAPAPAPAPTPTPTPTPTPTGPAADCPNGTANVGTITTGGGAVVRNCQLSGTITTNLVIPRRAGTIYSLSGRVQVGIDVGPTASTGTPAILTIEPGVTFFGSSGADFLLVNRGSQLFAEGTADRPIIFTARDNITGTATANSKGLWGGVVILGRAPLSDCATGSPTNPGGTRTDCSGVVEGTNANYGGAVPTDNSGRIAFFQVRYSGFEVQPGNELNGITLAGVGSGTFFQNVQVYNSSDDGIEWFGGRVNGRNLVGLGNDDDTFDMDLGYKGFNQFLLGIQTASANHVIEGDSNGNEQAEPRTAWSMSNATFVSTQTTADEAAILLRGGMDFAAFNSVITGPGWCLDVDSAVTVQPTGTAGAGDEAGPPRFESVFLSCPNAFTDDGNVTVAAIQALFTGGTNNITNGTSTLSGIFINGANETARPVFNVTAINSFYTAVTYIGAVRDAADTRFQGWTCGLYSSTPACTAVPSIPTT
>A_OM-RGC.v1.001229206
MSKNLGTIEKLMDGYNPHRQRMEETRGLVKKWEPTGLLEGLDTEHKSHGMAVLLENQARQLIDESSHTGTSANSEEWSGVALPLVRKIFGELAAQEFVSVQPMNLPSGLIFYLDFKYGTAQAGFAKNQEVFGITSASGDPSQGLYGAGTFGYSSNDFTGTAQEVGPLTGSADWSDVDFEPDLSASQASSAVGTQLKTFDIPISSLSNPDLSGARAFEITGSTAYTAFYPAYTKILDGVDGNEVDPDSSAATHIRFIVKEASLPGAGGTASVLYHKQPTDTTRGDFEATNTQVDANPETDIDIPEIDIAMRSIAIVAKTRKLKAVWTPELAQDLNAYHSVDAEAELTSLLSEYVSMEIDLEILDMIRLAANAKTERWSTRVGYEYDSGESLFLEKSANSNAYTKGEWFQTLGNKIQSVSNAIHQKTLRGGANFIVVSPETATILESIPGYATDSNGDSNNKSYAMGVQKAGLLNNRFTVYKNPYQFENTILVGFRGSNFLETGAVYAPYVPLIMTPLVYDPKNFTPRKGVMTRYAKKMVRPEFYGKVIVADIDLV
>A_OM-RGC.v1.001232449
YPIPGPPGDFVTQEILDLGYRNGNGEPMDPPRWLALAKDEVRYVGQPVVAILAESAENALTASELVEVDYEELASVGTIQDAEKESAPAIWKGAPGNLLIQMEHGDAAKTDRIFVEADHVTELELSNSRLVGNAMEPRASVCRRDPEQDRLILHAGHQAPTGLQESLCKDIFGWSTEKLRIVVGHLGGGFGIRAETYPEEIVTVYAAHKQSRPVKWNGDRTQEFYGTVHGRDQLSTASLACSKDGKIEALRIITRSNLGAYATGPGAAIPPVVGPKILTSLYHVPCFHLNVRSYLTNTVPMGAYRGAGRPEAIYLMERLVQKTAEEMGIDSLEFRKRNFIPPDAMPYTSPIGEIYDSGDFEKVLDKAIELSEWNDFESRKENSQNKGRIRGRGISCYIEWTGAIWFEEITTEARADGSVVLYTGTQNMGQGLKTAFTQLLSQQLELPVGKIEIVQGDTDLVKGKGSVGSRSLYIGGSAIKEGAEKFLEENRKLAAEALEAAQEDLVYNSGTFTVSGTKIGIGLGEIAKNQPQQKVSVYSKTTLTSRSSTGCPSWP
>A_OM-RGC.v1.001242386
MSKNKNLGTIEKLMDGFNPYQARIEESRGLVNKWEPTGLLEGIKDEQKVLGMSVLLENQARQLIDEASKTGTSANSEEWSGVALPLVRKIFGELASQEFVSVQPMNLPSGLIFYLDFKYGTAQAAFGVGEQVFGVTSGSGDPTGGLYGAGAFGYSINDRVSTAVAQTAITSSATFADVDFEPELSSSVAAGNLKNFDVAISTMTRPDLEGVRAFEPTGSTAFTRYYPAYTKVLDGIGGNEVAPSDSAATHVRFVIDEAAATGGATISVNHHQQPTDTTRGDFEADAGSGPPETDVNIPEIDISMRSIAIVAKTRKLKAVWTPELAQDLNAYHSVDAEAELTSLLSEYVTMEIDLEILDMLRLNTRAKTERWSAKVGFEFDSGASSGGAFVETSGNSNAYTKGEWFQTLGNKIQSVSNAIHQKTLRGGANFVVVSPEVATILESIPGYATTSDGDATNNQYAMGVQKAGLLNNRFTVYKNPYQFENTILVGFRGSNFLETGAVYAPYVPLIMTPLVYDPTNFTPRKGVMTRYAKEIVRPEFYGKVIVSDIDKV
>A_OM-RGC.v1.001249218
MSKNIGTIEGLMDGYNPQRQLLEQTRKLVKKWEPTGLLEGLNQEHEVNGMAVLLENQARQLIDEASRTGTSANSEEWSGVALPLVRRIFGELAAQEFVSVQPMNLPSGLIFYLDFKYGTAQTDLHTNNADVYGNTSGSNVDASGGLYGAGKFGYSINDATSAAQTAAAALSSGNFTTGSVSWEDVDFEPDLSSSVATGHDADNGLCKVTLHTGGLSDFDPDGVRAFSISGSGFDEIFPAYTKYDSSASSIAFIVRKDTAGAVASVVASYHKVKGNNYDRTDFEATADQIDANPETDIDIPELDIALKSIPIIAKTRKLKAVWTPELAQDLNAYHSVDAEAELTALLSEYISMEIDLEILDMLFANASAKKERWSAKVGFEYNSATTLFEETAANASAYTKGEWFQTLGNKIQAVSNAIHQKTLRGGANFIVVSPETATIIESIPGYASDSDGDATKGSFAMGVQKVGALNNRYTVYKNPYMLENKILVGFRGSNFLETGAVYAPYVPLIMTPLVYDPKNFTPRKGVMTRYAKKMVRPEYYGTITVADVNLV
>A_OM-RGC.v1.001251712
MSKSINSIESLMEGYNPQRQLLEQTRKLVKKWEPTGLLEGLDAEHEVNGMAVLLENQARQLIDEASRTGGQNSEEWSGVALPLVRRIFGELAAQEFVSVQPMNLPSGLIFYLDFKYGTAQTDAHTQHSDVYGNTSASNADAAGGLYGAGKFGYSVNDSDTVALAGHVSTANATQFISSSVSWSDVDFEPDLSASVSTGVAADDGLVKITTAVASYSTPDYDGVRAFTISGSGYDQFFPAYTSYDATNSQISFIAKKSIAGAPTTAVVSYHKQPTTNYSRTDFEATKAEIALNPETDIDIPELDIALKSIPIIAKTRKLKAVWTPELAQDLNAYHSVDAEAELTALLSEYISMEIDLEILDMLHNNASAKTERWSARPGYEFDAATSLFAESSANASAYTKGTWFQTLGNKIQSVSNAIHQKTLRGGANFIVVSPETATIIESIPGYAADTNGDATNGKFAMGVQKVGALNNRYTVYKNPYMLENTILCGFRGSNFLETGAVYSPYVPLIMTPLVYDPKNFTPRKGVMTRYAKKMVRPEFYGKVIVADVNYV
>A_OM-RGC.v1.001251973
MWIFCIQKGDKLSKFKGSKSWRLILLFSVFALVVVACGGDTAEEEVAEEAPETTAAPATTAAATEEVTASGPDGVYKMAIYSDPQTQNYWNFLDTNNDVWTGYVMSGQATSLFTVSMPNYVLITNMAAELVETSVDNGDGTWTWTVPVAEGYEWSDGTPITANDWVWTYNTVKDLGLGGNFLSLWKLGDDEQQGVTSVVAVDDYTVAITQNYDAGLSGWQYSVAQAPVLPQSYWGQYATDRETLLAAPADEAPVASAFVYEKLEQGAFYTWSYDPNTMWFGGETTIYNGGTSIAWDNGVAPAVNASFGDTSGDSFTYTSGPFVGTVEFTLYGDQDAAYLAFQNGEVDFVLNPLGVKRNQWEQLSREPGVTQVSNFSNGMRYMAFNMRIFPGSDKAFRQAVGCIVDKEFIINNVLQGIAINMDGQMPEALSAWVAPVTGVLADCDDLSAEERFNKSVEILQAGGWTASDWGSHPGGADRAIAPTGLKGPGGTALPSETMLLYAPGPGYDPIRSTFSLFIADWMQQLGFDVVARPTGFSVIVDKVFTPENCKDW
>A_OM-RGC.v1.001252588
MKKSLYEYAIASSRRTFLKGAAGAGAVAAMSGGLASVANTAFAADDLRAAILQVPGVGVGSPTDADWQKVGEMTLGATKNNVKEGEFKGVKLNFMGLNNQNLHNMLFRGFLKPWEKYTGAEINWIDLAQADYNARLQQSIATGTVDFDIIEMGAPFEGDVCGKGMASEMPDWVAQQIDMDDYVGYLKAPVGTWEGKTYRISIDGDCHNFNYRTDYFSNADLAKAWKDEGHSGNWEVPKTWQKVQEVTKFLKGKKIDGMDAYGYLDPLKGWGGFGFYFLGSRATAYAKHPNDPAFLFDPDTMKPRVNNPAWVRAIQDVLDVIDAQPPDQINADPGTTGFQQFLAGTGSMLSWWGDIGSNANTSDNSLIAGNVAFDILPGSDDVWNHNAGKWETLSSGPNYAPNMAYIGWGVYVMATVDSDSTKRKAAWSAAAHIGGKDLSLWCSMYPSGFQPYRNSHFNTSEWTGAGYSQEFAENYLASEANSYNHSNAAIEPRIPGIFQYYSVAEDELAKIYAGQYDAQTGADNIAAAWEKITDQIGRDKQIKLYKASLGL
>A_OM-RGC.v1.001260954
GHSMKRKEDARFLRGQGKYTDDVVLPGMLHMDIVRSPYAYAKIKSINTDAAMAIPGVHAVITGDVLKQYNLHWMPTLMSDTQMVLPTDTVMYQSQEVAAVIADDRYIAADAVEAVEVEYEPMQAVVDPFKSMQSDAPVLRTDKEGKTDNHIWHWETGDKDSTEKIFQNADVVVKENVYLPRIHVASIETCGCVASFEPAEGKLTVYMTTQAPHAIRTVVALVAGHVGLSEEKIRIISPDIGGGFGGKVPVYPEYVIAIAASVVIGKPVKWIEDRSENLQADSFARDYHMSVELASSSSGKMEALRIKTVADHGYTDAAANPSKYPAGMFSICTGSYDIKDAFTEMDAYYTNKPPGGVAYRCSFRVTEAIHAIERIVDVLAQKLDRDPADLRMQNFIQPEAFPYQSALGWEYDSGDYPRALKLAMDTIGYDDLRKEQAEKRAKGELMGIGLSTFTEVVGAGPSKDFDILGIKMFDSCELRIHPTGKAIARFGTKSQGQGHETTYAQILAEELGIPAAHIQIEEGDTDTAPYGLGTYASRSTPTAGAAAAKAA
>A_OM-RGC.v1.001260960
VSKLNSIEKLMDGYNPQRQLLEQTRQLVTKWEPTGLLEGLEDETKRHGMAVLLENQAGQLIQEASVTGGQNAEEWSGVALPLVRRIFGELAAQDFVSVQPMNLPSGLIFYLDFKYGTDQTSLHTNNADVYGNTSGSNVDASGGLYGAGKFGYSINDNATSDLTIGASAASATFTTASAAWSDVDFEPDLSASIAVGNADEGLVKLVTAVASYTNPDTDGVRAFAPSGSAALGFTEFFPAYTKYDSSASTITFIVKKGATNFTGNVKVSYHKQPSTNYSRTDFEATGTQIDANPETDIDIPELDIALKSIPIIAKTRKLKAVWTPELAQDLNAYHSVDAEAELTSLLSEYISMEIDLEILDMLFANAAAKTERWSARVGYEYDGTGTFVESSGASNAYTKGEWFQTLGNKIQSVSNAIHQKTLRGGANFLVVSPETATIIESIPGYAADTTGEATNSQFAMGVQKVGALNNRYTVYKNPYMLENQILVGFRGQNFLETGAVYAPYVPLIMTPLVYDPKNFTPRKGVMTRYAKKMVRPEFYGKIVVADVNYV
>A_OM-RGC.v1.001262445
[truncated: 1,762,749 more chars]
