# Supplementary material for: Metaexoproteomics Reveals Microbial Behavior in the Ocean’s Interior
Source: Front Microbiol. 2022 Feb 16;13:749874. doi: 10.3389/fmicb.2022.749874 (PMC8889253; doi:10.3389/fmicb.2022.749874)
Supplement: Supplementary Data Sheet 2 — Sequence information for exoproteins identified in the DCM_2 sample. [file Data_Sheet_2.FASTA]

>A_OM-RGC.v1.000000146
MYFNDSSQISNAISSEEVEAIFDWTEVVKFDSTLPSIIDINGKTATLKNQYWTRVLVSASAICGDGSVNYLVSATSSIAPNLLPDDSDVSLGLLTGIPFPPKSKDETFDIEVRINSGTQNLKSFQLVTQFDSNLIVATGCVVGDDWAQYDFACTRNNPSTEVLMIGAEEPSTVSGSSIHIATISFSVKTSFKILAHIETTVKVLTVGSDGTDVTKPEFVSDMTGSGDIALNGYSGKKRRRQLLEDGSVSEVLELEVAVLPSHLRSLLEDTVTEANCKGPDTCSGGVADGCKFGDVNGDCSFDVSDVLELKRAIMGKNYDATFDLQSYSVWQRQQMDPNLDFLRSGEIEYVSPDAADSLYLLHALSKKARFIDVTNNFLTYNPLNATDVLLDMEVKVYDERSEAATSDNTKVRFELGFEGGSDPSNRDAITSIGTRTSDYSSVGTIYEASDLWTAATDQRGVFRLVLKPPIFRDGSANWIGETGVGISIIIDTYNDFGKDDEYGQGGSGSTEEAQRIKVFYGSATPPLDTTFGGGFNPYVSFDLIGVDPVQAISLKDITIGDGEFNLVSSSDETASGFSTSVFSYNVYVNASTSSIQLLTFIDESLSCTSEQISSGETDNCFTTQAVTIDGSEASACSLLTCSYFSEISLGIGSKTVRVTVYSATSETFYMVNFIRPDVPTFSSVSLSKGQSQLNFSPKTFTYYLEYSYDNNGEGLSFTPKVNEATTGSAITFVSSGGYESTASFLSGSSQGIELSTTDTTVVMTLTSLDETVQSIYTFYVDVKESPFLSSLDVIGEQMVPSFSASSYAYSVNVLATVSSITLSSVVSSDVAHVSLTVAAPDGTKTITQESSLTTPVAVDYGVNSLTVTVSGAEGTTVYSISITRAEASSVTALEIDNYKWEQDPTTSDGSPSESPTFTDPTAFSSTSYEYAVDVPQYVYETLITITPSSSSVLFVDGGEITCDQSDVSCSTSGAYAVPIRIEQGLSTHTVTVVPSDGSGLSSTILQSVAEGQNVNGGSTYTFTFTRPYTPKLTSIAVVDSSDAPILLSPSFSSSLYVYRSTVAATTSEVSISVSFHESGDVPVSGAFAQYGSLSRINFPDSGRLTVPVAEGTTTVITIYVQGSLEIGGVESIYRYDVTRGTLPKLDSLIFSSSSVTPSFSSSRYNYVAALGSAEDSFTYTPSKSGSNCTTSSTWLLSLSQDFSSCLDSGTSLTHDTSGVTNINPLEIYVRDLSNLNVVNVYTVTFTKEALPSLDTLSISGSTGAKLEPVFERTTYTYDMSVPFDSSSVCFSMTFDTASYTSSIQVGGGAPVEVEENSVPCVEIPFGKIDITIAVTSRTTGVSGSYIIASSRKVAPYLASLSLTPNGFTPSFDSSTNMYYATVGYQTDAGEDPVLRVSAEANLVAKANSIVYVSFGTGGRTELKQNEDYAISPDVGDRNYVIVSVEYTEDDVTVINTYTIQITRSPQSSEDIAILSSINAYDINGTVNVGGVDLTGSAVTEPLSFDPDVKEYTRSIQHGADAATVEWELYPDTSVRINDVIKLDGDGNAIHGTDTSYTMYDLKPGEENTVTITVLPSSMKDSPGGSCNKCTTYTVKLKRMTAEEMSKYYSLAPSTQRSTSMYKASSTDEVGYTIVLDTEAFMTDSNTGLLNVGTVSSTLKTQYFTAKVTNTGTSSVTWSDVIIGSDVPTVQINDVLVIGTDITADTADSASAARYDDNAYFTVERKTASRFKVEVYVMNLYDDVNEETFPLQYWPSVSKYTSYEGYYVTKGTGDPYDSSTAGIDALRLEDEEQFTVTPGTMSVPHSIWDLQYSDITSDVDDRQTGKSSFTLTPYDTNANKITSKASGLVYGDGFVARVCKVSSRTISSADPAGCDSGTDVSVSHSHNPDGTYTIEFTINEEGDYIAMVVYTNSAGNFVFGGAESANGVMITSFEVSAFKISPEDSYICTDSTNCVDGGDDLSTGTEVNPWVAQTGIVTYTVVTKGFKGGETTLSDLTNGGHNLKVEFLCKFGTDADYGSCGWPNGHERANEGSIVEEVDKANWDNLDGTYSISLRFRAPVWVELNVKIEDEYIAQFVDGNNRYIDVRHGSISKESVANGFPASLIAGETYDFMLDPLDSEGNQATNAAERPSESDVSGVEFKSIPFSSNFDGSIGITSDLEEPYDIKISFKAPEVAGSYTFNIYVNTNELAVSKTVVVKSSTYLNSSLTTVDYGTGRVGTQNIIVSIKDIYNNPTCVTRDNFNWEWGITGGQLSEMGTFTSCVSAGKHLVSIPSVNTVGTYTFVARISNLINFDTSSPFDRYAFSTNANVNVVSDVPSTKSTMTPPHRYIEVGEPAFFYIIAIDRLGNNIAESGDSAAFSVSVTGSISGTRAAEFSSSLSDRTGSVGSYFGSFTPLYEETYTLTVSVDGYPLDQGSSTHDASVFLANEADYFKVTGAPVSGVVGSSLTFIIHQWNLKYNLDMNTASTTFISKLSRPQSQLPLTLGTGAGDADMNRRLFVDKAYTTKSGTYTLSVSKADADTPSVYHAVKESPVSFTLAAAKANGTESTITKPATPEGGYAPGSTLSLPLSLKDSYGNSIITARFSDDVIVQIESKNTARIQTLTIKANSTGTGLVAEGVLKFASDEYSVLAYASGVELTMVNPSIIISTNNVVAPALVDGNASFAASAGLPAQGSSSSFIAGTEYSMYIFPADVYGNVAVSDVLMVVVLRANNVVLSQGVWNTNTGGYKVSYTFTTAGATPVTVSVTPAGASEATVRSFTANVNPGAVFGRTTELISITNATSVTRGTWVVRLHDIYGNALTSSPAGSVDIKAEMVLQSTTKSSTLFGSLPAADASADAISITLGSDSTQIGLLTLQYLGTITGTYTLKLFVDGVAATDVSNYKAYITSGPIVGASSTASGKGWNSAISGVTSSFVVVPRDKYSNRVYTSGASVSSSLIVSSGLGVTKNLVTETPPAVIFDAALGQYNVTYTPSVSGTSSLSFKINGVAIVDSPRVFTVMAGAVSASKSFLSGPGVRGTLVGSSSQVIVQAVDSFNNFKTSGGDTFRASLDQTGSSTTVTDNDDGTYTITYTAISPGAVLLRVEYGADFVQTGCDFVTVPSSGCLLDIKNAESVQTLDPLRTTYKAASLSSSNGDLTLGFASVASTGKPSGSFHVLTFDEDGVQMGRNDVTIEVSIGGNVLSESDIAITAIEGTTGEFLIDYYYSMAGTWPLSITVNGVEIGASLREIAFNEAGASTELVAEFGGYSNIVIRPDFTTASSVDVVIASGTQGTNPVVATAGFPVEFEISAKDSYGNVQYYSSDYPGDVFTVTATASQAESLNAEFTSLACFPSTSSFPDCRIPSNYGEAFPEGSVSARASLTFSNTAAYTISVSLQPRYAMGIVSADGSAPVYDAVKVKQFKVTVVPGVVNAANSLMNGDGLSGAIADERKSVLISAYDAGSNALYKLSEDEREDALASCRIDFVGTSEGNKGQTFSSSSENCFALDGCFGLTNDQCLFEVYYNITYLTGTFDMSVRLCASGSPDDNPDGCLVSGESVSITVTAGAPNGKTSGLLASPPSTVTAMESGTLTFVARDEFNNEITTGGDGNPLVVSAIQTKPTAGSLLTNIATVSDNEDGTYTILYTLPTGGNGFEYQFNITYDGVHITGSPYTMLVSSPNISPMHSFAYGEGLSDATITAKAGEVTSFTIQPVDASGNMITKIPDSNKFKVISRNLELSAGGGQEPSFSANADGSIKVSFTAVVTSPAQLTISAVRPVDGVSTETVIDSPANGIIYVNVEPGIAEAASSYTRNDRIVPLTQVAVAGSEHNYQIIVADKYSNQLKYNPYGTPTNLTFAAPNKYGPEGYKYISGPAPAKYGYAQEIGASEPGTWRVRWSAETKGTYALRAYISDGLVLDGPGGSQLPLNMEVIAADADYSKFTLTGAGITVTAQVNTRATLELEARDVYGNFKKDSGNLLNDIIDGISQTVYSDAALLTEEVSIQEHDVTFDSTTGKYKIEYTPSSTGYLETALNIRGVEVANSPFVQEVVAGSIDASYTTASGPGIVGGSLGVQTYIAIVPRDSSDFLVTAGESSSKFKVTVHTTADFTTVQSGPTWDESAQVYRFEYMIEGSSDATVTVDITYDDTPIAGSPFSNIPISSTVSTEVDVKRCVISGPGITYGVAGELTAVAITLYDTNGKLAVPSEAPDLELTIENGNNGNFVEYTDFKPFDSSVLSGLGLDPSAFGYVNEDAGGTYFVTFTKTSMAEAPFKLKVKVDGYATGSVEYNNPSEFTYELVSGMTSSSTSYVQLGNTDGNIVAGDSVPVYIYPRDAYYNGQDYKDSTNREETFSIVLTGPTAYSVTYTGAASDGTMKLVKDAENDVYYYYGFIKPVKAGVYKGTAQLVQNGVTSNVLTLGQTALSLDVSAGALDISNSVVSGQGVFTSKVLAKGAVKVQFRDSFSNILTDNVVEKVEFNLKRRDVNEMAFNNNIVLEYVTAQSAFVGEYISSISGTLDMEVSACYPTSVCENVPISEYTGTVISPGSFDSQMSEVVGADSTSEFKVAEDSLVYVFSRDSQGNVLSTGGEILSAKLVPTLTTGQTEFRISPSKIVDNGSGMYTITVQPKQSGNFKLLITRSNAVVGTTDVTGFLITVEPGVASTASTVSGTGLGLQSTGFIVVGNEAKLTLIARDAIGNAIVSNADEFTYEISVGGSVVEFGQFAYVEGSDGTYEAIYTVEKSGNLVANVKLRGQSLLSIPSGGKVLPSTVSLKDCLLYGDALTAGVEAGVPSTLSLIAKDQYGNIVTDLENSGLFELKIDTVNNPGFLPFAISDASIGLLTVDFILPTVDFTPGPVTVVYDNDLALNLYKNFDTKEQFTVQVRAGQPSASTTTLVGISPTIPFQVDVAATVELYVRDAYGNVIGESDELTTVLDSLALNVFTTRGQTYPVDITFTSSMAVNGDHINILNFLPPAAGALRLSLYIDGSEVIDPTTEKDYECTVLPGVIGAPYSTYSGAGIFSGAIAGSESTIYIQAADRTGGIITTDKSTEATAFTLEFEILSTSGISNATDKASAISGIGITGPTYTGAGTYMFKYIPYDLGYPYSMYAKIATGNDPIGTSDGLSGGETIQVYNATSTRESSAEKSAALLAIDSDGTLMLGSQIPMAGSIFFKTVAGEAIVFFIQERDVNGLDITSNSATAPSVQVSLNFVPTAPTVVNDGSGVWRVTIKPEKSGEIPIYIAFDGVEIANSQMVLTVIPAATSALTSTIEGSGLEPDETNLVRAGLTSTFSIIARDSFGNYAEYDDVAGNDEFHVEIASSVESETIVVEGTITKTDGNGYEYEVAFVPRYVGSNNVSVYLGPAGDKVLVTTASVEVTNGLVNVQATEVSITAEELSNTTVSAGESFEFNIYTKDIYGYDHATPMLLWDVELIPSDALKATGATSRAGTVTGYSGTKESGGYSVTFSLYKEGTWFLSLTERDESGGSMVSSMYVPITVVGGVANVYKTSLSGGIASGLVASSTDRTVYITTRDVYGNLAFSSGLHPFSADDDLNDFEITIDLDEIVPEGAEIQGYEYTNNGAEYVSPGVFRFTYSTILPGTYYIQVIQKKEAIGDGSNKVITVKPVPAPVVTEVRFSNSLSTIQVVFDVETDEAMQIGASDCSNVLATATISLLGTNPLCKWTNIPTDDGTGSKTHNYLQITLGANPTVKPQTSQNPASVIELKQQTIRTKDRNSYFAVASTGVLGPLVYPSVKASITGVASVGTCTPLNFDALRSTGGGGRALTYTWRIISTQDVSNVDICEVDTANNINTCTDSLFIPYTNLVPGATYTAELQVTNFLGTSSTATFDTSVAAVPLPKIATPEEVSIFASDRLTIISYVSSPDTSCMDYPENLNALEYYWEFTTGSLQGESSDWTNTRVTPELTLPPNSFEPGETYELLVTATIKGSGNTAQMITSTTKVNVGYREIIVENRLGGDRIVSPFYNNKLIASPFDPEDSRDESGVAYPWSYYWFCTKACEIPEGESTCEPVEIADGAECFIDANALFSTDIDTITIPGSELLQYLGTNNVYEIGCTISKGVRGQSSLTGRTKTSYVTWTSLTSVSVTIRDDEEDYFQGEWSPTRGGTLSCESSSAIAAVASGESVTYQWELVSGSVGFVGGTLESLVSTSYGVEPSEAVKQSSLTIAPNTLLAGSSYTFKCTVILEASGTTGEASKTIRVGTPPSGGFLEVRYKEMTSTILCPSAVNNCECGEDSYKSVPPAQIVFEGQEEVLVVDYGFEDGQTEFELVAKQWLDGTTDCSTSCLYQFAYAVRGQESDETAISGKETTNTKISGFSLPSASDGLNSADIILIVYVYDEQGMSTRYATDYYLRINPLAAAIVDEEDTTQQVSCNLVRKLTEDAEQTSTAAIFGSLTSSSSSSRRRMLAENWRSIAMSGTKAERRAKFDAESIKIIQRISNSEISGAIDSSRTTKGRKARAAGRNWYAASAEVAETLINTDFNAYVGAQDTSRALSFINVWGKTWGVPPATISDQPSPALACNSVETEFFNMKNRLVKEFRPLDLASSVDNDYLEKYICSMNTILWKPGEISNDVFDILFASGATSKIKAAVFQHRLFVDGSLNVDLQLTDAAKVCAAEFLSNMLVQAYVGCHNNPVIRDQDKMNNVITATTWLGQAIADSLVPGQDPESVEAFYFTVTGFAGQRRSATQIRRNERSTDLMLTVPQITSDVSASSGPLLSMNIDVDDDGPCFSELAGFTCGENVTSDDIIRVSSTVFTKTTYSLSAMDTINPFPAKVLIDGGEEQYGYTAIVVPQYVKSGTGNFAEQIKEFNSPDQDSVNLGADALTAMLASTPTAMEDYAIATDNFAYAARIPTNASYFDFTMHKTWDQIFDGQSKEQEDYQTEIRQWPLGDDGFGDFVTEWRDLPRKWSPNNFNVTDSASIRGFSTSLYSALTFGPYFVEKVYFPPPPTVYSPPPPAPPLSPPMPVYVEYVEGDLDRSVVIIPSIAVLTIFTWMLWMFFKRRRNLQMMHIDFIDEDYDGALDEFDSSSSDDDSDNEGSANTGSGGGIFGFGRQRPEVEERYNRSQRIRALEERLQQTQTQ
>A_OM-RGC.v1.000000313
TMSSLFFSKKKALYFYFALIALCSSIAFGVSGAPSQKAHRYSSDDLTREGFSDATRADNRESLSTDLPRVEDFGSGEESLSSETSDGDVHVVSSDDVKVVRRGAGSRTLNEFTEDGHFISPLSPEVIGWEEDAVDEALAFYSPQFYEAFYSFYDFYSFYDFYDFYDQKVDAEFKEFTGPDGGILQLCEIAVSPAIGSDKGGTKVSVMLSGHVARDHNSFYCKFGDQPVEAMSAQIMEESGVLVIVCEAPPMEDDEDVTLRISLDGSLYSVNGAQFHYHSKMSVADVKPSAPKVSAEGGTAIRFTLGDYMFGPGFDPSSVTVPSACYFGSMRVDGEFDAMKSQLTCLAPSLKQITKTSSSANVELRISLDGQIFSDETVMVRYGSGKSSLSTITAPKQFNNWFDIMQFDYLPFHPEYCVFFENGDFASLAGIAVTPGVIEPPFYSGTFEYFVLLTVDDLPDMRVALTPVATQPDATIRIGGLYGKQVRSGDTFRIGVRLGENKVLIVVTSPNGLSTRTYIVTVYVLMDEEEGASLGDIQLDRGELEPSFMPDVFKYSTFLDSTNHRIGITPHSLSGNDVKMCRITTGSSEEMKRMWARKRIRKNFYDNAFACETVNSGEKGYMRLEDGFNLIQIRAKDGRNTAVYELLAYKEPGHDDSFSCDGFAEAGLTDTITHSLNVDIDYSLFSDPTTQFYSNFLADLIDVLTCNAQLYLGDASVTSASFTINSVTAGRSGYTDISVTFSAPIGALTSSYRSQARENLQVFFSNCASVSVMNLQAYDWSTNSISISCEEGTGKVIPLDPYNAFALPDIQVKEGSLGYATADTRESTAGRCQGGPERFGVLLNRTSGTTGCGMWERPVGTILNKPVSSTGFAEFYMGGSDACSGDVGFDFATPIYKAIANPASSIQTLMKNPSLYKLGPGATVWYRLSDADGRSQVQLSGLTVSMTLNLNGATTKGECETPSAATGAGICRVDAISEWFSTTNEQVGQATISFQYDSVTYGASLTEQFTLKKHYEHDAVSEPTIILEAPKFPVFEGEESVVEVFVNTGDYGLYAGDFEILFSDAGNGEQWADSTFEYVGFTSSGIWEAKASESIPGYLISVVFLSPSTNVLEEETKGTKLKIGEVTFRQKITSYTSTYGTYACATGSSWSDCNQGLLSATVRQMANWGLRTYVPTGTASVVNSYSRSAPSGGLEPGLVSSLRQMKMYSAIGQSDLVNAYPITSEGTSTSIFTYVVSSSPSTSDVVTQPSSCSSSAASSNAFTITVSSTGCDIVVDETHTGHGNFSITTTSGSMSSTTSLNVYYPIDSEIVVTDAVLNPIKLPSKTNVIEIYNATSNTTSYETSITYPSCSGTKLWQYADIKAYVTFGGDNLESIYNNDVTCYTSFQVDDSVAEADLVSLSRTRITVNETYASTIQEVTETMEVYDEMTNTTSTKTISAYPTVGNVTISFASPAIPSILDATATVTVSAVDDYVNVTQLLGAVVTGTELLSTPAGIAIGADSEVVASVELKHNFKNELDQGQIWVWAHFTDGSTRYIRNDDGLEISVAVNSTGDLAVTKNVNGTSDFQLTVPLKATSVDSLVDGSLLNPTWTPKDCETPYNVPGIIPTLVDLAVPVSAEFTASTNRITRRGDGASEQPIAIPVTAELTYTINYDDGSSKNFILDDRANFTISTGEDLADVVDGVVVPKTDADGVGTITITASLPEYAPELGTASVSMTLVILKDVDIITNPYPTYSGSSSYETTTLHKVACTDYYQSIEATLTATLSDGSVYDISKYGSYDTSDASVGTVYGADRTAGGAGVGANFARGISSGTFAMASSFGSGEKAFAVSQTITVTDTRISVTSISHVTQWDSGNSFVGYYAASKEVRLKVVFSDGTMFEDILDSDVPVSTLVEITSSQDDAIKAVASFVELKANYYKAVTLTASSICSATLNTNNEHPTITGTDEVYANLLADKNDVDIGANNGIPLPPKSAGELFEVAVRINTDDEILVGAQLSVNFDDTYIKAVSAVVGSDWPSYFQETINYPSTSASILISNAESTVKGTAIEVAVITFEVVTDQAVVTELTVDVRSLIHKSEHDTTSEVPFASPRSKTQIALNSASRRRTLLSNVSRRKMLQTDGDCVSMNVSAVVKGKIGVDCYPRVFGDVNGDCLFNLDDAIIIEYHLLGQTVNGIDYKDLSIFSQWQLMQMDATLNYLDPDYDREAGGCKLWKGEHSTKICPTAVDGSYLKKATGVYKFLGMFSTFEIVTPKLSNEYSPLKVTARVYDPIFDPFNITGLNWGSHCPNGLPSNSRTVVRELDNSFLGDKTFYAYQPAYGDESHGDSYSKVFIEYGRTDGRVFNNSDMTFVYGERWGTLYNQTLDESTMKNNVIAKASQTNIGTYVVETIGNEENNYAFNFEWNEDDPTESVAGVAIIIQNYAADGSDLGTHYPFYGTSEYPYNVSGYEFDPIAPISIRPTGDVLVLADFEVALMTTAGSPGLPSGTTKQNEPKGYYSRDFFAFNNKAPGSTGSLKLTVGSDDACSTESVTSITGQVSGEYTTARARATEMSVILKNPTVEIGEPILRLRYQLRDANGRPQILTSGISVTFKLTSPDGSEEVLSACGLPSAISGGGDCATTISSEWFPASDSSLWTSTVTFGIEMVLKYSDEIVATFQSSGSLVKPPSTDDHQVTMVNNPHVYMQLRYSPVYAGRVETFDLYAATDSQALISYMVTLEWNTTYLSYNYFSVNSELFSASPIVQPVGVNSIRIVSVGLNASRSFADTSGSAVYLGTVGFIVAANAPIGKAEKPLWGTTNALVNEGTREYVVDEEMQFDHLYGTSTSGSLLVGEKTRTGVYAYMDQAEILNTAYLTGTTQEHFLTVMNVWNVGSDTQVTETVDCGSSASFAAQAIDSTGGCSILILPGSSDGYKNIQVSANVGDHSATVPMTVWFPLDVEIIVAQPVLHPVAGVCAVCSTLPQDTDCATPFYQTSSIRTLVTYGGQFLDSVSDVDVTCSVAYESSRSEVATIAGATLTGQNPGSSIITLSNSRSSAYAEVTVDSTEVSVANLEALLPNLAQWSAITAPEAQIDYSVNVKATLEQSLTAAGEGGPLYFMATFSDDSTQYLTKDVGINASISTADCYDNDGVVTSCANSMKIVTEQDVINAYVAPNAVSISTESVITAQWANICNKQVIYSGVGNVTISLSPVSAIFVNADTRYITDSSSNAKDPPSSIATSIQLSVAVRYEDGSVVDFTNDADRPPSFIVSMGDDIAQVSSTGEVTVLPDGPKQGMFQVRVTIPGYTEAEGVLGSATFFAIDIADGGFQTELAPWPTYSGATSIGDSVELKVIQCSGNYTAVSLSSKLVYTDESSIDVSSLVTASSSDSSIASVGLVDGKYVVYGNSPGTAIITTTYAGRTDTVSVTVSTDMLRVQSMDLITGLPADATFSGVEKTEIQLSAKITFEDGTIIPDITMRPELLDTLLLWSTSVPSAIEVTNTGQSILSDNHYESITLGISVQCPFNISSILPNTDSSEEVYANLKPEIGDFDIGYTSGVSIRPSVFGDEVDIPIWVNTGEASLKSFVLEIETTSTDFTVTGCSVSNEWSKEIFICNIDGASGKISLVGSAVQDELIGEQAEVATITLSTLSTATTSLIYGQVSSIVLSDGTTYSNEPSKAGTSYVKLNGARRRSLLSVGAPKDWVNSNVKVPAQHMVVVPATIKSPDEERASYEYLAAKKRSRSAKRVLLQDLTCSTNVQGDVNGDCKFDANDYLALMRWIAGTDEYTNLTSTLGDVDSFQRKQVDPTLDWMRGDEFDTSRCAVHGASGSPCPELRDAQFLLKVLEGDYRFLYATSVDDIIVLPESPYDSLTFQAKLYDYASNGVSGEYTRVRFEFTSSNETYFANAAMNFTEATSYISSANGELPVRYAVEAPMSSPGLFSVTASGPSGEFAKENITVALVVETCKSKCASSSVGSTSATIFPYTGVSLDPHMSALGYTYTPVLTFETPDPIAGANEDSYVSALQPQIVSDDYQISGDGFGIGSTTYASLGAFSREFGIFVPGSSTITKSVSAKLMADRCGNSTPTGFTEASATIAISRRPVSSVKLIILTSTVYPDTAKVQVRFQLMDSTTAGTVLQTGLSLRLSATLTEDASSVASIGCALPSLTTGVGSCELDIPSTWFQADKFVDTKVQLLFRYGIEDSSSSSILTVKLANSATYAALPSTGGVLLEMPKSPRFSENELTVPVTANTAGFPLGAWSGSLKYNTTVLRFSSFTTSTYYNSAALGLENNAESSTEDGIVAIVVTGASSSATLADLTGDEVVLGYITFTINNVPVGTYNDVASFKIDSLVTIGGYTFLESFDAYVTDARGGSVTNAQLIVLDTNEVVGSYSIVSKTEIVNTAVLDITREVQETQIVGYAVYRNPARYIKNGGDEVMQGVECSVTSSAVLFVETGNLDINGVPGTQNACVAKVGKSNEAGAAGASVKLTSGDGLQFVVSYIRVWFPKVVSLEAQDKVLAPVEDVYYEDCSPVYQYTNISALATYGGSGLTDQDDVDVTCMVALSLNNTEGDAFSFRSGTQTIVETNGIGKARITLVNSTLEVEPSVMISSISDAIGIESLRPVLVSQAEFTSDQFNSQNPSDLNADTYAEVSVKMVQKLNRKRAKGAIVIYARFKDNKVNELPQLPGLTVSTGVRYNGLNILSDPSNTAAPYYGEIGEMKGGIEGYDVIQARLRTTSCNGAIEGEDIIYGYGGVEAVIADLEFLSLTANADKLTFEGDDSTNSPMNVGSVAQLTLTGTYSDGTTQDLSPLAPSEFLIEYYDSNNKLTYAANHSYARVSNDGVLTIFGDTDDKKITVMGIWTETVQMASVTIDIVKHVSTETVMTPYPAFIGSTDVQKTTLNKIACSSSYQQGILKTFVTLSDESVFDVTSETTYNASTIFNLIDSATSSEVIISADGSTTGSAIVSSIFAGSTTNTTFTLSDTPVTLTSLLFDENIWNTSTSFVGREGATRSMDVHMYFNDSSQISNAISSEEVEAIFDWTEVVKFDSTLPSIIGINGKTATLKNQYWTRVLVSASAICGDGSVNYLVSATSSIAPNLLPDDSDVSLGLLTGIPFPPKSKDETFDIEVRINSGTQNLKSFQLVTQFDSNLIVATGCVVGDDWAQYDFACTRNNPSTEVLMIGAEEPSTVSGSSIHIATISFSVKTSFKILAHIETTVKVLTVGSDGTDVTKPEFVSDMTGSGDIALNGYSGKKRRRQLLEDGSVSEVLELEVAVLPSHLRSLLQDTVTEANCKGPDTCSGGVADGCKFGDVNGDCSFDVSDVLELKRAIMGKNYDATFDLQSYSVWQRQQMDPNLDFLRSGEIEYVSPDAADSLYLLHALSKKARFIDVTNNFLTYNPLNATDVLLDMEVKVYDERSEAATSDNTKVRFELGFEGGSDPSNRDAITSIGTRTSDYSSVGTIYEASDLWTAATDQRGVFRLVLKPPIFRDGSANWIGETGVGISIIIDTYNDFGKDDEYGQGGSGSTEEAQRIKVFYGSATPPLDTTFGGGFIPYVSFDLIGVDPVQAISLEDITIGDGEFNLVSSSDETASGFSTSVFSYNVYVNASTSSIQLLTFIDESLSCTSEQISSGETDNCFTTQAVTIDGSEASACSLLTCSYFSEISLGIGSKTVRVTVYSATSETFYMVNFIRPDVPTFSSVSLSKGQSQLNFSPKTFTYYLEYSYDNNGEGLSFTPKVNEATTGSAITFVSSGGYESTASFLSGSSQGIELSTTDTTVVMTLTSLDETVQSIYTFYVDVKESPFLSSLD
>A_OM-RGC.v1.000000705
FTGGHLRGNVPALVVSSKTPTTVTATGGYQANDGTGATTGAYPLGAGIVGTLATCCDASCSSSCPEDIGALYLDKQDAFTVQEGAQPDGSIKLSYECEARTQKLDVVNLVAGSDSAKLWGLRDDIYVGDWIRVGGATDAYVQIDAIFDRDELAYPYANVSLSAPWTGSTADATDAEVGTFYSDPTLASGVSQACSVDRVRETSVIPVDSSAATFSSSLRAVPTIESAANLLAVSDPGAVWMNKTHVGLEVEVTFLGQPGDLKPMRCDTAFMSSSSAGQPASALICNVTTLQDGSLADGDFALSTRFPNERVKKPKLYNTTAIRWNEEAARLEKILERVQADDGASKAFGLVDVARTPYVPSTETRWAGGYAWTVTFLSAVGNVPQMGVEANTTVTYGTSGLGLNPLAPPHPDVGKSAVVVEVEDENSGAADTFQGVSDSFTFAQDSTGEARDGGQVGGTYGLCLGDLCSAQNNLPVINTSHYTALTAAEFKELFEAELFAGRDVVDVARSGSPNRAAGYSYSITYRSAEVGGDVPLLTATSTLLQGPGAAATAVTDLEGAQLYGSFQLRFGGYTTGMLATDASAQDVENQLNMLSSISPSKVKVSRSGPMTTGPDLSGGTQVGGYVWSITFDSASWRDPTVVHADDGSMAGNWVGEATTWTDTWATGVSKEWGKNCGDMPPISCVDSGMYSSSGALPADACGVAEYVKGTEPLGGSFRVTLDTTGHDIINMRGSYTSDPIRHNAQAGVLESGGDGTSVEEILEKMPNVGDVLVTRSPVNEGANNGGHTWTVTFLRDAGASGEGRFGDCEQRDTVEDRCNSPGDVPKFGGFDASELAGDCSTGSGGAAYDCQKVTLLDVADKWTAPPGRDEVQSFAVRDPEYAGWGSNASSYHAAKAWTDRDDFARASYRIGFAGEFFEDCLPYDATDAQVRHALARIGKASARAFVRRALANVSVSRHFSETEAPNAWQYRVSFRGAGDVAPPESADGLQFNYTAKGSGANADRFRHYQKGGCNPFETDLQNVTARTEVDGRTNPNNCTFSGCVDGVVTRGNLTRFHVGGDDPKGSLSALGDDPLGASQLQWNAPGEGAGSVKQWLETTSLGRRVVNVSREVYGRHGVVEWRVTFVYNHEQVPPGSGDVVDLNVTQDPATNGVVYVPTVWETTKGSEGMSGAFEIDFEAPFGARSVAYNESAKRFERKLEEMLTVGGVAVERLPYPSAASGGWGDVAVAPEGERGGLEWRVKFTKNPGAYRGFTFPPGAGNLDSITVDGHGLQGNVPQVVNTVLRSGSTPFAGAFALGVRGAWSEPMEWQEAHDEMEYVLEQMDTVGELRVARSDVALQRVEGVWATVDRDGATASLRYDGTFGAGGTLETVLADALNPGEVFRLGGDRGGFAARGAAADGATRLGSLLAYKEDSPVVGTPQASLVRTAPTGAFVRVGGETHEVIRSGAEVQRLYVAADVTPDHVNASLDLFRLRMMYSGSAQTTDCLKFGASAADVAAALNGFDALSGGVEVSRSGRGAHGDAFLYSIYFGTGYSGVGVGDVPQLELISSTCNRLWPVGFKQGHKDWGNRQQPGSNFTGLDIGVQTVVQGGVTERQEIALALDGGALSGAYFRLRYGRFTTPCLDWGADGAAVEAALNALPSLTDHKLDVTVDLRPINRDADDPPNHYAGTLLFASNASRFWRRDEFDDHVDRRPRFDGKVFPGDRVRVNGTDGVFTVAEVLYQGLALRLTEDISAKVHFSVDDVELFKVEHAVSVRKSGLGVATLGRTEVQVVADDVYYADANTEGLFKLRVTHEGEFRETACIAYGASAAAVEAAFDALAFDFNNDGVANDAGHVAVAREGDGEGRYGHGYAYVFTFRGPDNTRAASGYGGATSSVLGANAPQIEVVAVGSEAGCQDAAGPEQLLAATATTVHNSTTVELSADVAKFLAPGDRVRIGGSVDAFRLYTVAATATHGTAAQLELERAVDCDATGGVIRPSDGCGAGKKLWKSLAGAPAFAVKTVTRGRDVYAYEVAFVGPHLANADQLEIVDEASGQCAASWAHVGGRARDARVTTTREGGSRSVQLLTLAAEAETDKPATGRYFSLFLNHLTHVTANTVGAQQNYYGGSCFEWGVPAEVLEERIQDALNMTYRNLTVAHPQITVARSGFGDGSTAWGYTYELDYVGDLMSGDLPAVFAVHNGMTLQEKTVYYNARGNAAGLDDAEFEVYDSSRVPAVATYLLEITAPAVYDVNGTLLKNDTYVFSRMVEGEGRKTYAAQLARTAWVPIERSERPLQPGVFDEDGVYFRFRSGVGHAVGDTWVVQLYACGDTLKPGASVVGSMKARGGADPLELTLGSKVLLEGEGHADGFLVPQYFAVREPEVAVQTITVKDADGGGWAKGGTPAYRVSIGAAGLGARAQRELPYGNTSACLAWNARDADVELELNYLIEHHLGVAGATTVTRSTDAIEAPNGFVYSIYFDGLVGVMDAPRVEVNMSDCASPWSRNFAMDRAGDGAETVSTAVVRAGAGHRTDAFLPAQLPLGRPDDAFRPGAFRGANGTELGVYKVSGFYVSVAFDEALGDQPPMSVDATQLADGVRATVVDDVVQGSAATGITLGGLKTGVPYSVRVAARNALGYGNFSAPAAVGAPAAPPPKLVGLALATAEHTDEVQALTLAATHVDEVQVFTATADEIFETQEVTIEAAYGQVVAGNFSVYFPDADVVAFEALATVTRGAWALNLTLPRANNDKGPMIYDNFTTACIPWNAPAEDVAAAIVATGFAASADDVAVARSGTGAASSNYGYSWTISYDGFQGKIPPPRAHLCAAEVYGYAGKAAGANVTVAPAPDRYGVRGLGTHTAKATIVVGATAKIVEGAFRVTVDRGGPNTGGRFARNSTCLAWDASAEDVQEALISMRMFDSVRVVRRGDASAASHYGYAFDVYFDGYGLRAEPPDRYGLNASYVEVGAVTGDTACTDLFATEVYGVLTPFGWRDGVDAFLNVTNPDRGGFDLRAADDSPVTVRQLKREFEKLPVIGDVQVAVEITDTGKGLTWTLTYRDPPGDLPTLACRGDAAFVASAASCAVSTVIDGNSIAGTMTVAASQPIASDASAAQFAAALSLTDAGSVAVTRSGPDAQDGYAWTVTFLDRAGDVPPLEVVSSLTGSGAAVAVTTVRDGNVLGGEYSLETVDGYSTTTLPHDAAAADVAAALEAIGAVGSVEVSDRDDASSEGGKSFLITFTTARGDVPELRPVGARLTGAGAAVHVAEVLKGSEARGDAISISYDVPRECSESQVTRGACGASVDKVELQTSSTASFEADVTEYDMPADYTRQMVRIASGAFEARGFETPAVAGHFRLGYGGATTPLLGADATARAVRHALEALPGVGALAVERTYAARVDALATCRGETGHPVLTCPGLTAEDAPQASDLITVGGAWYSVADSYDAAGAPTALHLAEAHSSAVDTSYQGASGDELAVRGWAGGYEYEVRFLGNGAPRPISSPEHALVPVDASVGVRPAGCAACLYATGFPSFGTVYVRGRAVNALGPGPWSDVAEATPQRVPDAVGSFSLEVLSGSEIRVFWSPPPTASGTIVGYTLHWDTADTFDAAEGDAAHCDTAEFGSCLIQGAPIAGTPPYDSVVARLVVNTTYYFRIAARNELYDPLAEVDTVRWSETISGVTADQVPLAPTGARLALAGRDKLQLRFALPVSDGGSNLTHFLVEYDTSLSFGTNLRRVNVTAAAAAENVLHEGGPAVTYLTGLESGVVYYARVAAVNEVGPSPWGVAADPTAPAAAPDACDALAVSTALTRSGAPITELDVSWLAPGNATNSSLAGDNGSPITGYLVEWFTAETVCEEQQIRATWAAGTTPDSESGFVVQFSNGRSATTHGVTTAKLNYNAAASRLRSALVNLGHATDAPFDHEYVAGDVRVTRASTNNYHGYAWTVTFADCAPGGLNEGDLVPINVPEASVGDDLEVEVSEVRPGARSGGRAEVQVLRIYGDVDASTNETQPVRGFFRLGFDGSAYSPYVSARATAAELAEALELLPTVKQVAVSERPYAPSAGERGVEYSITFATHVGDQPTLFKDAQYLYHPALGGAADSSITGAENAVDDVTGLKADDSVVGEAPARYGSALVDADALAYTITDLEPGVAYSVRVAAVNAFGAGPARTAAPTEVPQQIADPPTDVSVGVNPGDADSLTISFGEPESDGGATVTHYRVELDPTDTFDDPIREDFYCPTANKPTVWKVASEGVGATSPIVGGTFQLQVSKAAVAYTTDPIPYDAVALSSDEIYASERLCTAGSLECRTFSVANNSARVTASGSLAGILFDGDLVTFAEQKWGGQVYRAKFPTQWMQGGAIDAESAWFNLTDRDTGKDVPFIGTTKGNAALTRVHGGRGTETTSEIFCETDGGYCAPGGRLGASGSVEAKLEALDELLDLGVDVARYGPDDAGGYEWYVTFLDAAPESAANDFVVSINDNSLRDANGTVGSSGGRYAPRLTATLVQSGDTYASCTGTTLVVPSDGSGLVNGQQYYARVTAVNSVGYSLPQAAGAPSKPMTTPGPPTSVVLSTVSASQLRTQFSSPTWDGGDEITSYKVEYATSASFLGEVKSVAVTYLDGGSPFYKTVSGLDKGQRYYVRVSACNGQGCGTPQGSAPSSAAPYEESGAPSNVVLGVTSDSMLTLGYGYPEDDGGDSITAYRVEWDTSSSFNSLSASPHKGTVDVDATVALSYTIDELSPSTTYYVKVS
>A_OM-RGC.v1.000000737
MLGNKNTNKKTVLGGAGIALLLCALMVGMTMTNFAPSTAPQVEETELAIASEDSEGIFALPEVYEPAQYEYDETSELEGMRTMNQKAFRTDDGKTTLITASEPLHYVNDIGAWEEIDLNIKATVDGWEVTDSLYKVSFAAEVQDGVSVKVHPNVDPIVTGLNPTVVTIDESGTMAMPHMVNPSLDGVSVGGNVLRYPVAEGFDLDYTVGETELKQNLVIRERPVIDENAAFFGVTEQMRLPVGYGLYLGDDVLREDITQTQDELTIRNIETGELLATIPVPVVIEPGAEEPYHATYFVQVFGDTVVLTTAVSTDWLMDEERQFPLAIDPSIKVYRGGGGYCYVYYGYCYNSNYGDLRRTSTRLYYLPWNKFTFTSSNSLPTGATVDKVEWKKYISYGYSYSSNAVTSVVMETCGTAARYSWSIASASCSSSALTSLAAGYGTTTARKMISSIWNSASAGSYSLGTGWKTTTLCSSSGTACSSTSGSHNYITSALSNGGTIGMGARYSTATSMYQYSYSSGSYNSYITVTYSGGSDTTPPIDGFVPYTGITSYKEGERTFFTNLKDNGGIDTTSTGAPHMYYSINNGSYTSVKASTVGTCGSGSTDCNFRATTADISTGEYVKYFWAYQDAASTPNMATSPSGGSGSPSSATAPTSPYWFFVDDVANAGNDKKLTLSMTDVRAYTTTSTAKHFDRQMTYYEDSDEYVFEFDTSNCGTGSNSCFYTSSYYFYSQWKMKWTTTPSSGYNGYGGTLSGTQEFHQTDGGYLTLSADDGPGMNLIFLYDSTLNDWAMVGLGTETGIEQPLSSGVTANQRSSYGYSKSFLVDIPGDITGTFGKFDWNATYSSSKANWMCANTNGFVYFFRSTSSNPTCNGGYWYIYSTSYRWSGISLGGGYYAPQAGTGSVIYKVSNVAPEPDTTAPLVDHSAMRDSHSRDRTFTFGISDGGDPPSGINTSTDAGVGPTMYYRITDADGTVNAWTSAVLSPSGTRAACVMASCDWSTSLEDLERGSQVEYYITVKDISTAATGTNTNTTTTNSFEVGDPNKIFVVEFHDMGYTSTYTCTYQVLMYDVTNEIEFQYDSGCQATYDYATVGYQDQTRTKGATLRTDQGYINGQNPHSVNYRISTDSSGHAWETFDIGLSELPTYDTAIAGASNGRPYGYYCVSSYYWNSYKSGCNANIDMPDDFVFDYFGTEYNGSDSKNRVHIGRMGNMYLKADGSTALERSITSWYSNMPNLPYSSSSYSKPGNIAPWWGYYSSYYCYDNTNLDCSVRTRTIPFEGKGTDVSADITQPTTWAAIDSPIRINPSSASGYLSIGDDLTIEPGVVIQVAPGKGLSFDGSCSSFSAMGNSTDHVLFEGQQGATWKGLAFTAACSTGTDDRHEMSYVDFANTTDAAIAAGSRHGSSPSSNANVGNFTMDHVTFSNVGTAFKHGSGQGTVMTMSDFEVNDASGACFDLAENSEVTLRDGEMTDCNSGGNSWGGAVINYPGSTSGSLIMENIDIEDSLVNLVDVDFTNVWISNLTATSTSGQSGTVLGAAGSGTGSTLYVYNMDASGYSDASIESLDSIEMEMVDWGSANVAIAPGGTSSTAAGPSGQSASISDLTAGDLTMTRFAPTLDDLTVGALSIMGNSPSSDGIKGANWDTDGISVSGCGYTVVADTVSTDWIAGSCSNSASPNNIILSDVDATYTGTMNAIYARNSKITIGEGDITMPSSYDKMSKASTNGRIVLIDVAQIDSSGTSTDCSSASDCDVSSSSSGAIYFGGLATVRVFKLLPSGVKDYKADHTVQATTVDAGSVLFTVGTHKTAGVNGETSVWVLTENDAGDSYTDHNLVAFGPSGQNETMTTDSWYPGSFGVGDTIELRLEPAPVTLNGTNMDCAYLMTNTEAMLGYDGSVSSGGTNTFTWEGKVTMTGDLNIDDCNIVMRNVFKVSSDATNSPKLTISNGGSLMLEQISTSTGTLAASSSTYPLDLDIDGGSLMLDGGIIRDVAGGINLDSGTMTVANSAMIYGNTGAAANEATLYVNGGTLDWDDSTIQNSGQTGIGIMFETTGAAVDNIVVKNAAVGMYSYNAAPTINGFTLTDNDVGVDVYGGMSLPTVYRSTLLSGQSGWQTYAIDLSTFLSEGDYVQLGYNSVYGGGNAHPTYNWATSKYYMITDRLNVELTDNAGNSWNVTSSTTDGYYDGALGGASGVPSWHCNSYGYSYNPNYWNYNYNKPTGFDWTSYEESSNDAYPIHYWGYYSPSWQWGSYAPPEGLSGYYNICLDYAYSYRTSPGDASRLTMPIVDLSGLNNVTGMKMYIDVFHNRADNYQDRLEFVARVGDDPSDLGEFIRESGVPSFDSGTITGADNGVEIGGNYAAATFNDVTVNSPNDAGLAVVGSTSTSVTGLTVAGGTYGILASAGASGMADFENVDISGTSSAGVYYVKDLRGELSGTIASSAGAGIKFASATSQDITWNGLTLATNAVGVETAGTGTLTFIDSTFGNNKDAVISGSSTMEFIEGTVDATTVQVTGAGVFQRMRQLDVTVTADSNPVVGANVILKNGDGEATGSAVTDSNGDAEGMTFITQTVDLTGFNQLSTSGYEAVTVAKVGSYFYNSATNNAGDFRYAMDSLTLADQSGNTYAMALTNSVDVRICYSYSSSSFTYIQNCPGLSTSNPNGRTYSSGLVEYGYYGAVPQNLDNKVIMLDAGYVYIDGNTDNSWNSSTILATGSYNSQDAAQVWSTSPYGARMWSHNSEWVALGLDNGDAQGVKIGYNGWNDVVPDIQNSTISGLATIVTTFGYKSYWGNYVWEADFFNIQNNTFTHFRQTGQQTSIAYQDMCLNAGGANTTILNNVMKNCGVGVFLTRTGFSYYHNQSYWGADDAVIAGNEFIGTESLDIWFSLNSYSDGVEIRDNTFSGSSSPMYGVYTQDRTTTDLTIEGNTFSNSEEAIYMRGALDWNIKDNIINGGGDSSKAGIYVKDGYGVIDGNTLVDADGGILIDGVQYGYNANVTNNDISQTPGRTAPAAIGIWAEDCGSSVVNTGGNSISIMENALVTDGCDLVDSGSTLEAIGGSGGTVHTVQVNANAFSPGTVNIKEGDTVRWRANQYYNNSGQGEAHSVVANDSSWGSGGTMNLGSTYVKTFATAGTYDYHCGVHSWMYGSVVVTTGSSGGFSSVGVNVVGTNDDITLDGTSVSGFSTAIEQFGGTMTLSGDSLLSGGDYGAYAEDTDVVVNGAKLTAGSTGSAMYVTGTSTFDATDMDTSGQYGLNTDAVDFRWNGGDSDATTALMADGGAEGSVENVTWADSTTQINAGSYVTVTSVGNTVDASKLVVDSTAVIHEGNLLNLDITHKGGSASDVGLLIKSTDGAQAAYVSPAYRAPYMTADGDTDEWFGNTKNPSDDAMPGVMSSDGMGEDFLATWDANNLYLALTGVDMGSADLQIYIDSSTGGDTTGQSWYVSHALPFAADYVFWAEDGGNGNSGLKVNGFTGWSDVTSSCGALSSYIGHSGDTDTEISIPWDCIGQPTSTVRVIAIIQDESTGAVSSVHPDQTVATGAVGQTFNEELTLLMGHSDLADGGDLTNHLLIYRSYVGSNTPTDAKTYDISAKVDAPCAEDWGTLNDVDMSTNVNEVIDILRACPVIENLVDITVNEDSGAYTLTLTDKADDVQDDEATLTWTVADDADPSKSPSMLLDSGLSGQTMTMTPDNDQFGSYVFHFGVEDSHGLTDSATITFTVINVNDAPIICNSERSDCMPVFADDGAGNLNVLDEGFGSVSKVLGSAANATGSYVIDMASNDMANEQPQQYTWGASIKSEEVTVEPYWVQKKFSSVAALFAEAGAAVTANGGFQDIAMTGDPLAWADANANGSYTLPTLNDVPLLTYLLAQNGCGSVWYQEYMDSSGNKVTAVRSDDGCDSTIDANAVVYNSVNYTDFWSVAYGVDVTTFDTTWDEVFPNGYTTTGGYDPCPAYSVSVVNNELTITENAINELGGECTIVLTLNDDGGYCQNAYLGRTTDVKASCVSYTWLINYDVVHPVYGPMTVTGCYNLYLGLASFVPEYLAPGVPSGMTEDICLAYGWVGENTDATPFEVNFSVTPVNDAPEVLDWDRQAGVVISDGNGEVPNFPWKVTLTEDDESVDNLTYDLSAMKHDNDHEDADLTWTIVKSDTCDYENYFSATISGDDISFDLIKDATTNAPEWEVDYLNNGGIHQKNPLSGEFCPITLYLHDTATAPSYIPNYGMSTANYQQGEDSVTLYVRVDNVAENVPDYFLETVSGFDYNEVSNIMPKTMVPTTVTIGHGGDEGPYNYDHMLEVTFYSDGYNDDDPTAEGYVNLGTQYITPPAYGDTVDVKDYVYITSTSTKIWVEVDVLTCVDENCDMTASPEDRYFGYAFPFAHACVDSNGEQGEAWSCPGEVGSSSVDEDGNPSPVTLENKRRPMLEDQDWCNNLMTTMGEGSDCAQPRTFGKTTLGSNQSIPTVVRLIGTADVPSFAPSMIAISAAGLFVSALVLQSRRDEEEESLEEMILEDDEQAVSPVIATILMVAITVVLSGVIYVWASSLADTSAKGVPRMSFDVDSSQAAGGDDSFHRITVTGSQVELATQAIEVTYEYTAEGGETVREQYNLADPTVYGFYPGNSDSMVTFTDSVGSEGGATKSSFDTGDTIYIKTVDEDGNLLTNVYVSVSYVPNSGAGAVLRTWTSL
>A_OM-RGC.v1.000000816
MMTNGNKKVLGGSWLLLTLLMIGMSWAQAVPPAGDAVSDNIVDEAEASEEVDLFALDVEEYATVDDIGYGYPAEDELVGSRTANSKTYVTEEGKVAIVTTDPIHYLDDEGAWRAVDLNIESEGNGWSVTENTFHTYFEDNVDNGVVIEVDQNIDAIRMGMNPVVVQMDKDMAQPMMYHLDETEEPVQTSGNVLRYPLGQGIALDYTVTATQVKQNLVLRDQPFFGQEFDGWFGLQEEMLLPHGYAVFNGASPLQEGEVLKTNESFEIRNIETGELYVSVPAPLVYDSSPEALPAIGQYFIVQVGSHVHLTTAIDSEWLMDENRSYPVMIDPTIDVTAATTYYTYKYSINYGWRQFNYERAYSTSAITYTCKGQGSSANTCTSSSRYSGYVRTAVHRFNLANTMPSGATVTGVDFENHVGRYRTGSRSFEVAVMKSGSSQSSTMIDPASYTYSSGLYIHRYAVNSAASSSVTTLSDPGYYYGYNAGSFRSITMNSNGEADVQDAVDGNGAGTSGHILGLSVRNSGNAPMWYWCTQNTYTFYGCQSSASYKPHLEISYTGGSDTTAPVAEHTAFNGKTTYLDGARTLYMSATDASGVNTTAAGKPHLYYRVDGGSWTGVGATTIGTCVAGGAACNFKATIPAQAAPATGTKEVEYYWAYRDAPAPPNGGVSGTTGTTPAGGTGIPSNMQTHPSSPYSYEIEHVDNAADGDNKWQLRASGWNSYSYYSAQRYYDWQMTYYEPSREYHMEYDTSNCGTGSLSCFNSGAVLDLRYYPGTTRVCTSTNCQTNMDKVTVPGLSMNARNGPGSDVIWYHDGTSWGVMGYEVSSGNGIEQPQTAGTSYTSLNYGSTDDGYVKVPIPGDITGYFGAFSWNSTYNLNSANRNMFCVNTNNNPIMFVRSTYSGSSYSNPCYSTYYYYRYNYAWNGWSNPGYDGKVNNGWEVNSKVSSIKPAPDTFPPEFAHPGLMDTYVEDDRTLSMKISDAGDPPVGLNTNATDQGDGLVAPSMKYRVYDAEAGSWSSWTERSMSPDAAPSACENVACTWTTTIPGTDRGNTVEYTLHAVDNNGNWNNTTAVSYDIGEPTKVFVIEWHDMTAGFNSGYNVNYQVRLYDVTNEIEFEYDTSSNAYYDYQYIGFQNPAANAGELLRGRGAGFIGGQNPFSNNYRIATDGSAYGYETYNAGMTELFNFNEEFTGSNNGYPYTYYCTRYFTSYRGDCSTVIDLPNDFEFEYFGSTFNGTQGHKIHAIRHGAMQFSTSSSTNSAQMMSSSWGTTMPGLPSSSSYAANVDLAPWWGYYAAYYCYYNSGSECSIRSKMIPFDGSGMDVTADITTPTTWDIEQSPIRVNPSNGDYLQVSADLTIMPGVEVQIAEGKGMAFTGACNSLSVNGNSSNPVKITNLGTNNAKGLAFTNGGCSTAGTDDRHTFTNTDFENMDIAISAGSRHGNAPHYNGNVGNFTFSDVTFTNVSTAIKHGSGQGTGFDLSGVSITNSADSCIELPDDSSLTWVGGSATDCNTHAYAGQGAVMTGDGSTVWIENVTMTDAAVNGIVGEADSLSLSNVTIDASSGFSSQQTGTGVAQTSTATSGTEGYFYNVDISNYNTAMTTHATDSLHMEDVSSSGDSNGYSITPAGASSPAIGDTGWTMDTVSADGGLTMARTQPGTMDNIDLGGALQMSGTAPTTDMVSGNTLSVAGLTVNGCGWNVNFADIDMGDGSSDAWVSANCASSASSNVITISDGTIAGDSTNNNFVYARNSVLTVAMMTVTGQTNWGNYLASAGTNGDIRLIDINFRGNDCLDSTNSADTAVCWVEAASSSSKIYFGGVGTVSVYRSGNSGNAFQANHNVAASVHDSSGTELFTVGTSKTDASGAASVWLITDLYERDNSGTTSSSASYTDHTLRAAGGAGQNVTTPLDPWYTSGHNADYPSSDLPLEVGEHVYLKLEAFPMDFGGATKDCSFFANNDSASMVDGYHTYTRQIITLSADMVLDGCSVHLQGTSLRVNRTAASNPTITLLNGAELLVSEHDGDFGAIRAQSSAYPWTMDLADGGQFTIDAGSIRDMSGGLTVSDGGTLEMRNGSTAFGSPNAAANTATIDVDGGTYIVNNAVVQNANSGIGVRLHDTAASSVSNILVKNSAVGISVVDAAPTIDGFTLTDNTVGMEVDGGMSLPTIYRSEILSGEGRGWQTHAIDITSFAKNNQYVQIGANFVYAGGNADPRYGSYYGKYFMVTDRYRIAVDDGNGLQNVTDSSKTGYYPWGNNDPAVTAGTHSYSGGEGGAPVWDCNLYGYRYNIGGSYQYAYYYYFIAYGGGAYTSAGSYNMEPNEFGFRMQSVDGLTQSTNYYPYHFWASYWPSFYYSGTYTPPEGFNGMWGSYNVCKSYAYSPATPNPAGWRIAYPIVDTSSSNIDQVVVYIDMLHYGADYYQDRIDFSVRAANSVTDLMNKDYSRDFGTADISDGTINGADTGIDIGGDRAAGALSDITINAPTSEGILVSGTTGATMDSITVNDGRYGVRMGSNAGGKLGLTNVDLDNQSMDGIVLSKTMSLDLSGTIANAGYCGVKVLSSSTDDWSFEGLNLNNNGVGVTHDGSGTVFMEDTTMTGNTQDVTMSGTATMEYLEGDIDETKVSISGAAVFTRQRSLDISVSADSTAVDGARVKVLDANSAVVDSGTTDSSGGVDDLKFVAWTKDASGTTTANLAGYQLVTLAQIEYTNGVSMDIRYAMDTITLADQSGNTASSTLTASITDRVCYSYTSWDVMGRCTGLNYRSQRTVDGVVEHGYYIDNSDMSNKVIQMDSPYNYADIGTGKMSFNNSIIFTTGTVNDETRIQVTYPYQGKIWMHNTTIISMGDDEQSSFRVGYSGTYSYGQYDIDDSKLLGLKNIGTGSGYYLQNGDLSVTNSLLMHYRVPESTSSAVFYDDMCIQSAGFDNVRVTGNTMIDCGVGFFVPSNFYATSTYYGGNGTHDLQVNNNTFEDCTVLCMWYYLNANVHDAKFNGNVFTGAVPEYNVYSQDATSFSVEIDDNTLVAENPIYLRGAREWSISNNDITGIGSAANACIFVLNGHGDITDNSCTDADGGIAVSGIRSGNDVHIDGNTIGFTTGRLPTSAVGIYVENCGLDEIFMSNNVVSTVMNAVNTDGCKVTDNNSVYSGLGGGAGRIFNVDIQQSTYSPAHLTGVCVGDSVRWISRAYGTANLPHTTTSDSGQAESWDSGQMNLGSSFIHQFNNVGNFTYYSATYTSVTGSVNVANCTGNNLQTTGIDIMGGGDDITLNGVVVSGYGLGLAMDGGELHMAASTTILGDDTAVEVTNVDLSTNGAVLAANGTYGVALDVVSDNGNDVLELTGLSVNAAIGVLADGHSDFRWNGGVAQGSTVLKTVNGASGSIENMSGIFAHPTFGDVPAPWEQTASCYSVDPTYIATNGGCGGVSTQIDAGAFSTVTSIGNGVLNNGALITGVTLPSRLTVDSDAIVHEGNLLDLTITHMGANPSSDVGLYIRSLAQATNLDTGETVNVPGGQSAYVSPSWRSSAGRTITVDGVLWDWLGTNFANEADDMMPGAVAVNATTQAHLRVTWDSNYMFAALVGPTFVSTDGLFYLDTTAGGSSTGDMWHSQHTLPIQADYMLWMEDLNNWGLRKVMPTGNWVDVTSSCPQIDSSIFVGNPFTTTPVSEFRIPWSCLGNPTEEVRWIAMVQWDSPFGQDGQVAGVFPEQPFNGTTTSGQTFGQFGTFNLVGGDLPASGDAPVTLDDHLLLFRTYTGSSTTPGAPHVYQILVKVRNAEGDYWDWDDSNAPVIMTQNQDISIDILRAKPVIENLVDVEYDEDSGQHTITLTDKGVDLQDTSESLVWSVTDAPTNTHSYPTPYDYTLTGQSLEIDTLENQFGGHRLQLTVTDSHGLSATQTMEVGIWNVNDAPVICNTNRFDCMPVFYDDGDGNLNVHDENFNGLITKDLGDTSNASRSYIVDMANEQTQSDWNNEAVPQVYTWTEDEGTCVPFATEIGSNVLTIAENTSNEAGGDCDIVLDLSDGASENDAASPVTVNFIVNPVNDQPIIKDFNAAENVYVETANGSLQLDWFWDVVEDDENADNLTWDLSRLMSDNDHTLDELTWSVEETSLCAYENYFSITIDNDADTFAIDLIDDAATDAPTSEIDFLQDADNNGEADGGVHQMQPASGVYCTVYLWMNDTAEAPSYIDYAQSPSGVYEQRSDRVTVYIRVMNTPEARPDYHFDEEAGFNWLNIEAVLPGTRVPVDIDITNSGDDPALYNYGHDVQVRFYADDNPTLIQDQVTLSWDAGEVPDVGETKTIRGYVTLNNPTEYVRAFLEVRTINPHTDDYIDNSIRRPALEELNWDNNNITTDDTADGLPEMVRLRPATSVASFAPGLIAVSLVGAFVGALLMRSRSEEDEEELMESLSGDEQAVSPVIATILLVAITVVLSGVIYVWANSLATDSTGKATPRLTFDASAESFSGDSDLWYWAINVRSHDNELAAQAVFVVVEWIDSAGDAQSYRTSLANPDGVYGFVPSNSDKLVTYKDSINCAVDCSAGFGASDRIQVRMVDQTTGEELPNNTLITLQYAPSGGTAVILMTYTASQTSISPQY
>A_OM-RGC.v1.000000870
MLGNKNTKRTSVFSGIGIALLLCALMALMPMAGFVDNNAGDVDFVDTKTTAENDFFALPEAVKTTDYEHEPSDELIGMRDQTTKTYITEDGKFAQLNHATPVHFMDDSGAWEDIDLNVVATSNGWEVTDNTYSTHFAPEMAYGVAVQPNQFVDPIITGIAPMIVTLDETGTAPQPYHVAPSEEGVTVGGNVLRYPIAEGFDLDYTVESTQLKQNLVIRERPVLEPNAAWFGLSETIQIPSGFALYLGDEMLGEDMTQTQESLEIRHMETGELLAEIPVPTVIEEGSDEPYTATYFIQVFGPQVVITTAVEADWLMSDDRVFPLAIDPTIKVYSNAGGYCYRYYRNCYSSSYRYTYKYYSQMRYMPWHRYTFTSSNALPSGATVDAISWKSYLNYRSGSTSTSVTATVLENCGSPTLSSYSHTMPTGTCSGALTASQILTGSSYNSAASRRMITSLWNSPSFDTYSIGSNGWKTADICTSATTCASGTAAGYITSAQTNAGTVGIGQRVSASTYLYSYTLNSGSSNSYIQITYSGGSDTDAPLSNFVPYSDVTSYVEGARTFFTTFTDMSGIDTTTANAPTLNYALNNGSYTSVAATSIGTCSATSSECQFKATTATISAGDYVEYYWKFQDLNTAGGANVGYDPALTGSQTTPTPYYFAVEDVADAGDDKKLTVKTTDVHAAAYYSPGANQYFDRQMTHFDGSNEYYFEFDTSSCGTGSNSCFYSSSYYFYSNWIVQHTTTASSGYNGMGGTRSNIDQLHSDDGGYLTISAANGPGMNLMYLYDSSSNAFAMVGIGTSTSISDSLSGGTSADSSRSYGYTNAYKITLGSDYGGMFGKFGFGNETAGAGTNANRLCVTSNGFTYFWRSPYSSYNDCSPAYYYAGAYSGVTNYKWSGFALGMGYYGRIASTGDVTYKIGNVAPTPDTFKPEFTHSALADSHSKDRTISATLADAGDPPAGLNVSTSAGVGPTMYYRVTPDGGSAGSWTSVVMAQESGSTRAECQLSNCDWSADIEDLERGDFVEYYMKAQDVSAVAGGINTQTTSTESFSVGDPNKMFIVEWRDMGYSTTDTCTYQAVFYDVTNEIEYKYDDACTNSYDAGTVGFMDQTRTMGQTIRHRTSTQYITGTNPHPANYRISTSSTGSSYESFDRGLSGLVNADASGIMGSSAGTPSGYYCASNYYWNTWANKCADNIAMPDGFNFTYFGTDYNYTDTNDRINLGRHGNMHFVSSGSTALVRSMTTWYGNMPELPYSSSTYARAGTIAPYWSYYGTYYCYQNSNLDCGVYYRTMPFEGKGTDVSSDITQDTTWDLEDSPIRVNPSNDYLTISADLTIQPGVVIQVAAGKGISFDGTCDQMTLNGNSTDPILFEGADGAEWTGMAFTAACAAGTDDRHVFSYVDFKNTTDAAISAGSRHGSSPSTNSNVGNFTMDHVTFTNVGSAFSHGSGQGTVVSMSDFNVDGASSSCFDFAEDTMATLTEGVMKDCNTDGNAGAGAIVNVAGSTGGSLFLENTTVTNAYVNLIDVDFATVTVSNVTATVTTVLPGSSTTTQTGSAFASAAGSGSEVTLFNFDADDYATVSIEAMDGISMKTVDFGPASLTMTPGGTSSTGNGPSGDSAVFDDVTVGNTAMTRIQPGTFDSVTMGTFTMTGNAITSNLVSMNNMEATSVSLNDCGWNIHMNSVTATGFSILGCSAAPSKLTIENADITHSNTVNPMLYARYATVTVGQSDVTTSGTGLADFAYADTNADVRLIHVLVDGATSAYDGSDGKVSTSSSSEIWYGGLASAYTYRNALINGVAAIVYKSGHYVSATLVDSSGSEIFEVGSHITDATGMATVWVITGDESGNSYDDHNLRAFGAAGQNETLHTDSWYPTDGTYTVGDTIDLLLEPAPVEFDAAGMDCAWIAANTTLATTYNAGLNAYVFDSTPMTLAADLELDGCNIILLGSVLKVRSTATSTPWLNISDGGSLTVTISPDTGAVGEVKAISSTYGLHMDIQDGTLELDGGTLRDVAQDSATGAALMVSDGATFIMKNSATVFGATTANSEMATVKVMGGTVNIADSSIINSKQAGSGTGTALWVEASGGTIENVIVKNAAVGIQSYNGAPQVDGFTSTDNTVGVDVYGGMSLPTVYRSTLLSGENTGWKTYKIDLSTYLSEDYLQVGWNSIYGGGNAHPTYNYATSKYYMITDRYNIELEDDNGNAWNITDSSDLGYYPYSAADPASGVGSTAAYAAGATGGVPSWSCDYYGYSYGPNYPSSFEGYFYYMWRYWPGGPGTTPSYPAYYQAPSEFGFGWENIDGVSPTGSYAYYPYHYWGYYYTSYHGGTNGPFTPPEGYGGGYPSSYNVCLDYAYSYYMSPGQGARLTMPTVDISASNISKVSLYIDVLHNRADNFQDRLEFVARSGNDASTLGDYVRESGTPMFKDGSITGAENGIEIGGAYAAGSFENIAVTSPTDAGLEVTGQSAATVDGLEVNGGTYGVLVGSSASGSIELANLDLDSQTSAGVYYAKDISGDVTGTVTNSAGAAFKYGQNTDNPVAMSGMTISTNAVGIETAGSGEFTLTDMTMANGKDFAISGSSMIEFIEGTVDVDSVDVTGSGLFTRMRTVDVTLTADSNPVADATVTLLDADGGAAGAALTNSMGVANDITFVTATVDKAGKTIPSLSGYKAMTVAEVFYNNTVADFRYASTGVTLSDASGNAESVALTTKIAHRVCWYSSSTAYDTVSPCSGSFSTSGSRTLSDGDGGTVTEYGYYGGVGANLANQIVMVDVPYIYLNGNTDYNFNGSTLLSTGVYDFYGNQRWYSKSPGGSGFYMNDGGLYGVAVDEDTSEPYGIQLGDYFYSMNNFVANNSIFSNVATIDIANGYNYANNYEWEVETLALTNSTITHYKGYTSLNNAIQVSDICMQVSGGDSGLIHGNTFNNCGVGIMLERATYYSYHNGVVGADNITISGNTFNDGGEIADIWAYTNGDADFAEISGNTFNSGDTSNGAVAFYPGDHEGAIIADNTINTLKSGIYMVNALDFTVSGNTINGAGDSAYAGVDINGGYGDVTGNTLIDADGGIVLDSMTNPPAPTSSLCTIRAYSYSSGPTTCVVTLATGKVMAVNVQTDSWGYEASITIDKPDGTTDSWPTNTFASNTAYEPLASYSDAGSYTLTLRDSYGDGGTDVFMVEGGAAGGYTGPSIADNTIELSAGRVAPNAIGLLMEDCAGVTINSANNSVTLSDAAMVISNCDVSDVGSTLQGDGTASTNGIDADDLNGDSLTLSGTTVSGYENGVTKTSGALYLTGDASLTGTSYGAYVDDATVSAITANVDGGATGTGLYVIDSDDVWVYPMNASGLVGMYVENSPFRWDGGSVDATTALEVVEAQGTVENMTWTASTNQINAGTNAYVTSIGNTIDASKLIVDASATIDEANLFSMSSTHLTAAPTKEVSMLIQSTDGSRASYVSTSFQPEVMSIDGSMDDWNGGNDLNPSGYAMPGIMSGDGTSDMGVTYIEGDDLYFGLSGVDLSTSDLLIYLSVDGAGSSVGYNLGGAHNLPFQANYVLWADSESSYDLYSYGFLGWGPTSLSTAAVDMDFSTDFAEISIPFSRMGGTPSQVDIVAIVQGETTADVSTVHPTQTIDASNTIQSFTEYMTVELTHDDLTSGAISDEVLVYRSYKGSNTPSVAKNYDVMIKTEADCAYDWATTEDVSLATNVNLNMDMARACPEIQAELADVIVDEDSGAYTFSLTNMADDVQDEEASLSWVSTSGNIVAHANVLVDWAQNGHTVTITPMDDQFGTMDYEFTVTDSNGLTDTKNISFEVLNVNDAPVICNVEQTDCLPIFSEDDAYTNILAEGFGVHSKFLGNVSNASKSYIRDMANEQTPDRQVYDWDASIPADCIAFTVEVNALNELVITENTNNELGGTCTVTLTLADDAAANSEATPYEVAFSVAPVNDAPVIPTWDRQNGTVMEAGNGSIPAAPWQISLMEDDLSTENLTYDLSSVMTDVDHNLSDLTWTVEPTSQCAYTNYFTTTIVVDKLVFTLIPDATTNAKDWEIDYLNDNGIHQIGPSGSEFCKIRLVLEDTATAPSYVPNYDTTLMPIAAYQQGQDDIEIGVRVENVREQVADYYLDSLSGFDFNGVTNIMTGTYVPVTVKVGAGGDEGPFTYDHMLAVTFHSDGHTEDEQTRYYTVPSYGTNVAFDEMVYITKDTTNVWVEMDVVTCLNDPCDLTAAVSDRFQTDDPASHRANNNGIQGADWSKPGQYGSNATQTSERRPLLEDSNWCNNRMTSLENGSVCNHANQPPANFEATGQPLPSVVRTIGASSVPSFAPSIVVVSLTGLFVSALAFSSRRADDEEEVAETMVDSDVAVSPVIATILMVAITVVLSGVIYVWASSLAETDVKGVPRITFDIEDIDGFDAETGHWRITVQSAETDLATQAVVLRVIYTDADGNTAIEEANMADTNGVYGFNPDNSDAFITFVDQVNKEGSDSVSTFNTGDTIFVRTHAPDGTPLTEVTITLSYAPSVGQGALLRSWTGLSYDVKA
>A_OM-RGC.v1.000001712
MGYACAGFTKETQTDYCTLVGRGAGLKQAAESDFYRKKEVPSATTWDIHDQRMVNNPSVYAWRPVNGTIPYIQNLCAADSMCQGFYTCSDTVNTTELAIAIDPTLGQSTEDLTNLFNDARGYANATCMNTMAALHAEFDLGNGDGDYTDLDASLKPIFGVPSNAMLLSGIPRPEQLLPNTNMVVYSRGIKTCDGTANGAFCKFPFTTDTSRLLRDVAIEFFEPTIEGESRPWCYTTSPGKWGYVDCYGNDPMGARWEMTPWSDCPVECGGGLRVRSALCLNSTTGTELPRYRCGKMPEISEPCNTQSCDQKCKIALEQRVQCAPYFEDPRSGYFSESIRKATCQEYGCCWANDAVSRGYQCYKDRSDILDGAGLGCLVDKPPGCDTFEEYNRTTSDVISMCGDSCCREKTDGSNNIMCGWFVGYAQPGKPKPCGRYENAIRAANDPTIPSEDMTKWMNVGIDKAISDTSCYPLIAGEAGSLRDCQAKCTAREHCNTVNWHERNTMCKQYMCLRQVGMGTREILGYEIYTWITTKANEVCARANSLCFTFHVGAWGECLNMPNFTSDWRFTPPTKWSDCELVKSRPVVCKGSDGKTYPDSFCMRGGGGKPQQTSICFGSCGFNRTCDELAWHSRKRASQCRAPKDCGYVGSYTSCGSMSVLGQYRYHRIKRYNYLGCHGETYNNGGLIGYIPIPYRTSRHGGGSDTTSYYSKRTHSDIGQQCSDMGARLCSLDELLSGQPHYFDEDKVYKRACGYGRTFWSSTPCGPGNQGFFTAAIYENGKNLGKQCALPEELHNLACCSNWNLTLTNFTREVEQNRLSRNVSLGNYHYCKNDDGYTTTNPSTPCGAYEGHCRNDKDCQFGTKCAMLAASKYGMIDGGSACIPTYNEQQIEFWPKKLFLNIPTDMLFLERGRIEIPDKSNVRIVSGLNPGCMGVWDRSATIIAETTVPLFKRDKHDYYNPGDDEASSNTQPYLEWKNINIDKRLVLDTGFEEVFAQVCLCDEALDCFTPENWHDLGSLTIEPVSTSGFFAPIGRGNVVGFGFDLFKTFEAATIEQYYPDMVRLKRFDLRNFLHKEFCAQQCQKDPLCIGYDWVKDDPEDGLTYSCRFRAEGLKLHKLTDSGAAYQFYMKTEPRREEWNWFPYLTNVGLTSKDIPEYLTGHNNWGSSYVPPYFKYTWKYPKEFSMDALENVTFDRLRVLFSPGTFGGSESDYLDDRFAYRAHGDMHSGDGKVFPKNWRSQMTQILEAPPSSVNQSSCYKQYTISGLSLEPVTLGKCAQVSEVEINGIKFTGTAMPSYQMDGSKIEQNVVQASESSSIVETEGSTLPSLSTSACPVSSDTRDDGYGDSYRGWYDASGCGICQDYCRWVGNSGSGGDPRLKTTHGDSWWSCRKAGGWDSYPGTNKKNMCPDSSLNNIRTTGGCGTDRYTARGYYGSSFRYSKCSGQGAKSSTGSNDEVETTLDYIVAHQSSTNWCYLLRFNISHLNGNCVYQPIGAKVAYSSADSSTCRTKTDIINHWESTTRDLNLATNTSSVGYEHHSDKCVSGSTISSLTDLSLMQCTAKCTENSECRAVSFLASPRDAETLAAIDEIISNNPFGVAFSSEDVTRFGTCELKSSSDHGDCTVSSDFSGNGLYVKLASSLLSEGMGIETLHYGICPIPASLAFDGGLYMPTQKPTCGGNADGAPCYLSYTDDPMSEDLLNTQCFIPINEDRRICYTSADRSRWGYCDCTSDSQWSRPFGKWEILHNSKFRESDVILLTDDLHAPLDGVACSNGRTKYSEEDAGYDAGFQCKFRANTTLCLKSEKYGEWHEWDGFDVTKNFYNIEDNILKEMHPESMIEVVCEIGEVLTGIAVTEKPTHGLVPRCGVPASTWEVDTDCIYDTRDMSAMNNTVNATRCHYSSIKYYRSESDADYTPCPDGEVAIGFFWNARDLTYDQWRDQGSDSDVYDNMERDNEHVDRSRAAYAGAPVRDGLYDYAWSSDGASEIMLICSKVKATSDHVAIRELFHQSCSSLECDGGSETVTGQSSLVECANRCDSTPECRAVEFKPLPGVCILHKGDCLSSESGGFGRSVTKGPSEWYYVDAEHGKTAPYTSVEYDHPVELNSLQSFAVSSMESEFYLKNNYFNWRGTPWTTCSKPCGTGVQSRYVYCGSPHGTESEAAANDDPIYIYNKITAGCVPANRNIENGRFADLTPRACELLCNENVDCYSFEFGAYHGGSGSSIRENDCILKNAIPSEITDTSDCDESISGENESGYRGCQSKTVDGITCQGWDSQTPHWHASTPTNMPGAGLGKHNYCRNPDNDPGGIWCFTTDPDQRWAYCDALKNDEVCSGAEQNTDLYVKTEITGLNKSALANRVPEEFCNDIPKIEEVQHCNVFHCDLQCRLDSSRTACALYENDPRRRSSMIGVRRMACEMHGCCFLANPVVANETTGAGLYTKEKECYQQPLTDYPEWFSLPFGTCSRDCHDANANFDKDDADAEVYPTRYRENVCMFTNGSVASDILCGEPPVNSATCNMHEYCTETGCGTSGCGENGSCERVYYSQIDPRLFNEECVCDIGWSGANCNVRDPACSSTVTEGLGTWVIGSWGDCGPTTPRSEDATCNEGENPTCSEPGMRIRNVKCDCFGTCKNASKPATLESCTYQYAKHVFKSAFGDLLPYRNWIPKEFPDIDIMSHFVMMENREGIASSGGFNAMGVEDCLAGCIGTPACPGVIYVGNAFLGQCNFLEKRHFEMGHLTRGGSSQAGCSCGGKKKGKSHVFMRRGFLHNYNRPELLEKVLLATEDMNEDGTNATWTSDLSDAVIFANEQVSKRLTAIPLDDDIYEWINNVTGQTSGTFTSTAQNVPLRTSLYSLAFPVHPFVLRHVRVLRNYLSSEHDVDNLAELILAMAFRYRNFPSILNATSDILNDQIQDDDELYLQCKLASALRGEGGISGSAKFPTAHDPKPSPLAALDNLLKSAAQAPLDFSLATAPWPLLSTLQTAHFSARECDYIRKHPNGITTWYNRARDRKETRCRESNWRPDSLPRISQDGGQCVQQAHLWVGYKSCLGTPADTVNQPKHRAAYGFKERGGKWVPTRFNWIQKGYETTSQFMLQTDDVAGVISNAVVPFESIESITNGVNLGLSSYIDVRLALHLFRNVYTHAGTQVLTRVAALLLAALKRNPHNIEGWQMLQHHVSLGNLQTHVYSDYDFFAEMYTIMRPYAKTYPHLFKRNLEIIVEGDRFDCYVDADNLTTDRDGNKIFTPNATNPWLFLKSEMNDITGGIPDVTRHTPIPGDFKFDNGDPYQFVAAMCYFVATWPCNPQNPRIMAVSGAELGFGTIEYAYRSLNTLIAYGWNQNEESGFRNFWDGKFEAGNEKIAGTVVTTNRTSFACSNSCGDAKKFKNLFNLLFTGQGFKCDGEKVSLPPLAGNDIEAILDFIILDLMPQLPFGHAPSPFSSNCGAVDPNSGGAESGVVGDLWLSYKVRNQIGFRKSQELINEYVMREYNMLGEVDKMAAWSTAMNARLRDPLKLYEQKALAYDSEEGWENFKTCLGGKRKKRLSRRRGLLSWIFEKDIQTAEEEISVDGDIVLMRSKGRSLLDAGSGDNSNSINMNKDGEDGTASTYEERNLDAMEEDTWDSNPERSGYKDSAALISQGAHNPPSTHSSVQVNPEGMIQNGCNSGCETCPFQVDVESNKFKIGAFLAPTVQVTRGYIYTFNVTSATNPFHLSRKRDGVHAGGGRVHRKDPRYTDDIDDLLDTGLVTFRPGDNTPDTLFYYSKTTPGMGGKIEVLEDTNTSISANSNEIYAISKCAVCYPGFVLDPQTHNCFRNGTSTELDETVSYDGSFSPPPPFPPPSPPPSPAPPPPSPPPPPSPPPIPPPPSPPSPPPPSP
>A_OM-RGC.v1.000002057
MSTAVGAAHGGGASMDEGPAQMHYMPARFRSLAGGGWVTISSSDVRKSLMPMPGMGGGGEGANESAVSGGAMKHEVKINLAHGDPDGERSCDLVHYKSSSNKLVCSPRAVDCCLDGLTAQELARVSHGCPSVKPELNVEVNGQRLTWGRVGRHGRNTLTDKSLEVRYGQTPTIVAVEPAEVRPGELITVYGRTCFGDVWKKDEDDGSSLRDDPDALRDLFSVEASAREDPRQEIGLEKSLYKVLIGGLPCEVRDPLTNRYYRSERGDGPYMRKWYTECGPVNGWFQCRVPQDIEPGVHLLHYETYTRGNAVILSEALRWNASDASKGYVLSVVDDKSEDEDPPRVYNITKLSKNESKQRLLVEGASLDAPNIVVELDGERCGGKKVVSRSRIEVECSGSAGANSQYHYGPPAWLREDWVFKDKNNNFVGGKAWSKALHVLKQRGERYNPLADEVMDALSSALATNGIVRGYKIEKVQRYLASPSVGSPYASGVKAAHAGLMRHGSIRNAVFERVSGVITAKANGRMRVSIANQAGNSMVLRVRHVSDNLNLLKPWLLVSKFWGSKYGNQYDFSQWFSVRGNEKYYMEFLMNLDPRHRRKDGGFNVKMEFSYDAGNPAGSIGQITHTAMPHVPKRARGGDYVVRFSGASKTAIKFAHNATSSRGNFEWKLFSGGKTIEFNSKNSLHAREHVRKVRDALRWANCTALPEGSKMWDADSTHSSHPFDVGDRWLTVRDTQTFKHPTTNWNIILQRRMGGFRGASIDWSTSYCSTHSQKFDLSSLPPGRVITPSSHFDVPASSRATTNNFLNFAYKVTKGTRATLLLRLKYRSGKRDISTTCAVLLTHEQARGNVNNFDHPACVDLRSVFRNDGEWHFISFNWRTALAGGEYAPSYLGEALFPHKVQVQLDGIGVGAQRFLSKCPNKQRLAEMYVGDEGSELRGHLWLDSVSVTRERYSPQRVKTPSAQLGGMQEGIHAITDIDYSVVSRSDGSKCKSLSDCDIIVSLRQVKKCVDAQSRGDFNISPVLLSKKSPNPSPKPQSRVSCGGHYAAKCSACPWKGRKWKGSRWCNGECEWSIVGGRGTCVLPPAPTPPAMAVMDGTSSTRGTVTVRSTEGTMTQFSTSARSSEVQDALRHVLGAHDGGFMVSPSMDLFDVCGVSAHRMRSAYASDLESIQARYKEVVDGVPLGTLPKSSRGRTAENDAGLLNITVNVSGGLAEIVALDESSDFIGMVPLNTRTDLDVRALIRGGDAVLSTAVVKDGDAVVPCFVSPDLMSVTGLKQVPNGQAFVGDASCHIIVPHEEVASDATVHAPTELNQDGLPSLGESVSQSSPTDQKSRRDVETIRRRSVSNSLKFPGHDTWAKRDLSMSRSDLERLTVTVVGSGARVHNGAAHRRAANHARKLLETELVAKDAGQGSLNNTKSKYEFPAGAGRFSDPSTWGARGVPDQNSTDMLFIPAGFNLTLDVADTYFRVWVIEGHLHFQRGVNITMQAEMIVINGDDAHFSIGSETHPFEDQANIIMHGHWRSLGLPKYGVKCISLTSGRLTFYGQHVTPWMELATTAAANANVISVRSKEGQSPDLAGWKPGASIVVTSTSYGDRSCRQNRTDACQPEERVIQSVTPRGNFADITLDRPLKYEHLGESVNVAGSPRGATIERRAEVMLLTRNINVRGTTEHNGYKLVGFGAHTMMMSGQMVLKNVEFGPNVGQAFQLGRYAIHYHTPNEKMFKYDLTASNDPRMQGADQRLSRVEGVSVHQSNNRAIAVHGCYRLNIINNVAYNILGHGMFVEDGVEMWNLFKDNVVSLVHRSFSLLNTDQTPAAFWISNANNFFIGNRVSSSNHHGYWFDPPGGPTGPSSRTLTGPLEVQQLSTRTVPLGQFENNRAHSNGHSGLWIDKITTALPQGARLRMYMVGTHVWNNGQNGFGMITDVGHLQIVNTFAMGNGIDIMYIKSTGQTWAMPKNGWSGNLVYNATLRGDPKRNTQAIGCPHGGWVTFNDVLISGYQSRLPPIHHCSVCPGFKGGMEVRFMNMKFVDSDTRRLRGGSTTPRTRILWNGYNSNLLLDVDGTLSGSPGPRWAHSVKGASDDPKNRPTGHFPPEHCTLNDHIGGVVCDANNVSLREVQWRRINPMTLIPMAMQTAPDQNAGQVNFYHYDHIERRFNWRTTLVMVKSPNAKPYIHNFTFKFETWQIDDPEAWYMEVRELQPDEWAIMRFPTFRNPWRWGLNSRIPAVTLNNYNQSDYSFNERKAITATSNEWLSWKDHKFGDHTYLPVVETRDVNVKPDPGLLDIMISGKREHGWRQSHALGAKYDGTREDMPVCTTKCASSAKSTCGMKRYNCAPGDKKRCLPMEKPANCFDNRPAPEVDPEPKTFSWCESNEVWSPPAFGDDVTIKAGWTVILDETCLVTNITRHVDLYGSLLLRDPGAGKTIKFRAQTIHVAAGIGYLEAGDQDDPISHGDVRIELYGNRFSNARMGYGMETKYIAVLGHLSLVGKANVEQTWSTLRSDAPAGSSTIETKACGGWNTGDTLMIGGAMHNWTGIRHAWYLSAERCDISSIAVASEGCVIRCTSSFNFTHSGPAQKHEASFGGMPVTLMHSRSRGGRVQVVGMEDKNKALAEQHYGAVLAILKPKKKGYDKALAKRFKMEFKTPERINAAIEGIKYDPPDECRRSQGSAVIVNVNFAHCGQRHSSRACVSFAAGMGAEYQATFAETTSMALLANNTFADAYNFAVSAAGNGIIIENNAIAQTYHGGFEVSGANNTISNNAAVRLFDDVSDYFHDVGSVGFKLSGSGKWYTNVVASVQYTGFKISGYPCEMMTPDVEDDEASDVRAVTTVPDEPMMRGLRAYGGMVGVNLQEGHTRMVTREPAEAYAPLECRQWSDFEIRSMLWYGVTTFGQGKTSIVLKNFNLWDTGLGFALWLVNGGSAAGSSSERGHFAEISDTTIIGSATRCRNDGIGFPAFYLRAEPYRPDQGVKTPSRFGGTTLRNIRFRDFGACGKNGVQQNYALVNAMNRGRYVWVYYDNANPVRSSGLSFKGVPFENRLLMIHPSRGRIGNMKWGCAQMYCDGHRNTFVMDEDGSLLGDNAAFGTILPENEIGWFKKLAYVDPLNRDILEDLVPFTHQWLPNGTKLTPMRGKLYDEPGHLKMGCRKEVSWQAWLCPEHRHRQIVHESLDVDHANRRISPTSVLTELPSQSKRFMSLYTGPAKYGGNWAGKITRHNTLWITGHVGATHTIHHSSTNPSISRVTFADATEDEAVHVKLYYGVPNRVDVYVDGRYVPPLANITWDQPDVPDISSSGTLETMPHGANFYNRLNGYLEFVLRGPKEVQIRVSNIVVLSATVTVTEDTFFVPGIKALVNNIRLLLNIPEERIAVAGVGDFKLAKQIAKTETSSLGSSGNSTEHTIELLIEEPTTTQLSSSEEDVENVDPVAEANAYVNSSSELTSLARRLQQNAQNLTLGTALGLTNSTLPIEKSPIDVVVGWTCETRAYNDGTCDCDCGAWDPDCDGGQTILRGCPSHAEINRTGTPFEFANSVRAYCVNNSDVVTCGLAVPPDDLCNEWPCVDSAPSDALVSYLQRASSNALTCVKRQSSPNAVHTGECALSMLDERGNTLEPIQSWNFTDLPASPQSQTSSSVPSSSRPDVPPPVPSSPRPDVPAPV
>A_OM-RGC.v1.000004525
GRFDVAAALGSDHPLAGYIQHPSRVVVGGETNLGRRLNDTLSCKSECDKMGNPCAGFVHDIAAGYCTIVGRGYGLQVEAESDFYRKKMDPSSARWTVYTGQMMPSPDVMAWKGFNGSISQAKVVCAGDSLCQGFYTCPLQNGTEDPNCPTVLNTVHAQMDLLPRKGDRLFDENNPSPPPIVLLSGISTAGGFEPDERVDVYSRSTPTCEGTAKGAPCAFPFYNDVSDTQLEVEFFEPTYAGGSRRPWCYTAKPGLWGYVDCGNYDPFGTEWRVGNWSNCPVSCGRGLRTRSVECVKKQTGEPVDASLCGKRPSTSENCNTHSCVKGCEPPGNITDIVTVWTKKACGAYYDDVRSQFRSKAIQRDACEEYKCCWDTSAVHGHQCYKSMYQDPDPAGCAKGYDGALYEAHEHTAMSTISMCDDRCCRGDRELGRCAFALGYANPSKANPCERYINAKNTSVTEWSWHGPNKYATCSFIESSEAKTSVDCKASCRIVGGCNTINFNRADQVCDLLDCGFFRSPKFMHSRLIELLNFEVYVWNAASKRHWEVGEWGECNALSNPSPSVSPSPSVSPSPSDSPSPSAYPSNAYPSNAYPSNAAEHLFDHTQEEQDIQGMMARLGLKSPVCRMVRRRPVRCLDENNQVVPDDDCLKGWKQLSGKSAGKPPVFQRCWAACGITNRTCEDLQWEPSSVKKRGVSGDTRTCGSLQEGGKYPNGCWADYGSIKLPDGRSFRGEQAISLVKAEEACGMSGARLCTVEELHKGVVGGKIKDYRTRSNKQCRGNYYWTSTPCANGAGVYVAGTEYGSITQGMCVSPNATHLPACCSTYGSVPTPIEREIAKVREIMNVTNGEYGYCSGSSRDDLRACNVGEGHARGGSDCGFNTMPAQRAGEKYGLPVGSTACQSKYDVDQITFRPSWIQKDVKTDMVFTAAGNAEIPENAIVRIVLGFNPGCIGVADGSAQVIAENTLSRQGEERVREAPLPNMFNHLPRSQNYDATLHTTEVKYMHWRDLIIDGLLGMDTAPYEVTVGHVCMCDVLDGCDQPRSWNDLGRVDIDPAMEYFAPLPTYVRVGDKYRYFSNVIAVGGNLYESYTSADVEKIYPGFRKYHWDHHSRGRARKWSVLTSSQLHMEYCAQKCLANTNCHSFDFHFKDHSNWRSRICYLRDDTAKYKMIRTGSWRSSTVYTRRDDKREDFWWYPSLNFSHTSIMRKNPTSFGEWNGGAPTGVGGDVWPNIVPFQNPNGTLSFERLRVLGLPRYTGVQVSHAGSGEVLPPFLGSHPPSVNNGFNAPYVGDSATHQSGAWVAYHQEFIAACKAGMTFHVKNASYVDYRNPRYYKEVNMNNCRKPNDVTVAKVKQVCEGKSQCKLPSQFMRDMGAPCKASRYYYGRLQVDYECVPSSAPVPYFQGGAYVPHKRPTCGGNSNGAPCISHLDITINPVDDDYFHMGCFKPEGWNRPMCYTSSDKSYWGFCDCHSMKWTRPFPTGQNTIDSQILHNSAFRGDEVYSITDQVYGPIANLHCPNNADGAWRGRCEFGADESMCLKKQTYSKFQTVYRKYDTKTFCPPGQVLTGFALLGKNGKMVSGPNDGVMLRCGEPAGFKILMRHLIKIGFHVTAAGKLTTSYSSDRSEEYHARRSMGGDWVSCPRQTIAVGFQFRSQKSPRDGRDGALLCGAVQYTDPTNPEFKRACLNMVCTGSQEILSIGLHECVKACSLRPNCTSAEVTNENTCVLRNGSCQVSDNPYGVASRNSDMRETLLAQSASRAVFSSVEYDHPVNRSGLQNFIATNVPSSHFIRTAQFRWFGTPWSGCVDGQGEPKECGTGINRRKVFCASVENATLPAAVNPSLCNPETRIPDKQYCNSFHCELQCRQDSNRATCLRFDRDERRAATSTEIRRTVCESYGCCFVHDPTPDNLRKEPECYEKPRRLVPEWISMPYGGCSRNCNPVQSESAQPIANRRNVCMWSNGTTADRQLCAMGIDMPDTESSCNLHESCEDGSSCHFRVGNRYLDLRYRAENAWSQRQHCCETDSCCTSKEAGYCGFGKCERVYDAIDTYKFHVQCTCADGYSRTMQGSSPQAVNSPCLVSQPKCQPVWTTSSWTECRAAVPPASGGVQTRRVTCSCHDTCDESQRPVDVRTCEHFDESLQKADEGLPQDWNKTKIPPIKDIHDYVLFEHRTMAVSARFPASVSTCLAACTYKPRCPGVVFSGFLTGGTCGLIAVHALNYVPFQRTGESGGCGCSSCGAKAASSHVFMRRAFLMSYPQPLLIRAIEDLGNRTEWSSALGEAVVLSNERLTRLTSNVASNDPIWRWIQDSLGAQGVPLRKSLYSLALPLHPNVVPHVRYLYNFMSTEHNTTRAADAVLAFAYKYRDLDWLVNSTSSRLNSVRESKLITERCKYSNMLTNRDSGVTKMPSLRDDNPSPLQALHHLLTTQRNMDAIPDFPLDKAPWPLLAVLNTAQFPTRECNWIWDRKHGTGDNEQRSWTKTGGFFTRWYTYTFKFEKNAVVCKESNWHPSAIPRIAEDGGLCGRLSYLYVGEQSCRGTPSAMVTQPKHAAAFSFGYDGGGQWRFDKKYWITDEYFTWSENALPTDDVAGVGKLKPGAVDYMVALPRAMSIGLDSYTDVRLAMLLFRNVYSNGGDQYLNVVARVLLSALEKNPHNIEAFELLFAHFSLGTLTDPALMDKAYRIFEPYKQDYQQTYEKLLNALASIYDCKESNATLIWIENEIEEMAPGCDNLSKRMSIRSGAIMTCYVQYYGTGLDLVKSVFENEILQVAWNSCDDNGSSEFNLHDPALLRTKSDPVSEKAIKKVLGMMFGGPYPTSTGLAGSNRTAVYDYLLELRGKFPVAGIKTVRSCSYGSGSGEKQATESSMARWEIDGMVPERKSHAALMDQISKYARD
>A_OM-RGC.v1.000004916
MRDRDEEGERMRPTPGRNSFRRPRAAMMGVGDLFFFFMCCVFTTVVSFSSVTSSATLPRIDVVNPSEGGILGGGRLNVVTWSSHDGKSMLPQNNQTGTEVLQEQVVISVIVDDGKRKAAKWLHYLSTADRLVAIPPAQTTAIDGLSTDDLSRVLSFCGNRNQGLQVFVDNKKLDISNRHKYKHTKRHVSIASTPFISDVRPREVKAGDIITVFGRTCVADEWETSLEREEKFNASDSDFDDARTRFGLVDMIRVIVGDSIVCETQDPDTDIYYRSSNGKQRNGCSTKGWFQCRIPDDVPAGKYNLKFETTGQGNSFTPAEGYRWSQDNAGESFSLTVLSTSEQQPAKLHDILISDEAEQIKTLNVIGTGMNASDIDVSYGGNPCAVQSSNYTNAICKVNTSTSPMMPILGPIGWLRERWVFRKNGEPLTGPSWYEPLGLSRWKTSDIIMDKLQMILDGTDQYEDGYDAVRVATLIPGAHTSSPYDGESPYLNGPSNAGVSKTSTPSVFERVSGVLNATLSGRIRIRIELRNRHGMSMRVCKGNKPPLSNNDWLLLENALAVRDRWRRYARSDWITVEEGEEYYIEFVIKHELSNRHVVEGGFGAWFDFSYFANDTRGAVKVLDDSEKITRRARSNGDYILRSSAIETDQITIKHRTSHSRSYELRLWNGSAPVAINAKGENAASIKRSIRESLAWATCNPTGSQTDINPDVFHDYHPFDVNRRWISKDSSSMFTSGNDIFSADVLKAGGAPGASIDYSTAYCGSMSQRINLSLLPAGRIIAPPQKNLFWSGDSVPYLNFATKIAPGSNATLIIHVASRGESKTCAILLTHTLEDESSANIRHRACIDLTKVVNSNGEWQFHSINWREALSGNGDYATEYMKQTPLYDTSETVTLKSFGIGAQVFLSGCPSSQRLADSYVGDSKSELSGTMWIDSVSATHTQFHPNRTLVDRILVGNMTEGNGEGISDIDVSFKYYVPRKKCVRDCDLTISLRRIEQCVDSSNTSTAGSFAPYVSTDTTDNGNAPSVTSQIRIPGQTRADVGNLHFSIEGKEVSLAANADASEIKTKLLDVIGGINSTGISVTEVPDLFDVCGVKAHRVRISHASDLEKPQSFLKTESLLGTADVAKKVAWLSRNKHAQKIRSGGLEVSHSDSNDNSVLKADTSMDGYKCGVHRSSVRLFDLRGENATEDACVAECKSNAQCVAFSGIFGSWCIGCRIDLDTLHGPAVVAYSKFIRTKTVGEFVANDESPFENTGYVPLGSSAEELGVRPRFKSSEVNLTTAVVRQNGIALPCEVSVDFIEYEKSDLSFDVFGTLIGDVSCALGKMGNSTFGSSSLRRKLLSQLDDDNVEGEEFASGSKSFTTTNIPFPGEDTWAKRDLAMSDSEIEKLKVVFPGNDGEVKTYGEISALKRRSLLDDSMSISTIGTSSTKIGQFSDSSFWGGTVPTSNSTSIIYVPEGYTLTLDVSDLYFRVWIIEGTLKFDTTMDITMEAEYIIVNGVNAHFTIGSSDAPYEKEAKIKLHGHWRSLGLPKFGVKVIAMTSGRLTFYGKPVVPWTLLEATANVGDNTLVVRGSNLASQGWTPGKRITVTSTNYGRKERSCKMARNDSCEPEEHEIESVTSDSAANTTTIRLKETLQYTHEGKSINIPGAPIDKTVEQRAEVMLLTRNINVCGTDVEGFGAHTMMLSGQMVLEYVEFGPNVGQAFQLGRYAVHYHTPNEKMFKNGLTESTDPKMQGASQALSHMMGCSVHHSFNRALTAHGCYNLTIESNVAYNILGHAMFVEDGIEMYNTFSNNVVSLVHRSFSLLNTDQTPAGFWITNANNRFTGNRVSSSHQFGFWYDPPERPTGPSADVKNGPLELSTFDTRKQPLLQFENNVVHSCGSHGVWIDQIDFQTTKGRQNMNIVGTQTWRNNGQGIGVITGTGHLQIIDTIAMGNSCDIGYVKSEADKWATESNGWEGNLVLNAYLRGDESRSTRAIGAPHGAWVTFKDVLISSYKKSTQPIHHCLSCKSWKGGMEVRFKNISFVDSDLKNDGTQRPRIYWQNDYHSNIFYDADGSLSNSSGPVWVHSLSGTNSTTLGHFPPEYCHRSDVVDGVICNATFVSMREIQFRFINPMDGIPIKMKTGVNQVAPNAPFYHYDHAGRRVNWHMTLVMMKNATTPLKIVHELTFDAYAFHADDPDSWIAEVRELREDEWAVLRFPTNRNPWRYEIAGRKDAAALPVNSYEKKTLNYDNSSLSYSFNRHGSYLYVPNPGSDSSGNLEIMVSGRTGDETLNNLGGGYSTCSNVSDFTLNKVKFHGRSIAKNPPFPESSIIVERNSSISEVREFIAAKQDGPYCKMVLFRIRRDAASRCFVEQIEAGYKTTPECVSAQIEAHWSSKRYQNLAPVRNWAGYGINTLYYTKSGDGGEKSLKILRATSNYFHRESADIRYDGTTDAAPVCDGNCDSSTKLSMDMKRFDCAPDDPAGCLSVAVQPRNCFDDYSHPAYDPKPREFKWCDTVADAEWKPPGEGEDVVIKAGWTVVLDSECNETNITRHVDVYGSLVIRDPGLGNTAVLRANTIHVAAVSGYLEMGTLENPISDGNARIELYGNRKSHARFGYGLETKYIAVFGILKLVGRSPRSAEDDKSTHPHTWGTLQSDARLGTKNITIEYQVARAWNVGDELLLGGGTPFDTPVTAEVWNSTDTCEVISIDHREDEEISEVECKDVFKFDHAGPMEVADAEFRGLPVTWMGKTNTQNNRTGHVSVVGMEDESNALKDENYGATVHVFSVKRRGARPSKSQIKEIQISNADNPEKATEVLAAENYDPPNLCQGGQGSAVIANTHFAHCGQRHS
>A_OM-RGC.v1.000004994
MATRFLVPRANAEGGIGTSTKKWNEANFVTGNFTTLKIGATPVEITSTAAELNILDGVTASTAELNYLDITTLGTSQASKALTADASGDVKLAGHLQLNVQKELRFADNDSSHHVGFKSPATVSSNTVYTLPDAYPDANGKVLSSTTAGVLSWAANAGGGGNAFTTFAVSGQSDVVADSSTDTLTLVAGSNVTITTNASSDTITIAASGGGGSGDIEGVTAGDGLSGGGTTGTVSLALDLNELTAAAVDVANDSIAIIDATDNSSKKESIADLVTAVKGNGLTATNGVLAVNTNSNNIIIQSNQLQLPDMSSGNSGLSGGQGGIVKVDLDNLPTTSTVNVASDSFAFIDSDGSQDTFKESISDLITAVAGDGLAASSGVLSVGVDDSSIETNSDALRVKASGVTNAMLAGSIADSKLNQITTADKVAGSAVQLASTSALENSTGLKLKAATAGDGLAISNQVLSVGVDDSSIEINSDALRVKASGVTNAMLAGSIADSKLNTISTAGKVALTALEIDGGTDIGADLADADLLIVDDGAGGTNRKAALSRVKSYIETNASITSVTDTIAVTVVNSGGNKYALDGVTQKVGVLSKGFKYKFDQSDASNSGHPLRFSTTSDGTHNSGSAYSTNVTVAGTPGNSGAYTLIDLTQATPETLYYYCTAHSGMGASVQSEGVIAGSGLSKSGMTLSVGTISDANKVSLSALDIDGGTDIGADLVDADLIVVDDGAGGTNRKSALSRVPTYVFSKVSGDATIAAGGALTLAADSVEGSMLNDNVISEQTEMTGDVVDTDELLISDAGTIKRADFSVVRDAVFSDVSGNATIAAGGALTIAATSVEGSMLNNNVISGQTELAAGLASTDELIVSDAGSLKRMDVSVLQSYMQSNLTFTSLTQENVEDYVGGMVDSNTETFITVTYDDSDGTLDFIVPVHDEDDMNSNSATHLATQQSIKAYVDAQVAGGGLNIDGYSALGSTAVHQTEDHFVFSDNGTEKKITFSNLQDAIFSDVSGDATIAAGGALTIAATSVENSMLAGSIANAKLANSTVQIGSTSTALGATSASLAGLESIAIDNITIDGNTISSTDSNGHIILDPNGSGEVQIASPSKITGVATPTSDSDAANKAYVDSVAEGLDVKDSVHVASTANIASLADGCDAGATIDGVVLVAGDRVLLKDQSTASENGIYVVGNDGVAPSRAADMAASSNAAGVFVFVEEGTTNADSGFVCTSNADSDTVGTHSLTFTQFSGAGQVTAGSALTKSGNTLNVAVDDSSIEVSSDALRVKAGGITNAMLADDAVGADELAANAVVNASITDGTIKADKFDIDGSTDIGADLVDADLIVVDDGASGANRKSTLTRVKKYIYSAMSGDATASDSGALTIAANAVEGSMINSNAAGDGLSYSSNALNIDLNELTAAAVDVANDSIAIVDANDSNGSKKESIVDLMTAVAGNGIAASSGVLALDINGISSSLDTTPASGDLLAIYDADAGTLKKITRANLTAGLGSGSTAADDISSGNDVVNLTTSSGNVNITADATNAAVVVKGDHESGVAIHLDGNANAASIVDIDAGVLDIDATAGITIDGTTVSIDGTDDSNLTVTGSGKDLDIAVAGGGTQELRLASAGTGASALHLNASAGGINIDSADMIDIDAADEITIDTTSADGHIAITSAHTAGQAILISANADAGAILDVDAGIVDVDVQGTYSLDATGISLDSDAASNFTTSSGALTLDGAGGVSIAGNSSEVDITTSGALDLNVGSVDLDSTAGITIDGSTVSIDGTAASNLTMTANDSSDITLTIAASNSGSGAGVIDMDADGAITVDAGAGLSLDAGAASNFTTSAGLLTLDGAGGVSIAGNSSEVDITTTGALDLNSGAFTLDGSTLSIDGTDDSNLTLTANSSSAKTLTIAASNSGSGAGAIDIDSDGAITVDAGSGLSLDSADDSNLTMTANSSSHKTLTIASANSGSGKGKIDIDASGDITIDTSAGGISLDSTDTTNLTMTAASSHAATKTLTISATNAHSSYNSNIAITADGNVDIDASDNVTIDAADDISLTSTSSNGLITLHSAHTAGQAILIDANAAAGSILDVDAGILDVDVQGATTINAGGAITLTGAGVNLAGGSSEVDITTSGALDLNVGSVDLDSSAGIAIDGTTLSLDGTDTSNFTMTANSSSDKTLTIAASNSGSGSGIISLSADSLSLTGAAAFGSAATFNAGLLTKAGSSAGFVRFYEQSGNGSNYIGLVAPNAVSSDVSFTLPSADGSDGQVLKTNGSGVLSFVDQSGGGLTAADDIGPGDGAVNITTSSGDITLNANHSGGNILFKSNSTEFLKVDLSGNTKFGGGAGSTGVTITSLGQITADGRVIIDNATNATSTTDGSLQTDGGLSVAKDTVIGDDLFLKSDAAVIHFGADSDITLTHVADTGLTLEAGGVSAVPVLEIKNTNNDANGSTLKFTKDGNSPDDSDVIGNILFASENDAPEAKNYSKIISQISDASDGTQNAGKFTVQVLAYEQETDGLILEGTTSGSDTTINATIGYGYNSTVTVPGTLSMSNASNSTIKQESTAHNQNGKSLTIAAGSTTAGTTDNKTGGSLTLKGGQGKGSGAGGDIIFQVANAGSSGSSLNSYSTALTISDDKSATFTGEVVISAGNLDIGGTNVTSTAAELNLLDGATSATSTTLVDADRIIVNDDGTMKQVALSDLKTYTGSGSGSASKPGYNAETITSAKTIDPADWSAGDLEEIYIFTNNQSSALAVNLPATNHASVGAGFKLNIKTIGSAGLTITATSNNVIDGSGTFSMSTQYEAITLVSNGGSGSSGYWYII
>A_OM-RGC.v1.000012575
DGSSAVPSALGTYAVEANLVDQNYTGTVAGNLTISKGDQSITFAHSGDVFYGVAPIDMGAKSSSGADVLIFVSGPAYVTGDGKVAVTDIGRVNVLGYEIGSGTWSDGISATSFNVKKQALTVTASDASKTYGDANPALAYTITGFAPGEDESILSSIPVVTTSVDANTNAGTHAITFATKAVDGSGRYEVVHVDGTLTVTPAPLTITAVDQSRIYGDENPDAPVISGLRVREYQGIGGGKVTDLTGNSKYPDGFDYQAVADYFEWPQSGDINEKPGNKADNYGIELAGYITPTETAEYQFHISSDDASELWLSTDESEGNLVKIATESNWNGVRNYPTDDRRSKVDVYELVVTGTAEDSAANDSAAAALATAAAADADAKAAAAAATTARDETAAALVAANEKAAQVDATQADKDAAVTAAAAVTTAEEALATAKTAVDTANQALLDAKVADASALLVVVDKTKALSDAKAGGDADAIAAATTEYTTATTAWAATTAAVTTAEAGLATANADVTAKETALTDAKAASDAAAAAAAIVAATADDIAAAATAKTAADTAAANLLTALQNQVDAATALATAQATYDATTAGTAAVVAGQIAADINAKTENSNAVTAVADGGVITITAKEANTPITITASASNKAAVEATYYVEGDELPEGKAVGDVKTPAVAGGEDDTQKVVVETTTASAEGVAQVTTVTISGRIETGDSLKLNITGGRNENVSEFITLVAGQSYYVKALMKEGGGGDNFAVAWIKKGEAAPVADALPIPGDVLTPASSITYTYAGLKLDQKAGDLTTLPTGTIDVSPTSNVGDYDIVIGGAESANYDITHVNGKLTINPATLTVTAANKEVFESLALPELTYAYSGFLNGEDDTIVTTHSSISTDADNAIPGDYAIVVSGAVAPNYTINNVNGNMKIKTVGKAKVTGLAVSKANALEGDKVTFTATATGDLLTYEWFVGKDKIEGVTGNTLTLDDVSLDQAGRVQVFASNFKGKARKLGKLNVSERLNQVFLVVGDDSVPVQGANSIKIREYHDIGGTAVADLTGNSKYPDSPDAVKSASKFESETNIRDNYGLEASGYLHPKETGDYTFYLATDDGGEVWLSTDDDPANGVKIAQETSWRGVRNYDQDGADDGGEAKSAKIALEGGKVYHIKVLMKEGGGGDNMALAWSFNDDAAPADGAEPISGEFLSQTGSNDNHPDYVKDVELKKLLESQGYSVIMQGAGYPENNIDPRHAAFVVISSTVTDSAQVSSYKNTTAPIINMSGSFQDDLGFVGNKILTGSTVSGSEAVLYVEGDEIPEGKAVGDVKTAAVAASINIVAASHPLAGGLAAGSQEFSTAKQVINWGMPNGNANVIATIGDSDKAAIYAYEVGVGMGGGIDAAGRRVHLHTTTDGLATATTAGSSLISAAVNWVMEFDILGSGGDLDLVEGESLVLDGRAVGENIVVQWFKDGVAIEGGASLDLGVLEQGDAGTYTRKATDPDAPWVKRFKEISYVVSVSKRGPEAVLVTSSSDLTASDAIIKSKLEGKGYYVIQSDAADTYATDVEGKMLVVISPSAAVSGEIVFDNTATTSGAFFATTNEFGDQMDLGLSNRLIDSLSFEYYGDFTADGDETAVARIYANDGSDDGSGNKPGTLLYESDSFGIAAGFNSVNISGLLIEGADSITWTVEFAGVGEVEGDRAGLIFYNPPAVGSSSDDFWVKSGGNWSTFTASDAETINNFGARVTAGVEDDLLTSANVPMVVLSAGFQSSVKYTGSGEGDSGTASGSKITIVNGDHGLAGGLTGDVGLVTLGNGDAGIGWGVPQGDVDIVATLVGDGEKAAIYGYKEGALLADGNAAPERRSFVFATDELLGKADANALKLIDSAIDWTGGTGFLTSPSSAELLEGESVTLSATGYGPGDVTYQWKKNGGNIDGATGTSLTLEAVAKDAAANYSVVVTSASGATAEASASIKVYNLPAITLVAPLEGSTTSAVTHQVKIRAVGGADRIDAETISVAINGVDVTENVNLATNIRGVQISADLVENTNTDTIKGVFLGYEDLAPGENNGMQVTMSFEVIGGARVLTKQWSYTLYDSSQTGGDGSIAKMAVNQIFQRGNDLYVVWPGSPGLMLERNSDCKGGVWEPLPNTVGRGLHVEPNCGTQAFFRLVRVKE
>A_OM-RGC.v1.000016102
MGLSRLENFLKNARGNILYVSPNDLDSTDSIENKGNSLTRPFKTIQRALIEASRFSYQRGLNNDRFGQTTILLHPGDHIVDNRPGWIPNGAGSFIRRDGTTSSDFSAWDLTTVFDLSNSNNALYKLNSVHGGVIVPRGTSIVGYDLRKTKIRPKYVPSPTNDDIETAAIFRVTGECYFWQLSLFDADPNGTAFIDYTANTFVPNFSHHKLTAFEYADGVNNVVIKDSFQTLGTNRTDLQMYYEKVGLVYGTASGRAVEPDYPSSALDIEPKVDEYRIVGSTGASVGITSIKAGNGVVSSDIITVTTAEAVSGLDVDTPFVLDGVTATGYDGKYVVSEKVNSTQFKYQVQNAPVDPLPSVTGSTVELNSDTVTSSSPYIFNCSVRSVYGINGLHADGAKATGFKSMVAAQFTGIGLQKDDNAFIKYNTTTGVYDDATVPGNENLSVDSQAIFKPSYANQHIRCSNDAVLQLVSVFCIGYAKHFYAETGGDMSITNSNSNFGAKSLVARGYKKNAFSQDDLGYVSHIIPPKEIPINETAIEFNAIDIDKTVGIASTAHLYLYNQTNLDAPPENVLDGYRVGAREQDTLKVLVPNADGVATEYSSRIVMPGSQDSREKVFTVNRSAAGINSITEVTNIITLTGAHTLDNGESVRILSDNGRLPDGLKANTVYYAITDSNASAGLSTNIDIKLAKTETDALNATALAINNLGGTLTIVSRVSDKNSGDIGHPVQWDSSESQWYVKVSTASTDNDIFNTVCVGLGTTSLGDSTPRTYIKRKSDNRNANDTTYRLRYVIPASSGGKVGRPPTDGYILQESNTGIGATNTEIQTYFGSGSLSNENQQRNFRFIAGSRWVDNVAHILTELPHNLSVGSQVELINIKSSVNTTGLGNSGFNGTFPVTGITSAREFTVGIATDAGNFTSDTLARNTSLPYFKRKRYNSTYVIQGTEETQKYIQGKQDGVYYLTLLNASNNPAVDPFTDEKYSQPIKNLYPQTDRDNPTADPDGTLCYALSEIVGEVIVDDVRKSVTKETIDKFVKDIDVGIGLTDIVTSTGGTFHRINTNIDHGFNRITAVSIASSGTGYGTGVDADYYNAKLVGIGTSTTGINATAKVTVDATGGITAVKIMDGGSAYGIGNTVNVVGIATTGIHASAVLTVDGVYDNVGDVVRITGVTSESYSGYNNIFRISEVHVGGGKSFTAISDSAITGVTNTGIGSIQLDNASAYLTGQAIPISNISYNPTSGLATVTSISAHGLKANAKVRIDAGITTLTTFDGDFVVNQNVDLNNFIVKIGVNAGTEPVAAGASMFVLRNGVTSNDGIPTIENESINGRMVPTYAGITTTLSVAVADAITTEVRLTGIGTLGLEMGDYLSIDDEIVRVKTTPANPPANPLYVFRAVLGTRATSHLTGSIVRRVSPLPVELRRHSLNRASGHTWEYVGYGPGNYSTGLPEKQNRTVTDTEETLAQTTRMEGGANYFTGMNDKGISFSGNKKLSTVTGKEEVFNAPIRSITGEDISEQTSINLTSATEGTFTKSIRVDGGAEGKSISEFTGPVVFSNKITSSSSRGIEATHLFLQGDSTVSRKLTVGISTPVTAGTPGDITFFENPTQGENAGWVYTADKDWKRFGNVSLEKEQNYYVFDKAGVAIGAASSSSDLGKSSFIVGAGASCFASSNFGVGIGTTNSGDSQTFKLHVIGDTQNLGNLNVTGICSAAFLVGDGSDITNLNAAAIGWSPVKDPTGVGQTGIFNAASGKINEARVGIGTSVPQYNLHLGSPGTGRTDLYVRNSSIFKGTIIADGGVNVTGGGLTATTYRLVSDSSTITCGVTTCKNTLVVGTNATKFTVTGNQCGIGTASPRAKLDVDGAIKIKTSSENVHALDISSNNVDVDLSKGQSFTLTVDSAVSQFTLLNPPDDATTFTIKILQNATGYSVGINTFKDASGNNVDVYWPAGGVVPIVTQDANKIDIYSFKTFDSGSSLYGVVGGQNFVA
>A_OM-RGC.v1.000017051
VVQVDALACWVLVISPKHFNKTSLKIGYIMERFSCISNSTSIRFENLRLYFLLLLTSVCFVFSANALEIETSLDNKVKREEGHLIYKVAVSNKDSTTRNDVTLTLTLPSGLEFRGYSALPSFTCGYCTGVISYNMGSLEQGETKFFVLPLYANNLFDDNFDSDMTLSASVTHGSNASPETTESVISYVEEESILLKTASDKEFVKAGDQVTFEVAVGNIGTSGYAGSYITATVPQGATFVSASDGGSLDGATVVWESSAILSGGSGEKRFFTVALPESASSGDVYKTAVAWARNSSLSASQMSESMVIVRNANPSTFAVSVFGDTAMTGQATDVRLTVVNNSNDILSNTVLNIKPGAYSRLELGRVRPASATSSTSTVYSDRWTGLQVEELLPGESTSLLIPISVYRIIDGVPFEFFSVLQDENGNTLQSANTTILWDDEQSIRMSITADKQKVEPGEFFEYELSFGNLTDSAYQNVEIAVSLPTQIEVVSASDSGVVTNSSVNWQIGTLSGRDSGKRTIKVKAVNNVSAGELLEASATLHNGSLGISRSSEVVAVVDDRPLNLYVAQIGDVRSPGQYNYFRFVVTNTSSITRTDVKLDISPSAGSRVEGRDSYPAAPSNGYYYSNNWPTYDIGDLAPGEEYILTVPFSGYQQIDGAPWVSDAILSDSISAFVQGTKPTTLYSATNTVSLTIATDKQIILPGELVTFEVGVGNIGDTTLQNLEVPLELPGEVTAQAASNGGTIDGSNIFWELGSLGAGESVKRFITVKVDDELAAGEAFKVVSRLENSSKTFARASEILVVSDTMPLTLTATTTGDSRTPAHYGYSKYVITNTGNTARTDVQLAVSVDSGERVYGTQTYPYVNNSTYYATDWLKFNFDSIAAGESKVVFLPLNTYQQLDGKPWVKNAILSDSLDTFIQSARTTFSYNAERTISSHIYSSHAVVAKEESVTFEVAYGNESTINIQNLALEIKVPEGLTVDNISDGGSLNGDILRWDLSTLTAGYAAKRSFTAIVDSETFDGQALTVQSNISREGESLSRSSESLVVKDETPLKLNVTYNQGVTRYTVSNTDTVSHADVVLMIQAGNYTRFNTNDSIPQLGSSTKYANERVVYEFGELEPGENRVVLIPFSPYQAEAGGISVSHAILESSTSDYIQSSTPTFLYTSELGGALPNLSLDTTSYHITAGGEIDFNIVFGNPSDEIVESAMLQLTIPSNAEFVSASGVFEIIGDVVYWPLGNIPVGNWHQLSLTLKADDDLVVGDVIQTHSRIVTNTATRTVAAASEVNVIQGRQLSVSASQTVGYPLLQGASMQLSIGVSNNKLTELADVELYYMPAAGTYINSNDVENGSCTSSSTCYFRDWVKWDLANMSGQSQTALSVSPTLLNNSSRASLGGILTSTFYADHSSQGLSPAVLTVSYGVGSTYEIDTNHDSDGDGIPDFWELRYSHLANWLDSSDATDDLDGDGYTNLQEYLNGLSPDNRDPKDTDFDNLLDSVERALGIDPLSEDSDGDGLIDRLDNWPATYNDAQDGLIDVLSVGDIDNDGAEDFALIYVEEGAVSASVMNGADNTLAHRINWSGPYQDINAHILGDINNNGSVEIGIFGNVSTEDSQGNPVIKPQFFVKDSKTGNRVNVYNWPANWLQTSLVLLDDVTGDGIIDFGMQGRFIVDGARPQLVVKDAASGSNVTTYSYPNLFKKPQFHQLSDLNSDGVDDVGLFGEKIRNGKIQIKITDGVDASNKLRSYNLSDKWTNVSWHRLSDMDGDGIDDWGMFGTRKEDNKPQVFTKNGATTAGTLGIYTWAEDLEGTSFHIIPDLTADTVNELAVGGFRTTTGRFQLTVRDGVSRSTTLANYGWPSNWTDVSFEVVGDLTNDGISEVLLFGLKSNGNYELNIKDGDATKGVYSSVNLGSDWSEKPSIEVIGDIDFDGTPTIVVYGKTKSGDSIYRLVD
>A_OM-RGC.v1.000017217
LYVDPSSLDATDSIENTGNSLTRPFKTIQRALIESARFSYQRGLDNDRFGKTTILLYPGEHIVDNRPGLVPFGANSYYFRNGGTTSDLPPFDINSNFDLDSPDNELFKLNSIHGGVILPRGTSIVGLDLRKTAVRPKYVPDPENDNIERSALFRLTGACYIWQFSMFDGNPNGVVYKDYTTNTFVPNFSHHKLTCFEYADGVNDVNINDTFLTYSTDRTDLDMYYEKVGLVYGQASGRQISPDYPSAGLDIQPKIDEYRIVGPTGGNLEIDSISSSATTVTVNLKTAATGLEVDTPFRIQNVSASGYDGQFVVSEKLSSTSITYQVQNAPSVSNPSATGATLSLSSDTVTSASPYIFNVSLRSVFGMCGVLADGAKATGFKSMVIAQFTGIGLQKDDRAFVLYNRDTPSTGVYDDNTKSGNETLSSNSRAKYKPEYRNFHVKVTNNSFIQAVSIFAIGYAEHFVTENGGDISLTNSNSNFGANALTSSGFREESFAQDDTGYISHVYPPKEVPLTESSLEFSPIDVEKTVGLSSTGRLFAYGSSNEDVAPENVIEGFRLGARANDQLKVLIPQGGVTSEFIARIVMDGSTSTDGHTVAESSSEKSFNVRRSAAGINSVGTSSDGNTGNVITLEGAHNFINGETVRIIGETGQIPDGLEANTVYNVITTSSTGINTNTNIKLAKTLNDALNDNELTLNGNGGLLKVVSRVSDKNSGDIGHPVQYIGTGNTTGWYINVSTASTENTIYSTINSLGTAVLGEATPRTFINRKNDNRESNDTLYRVRYVIPKDGPVTARPPVEGFILQETSTSIGSTSEIPKYFGTGNLSNRNDLRNFKFIANADWAADVATITTELPHDLSVGSEIQIVNIKSTNNTTATQNSGFNKNLTIVSIPNSKQFTAALTVDPGTFTNDTTVRDVNLPYFRRVKYNDTYYVYRISESQQYVTGEQDGVYYLTLLNASNKPTVAPFTEEKYSQPVKRMFPQTDRDNPTSDPEASQCFADSDTIGLVEINDPRKSVTRETIDKFIKDTDIGVGITDIQSLTGSAHTIHTTIDHGLNRILKLSINGGGTQYGTGGGSEETYYNANLVSIGASTTGSNATAKVTVSAAGTISALTIMDGGSAYGIGNTMHITGITTNGTSGHTPAVVEVQGIYNNVGDVIRVSGVSSESYSEYNDLYRITGITAGSDKQFNVSSASTITNISSVVGSTLTSNAYLYLTGESIKVDSFAYDSISGIATVNTSSAHGLRVDNKIRITGADNSQYNGSFVVTENVTQTRFKVNVGVGTQSPTESSSTIFAFPEGFASQNGNVTINNENTGGRMIPPYAGITTTLSGSVTTATGKIFPITGLNNFTSDIRIGDYLQIDDEIVRVQNTVQPGDASITVYRGILATKATTHDLGAVVKRIKPFASELRRHSIIRASGHTFEYVGFGPGNYSTAFPDKHDRAITNDEELLAQSNKREGGINFYTGMNDKGISYSGNKKLSTITGREEIFDTPVRTITGEDILSEPAINVITPVEGSFSRSIKVEGGPDNNTTSEFNGPLIINNKVTVNSLNGLETNTLFIQGDATVSRNYTVGISAPVLAGNPGNVIWKANPVQGGTWGYVYTTDNAWRAMGPISLDRDLSIFVFDKVGVGTTTPGSNTFQVGSGTTLFAVDSDGVGIGTTANGYKLNVEGNVNISGVVTATKFDGDGSLLTSVNVSAAGWTNITGSDAILYNTDLNEVGIGTSVGTGSDLTVGEVGAAGTSLFVNGQARFAGIITANNVIVTGFTTVTGDYAIENTGGQIIAGIVTTTDLVIGTALTTSSNQIGLGTGTPRALLDVEGVLRTTALAENVDSGLTISGTAPNRKVILDLARSSVFEITPSSAVDVFELRNPPTDGGTFTLKITQGSTGGFAVDVDSFKDLNLTTPIPVYWPGGVVPTVTTTANRTDIYSFKFFDGSSIT
>A_OM-RGC.v1.000017556
MSFTDNGDSTATITGTPLDAHVDAGGTAITVQGVSGGETVQASYTITVTEVNDEPTLTATGATGTFTEGGANFALYSSADAADSDSQATQTFEEIVITITNVVDEEEYLVIDGSDCDITTAATCVANTATNEGAAVVTLNSGTATVTWTADNGNELSEAEMETLVNALAYKNTDTSPTVANNRVVTITTMKDSGGTANSGDDSVTVSIAATVTVANTNNAPSIADSDDTGAVTEAASGTTDTATDTMTVTDGDGDTITWSCSGCTDAGDTQTLTGTYGSWSIVEATGAWTYTLDNADSETDALDGGDSVTDTLTMVASDGTTTSSHDVVVTITGANDLPTSAAGSKSTQEETLVTLATSDFTFTDVDGDDSALTQIQITSLESSGDLECFAQNGGAAEWADCQANAVVTAGDRIRLTPATNSNDDVTFQFKVHDGTGYSASAYTFTISVSAVNDAPTWSVSANDIAVDEDVAGTITGSTIADVDDTSLDSMTISSTESGTFTLASTNGLTFSTGDGTADNQMVFSGTIANINTAIATITWTSQANNNNNAVLSLTANDGDDDSATDQVSITVNAVNDAPTSAGDSATVTEDVAYVGWTASSDWGYSDTEGSAMTQIKLASLPSNGALTDDDENACATGNAACEVDDIIVLAKLDDLFYTTSSNSVASDSFTFYVHDGTTWSTSAATMSITVTPVNDAPTVANAQADFNAAEDAALNYQFNTNVFTDVDSGDSCTYTSTLQNGNALPGWITFTASTRTYSGTPANGDVGTVAVRTTCTDGSGAAANDDFTITVTNTNDAPSNAGDTATASEDVAYAGWTAAGDWGYSDVDAGDSMTAIKIVTLPSQGTLTETNNACGGDGCAADDVVAIARLAAGDLKYTGNSNYNGQDTFTYQVYDGEAYSSTGTMTITINAVNDAPVAGDTSDQTVYEDVAFSFQTTASTDVDGDTLSHTCVETGTDMPGFMSETADTGGRATLAGTAAASDLTGDADGGNTYAMTCTVSDGTATASDTFVITVTAINDAPYLSGDSGGGAVDAASVVEDSAFSSTLTATDEESNDVTFSKTSGGSCPTWITLADGGGEAQTAVLSAAANLITDARVGAHTCDITMSDGTSSTLDTYTITITEKNDEPTLTATGVTSTFTEGGSNLVLYSSADAADSDSQATQTFLSLKVTITNVADTGDEYIVIDGSDCLITGAATCQADTATNSGAAVVTMDGTTATITWTADAGGISEAAMETLINALAYKNTEDAPTVANNRVVTITTLQDNGGTGDGGDDSVTVSIAATVTVANSNDAPTVANQISDTAVNEDAALGAGNDPVGYQFAANVFADADSGDSCTYTATQTDGSALPGWLTFTANTRLFTGTPLNANVGTLSVRVTCTDGSSATASDDFDIVISNTNDAPTTSGGAATIAEDATHTFTTTASDWGYADVDVGDAMTSVDITTLPGTGTLRYGGADVSAGDDIAIANLGGLTYVPVANANGAVTFTFKVYDGEALSASAGTFTMTYTAVNDAPTVASQIADASTAEDSGYSLDVDGTCTDVDGDTLTYTISGAPNTLSISGTTISGTPTNDNVGAHTITVTCTDDGTGTLTASDQYVLTVTNVNDAPTTTGGAATIAEDATHTFTTTASDWGYTDVDSGDALVTVDITTLPATGTLRYGGADVSAGDDIAVGNLGGLTYVPVANANGAVTFTFKVNDGDAWSASAGTFTMTYTAVNDAPVVASAIADASTAEDSGYSLDVAGTCTDVDGDTLTYTISGAPNTLSISGTTISGTPTNDNVGAHTITVTCTDDGTGTLSASDQYVLTVTNVNDAPTITSTAVTAVNEDAAYSYTVTTNDVDGDTVTLTGTTVPSWMSFNTNTGALTGTPTNSHVGSHSVVITASDGNSGSVTDSFTVVVSNTNDAPTVASTISDVSHAEDAAYSLD
>A_OM-RGC.v1.000017590
LYVDPSSLDATDSIENQGNSLTRPFKTIQRALIESARFSYQRGLDNDRFGKTTILLYPGEHIVDNRPGFIPFGANQYYQRNGGITNDLPPFDLNSNFDLDSPNNELYKLNSIHGGVILPRGTSIVGLDLRKTTVRPKYVPDPTNADIGRSALFRLTGACYIWQFSMFDGDPNGVVYKDFTTNTFVPNFSHHKLTCFEYADGVNNVNINDTFLTYSTDRTDLDMYYEKVGLAYGQASGRQISPDYPSAGVDIQPKIDEYRIVGPTGGSILIDSISSSATTVTVNLQEEATGLEVDTPFRIQGISASGYNGQFVVSEKLSSTSITYQVQNAPSVSNPSSTGATLSLSSDTVTSASPYLFNISLRSVFGMCGVEADGNKATGFKSMVIAQFTGIGLQKDDNAFVLYNQDTPATGVYDDNSKSGNETISSNSRARYKPDYRNFHVKVSNNSFIQAVSIFAIGYAEHFVTENGGDISLTNSNSNFGANALTSSGFREEAFNQDNTGYISHVYPPKEVPLVESSLEFSPIDVEKTIGLASTGRLFAYGASNEDVLPQNVIEGFRLGARTNDQLKILIPQGGVTNEYSARIVMDGSLSTDGVLVEESTSEKSFNVNRVSGINSVGTNSDGGGANVITLEGAHNFINGETVRVIGETGQVPDGLEANTIYNVITTSSSGIGTNTNIKLAKTLNDALNDNELSFNGNGGLLKIVSRVSDKNSGDIGHPVQYIGTGNTTGWYINVSTAATENSIYSTITSLGTGTLGAATPRSFIKRRNDNRESNDTLYRVRYVIPKDGPVTARPPVEGFILQETSTSIGESSEIPKYFGTGNLSNRNDLRNFKFIANAEWSASTVTITTELPHQLSVGSEVQVVNVKSTNNTTATKDSGFDRNFVVASVPNSKQFTATLVTDPGTFTNDTTVRDVNLPYIRRVKYNDTYYVYRISESQKYLAGEQDGVYYLTLLNASNRPTVAPFTEEKYSQPVKRMFPQTDRDNPVSDPEASQCFADSATIGLVEINDPRNSITRETIDKFVRDADVGVGITDINSSTVTGTAHTIHTTIDHGLNRVLKLNINGGGADYGTGGGSEETYYNANLVSIGTSTTGSNATAKVTVSAAGTISAVTIMDGGSAYGIGNTMHITGITTSGTGHTPAVVEVQAIYNNVGDVIRISGVSSESYAGYNDLYRITEVGLGSDKVFTVSSASTISNISDAVGSTLTSDAHLYLTGESIKVSSFEYDFTSGIATVNTSSSHGLRVDNKVRITGANNDQYNGSFVVTENVTQTRFKVNVGVSTIAPTESSSTIFALPEGFASQDGNVTINDENTGGRMVAPYAGITTTLSGSVTTATGKIFPITDLNNNGSDIRIGDYLQIDDEIVRVQNTVNPGDASVTVYRGVLATEAKTHDLGAVVKRVKPFSSELRRHSIIRASGHTFEYVGFGPGNYSTAFPDKHDRAITNDEELLAQSNKREGGINFYTGMNDKGISYSGNKKLSTITGREEIFDTPVRTITGEDILTEPAINVVTPVEGIFSRSIKVEGGADNNTTSEFNGPIIVNNKVTVNSENGLETNTLFIQGDATVSRNYTVGISAPVLAGNPGNVIWKANPVEGGTWGYVYTTDNAWRAMGPISLDRDLRIFVFDKVGVGTTTPGLNTLQVGSGTSLFAVDGDGVGIGTTANGYALHVIGGANVSGVVTAAKFEGDGSLLTSVNVSAAGWTNITGSGAILYNTDLNEVGIGTSVGTGSNVTIGDVGAAGTTLFVNGEARFAGIITANDVTIDGTTTITGDYDIQNSSGQITVGLVTATDLIIGTALTTSSNQIGVGTGTPRALLDVQGVLRTTALSENVDDLGITGTSPNRKVILDLARSSVFEVTATDGLDVFELRNPPADGGTFTLKITQNSTGGHTVDVDSFKDLNLTTPIPVYWPGGVVPTVTTTANRT
>A_OM-RGC.v1.000018219
MMTNGNKKVLGGSWLLLTLLMIGMSWAQAVPPAGDAVSDNIVDEADASEEVDLFALDVEEYVTVDDIGYGYPAEDELVGSRTANSKTYVTEEGKVAIVTTDPIHYLDDEGAWRAVDLNIESEGNGWSVTENTFNTYFEANVDNGVVIEVDQNIDAIRMGMNPIVVQMDKDMAQPMMYHLDETEEPVQTAGNVLRYPLGQGIALDYMVTATQVKQNLVLRDQPFFGQEFDGWLGLQEEMLLPHGYAVFNGASPLQEGEVLKTNESFEIRNIETGELYVSVPAPLVYDSSPEALPALGQYFIVQTGSHVQMTTAIDSQWLMDENRSYPVMIDPTIDVTASTTYYTYKYSINYGWTSFSYERGYATSFISYTCKGQGSSANTCTSSTRYQGYVRNTVHRFNLANTMPSGATVTGVDYENHVGRYRTGSRSYEVAVMKSGSSQSSTMIDPASYTYSSGLYIHRYSANSAASSSATTLSDPGYYYGYNAGSIRSITMNSNGESDVQDAVDGNGAGSSGHILGLAVRASGNSPMWYWCTQNAYTYYGCQNSAAYKPHLEIAYTGGSDTTAPVAEHTAFNGKTTYLDGARTLYLSAVDASGVNTTAAGKPHLYYRVDGGSWTGVGATTIGTCVAGGAACNFKATIPAQAAPATGTKEVEYYWAYRDAPAPPNGGVSGTTGTTPAGGTGIPSNMQTHPSSPYSYEIEHVDNAADGDNKWQLKASGWNSYSYYSAQRYYDWQMTYYEPSREYHMEYDTSNCGTGSLSCFNSAAVLDLRYYPGTTRVCTSTNCQTNMDKVTVPGLSMNARNGPGSDVIWYHDGTSWGVMGYEVSSGNGIEQPQSAGTVYTSLNYGSTDDGYVKVPIPGDITGYFGAFSWNSTYNLNSANRNLFCVNTNNNPIMFVRSTYTGSSYSNPCYSTYYYYRYNYAWNGWSNPGYDGKVDSSWQVNSKVSSIKPAPDTFAPEFNHPGFMDTYVEDDRTLSMKINDAGDPPVGLNTNATDQGDGLVAPSMKYRIYDAEAGSWSSWTERAMSPDAARSSCVQTACTWTTTIPGTDRGNSVEYTLHAVDNNGNWNNTTAVSYDIGTPSKVFVIEWHDMTAGFNSGYNVNYQVRLYDVTNEIEFEYDTSSNAYYDYQYIGFQNPAANAGELLRGRGAGYIGGQNPFANNYRIATDGSSYGYESYSAGMTELFNFNEEFTGSNNGNPYTYYCTRYFTSYRGDCSTVIDLPNDFEFEYFGSTFNGTQGHKIHAIRHGAMQFSTSSSTNSAQMMNSAWGTTMPGLPSSSTYAANVDLAPWWGYYAAYRCYYNSGSECSIRSKMIPFDGAGMDVTADITTPTIWDAEQSPIRVNPSSGDYLQVSADLTIMPGVEVQIAEGKGLAITGACNSLTVNGNESHPIKITNLGTNNAKGIAFTNGGCSTAGTDDRHTFTNTDFENMDIAISAGSRHGSAPHYNGNVGNFTFTDVTFTNVSTAIKHGSGQGTGFDLSGVSIANSADSCIELPDDSSLTWVGGSATDCNTHAYTGQGAVMTGDGSTVWIENVTMTDAAVNGIIGEADSLTLSNVTIDASNGFSSQQTGTGVAQTSTATSGTDAHFYNVDISNYNAALTTHATDSLHMEDVTSSGDSNGYSITPAGASSPAIGDTGWTMDTVSADGGLTMARTQPGTMDNIDLGGALQMSGTAPSTDMVSGNTLSVAGLTVNGCGWNVNFADIDMGDGSSDAWVSANCASSASSNVITISDGTIAGDSTNNNFVYARNSVLTVAMMTVTGQTNWGNYLASAGTNGDIRLVDVNFRGNDCLDANNAADTTVCWVEAASSSAKIYFGGVGTVSVYRSGNSGNAFQANHNVAASVHDSSGTELFTVGTSKTDASGAASVWLITDLYERDNTGATSSSATYTDHTLRAAGGAGQNVTTPA
>A_OM-RGC.v1.000019676
MEGIFFMEKLIRRRSWRIVSAVLALGLIAGACGSDGDDDSSSSASSSAAVATTATTAASSDSDGLAGTSVTVFGPESSDEEAGALQDALDVFAAESGIEITYTGNRDAADMINTQVAGGNPPDIFVFPQPGKLADFARDGSVLPLPADVVSSMEWSDAWTSFGNVDGTQYGVPSKSDLKSLVWYKPAKFAEKGYEIPGSWDALKSLAGDMIANGDTPFCVGIESGPATGWTFTDWIEDLMLRMHGADLYDEWVAGTLAFSSPEVSGVFEEVLELWNTPGMVYASGGSIAATPFGDNGQPLVDDDCMMHRQASFYAAFIPEGTAFADGSPDAVDTFYFPSVKGDYPVLGAGTLVGAFRDAPEVWEVMKYFGSAAYAETRQIAQTERKGGGLSGFLSGASGQDPSVYQPLEQSFLNILVSADVVRFDASDLMPAAVGAGTFWTDGTAVVNGDKTVAEATADIDASWPGAAPASSGSSLGDGSLGTVEVGAGEDIQIRSLHAISGDVAFLGVPMSRAVDMAVADYGDIHGFSVNAGTWLDDLCSSDGGQAAAQTIVADESVIGVLGTSCSGAATAAAPLITGAGMVLISGSNTSPALTSDLAGTAGDNWSEGYYRTAHNDLYQGAAAAKFAYEVLGAASAATIHDGDPYTEGLATAFANSFSDLGGDLQTITAVNKGDTDMVPVLTEVAAGSPDLLFFPIFPPEGNFISQQIGEVAGLENTTLMAADGMLVDNYMEIPESEGVFMSGPDLDFEGNANDATGQTGDGFLAAYEAEHGEAPSAAFWAHAYDATTLLLSAIEAASSTDGDDLVVDRAGVREFMAGVSSWPGIIGDISCDDFGDCGSQRIAVVQHNDSSDIAAGKNNVVFTYSPGKSAVTGAIASADGPMCVGLVTDVGQVDDKSFNQSAWEGVQLAATELGADVDYIETQAAKDYATNIGLFAENGCDVIVTVGFALGEATAIAAAEHPDVDFIGVDQWQGEAVDGVAGLIFPEDQAGFLAGALAASMSQSGIIGAVLGTDLVPPVVAFGEGYVNGAKYVNPDIEVIKTYHPGGLDTAFTDPEWGATTSRQALENGADVVFGAGGKTGNGALIEVAGEEGALCIGVDTDQWTTVPEAHPCLITSSMKMIVDGVFDLISQSAAGSMPSGNYGGAVGLAPFHDFDSMVSDDIKSMLATLKADLESGAMSACVWDADTPACSGGDSAPALAPPETTDISICTAPTYTGLPVFVAGDMGVFESFGFTSYEYVTCASGPANAAALVAGEVDFVANTPDNMLGLRDSGFDVIMFSQAIDGHFFDVLVSSDQEVVEGDWEATMQALEGTNVGVVARGAAAEQMARELYEQAGVDPESSTYIATGLGGTTVAAMESGEIDWAITFEPGMTMGVVNGIGTRPFSLVAGDGPSTLDWPSLVNTTSREFAAANPNTVAAYIAALEAASEWIMDDANIDGVLQVMADNVGLVGSDMAADVHAANKQYFSTDSTLDPDRLMNNVNYAVGRGIISESMNFADFAITSAGVPEKLVTALAAACPSPLAIQTDWFPEAEHGALYEMIGAGYTIDADNMVVTGPGQIGGAPLGIDIEVRTGGPAIGWSPVASYMYTDDSIHIGYANTEAQAQLEDTPLISVMAPLEKNPQMIMWDPNTYPDVEGIADLGEQGVTINVFAGGVFIEVWIAEGVVSAEQVDPSYDGGPAMFIAADGAIAQQGFASSEPYQYVNDFTDWGKEVAYELLHDTGFEVYSQTLGVRPDDIEDMRACLELFIPVVQQSVVNFSANPSRALAIIVDAVDTFGSFWVYSIPQGEFGVATATELGLHGNGPDSTIGNMEESRIQGVLDKMIAAGMDVTTTNASDLFTNEFIDMSIGFAE
>A_OM-RGC.v1.000019999
MAACDHLGFNVFYHTYQNYWNDLCRYNTPDISYDQFLTGVSMTYALFPPKAQLFSDYQTQLLNSCFSGGSSSSDPGTYVTGGTANGTNDTLVFTNSTGGTFTVANSALLFNDAFVSGGTLDTTTGCVTFKNTSGGTFQVCGFDGFTSYWTANTDGSISTSGMSDVNISGDVRTTGTLTVGVDDTGYDVKFFGATSGKYLLWDESDDALELTDNTKLKFGTGDDLQIYSDGTNGRVSVGSGLLQVEGNTLDFTDGSASSYLFRGVASGAVSLYYSGNKKLDTTNTGIDVTGEVKGDIISGTTALVKGNLGVSGRTLLGTIDAAGASYSTDKILVAQSNGEVEYLTKAQLQEDISAGYWTANTDGSISTSGMSSINVSGDVKTSGKILLGDGSVSDTYAGFGNSADLKIFHNGSHSIIRETGTGNLYLQSDNNVILSKDSSTEAMVKGIADGAVELYHDNVKKLETTDTGVEVTGNLTASTALFAPIITGTTGIINGNLGVSGRTLLGTIDAAGDSYSEDKILVAQSNGEIEYLTTAELKADIADADYWSANTDGTISTSGMSGVNVSGDVKTTESVEATQGFKAGDAVGIAAKANLLTRLEFNGANTINLLANDSDVLQIEPTLISMQQDIAVTNAKKLYWNDVNTYIKGTTTEIEIDGDDTVKIIADHDVTVNSGRLGITGKTIMGTVDAAGDTYTNNKILVVQSDGEVEYLTSQQIANLNSGTTKYWTGSTEQANSIVNSGMTLTKVGIGTAKPLKPLTVKGDISGSTAIYLGNHTNFISGETSASGDLTIHSGDDIELYAGDDIVLNTDCRVKFTYLTGDTAPHANPGIEFSLDDSPGNCLIQNGQENTVIAVTSADTRLYFNDIGGEYIVGDGTDLTIASGADIILTPTVNVGIGTTTPQKKLDIAGGDIRLDNSKSIFFATTDGNIGRVAITGDESSDFIQLKVDNSNNHILRLNTTGVGIGTSVPNEKLTVVGNVSASTSIFAPIISGTTALVNGNLGVSGRTLLGTIDAAGASYSTDKILVAQSNGEVEYLTKAQLQEDISAGYWSANTDGSISTSGNSNIQLADNTRLKFGAGDDLQIYSDSTNGRIAAGSGLLQIEGDAIDFTDGNATEYYIRCVANGAVSLYHDANEKIVTTPTGINVTGNLTASTALFAPIITGTTAMIEGNLGVSGNSIVTGDLTTDGILYTDDIRRLTDNSTSTRISMGGNNLYIFAGSATNAHVNFRSTFGTVFNDGGTAAYDFRVEGVSDTHLIFADAGTDKVGIGTTAANEKLTVVGNISASTSIFSPIISGTTALVNGNLGVSGRTLLGTIDAAGASYSTDKILVAQSNGEVEYLTKAQLQEDISAGYWTANTDGSISTSGMSSIKVSGDVKTTGTLYVASKVELGGDSDTFIQFAEDAIGITAGGEQLITISESGQDIVKIGDGGDVDFQVRTENDDNTLYIVGETDNVGIGTNSPIGKLDVNGGVNVTGDTTMLGQLIVSGTGENLMSGDLNMEGGDIVLDNQKKVKFKNTAGTEFGNILMNGSNDMIFQNARTGSDILIRAGGSGSGDTIFTTNQSGTDTEIMIVKGETTHLLGGVGIKTSLPNEALTVVGNISASTSVFSPIISGTTSLVNGNLGVTGNTLISGELGIGTAPSAALHISTADNVLTKLVSTDSIATIELGDNSTSNQAVLTRVSNDLKICKDGGNVGLPIAPKTKLDVQHNPTSLSNNTGGGESVTFGTASGSLTQGKLYYLNTSGVWTSTQANASSSNGSNQLLGIALGTAVSDGLLIRGFFDMHSYLTGTFNEGIPLYVCETTAGNINVAAPGATNEFVRVVGYCTNTSKVIYFNPDGTYITVA
>A_OM-RGC.v1.000021698
MPLNKLENFIKNTEGRILYVNPNDIDSTDAITNQGNSLAAPFKTIQRALLESARFSYLRGVNNDLIERTTILVYPGEHEIDNRPGFAIKDVGGSATAVSPSGAETAAQTTLSLDLTSNFDLTQEDNILYKFNSINGGVIVPRGTSIVGLDLRKTKIKPKYVPNPTDTTVASSAIFRVTGTCYFWQFSIFDGDEAGLVYTDPIDFSANNQSTPSFSHHKLTCFEYADGVTVDNRFSLTDLEIYYAKLSNAFNISSTRDIDQKYPLSSEGFAPQRPEFEIVGAFASDPLSISTLISGDGATPGNVVTVTTTTPHGLSSGTPIKLKGVSVPDYNISTKVASVLTSTQFTYLLPFVRPNLLATPQSVASATITIETDTVSGASPYIFNVSLRSVFGMNGILADGAKATGFRSIVVAQFTGISLQKDDRAFVKYNETSRAYEGITIQLSKGASLSKESSSLDPSTVYHLDSDAIYRREWQTAHINMKNDAIMQIVSVFAIGFNKHFNAETGSDASVTNSNSNFGQIALTSDGFKKAAFTKDDTAYISNIITPRSINETPVSVDWQSLDVGLTTSVGISSHLYLFAFKDFDDKPPVIIQGYRVGAKSDDVLSLNVGGSAKTAEINMTDSVVSTGSSVISGTNVSSKIFRVQTGPSFIQNDVASSNIFTIGTHTLQTGEKIRVFSDDGDLPENIESNTVYFVIRISSTEIKLASSVTNAQNNVAITVFGGTKLFVESRVSDKSSGDIGSPVQFDPINKSWFIHVDTDNTIYPELLSQGVKGLTEKSVVTTISRTVDPRSLDERLYTVRVVVPKEAANAKDPDDGFVIQESSTSGVRASTDFSLRTIDASDVFFNRNPRFISTCSASASTVSVRTELPHNLNVSDKVNIVNVKSTTNTTGVANSAYNGTFEVTAITNDKEFQYTTTDTDGRVHNTGSFTSDTSDRTVNLPRFQRNDLQSNLYIYRSEVISQYIKDVQDGIYHLYVLKADNTINTEFTDQKYSQNVTDLYPQQDKDNENDNPPAAVSFARRTPIGDVVTNSLKNSITREATDKLLQDFGRGLKITGIESIAGVSTITFDREHGLSGIVTYTDFTGGTGYTDGTYHNIKLFNEGTTTWDGATAKVTISGGSIIKFDVIDGGSGYSGTEKLEFDPTVIGNPSIGAAATFTTVGINTNVGDVLQITGIGTLTDGYFRISSVPSTKSVAIAKTAGDTSFLAGQYALNLGPAVSIVSDDFESVSGVSTFTCGSAHGLVIGSPFRIIDSSNNKLGDFTVKERVGIKTFSAKTDANLNGAFVLPHGMSAGDATSGVDGENLGTRGLSFFDNETLTLTEDLTTGSQMKVVVPNAGIGTAIRFPLGSYVQIDNEIMRVTTSELSGSGLDVIGVVRGALGSTKDNHLSGSLIKKITPIPIEFRRPSIIRASGHTFEYIGFGPGNYSTGLPQVQVKTLTEREEFLVQSQERSCGQVVYTGMNNEGDFFIGNKRVSSSTGQEKTFDAPVPTVTGEDPSRLSVVFDEVVIKERLKVEGGTSRTILSNFDGPVNFSKDVRFDAITNFSKTLTLSQGTQSESVTSGDLVVSGGVGIGKSVFIGGNLNVQGTVNGGNLTFGNIRIAEADSNTIDTNSGPLMLNSLSGITSVRDNLQVDNNLTVDGNVTLGNATSDSTTVNGTLVVTQTTNSTSKTTGAVTVSGGVGINDDLHVGGDITAFSSSDQNLKQNLNIIPNAIDKINAIAGYTFQWKETSDNNVQPHAWAGEYDTGVIAQEIEALGLPGITTTREDGVKAVRYEKLVPLLIQAIKELDDKVNSLS
>A_OM-RGC.v1.000023322
SSNIDANGDLDVDGRTELDITNISETLNVVGVATFANNIDANGDLDVDGRTELDITNISETLNVTGIATFANNIDANGDLDVDGTTELDVLNVAETATFSSNIDANGDLDVDGRTELDITNISETLNVTGITTFENNVNVGGALSVTGNSYFGGNIVLGDAATDNVVFNADVNSNIIPNTNNAYDLGSSSQEWKDLYLNGIAYIDTLQVHEGSTFTGNIDANGDLDVDGRTELDITNISETLNVVGISTFAANADFNGSIDVDGHTELDDVNVSGASTFGGLVDINAGAQVNTLKVEDLTDNRVVIAGVGGELEDSGNLIFTHNGTLLALTGNQTISGNIDVDGQAIFDDITVSAASTFAGLVDINAGAQANTFKVEDLTSGRVVLAGTGGELEDSGNLTFNGTLLALTGNQTVSGTIDVDGQAIFDDITVSAASTFTGSIDANGDLDVDGRTELDITNISETLNVVGIATFANNIDANGDLDVDGHTELDNLKVTGVSTFANNIDANGNLDVDGQTDLDALNVTDTATFTGLVDIDAGGQANTFKVEDLTDNRVVIAGTGGELEDDANLTFDGTRLALGVGLIVTGVSTFTGHIDANGNLDVDGHTELDNVNVAGFSTFSHLVDVNANLTVNQDLTVEGSVGIASLIPSAKLDVVGLTKLDDVNVSGASTFTGHIDANGNLDVDGQTDLDVLNVSDTATFTSNIDANGDLDVDGRTELDITNISETLNVTGITTFASNVDLNANLDISGDIDVDGHTELDNVNISGVVTATAFHTGAEGSAIRVTSNTISGPAEIVIDPAAVGDNTGALRIKGDLFVDGTQTQINSTTIELADFIVGIATTATSDALADGAGIQIGPNNTLLYDHTNTSLKSSENLNLTTGKTYKINGTDVLSATTLGSNVVNSSLTNLGTLTALTVSGAIDANGDLDVDGHTELDNLKVTGVSTFSGNLNLSGNITSNLTIVSTNAGSSAAPEFKLYRNSASPADADYLGQIKFAGENDNDEEINYAKITGKILDASDGTEDGIIEFAHIKAGTQTITGRWRSDSLQLLNSTNLSVNGNTDLTGYLDVDGQTDLDVLNVSDTATFTGNAIFDSTGSIQIPKGTTGQRLTGVVGQIRYNTQLSQFEGYGEGNQWGSLGGVKDVDGDTFVTAEASAGNDDDVLSFHTAGSIRVAISSTGQVGIGSTIPAATLDVIGDTRLTGILTVTNGIDGIGIQSEGTSITTGIVTTINFVGSAISAITNTNGLVEIDLKGGTFSRSTTSFTATAGQTSFSLTYTPNFIDVYHNGVRLTASEFTATNGTSVVLTEGAFVGDTIDIVVFQNSALFNTSKWSLVDTTNESGDIFRDTNVGIGTTKPTDAAHASNTKILNVGVVTANNLYGALTGNVTGNVTGTADLASGLTGTPNITVGTINASTISVAGTITYDDVSNVDSVGLVTARTGIRITEGGLIVTAGVSTFTDDVSFGSTISLGDNDRLRIGDDNDLQIFHSGTSSFIQQTGTGNLFIINSQDDQDVVITSDDGSGGTATYIRADGSNGETVLYHYGSEKLATKSNGIDVTGHIETDTLNVSGVSTFSAALDVNAAVNISGDLTIADKIVHDGDTNTTIRFPANDVVAIETAGTEKLRIDANGKVGIASDSPVARVDLEGTLGLEATTTTVSSTSATTIDTLPIATYRSAKFQIQVTQGTSYQTADLLVIHDGSIASSIEYASLSTSEELAVFTTEISGSNLLLQATMGSASSATVKVVRYGVTI
>A_OM-RGC.v1.000024300
MKNRLLTLLLGCLCTIAQAQLSDVTQPGDNIVATSGNSPGSEGVTNAIDNADTKYLNFDITNTGFTVTPSVGLTVVKGLSLTSANDAPDRDPMTYLLEGSYDGENFVEISSGGVADFPTRFHTNYIFFDNAVPYATYRLIFPTVDNSSCCMQIAEVELLGAQAPGDVTQPGDAVVATSGNSPGSEGVGNAIDNADTKYLNFDISNTGFSVSPSVGMTVVNGLSLKSANDAPDRDPITYLLEGSYDGENFTEISSGDVADFPTRFHTNYIFFDNSIPYPTYRLLFPTVDGSSCCMQIAEVEFLGTQAPGDVTQPGDEIIATSGNSPGSEGVTNAIDNADTKYLNFDISNTGFTVFPSVGLTIVNGISLKSANDAPDRDPITYLLEGTYDGENFVEVASGSVADFPTRFHTNYIFFDNGVAYSGYRLLFPTVDGSSCCMQIAEVEFLGVQLPGDATQPGDAIIATSGNSPGSEGVGNAIDNADTKYLNFDISNTGFTVTPSVGLTEIIGMSLKSANDAPDRDPITYLLEGSYDGENFTEVSSGDVADFPTRFHTNYIFFDNSTPYLTYRLIFPTVDGSSCCMQIAEVELFPRPGGSCADYNAVSEGLITQHPSDTPVLAGSTAAINVIPSGPWNVQWLKKAPGEDAFVEVDGATSATLEVKNASADMDGTVFQARVSTSDCDAQLSEEITLSIFTPSATTSVGFSFRGSGANGAPTNMAADDIAGAHAQAYWNNLDGGSGDSGAGVYDAETEASEGTATDSNNEATNVGLEFTTSGTWGAGSRTSSGTGRMLNGYVRTFGSYENDDPAELVIYGLPAGTHSLLVYTVQAPLEFYDLDIEVEDANGTQKRFSRPQNSDEYNPAPNWVVVTAESGSDRSIGNMLRFDNLKPSNGEVIIRGFTPSGQGVGPGVNGIQVLLNTDNVDALPSITANPESTNGVVGGGLELNVGVSGDNLQIQWYRNGQAIDGANSARFIIGELTADDAGAYSVGVSNGAGRIASKNAVVDVVSSTAVSEGLVAHLPFDGNANDAAGGSNGQAKNGAGFGSGKIGQAVELDGTDDWVYVPDYTKVSGAVTVSAWINSSDGFFGPIVRNWVQELGDGRFGQFMIDIPFPDDAASPLAVGRLSVGPNEPVASHPISTSDGGAWHHIAMTANARTITLYWDGEVVAASDYLNNINEPSFSWLAIGADVALDEDADGNPDVSAAPMMRDGSYPFRGSIDDVAIWSRSLSAPELAAVYAAGNAGNNAASVDPVLSDQPHPDAPEPEPVAPVVPAAPILSLDGVPEAGTGLDGRYWQAAPKQIGTLADDAQSIIDNTRPVGVFTATGLNYQGGNDLTTIQEWLQDDGASYVGGDGDMNEGILSFTGYIRIDPYLVDAGAIDIRSESDDGSKIWIAGELVVDNDGSHGSPGPAPDGSYSFAAPGLYPIEIQWFNGNWTNDAGEHGGANLRVMAAGDDIAGALLYGAADVSAASIAASSAATEVGDAGLHGAYWTSEPKGMQFGEEDQGPIFSFVPGDDHGLGLMETNPQGRFISTNVNYSGNDISPILEWLGDDAGSFVGTEGELNDGLIQFKGYVAIDEAGLHTFTSSSDDGSVVFVGNQVVVNNDGGHGAPGPAPDGSAFFAAAGLYPIEVAWFNGNWTNDAGDHGGASIDLTMDGESLAGSIFQPVGGLPAVSSGGISSVALSEGNVVIEYSGTLKSADAVTGPYSAVDGASSPYSVPAAKAAEFFIAE
>A_OM-RGC.v1.000027411
DLWLSNVSITIPDLTSDAGRPGTNWNPDGAVYHDPTSTSGSSFYAYNLDLEGYYRAVYTQATDSITMDDIVGTGMEGFISVIPAGSNTVMGPTGDDAIFNDIDVTGTSNSQSQLYLERTRPTSIDNVAFTTTGTAPGLHFVGSSPDSGKVFVNNYDGAHIGVYGCGWNIEAKVVAIDTDNTGVVSNCGSSSSSNMVTISEGDLDYSGSTHGAAFAQNTILTIAVSNIDSDFVNVGQSHTGGSVRLIDVTYGSDDCVTAANGYEGQSTCPTYVSHPGGELFVGETATVGVYRTINGANTYVADHAVTTTVVTKSGTCPDVTASGSCTVNEVAVVGTVRTAGGANNGLAEAWLITDRLEYSSSGTVVSDTYTDHSFSIGGGAGQNLTTPADVWYTSNYNDQNHDLPLEVGDRADFMLEAYPQDWNGATKDCNFLNVDDGSGSGNTSSYMLSGESYALYTLQIITLSTNLVLDNCNLHLNGTKFSVNSSATNSPTITLRNGAKLLLTGGVASGGVDGYIRATSSLYGWTMNIENGELNMDHSFIRDMKQDSATKSGLLIGEGATVRMENGSYALGSYASNADMATIKVNGGTLIVDDARISNNQNTGVGLHIENSASTDLDDITVENAGTGIMVKSAAPSIDDFTLANNDVGMENYGGMSLPTIYRSPLLQGQSGWVTHEIDITRFANDDDVVQMAFNSVFAGGNAHYYAYSTSYYYMVYDRLRIYVDDGTGSDLDNDGTDEDLITYGHPMTLNTDSDATYGEPPHWDCNAYGYKYNPGGSYQYAYYYYMLNYGPSQLASNGSWSGSNAGSPLNFGFRMEAADGLTQATNYYPYHFWGGYWPSFYPNSPDSSRGMWGSYGSCMDYAYRYGTPNPAGWRIEFPPVSTPASNYESVTLKIDVFHNRNNYFEDRFDFLYRGGVDHTQMGQWAREFGVAQINNGQITGSDTGILVSGGRAAGSISDVTITAPTNEGILIDGSNAMFFDDINVTQGAYGVRLTTSGAGSTSMTNMELYDQSQSGMVLAGSTGLTFGGEVVQSATSGINVLSSSSVDWAFDGLMVRDSTVGMNHAGTGDVRMLDSTFQDNTDDMTIGAGTVTYVEGTIADQSSTQTVMVNGAGEFSRNRLYDVGLLADSTAAPGVHLKLLDADNRLVATATTDSVGVAEDMEFTAYTVDFSGHQAKNLAGMTLAGVYVNEYTSTSRDFRYIMESVTLADVPTNADTINMVDSVDIHVCYRYTSSSYNNLRSCSNVGYGGSATVGSLTQYDAYYGMKEDDGNDKVILMDHAYNYLDSANEAFFNNSIIFVTGGYNGVADIRIEYPYTRTINMDNTTIISVGANNGDRGHAFRLGYSGTSNYAGFNINNTDMIGIATMASGRGYYGAPAEFIVTNSTFSHYRVPPAGSSVEYNDVCVSTAGIADARIEDNTFYDCQAGVMIPYNYYAYSTYYSGTGTDDMIVEGNTFVDTTSLGFWAYLNTKADDILIKDNTYTGSTIPTYGVYIQDATTNSIDIFDNDILAENPIYSRSGKQWDIDGNTIRGVSSASNAGIYLQSGHGTITDNELIDADGGISVYGVRGSNDVDIRDNTISFTSGRTPTSAVGISVDNCGTTSTINMSGNDVSTISNALVTDGCTVVDEGSSFTSLGGAAARVHTVEIRASVFSPQNIT
>A_OM-RGC.v1.000036988
MKDLFSLINKPDTSHDFDNIRIGIASPDKIRSWSFGEVKKPETINYRTFRPERDGLFCAKLFGPMSDYECLCGKYKRLKHRGVICEKCGVEVTLSKVRRERMGHIELASPCAHIWFLKSLPSRLGVLLDKTVREIERVLYFEAYMVVNKSDDMWLLPTIREDHEWKASFDTTALLKRLIKAGVSAKDIQNLLESLKSEQFGEDEWYEGALALLKKSVNLLKKEVTELKSKSKGVSKENEFDVRAAEDEIITQYLQDKKLNQGALLSEDEYHERIVLESGLEAAMGAEAIRSLLKSLDLKAERDTLRAELSETKSETKFKKLTKRLKVVEGFINSGNKPEWMVMEVLPVLPPDLRPLVPLDGGRFATSDLNDLYRRVINRNNRLRRLLDLNAPVIIVRNEKRMLQESVDSLLDNGRRGKPVTGSNKRQLKSLADMIKGKQGRFRQNLLGKRVDYSGRSVIVVGPTLKLHQCGLPKKMALELFKPFIFSRLELRGLSTTIKQSKKMVDNEELEVWDILEEVIREHPVLLNRAPTLHRLGIQAFEPVLVEGKAIQLHPLVCTAYNADFDGDQMAVHIPLSIEAQLEARSLMMSSNNVLHPANGEPIIGPSQDIVLGLYYMTRERLNDRGEGSVFADVAETRRAYDTGQVSLHAKVKVRIAEQRLDENGSFTEMVTLRDTTVGRALLMEILPDGLPFDLVNKTLRKRAISMVIDECYRRIGLKETVVFCDQLMYVGFSMAAKSGVSIGVDDMIVPDTKPERLATAEQEVKSIQEQYSSGLLTDGERYNKVVDIWTHASEVVADEMMKGIQHEVVVDVDGNEVVHESFNSIYMMADSGARGSPAQIRQLAGMRGLMAKPDGSIIETPITANFREGLNVLQYFISTHGARKGLADTALKTANSGYLTRRLVDVCQDLVVNDDDCGTKQGILLDAVVQGGEVMVPLTDRILGRVVGEKVASPQGQVLLKPGEMIDEAAIQLVEEHNINQIRVRSPVTCETRYGICATCYGRDLARGHLVNRGEAVGVMAAQSIGEPGTQLTMRTFHIGGAASRAATASKVTVRSEGTARYGRFRVVRRADGRNIVISRSAELVVQDAYGVDRERYKLPFGAELTVNDGDAVAAGQLVASWDPHTHPIITVVPGKVSFKNMDDGVTVTRQVDELTGSTTHVVLDPKQRRGTAQEMRPAIEVVDASGVAKKIPGSEREARYQMPPGATITAVDGQAVDAGAVLARIPQEGSKTRDITGGLPRVAELFEARRAKEPAILSTHSGLISFGKEVKTKVRLVITDDKNREHEMQIAKTRPISVFEGEHIERGDEIVEGPRAAADILELLGVEPLTTFIVNEVQEVYRLQGVKINDKHIEVIVRQMLRKVRVTKPGDTRYLKDDMVERSTMLKENDAFVADGKKPAVFVPILLGITKGSLSTESFISAASFQETTRVLTDASMQGKTDHLRGLKENVIVGRLIPAGTGLAFHEERRRRRAEVVAEDNEREEMIFGAEPGETTDVGHLDIGEAVNQ
>A_OM-RGC.v1.000040998
TGDWAASKAYVIDDIAKFGGNTYVAITNHTSTASTSNFYANDAGNWNLHIEGLQQRGAWATATYYKVNDLVTFGNVVYRVTTAHTSEGTFIDKTKVAEYVKGFKNEGTWDIGTEYQSGDVVNYNGSSYVALSTSLAGFNPPQYLGVTTDVSARWSILSDGLAGAAATYTENTYYRGDLTQFGGNIYRHTVGVTTNVSPIQAGVGSDEPQSWNGNEVWDLLVKGFNFQGGFSTTFNYHPGHIARYGSDSYISIGNSHTNVVPTSGIGTFWEVLASGDSAAAMNTKGDILTYNSGNQRIGIGSTGYALAVQSNGLPGYEIVGNQTRIYYVDSEDGVDTNNGLAPNLAFKTIKKACDAARPVTPVSGVDYTYQTGVATVSAPSHGLLNTGTFVQLKDIEFECLSGGNVFNVLGMVFNKAVGLCTITAIGVGAAPEVSIGSTVRIRNLNVTYTGSARFAHQFQSAQSGAVISGGNYAHTFNSCATNGVTIVGGSAVTPSGATYNPVNGNFEMTLSGHSLSTSDKVTIANNAFTFTCTMNGNASQKTYPRVGTDPAAGQQLSITGTTTNTITVNVGSSPLVNHDVSGATYNQVTGDMTLTLGAHTLTAGTSIRLATDSIVFRCAMDGYTTDHAYPRQTAADGSPDPAYLTALNITNATTNTITINVGAASDNTTITGKFPAVHTQGSYQFLVQAVPDANSVVLNVGVTTTDYNYASGGTAFVGLTTTKYPRKVSKSYFEVLEVPNNDQFKVNVGISTQSHSYTSGGSVTDLTPAILKLSASQFYEQLPITVPPYTAIVGNALRGSQVLPKEGTSDDSTTPNNRSHMFKMSDSTTIQAISMKGMEGFLYDSNAPFILDNTNLRTGIGTTACGVFISFNPDSPINDKSPYVKDCTAFSDNAAEAVPARFGGGAVGVFADGGVHEEGAKSMVFDAFTHVASDGGGYILDRSAIAEIVSCFTYYARWGYYSGGGSRIRAVGGNNSYGDYGVISSGFSTDEVPRTAKLFGDMMTVLGTSKAGTLAIGATMFGATSKATAWFLNDQISADKIYFKYQNGYGNAGIGTTGFVDGEVVWFGAGAEASSGVGSITVGAAASSTTGQKGTILEVDQTSGTLLVGDAIGLSTSLYGADERFYIINTVTNVAGVATYFRWAAGSGAGIQTNFSNRATLTISPEKTIGTWDTRELDSDNVAYGSTMEVRTLFSQCRLTGHDFLAVGTGNKTETNYPNVDLAGVIQGNETNVYGPGKVFFVSTDQGGNFRVGEFFSVDQLTGRATLDASAFNLSGLTELRLGAIGGQIGESINEFSSDPTLAGNSNNAVPTEFSVKGFVTRGNMGTKAMTPPVGTTGQRPGGIDDEFNTGCMRFNTTIGSLEYYDGTAWVLPGKLTFSTVSSSTNALASNVYFINTGGGGVTMTLPSAPNLGDEIRFYDVAKTFDSNALTLNRNGKLIQGDSANLTVSTESAAFSVCFSGDSYGWRIFSI
>A_OM-RGC.v1.000051392
MANLVPKVDNTGSLGTSSKKWSNVHSTTLTVAAQAADLSLNSQKITNLGTPTANTDAATKAYVDGIAQGLSAKDSVRVATTANGTLASAYENGQAVDGVTLATNDRILIKNQTSGAENGIYTVNASGAPTRAVDFDANAEVAKGAYVFVEEGSTNANSGFVLTTDGSITLGSTELAFTQFSGAGQITAGDGISKTGNTLAVDIPNTTEMTGDIVDTDELLVSDGGALRRADFSVVRDAVFNDISGDAAVAAGGALTIASAAITGQTAESNIADDDLILISDTSESGALRKMTKANFVSGLGGGGLSDVVGDTTPQLGGNLDINGKDIISVSNGNITLTPNGTGVVRIDGTSGIDIESGSISIKNSGSVSNVKLYCESSNSHYTQLQSAAHASYGGGGNITLTLPTANGTLISTGDSGTVTNTMLAGSIANAKLSNSSLTVTAGDGLSGGGSVALGASVSLALDLNELTAAVVDVANDSIVIVDANDSNASKKESVADLIAGVASTGLSASAGQLSIDNTVATLAGSQTLTNKTLTSSILNTGVSGTAISTDTGLNGASSSDTILSSQKAVKAYVDAQVAGGGLNIDGYNAHGSSTINQTQDNFVLSVNGTEKKIAFSNLEDAIFGNVSGDASIAAGGALTVAADAITYAKIQNVSATDKILGRSSANAGIVEEIACTAAGRALLDDVDAAAQRTTLGLAIGTNVQAYDAELAALAGLTSAANKGIQFTGSGTAATYDLTAAGKALLDDADAAAQRTTLGLGNVSTLAVGISNTNVLQANSNVADDDFLRVDGTSIEGRTAAQVLSDIGAQASDAGLSSIAGLTTDADKMIYTTGSDTYAVTSLTAAGRAILDDADAAAQRTTLGLAIGTNVQAYDAELAALAGLTSAANKGIQFTGSGTAATYDLTAAGKALLDDADAAAQRVTLGVGTSDSPTFAGATAGNIKVGVTGDNEIDTSSGNLTLDSAGGTVAIDDNLTVSGNASITGNLTVSGTTTTLNSEVALADRFVMLNSNYTTNAALDGGIVVNVDPSSTVYDGSSININFNSTTTVQIEGNATAELSQNKIFIIRNAEDVSNNGLYEVHSSSHSGGTTTVTIKDASSNTPTTAVAGIVNTAFTTNSDDDSAVIAKTKIAILKSDTANNVFEVGFGDTASSISYTDLATSGGGITGLATNASDTLTIGASYNLIPNTAGSTDLGSASKGYGDVYIDDDKMIKFGSDQDATIEYDENGDNVLQIAGANVRIGHGAATQLQFRDSAIHISSDADGYLNAQADTGITLNVNGTDELTLTGSEATFGTNIVIPNGGNIGSAGDTDALAISATGLVTVSSTSEATSSTTGALRVSGGLGVAKDLFVGDDVKGFVSLVAPHGSTKTITVTVAAK
>A_OM-RGC.v1.000054557
MEIRNIFKVSAITTALVLAGCGGDININEGDEVVTTPTTPTTPTTPTTPTTPDVDTPFSLGFATDVSSEFSGTITDKPVYRLDTDLTITQDMTLTNDAHWIIKGRTAVGNDNADAAVLTIQEGTTVIGEDGDDFLVVRRGSQIDASGTSSAPIVMTSVQDVTGEETSIGQWGGVVLLGNAPTNLCNTGDDADTSDEELANCGVSAEGDAGLYGGNNPEDNSGTLEYVVVKHAGKALASGDELNGISFAGIGSGTTVNYIQVHQNLDDGIEFFGGTVNVSNVVLTDIGDDSLDWSFGWTGSATNVYIQQSADGGDNAIEADNNEDNPSWLPLTKPTISNVTIVSADNTNGVRLRNGTAGVLSNVLVTGSALANNCLRVNGDEAIANAESGELSITDSIVACETPANNFGSDTINGGTTQAWFEGQDGNSVLAASALMLEDNGYFPTASSPVALGGGQYIGAFNPNGTDWTVGWTVGVNGGFPTDVQNAFAQGLATDVSADFDLDKPVYEITADTTFTSDVTLTNDAYWLIKGRTAVGNDNEDSATLYIEQGTTVFGEQGDDFLVVRRGSMIEANGTASAPITFTSVQDLIGDETGIGQWGGIVLLGNAPTNLCNTGDDSDTSDAELASCGVAAEGDAGLYGGNNPADSTGSLRYVVVKHAGRALAAGDELNGISFAGIGSGTKVEYIQVHQNLDDGIEFFGGTVSVRNVVLTDIGDDSLDWSFGWTGNAQNVYIQQSAAGGDNAIEADNNEDNPAWLPLTKPTISNVTIVGADTTNGVRLRNGTAGNIRNLVVTAGEGYSNCLRVNGDESIANAVSGELSVEHSVVACEAGNNFGSDAIGGGTTQTWFEGQTGNSVLTADALMLSNDGFTPRSGSPLLGAGVDVSEENDFFAATDYIGAFDGDNNWMDGWTVAVNDSIPADVTTALEQGLATDVSASFPDITDKPVYQLATDTVFTADVSLTNDAHWLIKGRTAVGNDNADSASLYIQRGTTVFGEDGDDFLVVRRGSKIEASGTATLPITFTSSEDMTGGETAIGQWGGLVILGNAPTNLCNTGDDGDTSEAELANCGVAAEGDAGLYGGADSEDSSGTLRYVIVKHAGKALAAGDELNGISFAGVGSGTEVDFIQVHQNLDDGVEFFGGTVNVSHLVLTAIGDDSLDWSFGWTGKAQYVVIKQDAAGGDNAFEADNNEDNPAWTPLTTPTVSNVTILGADNTNGVRLRNGTAGTIKNLVVTGGANYSNCLRVNGDESIANAAAGSLTVTHSTVACSSASAFGSDTIGTDSTQAWFEGQDGNSVLAETAALGFDSTGFVPASNSVLLGSGFDASTLDAFFDSTDFQGAFDGESDWTLGWVTVGLQD
>A_OM-RGC.v1.000054638
MEIRNIFKVSAITTALVLAGCGGDININEGDEVVTTPTTPTTPTTPTTPTTPDVDTPFSLGFATDVSSEFSGTITDKPVYRLDTDLTITQDMTLTNDAHWIIKGRTAVGNDNADAAVLTIQEGTTVIGEDGDDFLVVRRGSQIDASGTSSAPIVMTSVQDVTGEETSIGQWGGVVLLGNAPTNLCNTGDDADTSDEELANCGVSAEGDAGLYGGNNPEDNSGTLEYVVVKHAGKALASGDELNGISFAGIGSGTTVNYIQVHQNLDDGIEFFGGTVNVSNVVLTDIGDDSLDWSFGWTGSATNVYIQQSADGGDNAIEADNNEDNPSWLPLTKPTISNVTIVSADGTNGVRLRNGTAGVLSNVLITGSTLANNCLRVNGDEAIANAESGELTITDSIVACETPANNFGSDTINGGTTQAWFEGQDGNSVLAASALMLEDNGYFPTASSPVALGGGQYIGAFNPNGTDWTVGWTVGVNGGFPADVQNAFAQGLATDVSADFDLDKPVYEIAADTTFTSDVTLTNDAYWLIKGRTAVGNDNEDSATLYIEQGTTVFGEQGDDFLVVRRGSKIEANGTASAPITFTSVQDLIGDETGIGQWGGIVLLGNAPTNLCNTGDDANTSDAELAACGVAAEGDAGLYGGNNPEDSTGSLRYVVVKHAGRALAAGDELNGISFAGIGSGTKVEYIQVHQNLDDGIEFFGGTVSVRNVVLTDIGDDSLDWSFGWTGNAQNVYIQQSAAGGDNAIEADNNEDNPAWLPLTKPTISNVTIVGADTTNGVRLRNGTAGNIRNLVVTAGEGYSNCLRVNGDESIANAVSGELSVEHSVVACESGNNFGSDTIGGGTTQAWFEGQTGNSVLTADALMLSNDGFTPRSGSPLLGAGVDVSEENDFFAATDYIGAFDGDNNWMDGWTVAVNDSIPADVTTALEQGLATDVSASFPDITDKPVYQLAADTVFTADVSLTNDAHWLIKGRTAVGNDNADSATLYIQRGTTVFGEDGDDFLVVRRGSKIEAAGTATLPITFTSSEDMTGGETAIGQWGGLVILGNAPTNLCNTGDDADTSEAELANCGVAAEGDAGLYGGADSEDNSGTLRYVIVKHAGKALAAGDELNGISFAGVGSGTEVDFVQVHQNLDDGVEFFGGTVNVSHLVLTAIGDDSLDWSFGWTGKAQYVVIKQDAAGGDNAFEADNNEDNPAWTPLTTPTVSNVTILGADNTNGVRLRNGTAGTIKNLVVTGGANYSNCLRVNGDESIANAAAGSLTVTHSTVACSSTSAFGSDTIGTDSTQAWFEGQDGNSVLADTAALGFDSTGFVPESNSVLLGSGFDASTLDAFFDSTDFQGAFDGESDWTLGWVTVGLQD
>A_OM-RGC.v1.000054879
KGWSNAEFMKWHHYTFVKDGPDKRIYIDGNLWHSGRNTLALKSDWNRATIGAEHNGGNKTAGILDDFAVFASALTEAEIKELAAGTKPGDLEDRKYTFPRVVNFSGNMAGFTVNINDITRGGSIKADPDSVSATFDGESVELVVAKDGNVTSVAHSTASPLAPGSEHTVVLSFKDTEGNEGSSEHIFSVSNYGLIKAGFAVDEADVDKSESGWLVNTTQISQGQGVGSLHQNLWINAEKQINGGYIDASTEEPYLNEADPDAFEGWSYYYMTSEVINFNQDAPNNVGNFTSANGYEDLEIPGIPGWGDSTDGIASEFLTYAYLKKGAYTFGVNSDDGFNFSSGADFLDQSAGLGQFNGGRGANDTIFKVYVEADGYYPIRVSWWEGGGGANVEVFHVDASGNKILFNDPDNENSIKCYVVGGVPIEESTTDRPSTGKSYLASLTPAAGDKLVKTKKVTAVIVDGEKVKVDKSSIKITVDGAAVNANVSSSDGKVTATGGPDGGFSVGAHTATFAFTSGGVESVTEWSFIVPKVYTPAGEPPAEPMGIMNVREYHGIGTTSLNTLFAQAKFPDSPDYEGYAGYFEWPQTGDIEVQPKSDFRNNYGWHMMGYIYPPETGEYKFAVATDDNSELWLSTDSDPANAVRITQETQWRGVRAYQPESDESTSAPVFLEKGKIYFIECFAKEGGGGDNMAVAWSLPSDEGEDVPGGALPISGEYISPLIPAVADPVDLAITTQPGDVSAEKNTNAQFSIELNHPDAGAQIYWLVNGAMTTQGNTLTLSEVQDDLDGAKVKAMIIYNGVLYSDEVTLSVTPDKTAPGLVSTDGSRYMNSLTVVYNEDIDEDSAGDKGNYSVSGLSIDSAEVMGRKVVLYTADHDAGKVYTLKINGVEDLAGNSLNTSVDIQAYVESTGYLWWDYYGGIGGAHPMENLTDSEKYPDSPDKSMLLPWLHTRWATGFQNNSHDNYGARASGWLVAPEDGEYRIFLRSDDHGQVWISSDEDPENVELIAEETGCCKGFQVDDGGLSGLVELEAGQKYYFEALLKEGGGGDWMVVGWRRPSEEADFDTPPWNDGGISGRHFVNYIPAGGHGFTGDADIYSADSTPGTGEGLTVREFQGIGGGRLGDLFQHSKWPNSPDLVETASYFEWPQSGNIEEKPAGNVADNYATHMLGYVHPPETGEYQFFVAADDSTVLYLSTDEDPANKNLIAMEPFWNGVREFAQGRNRTTVDIESGLKINGSAPVKLEKGKAYFIEAITKEGGGGDNLAVTWIQAGDDYPADGALPIAGEHLSPWLAAEVDDAPPSLSYVINGDGTATVTFEGTLQQAASVNGPWVDVDAASPLTIPLDQDAAFVRAKK
>A_OM-RGC.v1.000055680
MYGTVTVTTSSGPTLASIGVNVAGSDDYLSFSNTSISGFGTGIQMEGGDLYLGGTSQARSGNGVLIVADGYGVDAEDVDITMNGATIDVDDTNGIAVSSVSSSGLHDLDLTDLSTSGDVGLLTDKHKDFRWNGGTSTSDTTLKTINTASGSIENMTWSGTSVQIDAGAFSTVTSVGNGVLDSSKLAVSSSAIVHEANLLNLDVTHMGQAASDVALTIRSTEDYNTLTGGTVPLVAHSRAEYVSPSWRTRAGSVIQTDGDLADWFGDYTAESNIADDMMPGSVAKNLTSGGEMRITWDATNVYIGIVGVTFTASDGMIYLDTVPGGSSTGDNWYVTHNLPFQADFMLFAEDATSWGIKRVTPTGNWVDVTSSCNGISSFVGFGYPGVTSTFNLNSEFAIPWACIGSPTDDVRWLTVVQNENTGHVLAAFPPQEWDQANATAQNFYDFGGFDLTGTDLADGTLDDFLLIFRTYAGTTTPTPARPYDIIVKVRDVDNDYWDWGERNGVMMSQNQNVEIDILRAKPVIQNLIDVTVDEDTGMTTLSMTELATDFQTQDVNLTWEIVDSAANTHTYMTPYSYGLNGQSFEVTTLADQFGGHRLKATVTDADGLNSTQTFFWNVTNVNDKPIICNSLNDYGANDCGLVLTDDGQGGINIRDEAAIDGANGFTVPKSLGSVYNQSGSFVIDMANENSQSDNNPHAVPQIYNWTAAADGCIPFDISMAGTTSILIAENATNEAGGSCDILFGLTDGVDDADDMTVEFIVNPINDAPVIYGPDLQAEKYVEVANGDKLTAGDAEDWYIELTEDDTNVDNLTFDMSRMMFDIDHQQADYQWEAAKTANCDYDHYFTIALDQDTEEMQITLIPDATTTAPTSEIDFLQDADGDGVRDGGIHQMVPASGYYCTVNLYLNDTADAPDYINYSQAGYDTYDQRSDRVTLHIRVNNVVEARPDYQFNTDFGFDYLNIEAVMPGTRVPFTVEVTNTGDDPSLYNYPHDVQIRFTANDNPNAIQHQVTLEWDDGEVPGVGDTVLVTGYITMNSATDEIAAFAEVRTTDPFTEDYVTDNFRRPALEELNWDNNNMTSTDVGTILPKMVGLKAASSVSSFLPGLLSVSLVGLFLGLNLISARREEDEEVFETIAADEEAVSPVIATILLVAITVVLAGTIYVWSSSLADVSGKASPRVTALTDVSIDDSDENNWAWKITVNGAQTELATQAVRVNLEWLDSSGEQQFRTVNLTDKYAPEDTCLADSSLIDNSGNSGDSTGNCGVYGRLPSNSNSMVTFKDNIDCTGANADCSTGFGAGDIIYILMKDPVTGDMLESVLVSIVYVPGGQTATPLMTYTGITQPPRLS
>A_OM-RGC.v1.000056157
MTFKANKKIVGLQGTIHTRIIMKKTILSTVVATALAGSAFGALAISNQISGHSVEQRNAIEASFDKKNILANSIQANNDSVRVIVQLTDVPMAQFSAVNPNVSSMAAHKGQKVNFKSNAAKEYQSFLEAQQQSVIQSIKSFDKSFKADMSYTAAFNGFAGIISKSALDKLSSLSTVKAVYPDLIHHAQMDASLDLIGAVQTWEQLGGKENAGAGVKVAIIDSGIRPENPLFSGENFTAPDAETLPTDDYCSEVPDFCNNKLIVARAADIVEGFSVVEEEYESPLGFNGHGTHVAGTAVGNYGVMAERDGAEAEISGVAPAAYLMVYKGLYATPANPASSSGASSMLLSMLEAALTDGADIVNNSWGGGAGGNPNGSIYEDVLEAMHDAGVVTVFAAGNDGPGAGTIGCPGCSEDVITVANTTTGRLFANEVTIEGDTTIGSIPALYSVGNPAIVFDSPITAPVVYAGELDPSNVEGCEPFAAGAFEGAIALISRGTCGFVTKIENAEAAGAQAVLIHNVDGRGEAPILMGGLSEAQTIPSLMLPATPGQALASLAEATDESLNVTIGSDIVRVVSDSLADIMNESSSRGPNGDPTFLKPNIAAPGTRIFSGESPDAPGHEGQNFSFKNGTSMASPHVAGAAALLKQMHPDWTAQQIKSALVTSSIRDILKEDASTPADNFDMGAGRLDLPRATTVELTYSDLSLVDGNCYLNCEMSITVTNTSDEEVTVDATAMFNDPAISATVTPQMATLPAGASAEIMVAVDVTTASTGSWSFGGINWADTDDTTTDYFIPVAIYPISSDEPSLFDSDVSTQVAAEGELVVTEAFATNTDVTGMISITGEIDHKYAINPSTISAVKNGNQEPISYDAESGTVYWEGALNTASFSMNPDTSIGDMLEGFGLGRYLPMSAIGVTPLECSGSCDDASIEVSLPRTITYLGSEYTTMQISSNGFVSLGTSSGNITTPFAEVLPSLSEPNNVVAPYWTDFDLAGGGAGTGNVYAVSLTTGHFVVEWENAQIWNEEGTSFNFQLWFEYETGNVNYVYGPMDSPVYATVVGAENVSGSVGTTFASLTSAGLQGTLPVEGDEFVLTANAGDEVTISYAGTVIPSSEYMDDMLTVNEDASVTANILANEMDSTIINKFTMDSLSGEFRTFTPITIAKDELDPSTVVVTTEPANGTVTVNDDGTVTYAPNTDFFGEDSFTYTVRVEGTTDENEEPVEGEIVGEGTVTVAVAGVQDAPVISISAPTSVDEGASYTVTATATDADGDDVTITVNGMQTSSITGTAPSHEQAKQVTVEVTATDGIDTTTETVTIRVNDTSGGGSMGWIALLLAPAVYLRRRMKRS
>A_OM-RGC.v1.000059584
MKKQLYLLVLALFVAVPLFAKSTVQRDAVFKSTEVDEVSNPALTVVNINNHAYWIYKDGSGTTSGSPNGTQADYPVFTGGLIYEDGMLWGAKSNEYPSSEPVRVGGSTYYKGLKAGYVVHDADGNVVGADDPANHHAWRVRTDWATADLTKDAANFYATTTSAVTAEQIQNVKDQYESDWMNWPAAWGAPYEEVDGVEGYDPNNGDIPGYPGASQTVWTIGNDVPTIVDANGNPTGVEQNTAPNLYGASPVGVELRVTMWAYAYGAGDPLGNVVFKKAELTYTGLEGSSTTVNPEVLDSVYFTQWSDPDLGTYTDDYVGTDVDLSFGYVYNGNRLDGVFNGIYNLPVPAGGYDFLQGPADNQDIDGDGDFTEFLPMTAFTYFGAGSSISDPDLSSYNGSLQFFNLMEGYLPRPEYPEQIPWTDLSTGEATKFALSGDPVSGSGWIDGVQLPPGDRRLVMASGPFTMTKGETAEVVLALVAGTGLDAVSSVSVAKYYDTYAQYAYDQGFSLPSAPTTPALTSVEMDGKVSLDWGFDHNAVMATEQAVSAGFEFEGYNVYQLPSAGAPLTEGVKLATYDKVNLVQNILDADVDALTGLVVDVVKQTGSDAGVQRYFDTDYDELRGRPMSNGVTYHFAVTAYSYLADNEGSPFKTLESGEARVSVTPHSTNPGVTVYNENGSDVEVTHNGTANASISVDVLNSNNLLDESYEVYFDQQVFWRDANGAWVTTDPAGGLAKTTDLTGSSVSGIAETAEAGTVNLLLTVDVVSPDYNYADGVHLTFPEGTVINSGVTSDGSLTGMVSDNEIMFGDNSLSGGGFFSGGQVLLINVGMPADFPNTPMPFDFVIYDDGWAQAWCPDGNCETCEAYEIGFDCNGDVYTVVVNAEGSSEVSVLTYASKIESHWNMRTAAGDVLLEDQTFINGADLYAGGSVDNMSSLHYNSAAAVTINGFQVNVNGGYDSPNDAFARTVIPGDADVSVVGEAYFDVDSYLANGWALTAKAVDTWGSGLNSVDYLQRDIEVRFTGEFDYDNPVVYGDGAIYYKAADEGGSYAWIDGSRISALADHPDPANPGTGDPFRIKVPFEVWDMEALDADGNLIPGGAQIDITIYDRIQSFDGLSGDTLYAFNPYNRMYTHFIHLPYAGPEGLYGADGGTGWGSAIGDGVGEIEENLTWNVVWWDAQFNQGDILHFQYANPIQAGVDVFSFSTMANDLTDSHDLANVSVYPNPYYGFHELEAARNDKYVSLNNLPHEANIRVYSLGGTLVREIKKDDETQFARWDLKNQYGYPVASGLYIIRIESGGNEKVMKMSLVQETQVLKYY
>A_OM-RGC.v1.000059713
YSKGDVVTYGGYSYVFIADEEASGQTPADNSTWDVVTTGFNATGVYVHGTAYKTGDTVQYGGNSYVAILSNTNEYPSQADGSVNSTYWKIVVEGFKWRGTYDAATTYYVGDVVRYSSNSYVQLKDRQVNVQPGSDATVWTILAQGDTAAVLTTRGDILFESSGGVARLPVGMPGSVLTTDGLDVSWSGESGKNILWVSPSGSDSNPGSESLPYKTIQYAATRAKDKSVREVENVSGGTGGTANVYNDVRAIAYKELTVTSVTNTTTFEVQLGTSTYTHTYVSGGSIKKSDNSNLTVTNGPYNHITGILTITTSGAHGLSINDTIRVRGLDYTCSIGAKTYPAVGADAFFRVDTNSGAVNVEIQNGTHDHNVGDKLYIDGSLIGGATVPLTMDVKSVAGDILRIKNGTYSEILPIRVRAGISVMGETLRNTRVTPASGSGTQIKTVKVINKPSSGVTNGYYKYIHASKVEKQFAVLTAPDSTSFTCNIGTSSLVHTYVRGGTVTNAAFGSFTISNVSYDNTTGVATITTSSSHGLSVSDNVKLTGMDFSTLEGTLTLPDVGQGCVFSLTNKGNTCVEINTYHGGAGFSVGDIITLPSGNIGGSGDMTLEVASLEDNNASHMWLCNDSNNIRNFTFTGLTGTKRAGALYQVTVTSANAFTVETNTSDLTHNYVKGGNVIIEGAESTNVAISDYAYAHAAGQITVNTSANHGLTTGDWVTLTRARFNVTDVGERVLPKGVQMAAVISLDPSGNIKTASPYIQNCTSANTGACGIQIDGNLHKKTHPSSNKSILGNDFTQINSDGMGIHILGNGRCEAVSVFVYYAEKAVYAESGGFIRGLNCSHAYGEQACVAEGTDEEETPVNIQTRGLMLKYNAAAIVAPATISDIENMISTQGQGTAVIQGDTSGATAKIFRFNTSLAFLHIENISGNFQNGETCTIEKEDSSTFQITLDGSFGSPAQQGQRGPLLAVKSGTTTLNATGLIKLAANIKCTGDTKYYRVGLVSEEDLTNGTAVIRLTEDITSLKAKNDSISTDVTTGYSNIRLTGHDFLNIGTGDFITTNYPGVPTQPADQDDEIIENDGGRVYWVSTDQQGDFRVGDLFKIEQATGTATLNADAFNLSGLSELKLGSIGAELGASVNEFSTDETLAGNSNNAVPTENAILGYLTRDKAGVGAWVPPTGTTAQRPVGGALYTGAIRYNTSLVAWEGYNGSSWTGLGGGTPYVTIVGDGSTVTVAESNQRFLVNTAAAEATIQLPSSPLTGDAVTFLDLNGTFATNKLTVDRNGNEIMNLAEDMIAETNHAAFTLVYTGAANGWKLLEVA
>A_OM-RGC.v1.000059919
MSKFFKIGLALASSFFVTTSLFAQATIEEVIVTAQRTEQSLQDVPIAVSAFTDEVLAERQIEYASDIQLQVPGVAFTATQFGAGGFSIRGITNLATAASADAGVEIHLNGLPLGETSVSEIQYLDMERLEVLRGPQGTLFGRNATGGVINLITAKPTLDEFYGSADIKYGQDAEKMITLMMNVPITDQLGFRFAYTNLEKDGVHENLYSRATNDFDNRDGYQWRASFLYEFDDTLRLTAVHNAYDEESARNQVSGVLCETGGALTQGCVVGGQQVFEQLSPMSNGSTLPSLLGGNLGFYLPGNLGCSTGPNDGTCYNPLAGFDSAAAEAAAAGSNALYAAMVSVPNIPNEFFKANVWRSPIHQAQESTSQLLLEKDFDQGQLTAAASVKNRVFYRDTSSLSKEAQSIRWSAALQGNAALYLANGATLGGVTGDATSAMPMVGVPLGYSNSYMNPTCSIDEGKAGIFGGADCIRGFHELPVSGDASFSDSTEQVFEIKYASDLDGMFNFLVGAIDISVSRKSFYDVYASGITMNGLQLPATIASSYRDAFYGLAGCALQTAPNAACTQGSIATGAAVVAGIGINAGTFSLQQAAAMAAGTLDAAGVAALGASQTVALDKISRIDGVYSEFFHNETKPFNLDSRALFTEFYFDVAEGHRLTLGLRYTEDQKEVHARATFYDTPLVSAWSDVTQVGGAAASTTCATGGAGAATVDNATGIVTPASNECLAIGATVGQAIGSAPVAVLGANAAANQSQYLINGLDAFNADYRNATPAITPQLDFSKTTGRLVWDWAINDDTLMYVSYAHGFKGGGFNPPFNAAQFPNTPYAFESTEVDSLELGIKATVPEIGLVANASFYYNDFENFHLGSIRNETAINYGIPLESYGAELELLLNPPSVPGLSFNMQLALYDSEIGDVSIVNPHDLGGHYNGTAESANWHIMKSATANTFLVNKDRMGYIYGSVLQYVATRDAAIAANTAGGVIDQAAVNTALTPLAATNEFAAAVMGAGTAAATAVGNNGGDAAAQLAAFVEARSATDAAAGLIITPELSAPSTAYGQKFSACHMIQVSATVNINTCLPNAASHLAGTNVATANAPTSTLIYSPVTLAANGQTIADTTGTLLPSIGILGSGESLQTGGICALWDIFTGGTAATAAIPGAVNSPYSEAAGTDGIQTDTAVEDCYGTATMNPGFVSSGLEQSLKGNQMPFSDVTLSLGIAYTFQANNVEVTPRLDYYYRGEATQNVFDIQQNKIPAWDEINFRLNIVPTNGDWRIVFYGQNLTDERNITATGIGNSSVGHTNATFVREPRSFGFQFGLDF
>A_OM-RGC.v1.000061897
MKKQLFGIAFSLVVVGLTTINAKEPHGTKPALRTAGYDANSSPTISVLNINNLAYWIDKSGAGTYDGSPNGTQADYPIFTGGLIYKDGVVFGTKSDEYTDEAPIRVGGSTYYKGMKAGFVRYDADGNVVGADNPDNHHVWRVRTDYMTADLSKDAANFYSTTSDAVTSEQIQNVRDQYEYDWMNWPAGWGAPFDDVNGNGVYDSDTDIPGYPGANQTIWVVANDVPTIVDENGVVDGPVNNTAPNLYGSDPIGMEMRITLWGYAYGAGDPLGNVIFRKVELKYTGLETGSTYTNPAVLDTVYFTQWSDPDLGTFTDDYVGSDVDLSFGYVYNGNRLDNVFNGIYGLPCPAGGHDFLQGPADNLDIDGDGDMQEYLPMTSFTYFGAGGSIDDPTLSDYSDGSLTFYNLMEGYLPRPAYPQQVPWTDLSTGESTDFVLSGDPVSGSGWIDGVQLPPGDRRMVMTSGPFKMSKGESVTTVLATVGGTGLDAVSSVSVAKYHDTFAQYAYDKNFSLPSAPSTPSVDYVEMDGKIALDWGFDEAAVNSTELLTSEGFAFEGYNVYQLPRAGSPLTEAVKVATFDKVNLIQNILDPAVDPLTGLVIDAVKQTGTDIGVQRYYSTDYDEIRGRPMSNGATYHFAVTAYSYLADNDGSPFKTLESSEARVSVAPHAESPGVDINNYVGSDIDVVHNGTANASVTVNIINSNKLVNDEYTVYFDQQLYYRDMSGNWVTDDPASAGKVLDVGGSTVSGIAETAEAGTINLFMAVDIVSPDYNYADGVLITLPEETIINSAVTSDGALEGMISGNEIMFGDMSVSTAGFFAGGEILIVNIGFPSDFPNTPIPFDYTIYDDGWAQAFCIENCETCEAYNIGENCAGDTTYTTIVNAEGTSEITTLAFATKIESHWNLKNSSDTDLLIDQTYIGGSDLYGGMSVDNYSQLQYNYNAAVNVLGFQVNVNGSYDAPLDVYEIETVAGPADIDEVGEAVWDIDSYKVSGWEPTAKATDTYGSGIESVDTLQRDIQVRFTGEFESTPTTTASGVVYYPALSEGGSYCWIYGSRLSDLSDHPDPSNPGDGSPFRIKIPFEVWDMEAEGGPKQIDIIIYDREQTYNSGDTVYAFNPYARMYTEFIHIPYEENGEYGTVWADAGNGFSTIENSLTWNVVWWQTQFNQGDVVTFKYANPIQIGVDEFTFSTSKNSVNSSNDLSNVSVYPNPYYGLHEMEMARNDKYVSLNNLPMEATVKIYSLGGTFVREIDKNDESQFVKWDLKNQYGYPVASGLYIIRINSGDQEKILKLALVQETQVLKYY
>A_OM-RGC.v1.000068285
MINRFKIFSKIMLFAIASSLFAVNVTLNVDMSNVTVSEDGVHVAGSFQGWDPAGTPLADDDGDGIYTVVVDMSGVTDETVFFKYINGNSWGNDETVSDLACGGAGGFASDRFLDVPDVDTVLDPVCFSECIGCDESYVTFHVDMANTEVADEGIFLGGGQWHNNYQLMTLVPDEETLYMVKVAIPLGDHYYKFNNGGNDGGYEDGGSLGAEGCGDPDNWGDRTISVGEEDSMTPPFCFSSCYSCGGTPTTANITFQADMSVLQSQGWDDNAHFLELRGGMNGWSAGDVFEQDLLDPSLYSFTKEITAVPGSMHTWKFKANPDANFNNNGWETGSDRVLYFEGEDMVLEAALPNILPIGPLANNVEVEIHATWMEGTLNANNGEPFPMTPDTLVMNGSFLNCWCTWGNCMGSTCDEKVSPDVPRLTDPDGDGIYVGTMSLPAGHGNVFTYKLGAYYPGVEEVEGENGSMDNEAGFGADKVFYIPTDASGTVALETVFGDNNPANPFLPRTITLNLDMTNHEVSEDGVHVAGSFQGWDPGATELMDYDNDGIYTVDIEANPGDTIYYKFINGNSWGSDESVPDPACGGAGGFGNDRFLAVPDADTVLDPVCFGECISCDESYVIFHVDMEETPVATEGIFLGGGQWHNNYQLMTLVPEEETIYMVKMALPEGEHYYKFNNGGNDGGYEDGGNLEAEGCGDPNNWGDRTIVVGEEDSMTPPFCFSSCYTCGGDPVEANVTFQADMTTLLSQGWDDNVHFMELRGGVNGWSAGDVFEQDLLDPNLYTFTKAITAVPGSMHEWKFKANPDENFNNNGWETAANRLFEFTGEDLVLDADQPVILPIGELQNDVMVEIHAMWMMNTINVNTGEYFVEHPDTLIMNGSFLNCWCTWGDCMGSTCATLVSPDVPRLTDPDGDGVFTGELMLPAGHGNVFTYKLGAYYPGIEDEGGDNGALDNEAGFGADKVFYTNTDASGTVVLQTVFGDNNPQNPWAGPGGYMANGGFEEGASGWGSWPPELDNWEVNDAHPFEGMHSLMISPRDDDSDANPEWSPVYQSFSVDGLNLQPGNYMHLQGHAMTPSDDVVTGNNYGYLFIEFFDAGWSQLAKYTSDVVDASATTDMWHHLMVSGMVPEGSVNINVGCELWQGPDLDAGAVYFDNVGMNISTDVLTTEEASSVTPKEFALLGNYPNPFNPVTTLRFDLDYTSKVNLTVYNILGNEIITLQNGELQAGRHAIQWNANNAYGQKVPSGLYLYKVTSDNRILTGKMLLMK
>A_OM-RGC.v1.000073185
MKTGRITGAAWQRLLTWGATAPFLAVSLFLGQAQAQEAEDGYLNLVAYWNFDNGAEIDDDAVITDEVAKIEGLIEGTIVSTEGRTGEDGDNAIDLGEEPDGQIIIEAIEDEDFFLKPASDFDKLTVSFWQKLHKVQNSSTFWFGAPSAGANNRNAQAHVPWGNNAIYFDTAGCCNGGTQRIQKGWTNAEFMKWHHYTFVKDGPNKRIYIDGNLWHQGRNTLALKSDWSMATIGAEQGGGNKTAGILDDFAVFASALTEDEIKKLAAGTKPGALEDRSYTFPRVVNFAGSMGGFNVQINDITRGGAIKADPDSVSATLNGEAAELVVSKDGNVTSVSHSTAGPLPPGSSHTVVLTFKDTEGNEGSSEHNFSVSNYGLIKAGFAVDEGDVDKSESGWLVNTTQISQGQGIGNIHGNSTVLAEKQIDGGFIDASTEEPYLNEADPDSFEGWSYYYMTSEVINFNQDAPNNVGNFTSANGYEDLEIPGIPGWGDSTDGIASEFLTYAYLKKGAYTFGVNSDDGFKFSTGADWKDSSAVLGGFNGGRGANDTIFQTYVEADGYYPIRVVWYEGGGGANVEVFHVNAAGDKILLGDPDNDEAIKCYVVGGVPLEESTTDRPTTGRSYLLSIDPPNGEKLVRSSRITAVISDGANVGVDKASIKLSVDGESADVDIDSKDGLITVSYNPATALAVGAHTASLTFSSGGADSVTDWGFSIPTIYSREGDVPTEAQGGLTVREYHGIGTTSIATLKAQAKFPDTPDVAAIAPYFEWPQSGDIEVNPPGNVRDNYGWHLSGYIHPPETGEYIFFVATDDNSELWLSTDSDPANAKKIAQESTWHGVRQYVPQGQEETSAPVFLEKGKVYFIECFAKEGGGGDNMAVAWSLPSDEGADVEAGGLPISGEYLSPFTWTGPETPELGATAPAGVTSSTEFTVKATINNGQNVKVAEFTKLEVDGKDVLGDGEVTLGGISSSITVEAEGDAATQLTALVEWKNSDGTTGSASWDFMTTPHSEDTLYIEAEDFNYDGGEWFTFEDSAGGGAYEGLGAVSGIDFNNSGNASPNYRDIEGNHPGMADSTGFDGNRGDFDMDIDFKMGWNDNGDWYNYTRDFPEDAAYYNVFARLSSGGGPIDTKLSIITSDATEEGQESTDVGVFKGPSTACWNCFEFFALQDAAGNLAAVKIGGETTLRHTKVGGNHDSNYFAFVKAAVQEYPPVLVSTAPTGAASSEDAIQVVLKKREQALADAAIS
>A_OM-RGC.v1.000074208
MSKFLKISLVTVATALLSVTAYAQATIEEVIVTAQRTEQSLQDVPIAVSAFSDEILEERQIEFASDIQLQVPGLSYSANGFNGGGFAIRGVSNFATAASSDAGVELHINGMPVGNTSTNEQGFLDLARIEVLRGPQGTLFGRNSTGGVVNMITARPDLDAFEGNVRIQAGSDNYSNLEMMLNIPISDELGMRIAYTNFEKDGVTKNLYSKATGEFDDRGSYQWRATFQWEPRDSSTLTLIHNAFDEESNRSQINGVFCDTGANLVQGCVMGGKQTFNPIHPMSNGSTLPGLLGGTLGFYVPSTLTNGTAGGSATYAPTGLPQDTGTVPQEFFQANAWAAPRHSAQESNSQLIFEETFDNGSLTFTYNNKRRQFYRDTTSLSSEGSGVRWSAAVQALPIYSTTQGNEGLPLGYSNTEITPQCAIEQFKAGIFCPNGEGVRGNHILPVSGDASKQDSKGSVYEIKYVSDLDGMFNFLIGGINISQDTYSFYDVYASGITLNALSLPSAISTSTRQTFRGLITCASLGASACASTLGLDATTATVTAATGNAVLATMAPAVAAYAGAGITTTAAAVAHDMVSRIDGLYTEFFHNTTESYKLDSSAIFTEFYFDVADNHKLTAGFRYNEDTKSVSVNSTFYKVPLLSAWSTASAAACGIQANGTPGSYNMTTGVENIAGCFTSNGISLPDGKQANTVGQSVGQMPSATGLGNTNGAQIFGTLPANNADYTSFGISPIKDFSQTTGRLVWDWQINDDTLFYASYSIGFKGGGFNPPFNAAQFPNTPFAFESTEVDAFEFGVKASVPEEGIIANASIYYYDFTNYHIGVIRNETAINTGMPLETMGAELEFYLTPPSLPGLSFNMMFSYQTSEVGTFSMINPHDLGGHYRKQASTGSMDGYTDWHVAKNQTANSFLLNKDAFGYMYGRILDVQLTQGAAVAASAAGGGNAAAQATAGNNAIAGIRAANEIAFALTCDAVGDCGTGKTALTSADLVNIIPFEMSSHAEGYGNLGGVCHFMTALSPTLPNTCLPAAGGGTASSVQVYSPVANATGTAGPTGTLLPSIVVRGSGAALQTGGVCKLFKAMTDHAAAGGANALSIGANEVCLSTATATGKWLSSGLEQDLSGNEMPFADMTLSMGLAYTFQTNNLEVTPRLDYYYQSEAYSSIFNIETSKIPAWDEWNFSLLVVPTDGDWNIRFWAQNLTDDRNITGTGVGNSSVGHTASVWVREPRSFGMSFGLGF
>A_OM-RGC.v1.000078659
QANAAGFEATSVGKSAQAGGANASALGSRANASGVNSLAAGNAAVSAGINSVAIGNGAVTADGTTPSGAASTGTAVAIGNAAQATAEDAVALGDLANASGFHATAIGGESVASGVGSQAFGWQANASGRTAVAVGHQANAAGFEATSVGKSAQAGGANATSVGSRANAAGLNSVAIGNGAVTADGTTPSGAASTGTAVAIGNGARATAEDAVALGDLANASGFHATAIGGESVASGVGSQAFGWQANASGRTAVAVGHQANAAGLEATSVGKSAQAGGANASALGSRANAAADNSVALGNGASATATNAVALGSGSVADRANTVSVGAAGAERAITNVAAGTALTDAVNVGQLNAVAATTTANAARLNYFAVNSTQAGATATGASAIAAGDNARAEGIDALAIGGDDAGTGARAIGNSTVAIGGEADAFGPGATAFGWRSNADAERAHALGHLANATGVRSLAVGEAANATALTSVAVGNQASATDEDSVAIGDLANASGFHATAVGGESVASGRGAQSFGWQARASGELSLAAGHQAQATGVRSTAVGKSAVASAANSVAIGNQATTDSANSASLGTSVAIGNLASAGDEDSVAIGDQANASGFHATAVGGEAVASGRGSQTFGWQARATGELSLAVGHQAVAGGVRSLALGKSATASGDFSIAIGNLASTGAFINSVAIGNGSVATASNQFVLGAANHSYRFAGLAGIVPAGQQFFLTIDSAGNLIAVASAPPGAGIGTGVDSTQVGVGARASAEDAVAVGNSAVASAVDATAVGTDAQALSPGATAIGAGAIASGSTAVGADAQALGAGSAAYGSNSRATGARSIAIGEDGDDADGLGAVASGTGAIAIGNDARSTGVEAVAMGLSAAATAQSSTAVGGRALATATAATAFGWRAEALAERATALGHLANASGVRSTAVGEAAASSGDLSVAVGNQSVASGTNAVAIGNTAIASGGDAIAIGGNRDGASGRATQATGASTTAVGGQALATATAATAYGWRSEATAERATALGHLAVASGVRSVAVGEAAIASGAGAIAIGNQSSAAFTNSVAIGNGATANRANQIKLGGTGSSVTIGDLAASTAAQSGTTSIVTTDASGTLGAGPAVSNFATNAQVTALTGQVNTLFDLTEINRRAINRANEGVAMALAMESPALPAGTNFALSGGVGYYEDQASLTMAITARVGENASVSAGIGTGFNSGSVGARGGFQIAW
>A_OM-RGC.v1.000079717
LTEGVRVGGSTYYHGLKAGRVIKDADGNVLGSDDPVNNHVWRVRKDWADGDLTVDAANYYGYTSAGDVSAEQIAAVKAQYEYDWTYWPAAWGAPYTDVDGVDGYSAAGGDIPGYPGADQTMWTIANDVPKIVSDGTDGNTLGDSLGYSSTAPNLYGADPIGIELQITLWGYAFGAGDPLGNMIFKKATMKYTGLPGSPAEAKMEDLYFTQWSDPDLGTYTDDYVGCDTDLSFGYVYNGNRLDGVFNGIHNLPVPAGGYDFLQGPPDTDDIDEDGITDEYLGMTSFTYFGAGSSISDPDLASYAGSLQFYNLMEGFLPRPEYPTQIPWVDLSTGENTKFALSGDPVAGSGWIDGVQLPPGDRRLVMASGPFSMNLGDEADVVLGIVGGMGLDNVSSVSVAKFHDQYAQYAYDQQFVLPSAPSSPSIAGVEMDGAIGIDWGSNATAVASTEETISAGFEFEGYVVYQLPTSSSPLSEAVKVATYDKVNLVQNILDPTVDPVTGLVVDAAKQTGTDFGVQRYFSTDYDEVRGRPMSNGITYHFAVTAYSFLQDNDGSPFKTLESGESRISVTPHSANPGVTVHNEMSSDVEIEHTGTANASVSVNVVNPANLKNESYKVTFDTQQFYRDLDGTWKKQTAGRVANKASDCSGSTVTASAIASASVGTIDLVLNWTMDCGSNWVDGVSFTIPADLGTVNSWGITGPGNVCSYGTGSGQNCVDLEGVWSADGTTVMFGTTNTGGGFGAFESSNEFTINYTPGTGGYPYNVGFTIYDDAYDGTEVNAVGNATVSELGYDIKTENHWNLSTAGGNVLLEDQTFIGGSDLYGGASVDQSSSLHYNTAAAVTVDGFQVNVEGGYDSPNDAYGHDVTAADGFAEASYYDIDSYAQNGWAITAYATETYGAGLTSVDYLQRDIQIRFTGEYDTDGTNYKDFTDAAGETVRYYMCEQDDAGDCIGGSMAWMGGARYYDIAGHPDPGNTAMDGSPFRIWIPFEVWDMEDPSGEPVQIDITIYDRLQDITNLGNFADDPGFMYSFNPYNRMYTHFINHAYQEDGNYTDGPTGSWDDWLTWNAVWWDTQFNQGDVVTFLYANPIQSGVDNFAFTMKATETATSDFVDDVSVYPNPYYGTHEIESSRADKYVSFNHLPSEATIDIYSIGGVFVRSIEKNDASQFLKWDLKNQYGYPVASGMYVARVKSGGNEKILKIALVQETQVLKYY
>A_OM-RGC.v1.000080295
GANDLPTSAAGTKSTNEETLVTLATSDFTFADVDGDDSALTRIQITGLESSGTLECHNANGVGNAWANCAANDYVSAGDKLRFTPATNSNDDVTFQFKVHDGTGYSASAYTFTISVNAVNDAPTWSASAADVTTDEDVAKAITGSTIADVDDTSLDSMTISSSQSGTFTLASVSGLTFATGDGTADNQMVFSGTIANINTAIATITWTSQANNNNNAVLSLTANDGDDDSATDQVTITVNAVNDAPTSAGDSATVTEDVAYASWTASSDWGYSDTEGSAMTKIKLASLPSNGALTDDDENACATQGTAACEVNDEIAIANLDDLFYTTSSNSVAADSFTFYVHDGTTWSASAATMTISVTPVNDAPTVANAQADFNAAEDAALNYQFNTNVFTDVDSGDSCTYTSTLQNGNALPGWITFTASTRTYSGTPANGDVGTVAVRTTCTDGSNAAANDDFTITVTNTNDAPSNAGDTATASEDVAYAGWTAAGDWGYSDVDAGDSMTAIKIVTLPSQGTLTETNNACGGDGCAVDDVVAIARLAAGDLKYTGNSNYNGQDTFTYQVYDGEAYSSTGTMTITINAVNDAPVAGDTSDQTVYEDVAFSFQTTASTDVDGDTLSHTCVETGTDMPGFISETADTGGRATLAGTAAASDLTGDADGGNTYAMTCTVSDGTATATDTFVITVTAINDAPYLSGDGGGAVDASSVVEDSALSVTLTATDEEANDVTFSKTSGGSCPTWITLTDGGGAAQTATLTAAANLVTDARVGAHTCDISMSDGTSSTLDTYTVTVTEKNDEPTLTATGVTSTFTEGGSNLVLYSSADAADSDSQATQTFLSLKLTITNVADSGDEYIVIDGSDCLITTAATCQANTATNSGAAVVTMDGTTATITWTADAGGISEAAMETLINALAYKNTEDAPTVNNNRVVTITTLQDNGGTGDSGDDSVTVTIAATVTVANTNDAPTVANAISNQAVNEDATLDFTFNANVFSDVDTGDSCTYTSTKTDGNALPGWLTFTAGDRNYGGTPLNANVGTLSVRLTCSDGNGGSVNDDFDIVISNTNDAPTTSGGAATIAEDATHTFTTTASDWGYADVDVGDAMTSVDITTLPGTGTLRYNNADVSAGDDIAIANLGGLTYVPVANANGAVTFTFKVYDGEALSASAGTFTMTYTAVNDAPTVASQIADASTAEDSAYSLNVAGTCTDVDGDTLTY
>A_OM-RGC.v1.000080835
MLSLVPSVSASHITDYAVQRDPSFISIGDIDCDDDNDIVSASSMGHFITALYNDGNGGFGDRQDVFISNNDSFRAGFRDTADGTRVYVADVDGDGVNDVVYYQQNIRFVGGPMVPGNLTVLWGDCSERINNWNPSEAITVSNPYLQDMDVEDIDGDGDADIVMSVVDPTFTNNYINIYKGPDPTQITAQQTIPVPLTNGLHTNLILGHWGEDVLGGGGLPGGGVGDCEDLDIWLLRSPPYNTGVGFSNGHYDNMTVLEYDCTLGTYPNPLDATANGVHNFKLDAEHNYPLYGIDISDTNDDGEVDLIAAVDGITGNISYATRSGSSWNTQNYVPLGDYLGASLTIADVNRDGHMDFFVPTEVTLTRLQDSTAQNQTYLLVDNLREVNTVEIILGNPNGNGYLSSLSFDVGRRPTMAVPGQLAGGENSAYEIAIGQRDRSYRFANSAMWLDTQGWAGAGDFLSVLSLDNEDVGITEVSIAPAAYDPATGAAMIGEGNRFVNLTVKNTGLNPISGSIDVDLEVKEVLDGIDTLVYSNDFEGNIDNTNCPACAITLKSYTGEYSEGSSSWHEEWNASTDSNGSATDDWWEADRNPTTYMWAGMDHNNQDNDSGYYNNMDEAFIIENVDLTGADAAYLDLDLFCSAAFFELYLAEQYAVVERWLYEDSCGIEVWSDGNGWEQVFFTGGWDNERYLRLYGFGQDPEYNTYNGNFNTNTVTTWTSFSGDDAIDLTPYAGEVVDIRFRFRSGLMGSVGPDGSSQDTGLDGFAFDNISIRKTDIIFGTEEVVSQTLSFTDFAAGASEEVTLNADFIDNRTYYIKTELTNPSGFDNADATNDEVKFQITVKNLFDPGVAEEPWISLENGLRYASGDRDIEIRVQNFGNTLTDFQLETVVKNALPDLIAIEDFSGLEPIWEDDGNMNGSRLDDTNGDHPMLPQSRGVFNSFAYWLGDPDTGYGDNWDETMTLDPFPVASGGTDFTYLTFDYFAEGDFLSDQQGNILAIRDAAGLEIEWSKGGEIYSGTVWGSWTDLNENGLRPFQDGSGLGACEDFDNNGRYDEVEYMGDHSDRYESVVWFDSESLVKSVIIDMTHITLLNQTSNDTFEWRTECTDLSGSEVTLTWRFQSNDDGVNGNAGLAGFAVDNIRIDEFTFEDDGTYINDINGLDASEREDVTVATHDFKSGIYRIDATTLFNSTIEDTSWYNKTEITTANNH
>A_OM-RGC.v1.000084748
MTFKTSHLHKAILGGTAATAMAVALASAPALAIVPNNNQTPTQIIDNAGGVNGVGMFFRNDGFVCTGTLINPRTVLFAAHCVNDRLATDYSSIDGTVPAAFSFNVDARPGFQNWAANAFRSNSALNVFNISQIQYDPRSLLNPQALGFLEADIALATLDTPAARIPTWALLFSPLPTPTTIDPVRGTGYHVTITGYGRSGNGTAGATQGVDFRRRAAENMLGALASLDDRNDFLFGPAAPGTPPLGQNLYNLDFDDPRRGTAGANQFDINIHRDDALPGEGTTAGGDSGGPLILTASRNTLSTKNLQIGVLSGGSRFFGPQAFSSYGTTSFYQPLYLFWDYIAATNPYRYVTAAAGNGNWEDASRWVTTLDPNYNIINASGQVVNGIPTGLGQGIAGGDPDFGQVCIQGLGLNECRDLATRRDFTPPARTADGAAVVSGIGRADLNGQLSGGAEQVSLNTTVGTEAAAATPAAAATATEAAPAAAVTTLTRADMINSLSTGDNAVAGLQNQLATADLGTPLSAAASAESLAALQKLAEEAQRNGSGIFRTGPLPTATLANGLPGATNFVPNNINPNNRTGVAGRYFDVTLSAAGTTTLSSVVTIDRLTVANTAGLTIAAAGNLSSLIDVTQTGGTVNVNGRLRSVGDYTLAAGLLTGTGTIQAPFVTSIMGTIAPGGVGSIGTLTIDGSAVLSSATQFAVDVGNGVSDRLAITGAASLGGRVIVSPVSGYTIKNGDTYRIVTTGGAITAAFNSAAPISAILTPVLTTSANAVDMRITAGLYRNVIASGSAVQRSYAGILDSNRSAERTFADVYLRTDLMSAAQIQATFEQLAPFTESARLNIGEAMLSASSRFHRTRMQSALSGNMGGTIAMIGQPMGIAATATNGMALPGAMAAAAAAQDGQEAAVTDSTSLDSSFALYLGGGYINGKSTAMPTALTTGRRDFFDGYFITGGFEYLPRDGVVLGISGSYSDVDANVVRGQSVAGELLEGSIYGAVTTPGGLIVDGRVSAGRFSVDTARSVLVGPTVFNLGTSDDSLALTAELGLSKAYETKTIVFTPRIAAQYQYINYGDVREIGGGPALDIDRDKFDSLQIRVGASASAKKTAVFRPYIYADYVYDVLEGDRFFGANFAGSTTGRFPFAYRSDDRTWAEAGVGLTISQPTFDFTASIDTTVGRQDFQAQQYSLSALVRF
>A_OM-RGC.v1.000085250
MMLRKKVESFMNLKKSITWAVTGLFVFASALSAEEIKGDKTAGKTNARMLAKSGMADDGPTSTFFNINSWKIQMEHQGFFQWNGTSHGSAGNYPKGMGSVIFAEGILWGVKASDKYGVKENGEILTDGTGSGLPRIRVNGSMYNTGLKAGKVLRDANGRIKTSGYSENYRDQQIWRVRKDWNTGDLTVDASILRDISVADVTEAMIAADKAQYEKDWNNWPTDEGAPFDDVDGDGVYTPGTWNDETGSWSGDIPGIPGSDQTVWTVANDLPDEYAEGGVVSVSEDGWGSPPVGFEMQLTLWGYDFPFSNPISSMMFKRARMIYVGLPGGPADAKLDTVYFTQWSDPDLGTYTDDYVGCDTTLSLGYVYNGNTFDDQFLSSFGSPVPAGGYDFLEGPKVDTNGDGVLDTLGMTSFVYFAAGSSVSDPSTRVYSGTLQWFNLMEGYLPRPEYPTQEPFVDPITGFAETFVLAGDPTSATGWVDGIILPPGDRRLVMNTGPFEMVIDDTQDVVVGLIGGMGINNLSSVAVLKYNDKFAQFAYDNDFNLPQPPPAPSVSVFEGDGYITLNWAEVAAYQASENYSQAGFKFEGYKVYQLPNATASAADGAVVAIYDVPNGVKVISEPALDGATGLFFDKPAHVGGDFGVSRMVVIKNDALKNRPITNDRPYYFGVVAYAYLEDNAGAPFKSLESSLQVITITPKKPNPGTAYEVDTGDYFDMAHSAGTSDGQARIEVIDPGAVTGHNYKVTFEDDGAGTLLWNVTDLTTSNKILSGYSQGATFSDPGYPAADGLAWKVTGPPNAFKQFAVVANKDGSCTEEAPCQGTQDWGGFGSLVPDTSPGRVNQSDGYAWFFHGGGASNNAYDTMISRIIRGSGWKYLIPNDFEYRFTYEDDNYAWAAYTSGALVRVPFEIWDVTQGVRLTSWFYDFDGNDKWGLHATDHPGSGASNDPYTDWHYPHLPADMTPGEGGYQAWLASAIAGCGAAADSDGNYTTCTGSARGLDQEGPEVMGRNIWFVWNLDDVSDGTIDAFAGEDVDGDGTPDNVGPEKGTVLRIITNKTNQLADEFTVTAPKLASSDPVDDVTKINVFPNPYMGRHQLEGTDSVLPLPKYVTFNHLPTSQDVYFKVFNVAGTMVANFQKTTTTQYQTWNMRNSNDFPLASGVYVIHIDMPGLKTSKVLKFAMVTEEEFSKRF
>A_OM-RGC.v1.000086725
MMLRKKVESFMNLKKSITWAVAGLFVFVSALSAEEIKGDKTAGKTDARRLAKSGMDDSGPTSTFFNINSWKIQMEHQGFFQWNGTSHGSAGNYPKGMGSVIFAEGILWGVKASDKYGVDATTGEILTDGSGSGLPRVRVNGSMYNTGLKAGKVLRDANGRIKSKDYSENYRDQQIWRVRKDWNTGDLTVDASILRDIGVADVTEAMIASDKAQYEHDWNHWPVAEGAPYDDVDGDGVYTPGTWSAENNAWVGDIPGIPGSDQTVWTVANDLPDEYAEGGVVSVSEGGWGSPPVGFEMQLTLWGYDFPFSNPISSMMFKRARMIYVGLPGGPADAKLDTVYFTQWSDPDLGTYTDDYVGCDTTLSLGYVYNGNTFDDQFLSSFGSPVPAGGYDFLEGPKVDTNGDGVLDTLGMTSFVYFAAGSSVSDPSTRVYSGTLQWFNLMEGYLPRPEYPTQQPFVDPITGFAEQFVLAGDPTSATGWVDGIILPPGDRRLVMNTGPFEMVINDTQDVVVGLIGGMGINNLSSVAVLKYNDRFAQFAYDNDFNLPQPPPAPTVSVFEGDGYITLNWAETAAYTNSESYNQAGFKFEGYKVYQLPSATASAADGVVVAIYDVPNGVKVISEPALDGATGLFFDKPAHVGGDFGVSRMVIITNDALKNRPITNDRPYYFGVVAYAYLEDNAGAPFKSLESSLQVTTITPKQPDPGTAYEVDTGDYFDMAHSAGTSDGQGRIEVIDPGAVTGHNYKVDFEDDGTGTLVWNVTDLTEGSKILSGYSQGATFADPGYPAADGLAWKVTGPPNAFKNFIVVANKDGSCTEEAPCQGTQDWGGFPTAYTGRVNQSDGYAWMFHGGGAAGNSYDNMISRIIRGSGWKYLIPNDFEYRFTYEDDNYAYLAYTSGSLVRVPFEIWNVTEGFRAVSWLYDYDGNDAYGLHANDHPGSGGSNDPYTDWHYPRLPADTSPGEAGYQAWLAASIAAGGGAPDASGNYVDGGNYDGGASSEIMGRNIWFVWNLDDVADGTIDAFAGEDVNGDGTPDNMGPEKGTLLRIITNKTNQLTDEFTVTAPKLASSDPKEDVKKINVFPNPYMGRHDLEGTDSVLPLPKYVTFNHLPTSQDVYFKVFNVAGTMVANFQKSTTTQYQRWNMRNSNDFPLASGVYVIHIDMPGLGTSKVLKFAMVTEEEFSKRF
>A_OM-RGC.v1.000089718
LGGYYVSSVSGDTDESGKTASFTVRLRSEPTDNITIYVASSDTGEGTVSADNLSFTTTNWNADQTVTITGIADNLSDGDQSYAIRLLADNTTSDLGYKYVDPADVTLKNLDTELGGYYVSSVSGDTDESGKTASFTVRLRSEPTDNITIYVASSDTGEGTVSADNLSFTTTNWNADQTVTITGIADNLSDGDQSYAIRLLADNTTSDLGYKYVDPEDVTLKNLDTRSGFYVSSISGSTSEVGGTAVFGVRLMSQPTAAVVIPLSSSDTGEGTVSPDNLSFSATNWNAEQLVTVTGVDDNLSDGNQGYRILLGADNSTSDTTGYNGLNPQDVMVTNVDDESAGFTMTINSYTSEAGAISTIKIKLNSEPTDNVSLSVASSDTTEGKITSISSGGTTSVAFTTENWNSYKSIVITGQDDNLSDGNQSYKIELGADTTTTDLRYNSKDPADVELVNLDDDSAGFYISAISNSTSELLDTATFTISLRSEPTDNVTITVASSDTTEGVANRTTIEFDNASWNTLKTVTVTGVDDNISDGNQSYAIWLGPDNTTSDTQYRYLNPEDVVVVNIDDETAGYSISAIDEYSSESGDNASFRVRLNSEPTANVTLTLASLDTGEGTVTDPSSKQLTFQSTNWLTYQTVTVTGVDDNQTDGNQEFTIRLLGDNTTNDNRYRDLLPPTVTLTNIDDETAGFMVSTITGNTSENGSTATFTVNLTSQPTDNVTLTLFSDDSSEGEVTPELYRFTTSSWNTPKTFTVTGLNDYIRDGDKTYTIRLEPTYSADPRYQLLDPPDITLVNLDNENYGYTVSAVSGSTSEDGGTASFTVALDLPLETTDNVTLTLSSLDTNEGMLLDSDNSTTVTTKILTWDNSSWNTVKTVLVKGINDNISDGSQAYSIRFASSTPVGSNYYDRVPADVALSNSDDDSPGVSISSISGNTAESGTVALFTVKLNSEPTSAVTLPVTSSDTNEGLISVDGTNYRSTDNLSFLASNWYQDKTVQVQGQNDYTLDGDQSFTVQLGSMVSDDANYNGIDPLDMPLTNIEDVFGAIVVNTNRGETSEDGEKASFSVRLGSEPEDNVYVLVTSDNTSEGIVEGSDNLTFGTTNWNGWQTITIKGVDDNLTDGNIAYQVKVAADNNSADSNYNDNVSVMLSLKNYDNEAAGYRVSDISGKTTESGGQ
>A_OM-RGC.v1.000092675
QTAGDLTTLQTGTIDVSPTSNVGDYDIVIGGAESANYDITHVNGKLTINPATLTVTAANKEVFESLALPELTYAYSGFMNGEDDTIVTTHSSISTDADNAVPGDYAIVVSGAVAPNYTINNVNGNMKIKTVGKAKVTGLAVSKANALEGDEVTFTATATGDLLTYEWFVGSDKIEGVTGNTLTLNDVTLDQAGRVQVFASNFKGKARKLGRLKVSERLNQVFLVVGDDSVPVQGANSIKIREYHDINGSAISELTGSSKYPDSPDATKSAAKFESQTNLRDNYGLEASGYLHPKVTGDYTFYIASDDNSEVWLSTDDDPANGVKIAQETSWRGVRNYDQDGADDGGEAKSAKIALEGGKIYHIKVLMKEGGGGDNMALAWSFNDEAAPADGAEPIGGEFLSQNGTNDNHPDYVKDVELKKLLESQGYSVIMQGAGYPENDIDPRHAAFVVISSTVSDSAQVSSYKNTTAPIINMSGSFQDDLGFVGNKILTGSTVSGSEAVLYVEGDEIPEGKTVGDVKTPAVAASINIADASHALAGGLAAGSQDIATAVQVINWGMPNGNANVIATIGDSDKAAIYAYEVGVGMGGGIDAAGRRVHLHTTTDGLATATTAGSSLISAAVNWVMEFDILASGGDLDLVEGESLVLDGRAVGENIVVQWYKDGVAIEGGASLDLGVLEQGDAGTYTVKATDPDAPWVKRFKEISYIVSVSKRGPEAVLVTSSSDLTASDAIIKSKLEGKGYYVIQSDAADTYATDVEGKMLVVISPSAAASGEIVFNNTGSTTGAFFATTKEFGDQVELGLNNRLIDSLSFEYFGDFTADGDETAIARIYANDGDSTGAANKPGTLLYESDSFTIAPGFNSVVIGGLLLEATDSITWTVDFNGVGDVEGNRAGLIFYNPPSVGSSDDDFWVNNTNSREVIYSNNHGSVYEAYYKSGSEFGDQIRLSSTSAMSELSFEVYAEISNAPSEATAKLRIYANDGDTYLTTDTKQPGTLLFESGSIALKEGYHTYTVSDIDAVLPRDITWTVEFGGVTGDELTVGNNAALILAGIDGIGTSNADFWQKTGATWTTYVTNDANDVNDFSANVVKYSAGSGGWSTYTVANAEVVNNFGAKVTAGVEDDLLTAANVPMVVLNPGFQSHVRYTGTGEGDSGTASGSKITVVNA
>A_OM-RGC.v1.000095709
VGFGQRYFNNNTGNNLWMDAGNWSQGNIGNGIGHKVVIKAGNPIIDGENIKVAQIKIGTAGTLADTTVITATNGGTLILTGEGVTAVVVNANTEAQGGKDIMFDLPVTLESFQAFESVQILAANNAASGYAKVIFGSNGSLTLANNTDLKVVNVTGNKRVVFDNKLTGTNKLIIGATNQIVFGSSFDGSDHSGMIEVLGNNAKLTANVADDGTFVASGNKIYTEAASTGVEVTLNGANIYKGDIETRDGALKYKVNKNQSGIGTVTLGAGNLDLVIDDAVTSVAFADNSASTWGSNLVVTGFKDNVISFGTSGSGLTSSQIAQVTIDNSGTLRIDDAGKLTTEVEVVNTLDIFFSEYAEGSSNNKYLEIYNPTTDTVSLDGYAYPSVANAPTTVGVHEFWNTFETGAKIAPGAVYIISHGSADQTILDKANETHNFLSNGDDGYALAKGTETDYTVVDFIGDFNGDPGSGWDVAGVANATKDHTLVRKATVSTGNTDWTASAGTNTDDSEWIVKDNEDWTNLGSHTYDANKSLFFSEYAEGSSNNKYLEIYNPTSETISLDGYAYPSVSNAPTTVGVHEFWNTFEAGATIASGAVYIIAHGSADQTILDKANETHNFLSNGDDGYALAKGTETDYTYIDFVGDFNGDPGSGWDVAGVAAATKDHTLVRKETVISGNTDWTASAGTNADDSEWIVKDKDDWTDLGKHNEVIEPTVTSVEFSSSDIRLFEDDVTVYAVLSITNSSTTNATTVDVVLTSGDASDIGDYTTQTITFEAGSSDSDSVAISITEDELTEYKEDFVFELQNVAGGESAELGTKSTFTLSLDNDDYESTALILNEFLADPAADDENTTEIEGDANGDGVRDGSQDEFIELINSGSESMDLSGYEIHDRTGLRHTFASGSLLPAGMPYVVFGGGLPVNIDNSLVDTASTGYIGLNNGGDLIVVKDNSGTEIIIFEYGGPTPYDGGADQSLTRDPDITGDFVLHSSTAGGLAFTPGLKNDNVSFDTDGDGVADDYDNCPDTPEGESVDENGCADSQKDSDGDGVTDDLDECANTPSGAAVDAKGCELPLFVEKVSFINRIYPNPASEILKVELDNSSVLNKYLINDLNGKVIEATIVGQKLRYLEIDIKSFNSGLYILNLEFEKGNSKVKFLKE
>A_OM-RGC.v1.000096671
MKYLQYVMTGALVLSSVFAKDLPENRSWNKFNFAPKLAADAPAYSLINIGNFGYWQKYDAYSAHTPSGNSGGIYPRGTAANIYLDGVLVGGYTGGNLLHVSGSIYTNGMVSGYIDESGNLQQGGEVRLYRIRKDWETLTFDQVRQDAAEIYEASVSSVTDAQMQAVLDQYETDWNNWPTHLGAPFYDLDNDGVYEPADGETPGVANADQVIWYVASDADVGATAALYGCTPIGIEVQYTLWGYNQPGAALGQIVFKNVRILNKGTADLTDAYISLWSDPDVGDYTNDFVGVDTSLSMMFSYNGGPDDGDYAAYGLAPAAVGYDFFAGPIVESPGDTAIFNLQKRPGYRNLPASSFGYFVAGGVYSDPGPYGDTEAAREYYNLMRGFAPTDDLDNPTAWIDSSSGTAVDTKFPLAGDPVAGTGALDANPADRRMLINAGPFTLAAGDTQDVVTAVIGGIGDSYLTSVTDVKNTDAVAQTLFDDLFQSVPSSPPAPVVDVTPFEDQVLLDWSGLSSVSATESSNISGYAFEGYNVYQLPSATATADEAVRIGTFDLTNGVQTITGNVFLPEYGTTVEIPVQFGLDKGVKRQLLISQDYLTGGPLYPGSEYYFAVTAYNYNAEPPLIEDKALETALTPLYVRLEPASFGTRYSATAGDGLEITHTGPGQGEVSATVTNPAALTGDTYRVGFIADTSYTHLSGVDYSGTLWTLDNMTTGEKAVALFKQGADQTDTDQPIVDGVQVVVSGPAPATIISIAEYASWPGTDLVDGTTDSHIAPSLSQTGNIWDNRAGAVNLPSYARDYDRFDYWGFDDVVLDFGDSSLSWEYYSGWMHVDSVEGSATFGEPVYQPFAAYRVKPFGGDTIRLFAGFWDTNGDGHWSCNMEVIDGEETFDWVCPTYGSEAWEPIYLIQGYDTDGNEVSYDPAQEATYIQMALNPTAEQEGFDGLNLASNSTWGNAAGDFNYPFMTAALLGAYYGPNEAGSYVEGSPEGATSSLPQAGHYDKFGNVLTVDHYYKFSTAKGNTVDDIFEFTTTAPTASDELKATDLDMINVFPNPYYASNSQETNRFDHFVTFNHLPDDQTDVTIKIYSIDGVLVRKLESMANENQYMQWDLRNNSNLPVASGPYVAHVNTAHGERILKLYIIQRNQVVQYY
>A_OM-RGC.v1.000100505
KSITWAITGLFIFASALSAEEIKGDKTAGKTDARRLLAKSGMGDDGPSITFFNINSWKIQMEHQGFFQWNGTSHGSAGNYPKGMGSVIFAEGILWGVKATDKYGVDATTGEILTDGSGAGTPRIRVNGSMYNTGLKAGKVLRDANGRIKDKDYSENYRDQQIWRVRKDWYTGDLTVDASILRDISVADVTEAMITADKAQYEHDWKEWPTDEGAPYDDVDGDGAYTPATWSAENNAWVGDIPGIPGSDQTVWTVANDLPDEYAEGGVVSVSEGGWGSPPVGFEMQLTLWGYDFPFSNPISSMMFKRARMIYVGLPGGPADAKLDTVYFTQWSDPDLGTYTDDYVGCDTTLSLGYVYNGNTWDDQFLSSFGSPVPAGGYDFLEGPKVDVNGDGVLDTLGMTSFVYFAAGSSVSDPSTRVYAGTLQWFNLMEGFLPRPEYPTQQPFVDPITGFAETFVLAGDPTSATGWVDGIILPPGDRRLVMNTGPFEMVINDTQDVVVGLIGGLGINNLSSVAVLKYNDKFAQFAYDNDFDLPQPPPAPTVSVFEGDGYITLNWAETAAYKQSEDYNQAGFKFEGYKVYQLPNATASAADGVVVGIYDKVNGVKVISEPALDGATGLFFDKPAHVGGDFGVSRMVVIKNDALKNRPITNDRPYYYGVVAYAYLEDNAGAPFKSLESSLQITTITPKKPNPGTAYEVDTGDYFDMAHSAGTSDGQGRIEVIDPGAVTGHNYKVTFEDDGAGTLLWNVTDVTTSNKILSGYQQGGTFSEPGYPAADGLAWKVTGPPNAFKNFIVVANGDGSCTEDAPCQGSQDWGGFPTAYTGRNNQSDGKGWFFHGGGAAGNSYDNMISRIIRGSGWGYLIPNDFEYRFTYEDDNYAWAAYTSGALSRVPFEIWDVTQGFRLISWFYDYDGNDKFGLHANDHPGSGGANDPYTDWHYPHLPADTSPGEAGYQAWLASAIAGCGTSPDAEGNYTACTGSARGLDQEGSELMGRNVWFVWNLDDVADGTIDATAGGGWDATGNYVAGGNQGAEKGTVLRIVTNKTNQLTDEFTVTAPKQASSDPVEDVKMINVFPNPYMGRHELEGTDSVLPLPKYVTFNHLPTSQDVYFKVFNVAGTMVANFQKSTTSQYQRWNMRNSNDFPL
>A_OM-RGC.v1.000101671
MATVKNFGLAGIGSDVQFGKSGGRLIYDSSSSFFKFTTDGSTLSNVRVASTPSNANDATSKSYVDATKAGLDVKDSVRAATTAAGTLASDFVNGDTIDGVSLATGDRILIKNQADGSENGIYTVKASGAPDRATDYDANSEVTPGAFSFVEEGTVNADTGWVLTNDGSITVGTTALTFTQFSGAGLITAGDGLAKSGNNLSVNVDDSTLEIDSDTLKIKSTYAGQTSITTLGTIATGTWAATDVAVAHGGTGASTASDARTNLGLAIGSDVQAYDAQLADVAGLTPSDGNIIVGDGSNFVAESGNTARTSLGLGTGDTPTFNGAAMSSAKITGLGAPTADTDASTKKYVDDSVAASNTLAEMGDVTLTTPADGSMLLYDTGNSVWIDNVMSGDATLADTGAITLTDSNSTRSNLGLAIGSDVQAYDAQLADVAGLAVTDGGIIVGDGSNFVLETGATARASLGLTIGTNVQAYDADLDAIAALAKGDGNIIVGNGSTWVAESGATARTSLGLGSIATQDAGSVALTGGSITGVTTFSTGTLGSTATIDGSMAITGDLAVTGDLTVSGNSITLDVGTVTSEDKYIQVNSGATSQETGLAGGVEIKRSSTANTNQFAFMNFDDSTDSFTFKTGSANQASVSDATMRFGTIAAGTWNGTVIGRAYGGFGASISGHGNNSLVEADGGEIAVGSTGQYLRSDGTNFSASALSASDLSGTVAAANGGLGTNVSAFAASSIITTDGDGTVSELAKGSNSTVLKVSSGGTLQYAQADLTADVTGTLPVGNGGTGLAAVGTVNKYLRSTGSANQYDYVSALRDAAGKSAIEVSGTLTDNIKLVMTNTASNVTLTATDPDDNSADIDLVLKGQGDGVVVISEAAGGNSLVMGDDNMDLTVSGGAANSGAAGDAVIKGGNGTGGNASGDVIIRGGTGGSAEGKVKINDSSNNEIAIFERTASAVNEVTITNAATSNAPAISTTGGDSHIDLLLSPKGNGVVNVPANYESLTITDDTLVTKAWVNANVVTTTDDLTIRTAIASGATTTTIGSMPNAGSTTYYVAKVTVHVTTAFSGGSIDHVTLSDGTTTFVANADADIKTAGTYVIDVPFATATAGGATFTMAYLQSGGAASTPTGGAGIVTVEYKALT
>A_OM-RGC.v1.000106915
MTLTSNEESGIKVKGENRVKKIISARVLGGMAAMLLVVASVIGLNQQTDTAQAAKTGTINLVNNWSKLSTATSPSKLDSTYGGTTPSYVGSGKTLYATFTSTGRHIMTGSNQLVIEVVDADLNSAVVKSTIVILKGGHSASSTLITNYVDEIGDTGKNEYAIPIIDNNGDGVVNGQDLTFACRWIGGGFHDTAGGDNVDITAATSDTLLDGTVLKGNATGSTAANIRSAAITATTTIGRSAVQANGLTIVRSGNEDALMGAFNDSPKCSTATTSLISISLLGSAGDPVAGQSAQIQVSTPSTIVGTAAWGVGGEQAGATAANTPVVAGLIQWKTSRINTTTAKVWSGVVSKSNSIDILLTETGRNTGVFNGIVNLFDNENTEMPFGMQQSVANGTGIVLTATGDQTTYPVGSFGNSNIEAPCKGDCASGLGRAATSQTSTLAVKDGGTVYAEYNDATDADSNTNQKRQVTAKVDATIPTVEINSPAHSSENQTRTPTFSITATEAASGLDVSGALLVLQEGSEQNNSGEDGSVGGGGTDVMTTSDLHDAAGDDTGKGGHWLTSAIFALTGGDITLGSSTDESATSRTAASVTVNRGTTTDGASSLTYTYTPGSALPLGANTPVDHWIDFQGVATDLAGNVGYTDSSSTASAGVLNKYGAHHIKIDQKLPSISTAYTGWWWDTSIDSKNKTHKHTSTKANAMVVEFDGNITDIDATDFQITFDDGTTHTPTEAVIYSALPKQVFLTLGASMSADNTPKVALVGSVSDIAGNSTSTGSLANAVDKIHPAVTATLSGGTGTGSATLESASDLTKKSITLTVTTDEELVSNPKVDIYDLGMAKAGAGTTNAYKGTCGTINTCGHGSAVAVDDYNVRSLNVSVDPPVSSFTVDRNGDALTPASTATVDATSAGVILDAGMTAQGTKTFKYTVSAASGTPGTDGQKTVVVTATDKATQGNITILGSISSTTSYMRFMLDDTAPSLTITPTAGSTTTQTKPYIVLDYSAEEATKVTLNTATLDGVDISGDLSTTDNKKFYYVPSTDLAAGEHTIVSKATDYAGNVSSILTRKFSVAARKDFKLTLLAGWNAKSVPSDPVNPAIDSVFSNSGVDMVLSYSDHTWTSATKDSG
>A_OM-RGC.v1.000109193
TMAEFRLGRLKFNWRSDWTGSTAYVIDDIVRFGANSYVCVGNHTSQALAANFTSDAANWQIHTGGFDNAGTFQTSKAYVVDDIIREGGNLYICTNQHTSTGVASAWYSNDFNDNWELFHEGLRFVGGLSTNTHYGINDVVTFGPRFYRCKAPFTVAADYIESGEAGLGTAGSDEFMPPSANFEDVFGGLNNEGGYISTGRYQRGDIVEWGGSTYVAISTNPSGAQPNENETDWKFLNLGIGTGGGDAWDGSQQYSKGQLVRFGGNTYIADDLKIDNWQRPVGVGSTTVDTGINGWSLLHRGFSWTGAYTTSTTYEISDIAEFQSSAYISVASTNIGVTPGTDSSIWQAFAIGDSAALLTTKGDLLTRNGTGPTRLGIGTVGTVLKVSTSNEVTWDYTGKSTKIYYVDPELGQDTNSGEGPDSAFKTISYACTSTNPRKNITGAIYDYSSGMCTITANNHGLFAGGEIKLVGLEFTCDSGLGPSSIFPSGKGGDFFFGVDQVIDANTFVSQVGPSTIAHSYVTGGVMTDAAPVILKLSAGTFDEMLPMTLGKNFSIAGDVLRGSTIRPKVGLSKDGVTPNKRSTMFYVSDAVTIQGITMRGMEGWWYDVNDPFNVDKYQNKVGLGTTAAGVYLRFNPDESVLKRSAYIKDCTCFSHTPQDGTGHGGAIGVYLEGGVHHKNPEGKGYKSMVFDSFTNVQSGGIGIYLEDDAVAEIVSCFTYYCEFGYISSGGSEIRSLSSNNSYGTYGALATGYSSHEVARPGRLYGDKMALLAGQTIGTLAVGATMSGAESGARGVLTNDQSSSDALYFKYKTGFGNTSSDPTVTSNGAVGVGTTVFKPGESIEFESVGGGATGWTRLASASDAVAGQEGILLELTGLTTSLTVGDALGFSTTGMGFSDTFSYIVRTSSNYIEPTKADVYDAQFTPTTGIMTVYTTTNHGLAFGDFISLKTESLHFICGVAGSAKYPRTVDPVADVPIPISGVGNTFFTVQVLNNQNSSTEGVPSTYTGIHTYIGGGGVGKTSVDAVTLGDGRSTINIAPGKAGAPTIGMDNQRVDMRSKFSKIRLTGHDFLLIGTGNTTSTNYPNVDENSAAQGNEVNTIAPGRIYFVSTDQGGNFRV
>A_OM-RGC.v1.000114252
MQIRYYLAASAAALSLATVMAAPAHAQETTSSIRGSVTGDGAPLAGAEVKIIHTPSGTTATTTTDSDGNFSAVGLRLGGPFTVEVNASGFEQSSVTDIFLQAGQPFRVPVELQSQAVIVVTASSVANVTPLESGAGTVLSARDIAGVSNVNRDIRNLAARDPRVNLDPTNGGAISIAGQNNRFNRFTVDGVAFGDPFGLEAGGLVSTRGPVPLDAIGEFSVEVAPVDIQQGFFQGGALNAQLKSGSNSFSGLAGFYYGDDSLRGDTARGVTRTGAYESKIYTAQLAGPIIKDKLFFAVTYERLRDIIPAPILPGALGITDAQLSNISAIAQSAYNFDTQGIGGNIPEKDDKLVAKVDWNIADGHRATFTYIYNKGNVTAGQTGIGALTATNPTFSYLSNNYNQGATNHFGIVQFNDQWTDSFSTQLRVSYADYLRIQQPFGAASFGEFRTCLDPTSPAPITGQTVAAAALACTVGQRQLTFGPDISRQANELDAQSLNIEFQATLQLNNHTLKLIAERRTQDIRNLFAQRVSGAWYFDSIAGLQARQANELNFSAPLRGGIETVAANFENNSWTFGLQDTVDVTDTLVVTAGFRWDLFDTPDRPFVNNDFFNRYGFTNAQTLNGRQLFQPRFGLNWKPTDRLTFRGSAGLFGGGNPNVWISNSYSNPGPTLGNVQVRRVPGVNGAPDTFTVSGIAGLSAAQQNAIGAATLNNVSGGTGIPQALIDAIRTTGTAQAPTNALDPNYKIPSQWRVSGTLEYNANLGFLGDDWQFGVDVIWSKVKDALTWTDLRSVATGVLPDGRPRYSALPGQGTTTNTDILLTNDGRGYSWNVVARVDKRWDNGFRLGASYTYQRAKDTNSGTSSVAFSNYTNAAVIDPNFAAYGISNYQRDDAFRIVMGYDAKLFGDNTTRFELFFNSQSGQRYSYTFADQASGNLRSAVFGVTGTNNRYLMYVPNVSSRTADPLVTYAANFDFAGFQNFVQNSELNKYQGRIAPKNIGKSPRYNKLDLSLRQEVPFFLGTKVELLADVENVLNLLDSDWGTIRQVGFPYYGTLANVTCVAQGTNTCAQYQFANRTGTTFQAPAEAVDLRGSLWAVRFGVRLTF
>A_OM-RGC.v1.000114504
MADIKNFGIKGIAADVQMGKSGGRLVYDASNTRFDFTQSNGSTLEDVRFGTVGSGTWNGTAIGTQFGGTGQNFSSSSGVIKVSSGTMSAGSIDLTADVTGVLPVANGGTGASSAGAARTALGLGNIATQASNNVNIDGGAIDGTVIGGSSAAAGSFTTINASGAITGDLTGTAANATVLETARTLSFTGDATGSGSFDGGSNLATALTLAASGVSAGSYGGSSAIPVITVDAKGRITAVSTASTSSTLTIGADSGSNDTVTVGTDTLNFAGTANEIETTVSDNQIQIGLPNDVTVGNNLTVTGSFLSDDITATTVSLTGDAIITGNLTVQGTQTTVNSTTVETADAIFRVNSGGANTDAGFEANANGSIKQILYKAATSRWDFGSETVVAGAYTTTGAVTGGSLTDGTATLSSGALSGATTGTFSGAVTGGSLTDGTATLASGSLTGAVNLTASGVVSFGTLTDSGESIAVTKFVDESDGIGNNDNDTSIPTSAAVKNYVDTNITAQDLDVAGDSGTGAIDLDSQSLTIAGGTGLTSAASGQTVTLTLDNTAVSAGSYGGSTAVPVITVDAQGRITAASTATIATSFNIDADSGTEDTVNGGEKLTIAGTSNEIETAVTNNTITVGLVNAPTVSGNITAGNLVTAGAITDGAATLSDGTLTGGVAATFSGAVQGGTLTDGTLSASSGAITGATNITASGTVQYGSLSDGSITITAFVDEDNMASDSASLVPTQQSVKAYVDSQITAQDLDFQGDSGGALAIDLDSEVLDIAGGTNITTAGSGNTLTVNLDATLSGLTSVTSSTLTDGTATLTGGALSGATTGAFSSDVTIGGNLTVSGTTTSVNSTNTTIADTLVVLQSGLTGANPNDIGHIYERGSDGNNGFLGWDQSVDRFVAATTTADGSTGGDLTLAATDFEAAQLIGTSATISGAVSFGTLTDSGESISITKFVDEGDTIAANDNDTTIPTSAAVKDYVDNNGGDGLILRSTFSANSSDTTFNIGTVPNVSGRTYYADKIVLKVSTAFSGGSFNHILIKENGGSGDTLVASSDADAATAGSYIIELDGDDTLTKNATVQVQFMQSNGSSAATTTAGAMVATVHYNYV
>A_OM-RGC.v1.000115858
MKKLHFLLLALAFCLSFNFTNSQRKSKLKKTYPKEIDLGAFEFRNVGPAFLSGRIADIAIHPSNGNIWYVAVGSGGVWKTKNSGTTWDPIFDDENSYSIGCITVDSSNPEIIWVGTGENVGGRHVGYGDGVYKSIDDGKTWVNMGLKTSEHISKIIVHPDNSDIVWVASQGPLWKKGGERGLFKTINGGKTWKRTLGNSQWTGVTDLMIDPRNPDVLYAATWDRHRTVAAYLGGGPGSGIHRSLDGGETWSQLSNGLPYPNKNFSMDQEDDEDEEIIYSNIGKIGLAISPQNPDVIYAALELDRRTGALYRSENRGGSWEKMSDVFLAYGTGPHYYQELYASPHKFDRLYLVNVRVQTSEDGGKTFTQLKESKKHSDNHSIIFKEDDPDYIMIGTDAGIYETFDLAENWSYIKNLPLTQFYKVAVNDAKPFYHIFGGTQDNGSAGGPSATDEREGISNRNWYKILGADGHQTATDPEYNNIVYAETQQGGLHRVDLLTGETLFIQPQAEEGDPHERFNWDAPILVSPHDPATLYFGSYRVWKSKNRGDDWTPISGDLTRNEERITLPIMGRKQSWDNPWDISAMSTYNTITSLSESPLKEGLIYAGTDDGFIQVTSNGGDRWTKIPVTQLGLPGRTFINDIKADLHDVNTVYVCLDNHKEGDFNPYIFKSTDQGKTWKSISSNLPKRTLIWRLVQDPIAKNLFFAATEFGIYTSVNSGVSWQKLPGTPNSSFRDLVIQKRENDLVAASFGRGFYVLDDYSALREMTSENLSKKGVLFKPRTAKWFVPRSKVGNTGADYYFAKNPKFGAVFTYHLSNDYPTQKEIRKQRERSLNKRLQNITFPGWSKVDKEIYEAKAKVWLSISDLNGNIIRNISKTAKKGSDRIAWDLRHPSNRSIGSNSRYGSNSGPIASPGNYNASLYLEHNGKISKLDGPIEFEVKPIREGVLKGVSFEEYNSYKNDLSAIQNQVYEVNDLLKQSLNKISDFKKALSRIKINPGELNSNVFKLENILREINLEINGSDAKKQIGEKRTPTIQNRLSVAQRGLSTTYGPTMLHKKSMNLASKAVKLIKPKVEKIYNEDIPKIKNELIKAGSPYLNIN
>A_OM-RGC.v1.000117974
MKKYFLTCMAIMFSLIIAHAQKTISGIVNDSDGLPLPGASVVEKGTSNGVTTDFDGNYSIEAGEGSTLVFSFVGYTSQEITVGSDDTINVSLESGTELEEVVLTALGLEKKKDDDLTSTTKIEVDDVQRSGESGILQGMSGKTSGVNITRNAGDPGSGAYIQIRGQNTIFGDISPLIVLDGAIISNDNIGGNTAGVVQQSRLNDINPDDIESISVIKGAAAAAIYGTGAANGVLVINTKRGSSSPKGWSVNAKSALSVETINMEWDKQGSWGQGFPDLWYGGSPGVGRFVANTGFSFGDQMSLRSGGADTYDLSGGYFEAENGTKYGVITSKNDKTDYNQINRDAVFGNGYTYDNSVSFAYNGERNRTYISISNVDQDGIMKGNSDYTRTSLKLNNTTQATDKLLFKLSSSYTNIDSNRVQTGSNLNGLYLGYLRNSPDFDIRDYKGTNYRTIDGVTTVTPNSHRSYRRDTGSYRTFSTSSGAFNYAAPTYNNPLWTTNEQKNINDVNRFIFAPEVNYSFNDNLNLAVRYSVDYYQDNRVDYQPPGSAGDGNNGTYAEDRISNKLAQFNAFFTGGIDITSNIGLDYTVGFQQVEQDYRRLSAFEAVFTNPDQEFLNPGNAASQNSNPSAFTELRRSSGAYGVLNLNVGENLLIELSGRGETFSTMPNRGTIFYPSASVGYKLTDLVGVDAINFLKVRASYGEVGVAPPAYITSTVLGPGGIGSGWGDGLDGSLYGNPFTQSTTRGNPDLKEERKKEFEIGFDSRLFNNKLTLGFTYYDNKTEDGILALPITPSSGFNTTYQNATLISNSGIEIDLSANLIDSEDFSLGINGSFTQNKNIVEDLDGAAYFALNGFTSTSSGIAEGYAYGVHRSGQFLKDGGGNLLLGSNGFPQADPEKLVGAGDPNPDFRAGLGTSLRYKNFNFTTQFETSQGNDIWNGTYGVMLFWGIHEETDILTPNDTGSSIYNAWGDEIPAGAQFRGYIEDFGAGPVAVDHEWWTANGGGFGDVGTQFIEDGSWVKLREISLTYDFDKSLIERLGLSNLSLSVSGRNLYTWTNIEGFDPENNLTGASRGRGLEYFSNPGTRSILTTLRFGF
>A_OM-RGC.v1.000119368
MKILKNITVFTLVMLLSVSTVLEARDKNVSNFSSSTSNYVDSVGTFDGNKIYADVANNGLFLDYHVSGDSALEWPKGTGVHSIFQSALWMGATVNGSIRTIVGDYTQDMGPGPWGGDPLAAVHRIYKVEKSMLASPLDFADFQEWPVDFGAPWVDVDGDGVYSPLPAGPDHPEFLGDQVLWFVSNDGDPAYKLNFGTSPLNVEIQTTMFGFDRPDVFGDMVFLKQLVINYGSDDLVDTYMGLWSDPDLGYAGDDFVGCDVDLGMGYVWNDGVDSQYGTLDIGTPAAGYDFFQGPMVPCEDGDSEAVCPAEGAKMFGTRHPGMKNLKMSSFAFYINGDATYTDPSDETEGYFYLQGLRKDGSAYPAEIAGDLYNQKFCFYGDPNDAAGHSTANPVDGNYAASADRRFLMSVGPFTMAAGDSQEVVFGIFHAAGGDALSSVAYLKEVDALAQTAYDIDFALPDSPPSPNVTASAFADQIILVWDDTAEDYVATSEVDLDAAGNPTDFVFEGYNVYQYETASGAGAKKRLATYDIVNGVTEIYDTVFNAELGENISIRTQFGSDSGLAQFHAVSTDGLSGNSKLITNRAYYYAVTAYGYNADGIPKTLESSPVYLTVRPEVPNTMAAGEATASAGDVVSAAHDGPSQGSVDMIVVDPSKLTGDDYQLTFDDVMPDGTPAVNWTLTNVTDSAVLVANNPVVGGVNTATGLEVGPGGTPVVEGFQVQVNGPQEDLLSVSEWDHGWKENGVLRDPAVSYVPWASLGRTGYIIENRAGVHYAAPYTRDFDRFNYWESDDVELDFSTPSLGWDYLYEWVNNYVPFSTYRHNFATGQKEQIYSGYWEYDFDFTWNLGGFDGHSSGGVGPVYGAQAWEPIYAFVGHIDSPYDPAKEAQYIAEDDLITSGGCGWAYVCDNYTTSGATITYPYMTATLFTDYLGSNQVPTEAGHIAWGSGYTTASSVVFEMSKPNSSADTFTFSTAGLEMVSNDYDPDRITVWPNPYYGYNPEERDALDRRVMFSHLPTEGPATIRIFALDGTLVRTIKHNDTGSQHTYWDMKNNFELPVASGMYVAHVETNRGDKILKLAVIQPEQRLDVY
>A_OM-RGC.v1.000121960
MKILKNITTSTLVMILLLVSTLEARDTKSVSNFSGSNFVESSGTFDGNRIYADVTNNGLFLDYHISGDSALEWPKGTGVHSIFQSALWMGATVNGQIRTIVGDYTQDMGPGPWGGDPLAAVHRIYKVNKDMLDDPASYDDFQNWPVDFGAPWVDVDGDGAYNPLPSGQDHPEFIGDQVLWFVSNDGDPAYKLNFGTSPMNVEIQTTMFGYDRIDAIGDMLFVKQLVINKGDDDLIDTYMGLWSDPDLGNAGDDLVGCDVDLGMGYVWNDGPDTYYDNLDIGTPAAGYDFFQGPMVPCDDPTDTVECPAIGAKMFGTYHPGMKNLKMSSFAFYINGDATYTDPADETEGYYYLQGLRKDGSAYPNEIAGDLYEQKFCFYGDPAADHGTTNPVDGNYASSADRRFLMSVGPFTMASGDSQEVVFGIFHAAGGDALSSVAYLGQVDQLAQSAYDNDFDLPDAPSVPTVDYTAFQSEVVITWEGNAEDYNEESFFTDPSGNSTNYLFEGYNVYQVETADGSGDSRRIATYDVVNGVEEIVDTVFDTNYNEYIAVTTQYGSDSGLARFHVVDKDALNGNSRLTTNRNYYFAVTAYGYNEYGVPKTFESSPKYFSVRPEVPNTVAFGETTASAGDMMLADHDGPAQGYVEVHMVNPMALTGDSYTVTFEDAMPDGSAVVNWTLTNTTTGEVYEANNPTMGGVNGVTGVEVGVGAANIYDGIQVQVFGPQEDLVAVEEYDHGWKENGEVLRDNSVSYLPPSLGRTGYLLENRAGEAYAQPYTRDFDRFNYWESDDVELDFSTPSLAWDYLNEGVNSYVPFSAYRHNFATGTKDPLFAGYWDYDGNGDWYDTIGGGQWSGPVYGANAWEPLYMFVSYGGYHYGYFTDAQYISINDLAGSGGCGWASSSFCDNTTTSGAQIYYPYMTATLFTDYLGSGVLPTEDGLAAYGSSFTTASSVVFRMAKPLSRRDTFSFTTDGMTMVENDYDPERITVWPNPYYGYNPEERDALDRRVMFSHLPTEGPSTIRIFALDGTLVRTLKHNDTGSQHTYWDMKNNFELPVASGMYIAHVETNKGEKVLKLAVIQPEQRLDVY
>A_OM-RGC.v1.000122056
MKKLLLPIVILFMGISVAFAQKTVSGNVVDDQGIPLPGATILEQGTTNGVSTDFDGNFSIEVSEGAVLVISFVGYQTQEITVGSEDNINVALEAGNELEEVVVTSLGITREKQALGYAISEVDDTALEQRADGDIGRVLSGKASGVQITNQSGVSGSGTNIIIRGFNTFSGGNQPLFVVDGIPFSSETNAQGNFQNGNNGSSRFLDIDPNNIESVNVLKGLAAATLYGSQGRNGVILITTKAGSTKTQEATKTDITITSSYFNNEMASMPDYQDSYGNGFDQAFGWYYSNWGPSFEEGGIAGWGRQPALNGSTDVTKYALKPGFLKHPFVTASAATGLPAAAAAQGIDENTPYEWKAYDNNRFWNTGTIINNNINISSGSSDGKISYNVNYGNLQDEGFTPGNKLTRDAISFGGRAELSNKFTVRGTLNYTNTLFKAPPISGGGGSAPLGGRESVFSNIFFTPRSVDVMGLPYQHPVTGESTYYRQNNAITHPIWTTVNAKSIQDTHRVFGGATLSYAINDNLNLAYRYGVDTYSEANTEYTNKGGKMGSAVNRTGTLNTWNNVKTITDHNISLSGDYDVTGNIGLTFVVGATSNSQVFDQNGVASTGQQVFNVLRHFNFENQDEIQYYQKRNVSGVYGQAELDYDRFVYLTLAARTDWVSNLSEENRSITYPSASVSFLPTKVFDGLKSDLVNMLKVRVGLGASADFPFGYPIASRLNLDTQSFIRNGAAIVANTSSSQLGNPALKPERMDELEFGIEGTFLNRRLGLDLSIYNKATKDLRIDRPLDPSTGYTTTVTNIGKIENKGAEVDLSFIWVQAQQPGALEWTSNLNWSTNEAKVVDLGADTDYITYAGGSGYYNVAAPGYSLGTIVGSAINRDASGNYKVLSNGFYDIKYGTDPEENTIGDATPNFLLNFGNRITYKDFALNFLISHVNGGDIMSMTTSVLLGRGLVEDTVDREQSFILPGVNPSGQPNTTQIVNSDFYFYNVLYGPGENRIYDGSVIRLQEVSLTYNLPKSILDSTPFGSLSLSASGFNLWYDAYNTPDSVNFDPNVAGVGIGNGRGFDWLNGPSSKRYGLSLKATF
>A_OM-RGC.v1.000122499
MAEQTFRSPGFFEREIDATARETSIVGTPAGVVGTAQKGPAFVPVTVGSMTDFINKFGDIDTNRFGPYAVQAFLANRTALTYMRVLGAGANETTTDIENTQNKGIVKNAGFKIVPATSQWNIDTALGASVGKYDDSCVQFLVAKHYVSGATDYSHPMFVDNPSFDSSGGDNVNLVRGVIFTASGSRMQILDIGETWTNILDSRASLLESNLFALAVSSSRGGAYTTQYGVTDKYGAKVAGPGVNIMTASLDPSSNNYISKVLNTDPLKFYEHQHLLYLDFAVEAEIAGLLEGSAGCIGLLSGSQDQLNNAIDGKALGSFGRFDTRYTTAQTPMIFSQPYGGTEYELFHFESLSDGEYANDNVKITIANLRASTDGNYPYPEFEVQVRKFDDSDMDPKVLETYPACNLDPGSENFIARKIGDYKARYNFDADSDAEKRIIVTGRYANVSNFVRVVMKEAVYNRLIPKDACPFGFEGLPVLKTTDSMTDNAANLKENGVVYGNVVDDTDSPGGRMWGAGDSDEANAGAALLRSIVPPLPFRFKITRGNVKNNYSGMAGDPSSREIVDRRLNWGVKWSRCPETGSMDNANLNVNASNIANPLIKAYAKMNGISLLDTVVTGSGKNAFNANKFTLARVALVGTGSGGSAKTLYWLTGSGEEVMKEACYIRNGVPDSQNYVIMDPDKTNQGRVTLATLVQSSSVKFNRFTAYTAFNIPMYGGFDGVNILNKEMYYMTDRAASTDATTGGFTGYASDEFDQGTIGLSPSYSDGSLANQSGQGRLNNSIAAYRKAAEIMTDAMTTRINILAIPGIRDAYVTDHAALKTKEYSMAMYVMDIPSWTESETRLFGGEDSSKIASASYSLPDVRETAEQFESRVFDNNYTAAYFPDVYITDSTTMNKVQVPASVAVMSALGYNDKVAYPWFAPAGFNRGGLGIVSNTAVRLTAGDRDDLYDARINPIANFSDGSFVIFGQKTCQLAKSALDRVNVRRMLLEVKRQVVAVADKILFEPNNDATRARFIGQVTPLLATIQSQQGIESFKVVMDGSNNTTEDVENNRLNGRIVVVPTRAIEFIAIDFIITNSGVDFA
>A_OM-RGC.v1.000122775
MKTQFKLSLLGTSLLVGAAALATPAYAQDQDQEQDQASGGDSTIVVTGSLISNPNLERSAPVNVTSSDEIELLQSNVAEEILREIPGVVPSIGSAVNNGNGGASFVNLRGLGSNRNIVLLDGTRIVPAGLAGVFDLNNVPLALIERVEVLTGGASTTYGADAISGVVNFVTRQDFAGLEANIGSQITERGDGHTFRADVTMGANFDDGRGNAVFSVGYQQSDPVYQGARDVSLDTLDTFSGGQVGSGTAFPSRFSGVRRAPGGVINRAPESIFTGRGAPTAAQPLGVPIYAPNPAGAANGGTDQVNSAGVFVPTFSTFNFNPFNIFQTPFERFNIFGAAKYEVSDSVEIYTRGMFSKNTVDTIIAPSGAFGIGVNVNLSNPFLSATARNQFCAFDVNPRPDIYTPRFTQAECDAAANARPGDAAYREVGRNNTFVPFDVNNDGTISRDPVTGALTEGYFSNPQTALFRRSVEAGPRLSNFATTLFDYKLGARGSITDTIDWDVFGSYGESENRQTIRGYFTNSRVRQSLLTTTDAAGNVVCQNAANGCVPANFFGDISPEAVNFLVQESSSFVKTSLAQARATISGDFGVTSPWAAEPISFAVGGEYRKYRASQGADTLAQSGDLGGAGGATPNISGGYDVYEAIGEVIVPIVSDRPFFQSLTLEGGFRYSDYSVDAPGSPGYTATTYKVGGTWEPVQGVSIRGNYARAVRAPNISELFSPVNTGLTNLGVDPCATQKTDGSTLRPPLSGELLAVCLAQGANAGNVQSIPEPISGQVLATGGGNLGIRPEKSDSYTVGLVLQPSFLPGFSASIDYYNIKVKQAITAPTPADVIGTCFGVGNNGIFNPAAGASSTIACTSIRRDPITGGLSGDPNTSTGLPSTLSNSGSLETDGIDVSINYATDLTDDIGLALSFVGNYTFQSRFNAFVASPISVNRDCVGYISTNCGSLQPEFQWSQRTTLTFKDVDVSLLWRHLSSFQQEPLDVIDSGPFFSGTLSPNVPGVGGRTVNFGRIKAYDYFDLSARFNATESLTFTLSVQNLFDKEPPLTGNNAGTTAFNSGNTFPSTYDALGRRYAVAARLRF
>A_OM-RGC.v1.000123613
MANIKNFGIKGVASDVQYGKSGGFVVYDSSNNKFQFKDNGSSLEDVEFATVQAGTWSGTEIAVTKGGTGLTSVAADKIIYTSGANTFAASDISAFGRSIIDDADASAARTTLGLGTIATQASDSVNIDGGAIDGAVIGANSAAAGTFTTINASGTITGDVTGDVTGNADTATTLANARTITIDGDVDATATAFDGSQNITLTTTLDNTGVSAGTVGSSTAIPVITVDAKGRITAASTASISSALTIAADSGSNDTVTVGTDTLTFAGTSNEIETTVTNNQIQIGLPDDVTVGGDLTVSGTLNSDDITSSTVTITGDAVVSGTLTVNGTTTTVNSTTVQVDDPIFEIGDPAISSDDNLDRGIKFNWHDGSNAKKGFFGYDDSASEFVFIADATESSNTFTGTKSAIRTGAINSAAITATSFTGASGATITAFLDEDNMNSNSATAVPTQQSVKAYVDSEISGISSSFTLAADSGSNDTFTTGGTLTFSGTSNEIETTVSNDAITIGLVNAPTVTGTMTAGNFTTAGQITDGAATLSDGSITGGVAATFSGAITGGSLTDGTATMTGGALTGLTGALTTSGTVTGGTLTDGTASINSGAITGATNITASGTVQYGSLSDGSITITAFVDEDNMASDSATLVPTQQSVKAYVDAQLTASDLDFQGDSGGALSIDLDSETLDIAGGTGISTAGSGNTLTVTLDDTAVTAASYGSATAIPVLTVDAQGRITAASTASISTSFTLSDGSNTQTVAGGDTLTIAGTANEIEVTVGATDTATIGLPSTVSGLTGVSAATITGTTVTDGTASLNSGALSGVTTIAATDLTLAGNLTVNGTTVTNSATNTTIEDQLIELGTGNSGSASGDAGIIIERGDDNNVFIGWDESADQVQIATTTATGASSGDLTLTDANLKAGTITYASLSDGAITITAFVDEDNMASDSATLVPTQQSVKAYVDSQVVAQDDGIVRATITANSSASTFTIGAIPSVSGRSYFANKAVLKVTTAFAGGSVDGFKITDNESSETTYVTAAQADPTVTGTYVLDLGMETLTSGTTLQLDVVQSDGSTAAVATSGAVTVTVEYVYNT
>A_OM-RGC.v1.000123795
MKILKNITVFTLVMLLSVTTGLEARDKNVSNFSSSSNYVDSSGTFDGNQIYADVTNNGLFLDYHISGDSALEWPIGTGAHSIFQSALWMGATVNGGIRTIVGDYTQDMGPGPWGGDPLAAVHRIYKVEKSMLASPLDFADFQEWPIDFGAPWVDVDGDGVYSPLPAGPDHPEFLGDQVLWFVSNDGDPAYKLNFGTSPLNVEIQTTMFGFDRPDVFGDMVFLKQLVINKGSDDLVDTYMGLWSDPDLGYAGDDFVGCDVALGMGYVWNDGADSVYDNLSIGTPAAGYDFFQGPMVDCDAGEDCSVGAKMFGTRHPGKKNLSMSSFAFYINGDATYTDPSDETEGYYYLQGLRKDGSAYPNAIAGDLYDQRFCFYGDPNDSAGHSTANPVDGNYAASADRRFLMSVGPFTMAAGDSQEVVFGIFHAAGGDALASVAYLKEVDALAQTAYDIDFALPDSPPSPNVTASALADQIILVWDDAPEGYDVISEVDLDASGNPTHFVFEGYNVYQHETASGAGAKKRLATYDIVNGVTEIYDTVFDASLGENISIRTQFGSDSGLSHFEAITTDGLKGNSKLITNRSYYYSVTAYGYNADGLPKTLESSPSYLTVRPEVPNTFAAGDNTASAGDVIATAHTGPSQGSVDVVVVDASQLTGDDYTVTMDDVMPDGTVAVNWTLTNDNTGGVLIANNPVVGGVNTATGVEVGPGGTPVVEGIQLLVNGPQEDLLSVSEWDHGWKENQVLRDPAVSYVPWASLGRTGYIIENRAGLHYSAPYNRDFDRFNYWESDDVELDFSTPSLGYDYLAEWVNGYAPFSAYRHNFATGNKEQIFAGWWETDGDYQLSIHAGQWAGPIYGKDSFEPIYCFVGMVATPYDPAKEAQYIAEDDLTTSGGCGWGSGGCDNSTTSGAQITYPYMTATLFTDYLGSGVLPTAAGFAYWGGYTTASSVVWEMSKPNSSADTFTFTTEGLGMEATRFDPDRISVWPNPYYGYNPEERDALDRRVMFSHLPTEGPATIRIFALDGTLVRTIHHNDTGSQHATWDMKNNFELPVASGMYLAHVETNLGDKILKLAVIQPEQRLDVY
>A_OM-RGC.v1.000123967
MKSLFRLLVVFLLSAQVAMAQKAVTGVVSDSDGIPLPGATVLVQGTTTGVTTDFDGNFSINVSEGQSLEFSFVGYETAVVTVGAGNVINITLSLGTQLEEVIVTSLGITREKRALGYAVSEVDESQIEQRASGDVARVLAGKASGVQVTNQGGISGSGTSVMIRGMSTFSSSNQPLFVVDGVPFQSETNSMGSFTSGNNGSSRFLDLDPNNIESVNVLKGLAASTLYGSQGRNGVILITTKSGTTSSGAKAAKNEITVNSSYFVNELAMKPDYQNQYGNGFNQNFGWYYSNWGPSFDKEGPAGWGKQSQINGTVSGQPGYLKHPYNSNLNARFLARDLLPLLGLSMDSLWEWKPYDSVGDLFQPGDIINTNINFRGQSDDGKVSYNVNYGNLDDKGFTPGNTLRRNTLSIGGRAVLSNKFTVSGTMNYTNTMFKTPPIAAAYSSGSSDSSLYGNVFYTPRSVGIGQLPYAHPITGASIYYRSSNGIQHPLWTVNNTGDAQDVQRVYGGAAVQYDISDNLNVKYRYGYDIYSEDNTSHQNKGGQDGSLETQSGFYEKWNNTSTQIDHNFSINGDFELDSDWGLTFNVGATSNASTYDRNGVRSTGQNVFNVLRHYNFNSQEEIEYASRKNVLGVYGQAALDYQNYLYFTLATRTDWVSNLSEENRSITYPSASVSFVPTSILDFGNLPIDFLKVRASYGTSATYPGGYPIASVLNLDTKDFRVDGTDVITNTTGSSLGNTGLKPELLAELEFGVEANMFENRLTAEISYFNRNTTDLIITQPLDPSTGYTSTSTNIGEINATGWEIDLGLDWLRGENFNWNTSVNYTTSQAITEDLGQDTDQIVYAGFSTLGNVAIPGLPLTSFIGSSVRRNDAGQPLIDASGSYQGNYDTNYKTNKYSLIGDSNPDFIANLSNTITYGNFSFNFLFNATIGGDMYSNFIMTLLGRGQTTDTVDRELPYILPGVLADGSPNVIQIDNATTYFGNLIVGPSELRVWDASVLRLSEVSLTYDVPSKWLDKTPFGAASISAQGFNLWYDAYNTPDGINYDPNIAGLGVGNGSGFEYFNGVSARKYGVSVKLTF
>A_OM-RGC.v1.000125926
MKFEKYLILLLMIFPSILMAQKIVSGTVLDSSGQPLPGANIIEVGTSNGVSTDFDGNFSITVSGDESILEVSFTGFESQQITVGDRSSLQITLNEDAEVLQEVVVTSLGFVEIRDQMGQTSSKVNTDAVVRSGEPTLLNSLSGKASGVKISRSNADPGAGATIRIRGANTISGASAPLFIVDGVPMDNSTFYNSFDGRGSRSGGVSNGSRINDLNPNDIASMEVLKGASAAAVWGSRAANGVVVITTKEGQAGDAKITFTSTYSFDEVSERIPMQDTWGQGRSGSYGATRAESWGDYIPDRSGGADTFNTSGQFFTALDGTVYYPITAKNSRDTFVEKNWDQAFQTGTFHQNDLTISGGAGKDKYFFSLSNIAQEGIVVGSSYDRTNLRFNYKARLNDVVSLSNKMSYSYSRTNRIQQSSNTAGIMLGLLRTPPDFDNADYLGTYTSSSGAETVNRHRSYRRYLGNSQNPSYNNPGWTVHEQKSFATVNRVTATPEITIKPNNWLQLIGRGNIDFSDDRRTTFYPVGSAGGAFNNGAFFESEISVRNYSFDVIARATNDLTSNISLTSTIGWSINDRKYNRNSGSVTGFLVNSTKRTASLNTSAEATAFENYRTFRKSNRGYAVFNLDMFDQLYVAISGGLEASSTIKGAFFYPSIDAAWNFTNTLGSSTLSFGKLRATWGKVGVQPSAHQFQTLAEGGFSYSTYSDPIAIDSFGGGYRLDNNLGNPNLEPEVKTEWEIGTDLRFLNDDLSFSMTYYNNEIEGILLDVNLSPSSGFSTQYGNFGSMTNNGIELDLGWKAIKRGDLNLVTSLNWSKNTNEVTDLFGTETINLSPGASVSSRAIVGQQLGVLYGTGSRTNADGSFDLDSNGFPQITPSPVILGDPNPDWVAGIGFNLDYKNLSLNVVLEHSEGGDFMPRTLWVLHRFGTTQATANRITTTQDLRNHDGDLIPAGTTVRGNVRDFGAGPVLLDEDWYRTGIGGGFGDNQAYNFGVYDATFTKVRELSLSYLLTSERLNSLLGLDNIRLTATGRNLININNVPGIDPETNQYGVGNALGLDYFTNPQSKSVLFSAAFNF
>A_OM-RGC.v1.000126792
MKKILLSLSLAIFSFYAISQVDVRSGIKGYVTDSSGPVSGAAVVVVYVPNGSTSNALTGADGEFSFNNLAPGGPYSVTVTKAGYSDASATAVYTKFSEVSSVDVFLAAEFEEVVVSASALESTIRFGNGTVFGEDVIDGMPSSDRGIQDVAALDPRVAVDQSEDFFSLSVMGSNPRTNDITIDGVSVNDAFGLNDSGQPTLRNSFSIETVKQISVDIAPFDASRGGFVSGSVNAVTKSGTNELEGDFYVYNRNEDMVGDDVNGNEAGVFTEDTMGFSLGGPIMKDNVFFYFNYEKFEQVYPAFYGPDGSGATLEAYYVTQALVDRVRASAQSLYGFDPGTYDTEQNNVSENTFVKLNWLLNDDHEVEVSYIDTTSNLVKVRGQPPYGFSLDSQWYDDKQGVEVMTSKLFSNWSDKFSTQIVMSTRTQTDNQDPYRGDNFPSVAIAINNADGSCTGSSNCTNPFRTIWGSARSGQYETLRFGQDQFRYNNEIIVDSEAFSFKGFYALSANHDLSFGYEMTEDDIMNSFRVCGGGCYGFSGIDQFEAGTPTYYLLEGGVGGVINGDAVNWVLEKETMYFQDDWRVNDKLNLLMGVRIDNTTTNNTPNANADYFAATGYRTDVGIDDQVVQPRFGWDYDATDMFMDYFLGGRTYDWLPIESVQMRGGYGLFVGRLPSVWVSNSWSNDGGINKAEFEAFTFSGQPIDGVMFDPNSNDQSRATRLSASAGGDVNSLDSDFGLPSSWRFALAFDIDLANGWFYGVEFNHDDVDRAFAYIDPALEGNVAGTLPDGRTYYNNSEGDLHTTWTDKGQTRSWSHKLSKSFLDDKLKMYVSYSNTDARDVFAAGSSTQGSNYGKYATCNNQFYPDLCTKPSLWGRDERWVGTLDYTADIFGAENPTRFYLFWKRESGRRFSYTYDDNIIGDGYRDERDLWYVPTGPGDPLVSFSDDTGDAFYAYVDKYLSSYKGQVAPANGFQAPWITRMDLKITQELALPEGRWVGDTKAELFLDIYNFGNLLDEDNGQIYDAGYLGVTKSMDVDIVDGAYVYSNFDDGHLRYRNGARFISVWKMMLGFKLSF
>A_OM-RGC.v1.000127538
VVFLLTTQLSFAQKTVTGVVSDPDGLPLPGATVLVQGTTTGVTTDFDGNFSINVSEGQSLEFSFVGYETTAIAIGATNVINVSLSLGNQLEEVIVTSLGITREKRALGYAVSEVDNSQIEGRASGDVARVLSGKASGVQVTNQGGISGSGTSVVIRGLSTFSSSNQPLFVVDGVPFQSDTNAMGGFTSGNNGSSRFLDLDPNNIESVNVLKGLAAATLYGSQGRNGVVLITTKSGTTASGVKAQKNEVTINTSYFSNELAMKPEYQNQYGNGFNQNFGWYFSNWGPSFDEGGPAGWGKQDYINGNRSGQPGYLKHPYNDNLNARFLSRDLLPLIGLSEDSLWEWKPYDSVGDLFTPGSIINTNVNFRGSSDDGKVSYNVNYGNLDDKGFTPGNTLRRNNISFGGRAVLSNKITINGTLNYSFTDFKTPPIAAAYSSGGSDSSLYSNVFYTPRSVGISQLPYAHPITGASIYYRSSNGIQHPLWTVNNTQDAQATHRLYGGTSIQYDISDNLNVQYRYGYDVYSEDNTSYQNKGGVDGSLESQSGFYEKWNNTATIFNHQITINGDYEIDSDWSVTFNAGATSNAKEYDSNGVRSTGQNVFNVLRHFNFNQQEEIEYYSRRNILGVFGQASLDYQNYLYITLATRTDWVSNLSEENRSITYPSASVSFVPTSVLDFGNLPIDFLKVRASYGTSATYPEGYPIASVLGLDTKNFNIGGTDIIANTTGSRLGNTSLKPELLSELEFGIEANVFDNRLSAEISYFNRITTDLIITQPLDPSTGYTFTSTNIGEISATGWEVDLNADWIRGDKFNWSTSINYTTNQAIVEDLGQDTDQIVYAGFGSLGNAAIPGLPLTSMIGTSVKRDDSGRPLIDASGNYASDTDTNFKTNKYALIGDANPDFIANIGNTLTYGNLSFNFLFNATIGGDMYSEFIATLLGRGQTIDTVDRELPYVLPGFLADGSPNNKQIDNATTYFSNLISGPDELRTWDASVLRLSEVSLTYDVPSKWLDKTPFGAVSVSAQGFNLWYDAYNTPEGINYDPNIAGLGVGNGSGFDYFNGVSAKRYGVSLKLTF
>A_OM-RGC.v1.000128400
MNFKAKLSRVAIAVAVAAGLAGTATAQTTTSSIRGNVVTEAGSDLSGATVTIKHEPTGTSSVATTNENGTFSSRGLRVGGPYTITISGDGFVPAKVENVYLSLDQALDLPIQLESSRSTEVITVTGSTAGTGYTNEALSTSLGLQALQQVVSIDRDITDAAQLDPFASVNVQSGGSKELSIAGANNKFNSLTVDGVALNDRFGLNANGYPTQRSPISYDAIESLSIQTAPFDVEYNGFTGGTINAVTKSGTNEFHGSVGYYYTDDSFAGDNNGDEEFNLDFEEETFVATLGGPLIKDKLFFFVAYDKFESVAPLNRGPAGSGAVNEVPNITLDDVAQVSQIVSDVWGFDIGNFQKDDVQDEKVLANIDWNINDDHRAKFTYMLTDGNSINEQNGNNFLAQDEVLGASSAWYDRSEKVESFIAHVFSDWTSDFSTQFKVAKTTQATGQESLNGSEFPNFAVFLREVDGDENYLTIGPDRFRHGNSLDQDFFQVKLVGIYTTGDHIMKFGYEREEVDVNNLFAQNSEGSYLFNSLEDLANAEASALLYNNAITNDENDLRAIWGYNYNSLYFQDSWEATAELTIDAGIRYDWYEAEGSIRENQNFVDRYGYSNTNDVDGLDVILPRVSFQWYASDYTTVRGGIGRFSGGAPSVWVSNSYSNDGVISDNYQDFGSGQTYQVPTTPDAATGQYIPQNILDQLANIDPDGDVNALADDFDIPTTWKVSLGVAHEPEMEELEGWLFSADVLYNKLENATYWYDQRCENPVSTAPDGRGVYDCSEGPEAIVTSSIDEGDSILYALSASKAWDTSYGSFDFFTSYTYADVEDIGYGTSSTATSNYSDFAAYDRQQPQAGTSNFQTEHLWKMRFNWKKELIDGYETTVSIFAERRSGQPYSYTFDENNACVLDVGGGRCARESRNDDAGHLLYVPDGINDPLFAATSFGGDLAAQQEFIDYINSSELAQYKGGIAERNGDNSRWSTIIDVRIQQELPALYPEHKLTVFFDIENFGNLLNDDWGRIERTRYEYERAVVSANIVDGQYEYFDLNSDSRIKNLEVLDQSVWQVQFGIKYDF
>A_OM-RGC.v1.000128435
MNFKAKLSRVAIAVAVSAGLAGTVMAQTTTSAIRGNVVSEAGSNLAGATVTIKHEPSGTVSTATTNESGTFSARGLRVGGPYTVTITGDGFVPTKVENVYLSLDQALALPITVESAQSTEVIVVTGSSAGTGYTNEGLSTSLGLEALNQVASIDRDITDAAQLDPFASVNVQSGGAKELTIAGANNRFNSLTVDGVALNDRFGLNANGYPTQRSPISYDAIESLSIQTAPFDVEYNGFTGGTINAVTKSGTNEFHGSVGYYYTDDSMMGDKNGDEEFNFDFEEKTFVATLGGPIIKDKLFFFVAYDKFDSVAPLNRGPAGSGAVNEVANITMDDVAQVGQIVSDVWGFDIGNFQKDDVQDEKILANIDWNINADHRAKFTYMSTEGNSINEQNGNNFLTNDEVLGASSAWYDRSEKVESFIAHVFSDWTSNFSTQFKIASTTQETGQNSLNGAEFPNFAVFLREVDGDENYLTIGPDRFRHGNSLDQDFFQVKLVGIYTTGDHILKLGYEREEVDVDNLFAQNSEGSYLFDSIEDLANAQASALLYDNAVTNNENDLRAIWGYNYNSLYFQDSWEASAELTIDAGIRYDWYESEGSIRENQNFVDRYGFTNTTDIDGLDVILPRVSFQWYASDYTTVRGGIGRFSGGAPSVWISNSYSNDGVISDNYEDFGSGQTYQVPTTPDAATGQYIPQNVLDALANTAPDGTVNALAPDFEIPTTWKVSLGVAHEPEIEVLEGWLFSADVLYNKLENATYWYDQRCENPVGTAPDGRGVYDCSEGPEAIVTGSVDDGDAMLYALSASKAWETSYGSFDFFTSYTYADVEDVGYGTSSTATSNYSDFAAYDRQAPRAGTSNFQTEHLWKMRFNWSKELIDGYETKVSVFAERRSGQPYSYTFDENNACVLDVGGGRCARESRNDDAGHLLYVPNGIDDPLFASTSFGGDLAAQQEFIDYINSSELAQYKGGIAERNGDNSRWSTIIDVRIQQQLPAFYPEHKLTVFFDIENFGNLLNDDWGRIERTRYEYERAVVSANIVDGQYEYFDLNSDSRIKNLEVLDQSVWQVQFGIKYDF
>A_OM-RGC.v1.000128453
MKQFITTLFLFSSLVLFGQGGISGVVLDENGGPLPGANVVIENTSTGVSTDFDGNFTINANSGQVLVISYIGYNSEYITVGNQDSITVSLQLDNELEEVVVTALGFAAVRDQQGSTSSVIATDDVIRSAEPTVVNALSGKASGVRITRSNGDPGAGSTIRIRGANTIDGSIQPLIIVDGVPMDNTTSYAGGNNITGSNGGVTQGSRLNDINPNDIESVQVLKGASAGALYGSKAANGVVVITTKKGSRGEAKITFKSSYSFDEISERIEMQDTWGQGRSGVFGTNRAESWGDWIPGRSGSMDTYKSGAFFTAENGTVYKAIDDKNSTQTYVDENFDSVFGTGHALQNDLTISGGGDNSTYFFSLGHLDQDGMIKNATYERTNARLNYEAKLNDKITLSSKMAYTFTKSNRIQQSSNVSGLMLGLLRTPPDFDGRDYKGTYTSSGGTEYVNRGRSYRKPIGQSSNQSYTNPLWTVNEQTSLTKVNRITVTPQLTIKPTNWFSIITRGNVDVADDKRTYFFPVGDASSRANGQFQEDVLDIRNSSLDIIGKANFDLADNINLTATAGWSYNDRKYNRISGNITGFLVNSSKQTTALNTSSEASSFDNYRSFRRSNRGYGVLNLDVANELFLNVSGALESASTIDGSFFYPAADVAWVVTESAIQSDAISFAKLRGSWGQVGVQPSAHKFETLAEGGFGYSTYSDPLDSNLFGGGFRLDNNLGNPNLEPEIKTEWEIGADLRFLDDRMSLSFTYYDNIIEGILLDVTLSPSSGYATQYGNYGEMTNIGMEIDWGYDIIDEADFGLSTAINWSRNDNEVTDLYGTETINLSPGASVSSRAIVGYPLGTLYGTGSKTNPDGSLDLNSNGFPQITSSPIVLGDPNPDWRAGVSMNMRYKKWRLNAVLEHSHGGEFSPRTLWVLNRFGTTAETANRLTLDQPLVNYRGNTIAAGTTVRGNIKDFGGGPVLLDENWYRTGIGGGFGDNQAYNFSIADATWTKLRDLSLSYIWDDSRIKSLGLSDVILTFTGRDLININEVDGIDPEINTKGVSVAQGVEYFTNPQTKGFLFSLTINY
>A_OM-RGC.v1.000129578
MKKTLSLIMIAMMIASVMLYIAPEELNAEEAQSDAGRAAGDEIKLHDVTSPRESYTDAFSGEVRNQIDAGTPVPFVVVVKNDGTNDILNLNVRVQVMTGTGAAQQTIVDNVDQVICPAIAGCPYESLTAGDYLANGAYTVQNPSGGDLLWSPSIAGSYTVKVTLEGYGDQDTDLTNNELTYSVSVVDWNDIDVEICWLDGNPSDSATTCYADDAAAERQTVQAGSSSPFRITMTPGGSVADWEARQVTVSVNFGGNYDGSMSTIDDGTGNQVTISSISGSTSYVLGTATDVEVWRNVSDVEQTSDNGAYPNPCAANDNPCTQSRSIASNGTSYTIDGWMTPDTSTTSGYSAFNVDAEFDSFVIYTGESLDESGGNQGGTGQNQGGQQGGETTINFESTVESDARAGNNFDSIQGTFGVFHNIRMESLTIGDDGVFGGIVNVGQQWVRGTVVHDGSDRTNTYDWSMTFEVESSDGSTQSYTSDNCTDQPGYDAAPHKLLGEDSSGNDGAAIEGVACVQVMILPGDQVIRATANFLESGLDELTNSDNLKATQVEGINDIPNVDIRVGDLINDPPVVGDSLSFEARASDTETEDPSMLFYTWEISGGLRQSTDIDSCQSGPNMVMCMMPFTDTLWLGSNVVKVTVCDEFNACATDTEVITMWNMLMASGGDTSPAWSVDYSLTFNGGMGHNLSFVTGDAIEGATLGSLSGLYDSVIAFDVTEGLGPDGNSTPYLDFSPADVAGETLSVTFEGDVANDYTLWFKGSTGWVEMSTAKTAAEGGGVTLSWSQPGDIGNLRATNFGVFQASADSGTPPATGVTCNGVTLGAAGQMTIAWEYEDESLLNEVEDRPKIYINDEYDKTMPSVSDKTTTITGAHGTSYKVTVKLENGNGANSVMCNHNAIVADGAVDPSPEVSGMTVTVSASDISLNWEAADAGDVDHWNVCWAASYQFTADAFDGLQCQEMSDAATSLTLSKEIVCGGTCNAIYYFAAAGVDANGNADSSDAQASYDLSEVIVDPGVTPGETGEEVDAGIDQTAMMMIVGVVVIAVIAGAVILTRGGGEGDDEFDY
>A_OM-RGC.v1.000131160
MMKKEFFKKFLPLFTFLISAGIFAQTVTGVVTSDDGPLPGATVLVQGTNEFATTDFDGNFSIEASQGDILIVSFVGYETQEVAVDGDNLTITMALGNLLDEVIVTTGYGTQSKRDITGAVSTIEADELTAVPATTFSQQMQGRASGISIVSDATPGGEATVRIRGFGTIGNNNPLYVIDGVPSQSQGNLNPMDIESLQILKDASAASIYGARAANGVIIITTKKGKSGEPRINYSTYYGWQTPEKDVEALDAAGLGEYLYLADYYAGKTPSHGQYGFSGTPENPQITIPNYVFPSGASSVDESLYSLTPDNIYAITRSADTNWWELMTNNNAPILQHSIDASGATDKSQYAFNATYFKQDAVIKYQGYERATIRVNSSTKTLGNRLEVGENFTLSLDNRKGGYGNDGEQNAVSGAYKHHPLLPNYDIAGNFAGSRGLNLGNNFNPYATQFRNQDDRARRARMFGNVYAQLTLAEDFKFRSSFGADITTRRATNIGRPQPEYVEGNFINSSSSAQSWGYEWTFTNTLSWAKVINDVHDISALAGVEAIEGFSEYFGAGRQRFPFQTTSIISYLDLGNQGTASNFGNISKDFSLWSQFVQANYQYNDKYLAQVTVRNDASSRFRSATNSGVFPAFSLGWRLSEEDFLSGISFIDDLKLRYGWGQTGNQEIGDYNAYTQFRSSSYNSGYPINGSASDPALGYDPAVFGNPAAKWEATTSNNIGLDGTFANQKLFIELDLWNRKTTDLLLTVPVIYSAGDAGAPAVNIGEMYNEGIDFAVNYSEEIGDIRLSLGGNISTYRNEIIALDEFDTPIFGSNRRVPALTRTSVGDPISSLYGFEVEGIFQSQAEADAWAPYGTTGYNAPGKFKYADINGDGEISDADRTIIGNPHPDFTYGINLNIAYKNLNLNVFGNGVQGNDVYNYVRYFADFNTFQGNRSVRALREAWQPSNPSAPRSQWTAANPDATSPIMDANDQISSRTSSYLIEDASYFRLRNVQLTYTFGDSLNETLGISGGNLYFQGQNLLTITDYSGLNPEIQTGNDIQLGYDGGFMPVSRTLIVGLNLSLF
>A_OM-RGC.v1.000132333
MVFLLTAQVALAQRTISGVVSDSDGIPLPGATVVIQGTSTGVTTDFDGNFSISADNGDVLVVSFVGYENSLVTVGSGSTYNFSLQSDNELEEVVVTALGLEVKKDEDVSSATLIKSEVIQRSGESGLIQGLAGKTSGVIVTSNTGDPGAGGYVQIRGQNTILGASTPLIIVDGVPISNATFGSSTAGVSESSRLNDIPASDIASVTVLKGAAATALWGSGAANGALVITTNQGNAGVGEMSIDFSASLSIDEVNREHPKQNLYGQGFGGNWNSNASGLSWGDKIADRSGGSDVYDTSGPYFVGDITGSTYYPVIEKNSKQTFNKENRDQIFRTGYTQNYSLGVNFRANENSNTYLSYSRLDQKGVINGKSNYLRNTFRINQTTKLTPWLEARINASYIGSESERIQQSSNLNGLYLGYLRTSPDFNNTDHIGTYYSGPNDAVGTPLSHRSYRARHIGQAPAIYNNPGWTINELDNPNEVDRIILAPQVNITLADNITVTGRYGLDFYSDRREEYYPVKSAGSYTNGGFFKDDYEQRIENANIFVNGNFDLTDDINLNAIVGYVYENSEYYRFSSSTIGFLNPDPSKQLVGNAENPNIGASEYKSTNQKNSTYFNTTFTIAEDLIVDLAGRLENSTTVSDQVFYPSAQVGYILDNSQSGTLSFLKLRASYGEVGISPSLYLNRSTFGPSTAGSEGWGDYIDGANYGGTSRRSSVQGNPNLTVEKVTEYEFGADARFFDNSLTVGLTYYDRLTTDGILSLEAPPSTGFTSLYSNVAEISNKGIEFDFNYNLYNNADTAINIFGNYTAAENVVEKLPGVSAVYMGGFVASIVEGEDFNSFYGGYFEKDGNGNIVTDADGFPVIAAENGVTGSAQPDFRAGLGASITKGPWDFSFVFETSQGNEMWAGTYSVLHYFGIHPNTAVESVAPQDLPKYAGGFGGTVPAGTTFRGNIGDFGGGLVALEEGWYRTDGGGFGSQDELFIFDASFIKLREVSLSYDLPSSILTPIGAKGGSFGITGRNFLLQTDFPDIDPEISLVGAGKARGVEYFTNPNTESFLFNLKLNF
>A_OM-RGC.v1.000133087
MKNTYFKSFLYVAVFLLSIGMYAQTISGVVTSEDGPLPGAAVQIKGTNTGVSTDFDGNFSIEAGADDTLVISFVGFATQEVLVGDQDQITVTLEVANLLEEVIVTTGYGTQEKRDVTGAVTVIDAEDLVAIPATTFAQQLQGRASGVNIINDATPGGEATVRIRGFGTVGNNNPLYVIDGVPSDSQSNLNPNDIETIQVLKDASAASIYGARAGNGVIVITTKKGKLGKPKITFSTFHGTQNTAEDVDALNARDLGEYLYFADVYAGKTPSHGQYTFPSGPAVTNPTIGIPNYVFPSGAATADLSKYSLTPDNIYAITESADTNWWEEVTRENAPIKSYQVEASGATEDSRYAFTMGYFSQDGVVNFVSFDRMSLRLNTSFDALDDKLQVGENFTITLGNRKGGFGNNSEQNAVSGSYKHHPLLPVYDVAGNFAGSRGLNLGNNFSPYATIFRNQDDRTFSIRMVGNAYASYEIIPDLTVKTSFGIDLATDRRRDIGRPQPEYVEGNFINSSSQRSSYNYQWVFTNTVNWAKTFGIHDIEVLAGIEAIEQFGEYFGAGRSRFPFQTNDIISYLDLGDATTSSNYGNVSTDYSLWSQFMNANYSYDDKYLLSVTVRNDASSRFKAATNSALFPAASVGWRISEEDFFPQGGLISTMKVRYGWGVTGNQAIGDYNAFTTYRSNIYNSGYPITGAGVTIGFDAATFGNEAAQWETTTTNNVGVDMALLDSKLTVELDIWDRKTTDMLLQVPITFTNGDAAAPAINIGGVTNTGYDLIVGYADRKGDFGYSLSANISSYTNEVDALDNPDSRIFGYGSRVPSMTVTQQGAEISSFYGFKVLGIFQSQSEADAWAPYGTYNSPGKFKIEDTNSDGQINDSDRGIIGSPHPDYTYGINLNLDYKNWSLNVFGNGSQGNELFNYVRFFADFNSFQGNRSTRALRDAWQPSNPAAPKSSWTAANPNATSPIMDANDQTSSRVSTYLIEDGSYFRIKNIQLTYNFDDTINSLLGIAAGQVYLQAQNFITITDYSGLNPEIQTGADTTIGFDGGYMPVSKTVLVGLNINL
>A_OM-RGC.v1.000133355
MMAEQTFRSPGFFEQEIDLSARKVSPSGTPAGVIGTAERGPAFVPVTVGSFADFETKFGSLDTNRFGPYAVREFLKHRTSLTYMRVLGAGSNETAAEISTTNTEGTVKNAGFVVTGSVKTAGTDLRGQGCVQILVAAHKPPAREASGFPSFTDNDSFFSNRDATSDQVNVVRAVILTASGTQVQLLEPNKAYSYDNTVLDTVGVDSIGRSPLTSAKYFKLCISSSAGAAFGNDDNSPGIRILSASLDPEDGNYISKVLNTDPLKFQKEEHLLYLDYAVEHDLAPVVSSSVGGCVALLSGSANTSAGTNSTQNFNALFGRFDTRYTTPRTTSFISQPYGFKEFDLFHFESLSDGSYANDKFKVSIANLRASTDPNNKYGTFEVQIRSFSDTDTNTQILERYPECSLDPKSDRYIARQIGDKKVSYDFDQEDPDERRLVIQGKYPNVSQRVRIRMNSAVEDRDIPQDALPFGFRGIPVLKTSDTLTDKTTSALVAANGTTLGTGAERRLGGGLGTAPAAALGALSGSIVPPLPFRFKVTRGAISTSTAPSFVGEVGTNERVDGRFYWGVKGTRVPLTGSLSKSILNTNVSSVANPLVAAYTKFQGIEKLDMLVSGSAQDEFNNNKFTLARVAFYNKDQGNGLSDVFTEFTGSSREHMKEASYIRNGDPDKTTYTVDDGTSYGDTRFTLASLIQTSSVIFNRFTDFAKFTNIFYGGFDGVNILDENANFFKDKALSADVGGGALEGDPDLGLSQIGSKNQQGEGRRNNAVASVRRAAEIMTDPMSVNINILAIPGIRDTFVSDHAIDLTKKYSQAIYLMDLIKYDEDGNRLYDDSTARVDVRETSENFEGRAIDNNYGATFFPDVFINDQVNNQIVKVPASVAALATLAFNDKVAFPWFAPAGFNRGALDFVVNVENRLTSGDRDTLYDARINPIAVFPRAGFVIFGQKTLQMAKSALDRVNVRRLLLEVKRQVVRVADKILFEPNTSQTRARFVSQVTPLLALIQAQAGIEQFKVVCDDTNNSVRDVEENKLNGRIVVVPTRAVEFIAVDFIITNSGVSFE
>A_OM-RGC.v1.000133598
GVHIGEVPTTTQLAEGSNLYHTTERVQDIVGAMVSSNTESGISVSYEDGDGTLDFNVNDPTISLTGDVTGSATMTDLGNTSIATTIAANSVALGTDTTGNYVATIAGTANEITVSGSGSETAGVTLSLPDDVTIGDDLTVTGDIGATNLTLSGNLTVQGSTTTVSSSTLEVTDSAVKVSKDNAANATDFGLYGQYVEGGTTKYGGLLWDASESSKFRLFHGNQSEPTTTVNTSGTGHTTGKLIADLEGNADTTTALATARTIAVAGDVVGSASFDGTGNISISTAIQADSVALGTDTTGNYMAQVSAGEGIDISHTQSEGSTATISAELATETNAGVATFDGTDFTVSSGDVTVNAERIQDIAGAMFTGNTETGISATYEDGDGTIDLAVSLASFDTDNLSEGSSNLYHTTERVQDIVGAMFSSNTETGISATYEDGDGTIDLVVGTLNQNTTGSAATLTTARTIHGVSFDGSANIDLTEVVQDTVGAMFSSNTETGISASYQDGDGTVDLVVSGAAATIVSDFQEAVEDVVGAMVSSNTESGLSVTYDDTNGILNFDVDDPTLTFTGDATGSGTMTNLGNTSIALTIGANAVENGMLAGSIANNKLSNSTITVSDGSNTTATALGGTITFAGTSNEVDVSESSGTITYGLPADVTVSNDLTVSGNLVVSGTTTNTGATVSDSNFTGLSDANTGNSTDFGFYGKYVESTTTKYAGLFYDASTDNTFRLFTDTQTVPSTTVNTSATGYGVATLVANITGNVSGSAGSSTGNSATATALATSRNFTMTGDVTTDSSQSFDGTGNVALPVTLANSGVSAATYGDADSVAQVAVDAKGRVTSASNVDISITSSGVSNFAEAVSDTVGAMFSSNTETGITATYEDSDNTIDLVVGTVALGSGTSGNYVDNVTGGTGVTVSGSAGEGWEPAISIGQAVATTSDVQFADVTASGNVVITGNLTVNGSTVTNSATNTTIEDALIELGSGNSGGNSNDLGLILERGSTGDNGFIGWDESADKFVVGTTTATGSSTGDLSITTGTLVANIEGNVTGDVTGNTSGTAATVT
>A_OM-RGC.v1.000134254
MSSSAKFSRIAAAVALSIGLSTTAMAQETSSAMEGRILTPTGAPAAGTSVTVIHEPTGTAREVVVGANGTFNLRGLRVGGPYRVVVDSDEYQDTTIDSVFLELGNPFGVNLTLEDASDIEVISVSGSALTATAFGATGPQTVFNLEALENTPAINRSIGDIVRVDPRVFVDESFNDSISCGGASPRNNSLTLDGIRMNDNFGLNSNGFPTERMPFSYDAIQQVAVELAPFDVEYGGFTACNINAVTKSGTNEVHGGVFYDFTSDSYRGDEVDSVERDNGNYTEKRYGFNVGLPLIKDSLFLFAAYEKLEGVQLYDYNALGSRVTQDDISQVSQIAQDVYGYDVGGTPGSAPVEDEKILIKLDWNINADHRASLVYNWNDGFSVSQSDGGSSRLSLSNHFYERGAELTTVVGSLYSNWTDDFSTELRIGHTDLDNRQQSLDAASGFAEAQIRTDNGGTIYIGPDDSRQSNDLNYEVFNFKLAGTYFWGDHEITAGVEYEETDVFNLFMQQTVGEYRFDSIADFEAGLVDRIYYNNSAGTNNPADAGASFAFDVTTYYVQDEFYLTDDLKIMAGLRYDTYGSDDTPRLNENFTERYGFANTANVDGIDLLQPRFGFTYTVNESLELRGGLGLYSGGNPNVWISNAYSNDGVTNIGTRERQINGFVSGTTSLFDLELTGQGRPIYDVPQELFDVVANTSLTDGDGNTNATDPDFEIPSEWKYALGFTYVTENDYLINADMIYTDRQDSAIVRDANIVYNGENRFDGRPIYTNIDSGRNETQDFILGNVDSGDDGSSLVLSIGVSKEWDNGFDMGASYAYVDAEDANPMTSAVAFSNYANFATSDPNNPSAATSDYAVGNRFNFSLGYTAEFFDGYATRFNLFATANEGKPFSYVHSNNSAFPWDGVFARQLIYIPEVNDPNVVFVDQTNRDGDVLQTAEEAQRQFNRWVEDNGFERGEILERNSETADWWFKADLRVSQELPGFYEGHTASAFFVIENLTNLINDQWGDFRQGSFGGDEVIAADFNDAGQYEYSAFSRPEQSVSRGPSLWEIRVGVNYRF
>A_OM-RGC.v1.000134454
MTKNNKLKFVYKYSFGGRIMRKLRMLIALVLLPTMMFAQSTTAKLAGVVADADGNPLVGANVVVEGSNLGAATDELGRYYILDVPVGNYDLRAEYIGYTTVVEAGVRTSVGFTTTVDFNLDVAAVAGQAVTVTRERPLINPNATNTTRVVDKELIDAFAVRGVSNIVNLQTGVVNGYFRGSRSGDSRYYVDGVPVKDVYGGGNLLNGNSQAALQEISVQTGGFSAEYGGANGGIVNITTKTGGSEWTSRVGFETALGADPSTDPDKLYTDGYQNVNFDFGGPISDNIKVYLSVESREKAGDVSYSYYPMMDAMPMQDAPPAEYYSDGTDGLSYGTDENGNKIHHIETVVRDNQTDPALLAAGVAAYDTTYVVYSNYRRMYGQQPQDDNERITINGNMTMDFGPLRLKLGTQAYDYEGHSYSWSRVYGGTDGSFINESDFTMGYLNARYTISPLSYIKASLSQQTYETTTGNENYLNDIEAYGRRTKAYGSPNYYKRDGTGFNPLSPDEFFGVVGYGSQYTSFDTRKTTTNTISFDYTNQIGYNEFKLGASIDNHEITRYGLGASGVARAISQVDANFDGVATNEEIIAAGSDPADWRFINYRSLYVTNLGYNIYGDEWNGTYNQDDHMLAPAEPTQSRFYIQDKLEFKDVVVQLGLSLETIDTGAMAPDSDGDGYGDSDGFNNLYFNRQRVDRNGDGNGNYVWKKVEKETATHPRIGVSFPVSDRTVFRANYGTHWQSVPMSYLYLSDSQLSADILAGNATASENPALKPERSTQYEIGIEQRIGAFASLKVEGFYKESKDYLTLANRTEAFTNTGGADTQQNWAQYQNGDVMVSQGLTTNFEMRRTRGLYAQANYTYSEARGTGSYGGQNFYITWIGTDDGYPKAMNLLDYDQTHTANIILDWRSPDATGALANTGFNAVMSFGSGTRYTPSQIYSTVFENRWEFPEGPVNSGTLPAFSNVDLRVDRAISLGGLTANAYIAVFNALDNEQVNDVYHGTGNVAEDGWVATESGQQWLANRLSVNPDVDAAAMYEDNLAFPGRWNRPRQVRVGLNISF
>A_OM-RGC.v1.000135285
MNSPAKFSRIAAAVALSIGLSTAVMAQETSSSIKGSLVGPAGAPAAGTTVIITHVPTGARKTVQVNNAGQFSSQGLRVGGPYTVEFDSDKFDDKVISDVYLQLGEPLVLNLALTDEADVERIQVTASQMGYDVFGQKSPASTFNLEDLESAPSANRDLKDIVRVDPRISISESDGEEAIICGGGNPRFSALTVDGVRMNDSFGLNQNGYPTVRMPFSFDAIDQVTVELAPFDVQYGGFTACNINAVTKSGTNEVHGSAFYDYTSDSLMGDKVEDTDVDTGDFTEKRYGVNVGLPLIKDELFFFGAYEKLEGAQIFSYGPLGNQVSQQDIDRIREIASRVYDYDIGGTPGSMPVEDEKVLVKLDWNINDAHRASLVYNYNDGFRIDQSDDYSTALSLDSHFYEVGAKLNSTVASLYSDWTDDFSTEVRLGRIKLTNRQNSLDADSGFGEIRIDRVNGADVFFGPDDSRQSNEMDWNSTTAKFAGTYYLDNHTITFGYEYEELEAFNLFMQHTIGEYRFETIDDFEAGLADDIYYNNSAGTNNPQDAAQRFSYETNTLYVQDEWILDDLTLLFGLRYDKYSSDDKPKRNEVFAQRYGYDNTSTFDGIDLLQPRFGFNYTLNDNMEVRGGVGLYSGGNPNVWLSNSFSNDGITNIDTYRSDFELFDENGNTVPLVNGGRLIYSPLQEMFDEVADADPSLGNEPSTNAVDPDFEIPSEWKFNLGFTWVTDSDYVFQADILHNKKQDSAQIINVGWDTENVTFAADGRPIYDYIQVGTNDDGDAVFRNFRKSDLVLTNAREDGKSTTISFAVQKEYDFGLDASFGYAYNRSEDVTPMASSVAFSNFTNFASSDPLNPGIATSNYEVPHRFTFNLRYSTEIVDGYKTSFSLFGSRQQGRPFSYTFDGITIGDAQFRTNNALLYIPEVDDPNVTYAEGFDLGAFNSFIDEGGFARGEILERNSENAEWYSRVDFRIDQQLPGFMKGHRASAYFILKNVGNFLNDDWGVRKIGPFVSAPVLDASLNSDGTYTYNEFFEGNTNQNGFFNEQSLWQIRVGVKYSF
>A_OM-RGC.v1.000135324
MMTKSKLNRVAIAVAMSVGLSTAAMAQETSSGITGSVVGPQGAPAAGTVITVKHVPTGSVKTITVNADGQFSLSGLRVGGPYEITMDSDKFEDATITDVYLSLSEPLNLSKFQLASQSDVERIEVTASQIASIAFGQKGPSSNFSLEDLQNAPAINRDIKDLVRADPRVYIDETFSDGIQCAGASPRFNSLTLDGMRLNDNFGLNSNGYPTESIPFSYDAIEQVAVELAPFDVEYGGFTACNINAVTKSGSNEVHGSAFYDFTSDSLKGDSIEGNDIDNGNYTEKRYGFTVGLPLISDKLFLFGAYEKKEGVRLHEYAGLSRVTEADLAEIVRISKEVYGYDPGGFKGSSPIEDEKLLLKVDWNINEDHRAAFTYNWNDGYTISESDTGTSRLSFDGHFYERGAEIETITASLYSDWTPDFSTELRIGKTTLDNRQNSVDADTGFGEVQISAGSTTVYLGPDDSRQANDLNWDNLTFKFAGTYLLGDHTITAGIEYEDLDVFNLFMQHRIGEYRFGSIANFEAGTPFSIDYNNAAGTNDPNDVAASFSFQTTTLYLQDDFYVNDDLTLLLGLRYDKWSSDDRPNYNSAFEEEYGFANTANLDGKDLWQPRVGFNYVLSDDMELHGGFGLYSGGNPNVWVSNAYSNDGVTQVFADERDIPGWSSGSTSIFDLDRVGGGAPIVAPPQALFDYVADYPTDGSARFVVAMDPDFEIPTEWKYALGLTYLAPGDYLVQADILYTDKKDAATYIEPSRVEVGTGPDGRPVYEGSNNTFLLTNVKGDSGDATTLSLAVSKEYDFGLDVSVAYAYNDSTDVNPMTSSVAGSNYANFATSDPNNPGAATSNYNIPHRFTLRVGYKHEFIDGYATRFNVFASANEGRGMSYTFGDVPRLDDDGEIEYVDVLDQFYGDDDTGGGRHLLYVPTVDDAKVVYADGFDLEAFNAFIASEGLSRGKIAGRNATNGDWWTKVDVRISQELPAFAEGHRASAFFVIENLGNLLNDDWGVLKQGNFVSESVVGASINDDGQYVYEEFFGADQRESYSTAASLWEIRVGINYRF
>A_OM-RGC.v1.000142388
MKKLTILFLTTIFTAGLFAQNLSGKLSGTVSSDGQPLVGANVVLQGTSSGAATGEDGTYYIFDVQPGIYTVQVNYIGYQTQIVSNVRVTIGLTTIQDFELAVAAVEGETVEVTAEKPLIEVTATNVQRTMDSEAVENYAVRNVTSMVASQAGVVSMHDGLHVRGSRSEEIGYTLEGASMAGAGGKVVSNAIPEALEAIAVQTGGFDASVGRATAGIVQQSLKTGGSQFSASVLLENMTGDVAGEPWAATGDQDMTFTVQGPIGDKIRYFGAFRTTSTDNYKNQSRWFTPFTIAGGNPIADKIGGLTTSHDYVVLKETDSFSFTDGPNHDGVFDVEADPGDAVRGQNSTYAFDNTSKDMSFNGTLQYDLNPLVLRLAGTFTTDTYQSAGLPIQSMFNTRRHETTTRNHLMNLKATYFLSTNTYVRTNFRMMGRFYETYDKSFNGKKVTTADGRVADFTTGGESSLKDWLAWGDRDAVAQVDSNWANHFGTPGADSFGGSYRYVEPSNYNINGFRFQRDGARRGGYSKGRDGYFGFDAEFVTQMGEHELKVGGDYMRYNYQRYSYTGINSLNSKIGLDSTLYDAVVAENQRIYTEVTEARLSSFIGYDPLGNAWDDNPSKSTSDNYKYDKPRNPWNFSMYVNDKFEAGDLIVNAGLRYEAINQANLDLKDFDNPPLDRNYEIVDPFNEQYGFKDMPTQTYLLPRLGLGFPISDQASFRLNYGKYVQMAPMSQLYRSRASGWSSWGLLPTRETKFEIGYGTLIGDVASIDLTVFTRNPEDQVSRDVYQPLGENRYGARDMTVYTNTDFSNVTGVEIDFKSSRVNNFQLFANYVFQDVRGLNSYPTLGTIGWGKSTMINATRYDQRHQASAVLDFRTNRTGNIVTDNLGANLVASFNSGHPYTLSDGSMGQRDAGEGALLSDNDPRNRAPVEAINSSTTPSYFNLDLNVEKTFAVPGVANVKVYATITNLLNTQHIINVYNRTGDAYDDGFLNDPDLSSLIIEGRGPEYVEMYRKINLANRNHWLNDHSFDLFGIPREFKTGIQVSF
>A_OM-RGC.v1.000143880
MFPKSVLKLSKKVTFYSFFLFSISIILPLTISAEQTTGAIRGSVFDSSGNPVSGVSIQITHVPSGTKASTSTNNTGSFYSRGLRLGGPFDVRATKDGQSSLRSGIYTSLGGEYNLNIQLGGTDIEEIIVTGQAVNFDTLGVGPGSTFTSEDLATLPSIDRDIKDIARLDPFVTVDNEGRLSFAGGMPRLIGFVIDGVSANDSYGLSSNAYPTNRMPISIDLVEQVSVKVANYDAELGEALSGNIVLTTKAGTNDFHGSFTVEASQKSGDEPFGEKTDQPDPDTELFSFTFNGPIIKDKLFFSLGYEKYEASDPISLLGFQSGSVTKAEADAVIKAAMDVIGYDAGSYNKAREEEDEKTFLRLDANLSENHNLTFSYNLTEGSTESAYFNRTWGLPLSSNWYRINKEYESMKLELNSNWTDNFSTKILISDTDVSNPNTPVGAKTIGEVGIRVASGGTVFFGPDQYRHANQIETNRKQYEIAGYYDIGNHALKLGYKVVENDMFNMFSRNSLGEYDYNSIDDFIAGNLRELDYRNADTNNPLDAAGRFNMDFTIIYFQDTWDISPDLTARIGFRYEEISMDSVPKKNTFWYNWTGDTYRPAPENDVSLDGEDILMPRFSLDWQAQDNVLVTFGWGEFSGNLPPVWYGGPYIDTGLGLPGNKLRARSNNLPTPGTPESYPGDAALALVRNEIGDTGGYTNMMDKDFGIPSITKLHVGVTADLDSNLIGPFTLRANYMHMKEEDPVGAYIGGCDPRGNALADNRPLYGGCSYVGYLTTFKDVEPESDIYSISFEKTFDNGIDLYLSYAHQEREMAHAMTSSIIFSSATRFPVFDHLTPVNSPSHYEVEHAFDYKLSWQGNIFGDLETSIALNGFRQSGTPFSYTFLGDLSGYRTDGENIDLLYVPSLNDPNVLYADGFDLEAFNQFLDDSGLSGYRGNAVPRNSFNSPWEGTFDVRIAQQLPTGGITGKATFFVDIENVLNLINSDWGGFENYAGGTMNSRGVVEAEVDDQGRYVYKSFDIDGDPVRKIGKSVWQLKVGLKYEF
>A_OM-RGC.v1.000144176
MKKLTTLFLATILTTGLFAQNLTGKLSGSVTSDGQPLVGANVVLQGTSSGAATGEDGSYYIFDVQPGIYTVQVNYIGYQTQVVSNVRVTIGLTTIQDFELAVAAVEGETVEVTAEKPLIEVTATNVQRTMDSEAVENYAVRNVTSMVASQAGVVNMHDGLHVRGSRSEEIGYTLEGASMRGAGGKVVSNAIPEALEAIAVQTGGFDASIGGANAGMVQQSLKTGSSQFSASVLLEGMNGDVGSEPWAATGDQDMTITVQGPIGDKIRYFGALRTTSTDNYSNQSRWFTPFTIAGGNPIPDKIGGLTTSHDYVVLSEGNNFAFKDGANHDGIYTADGSTGDVLVGENKHYAFDNTSRDMSFNGTLQYDLNPLVLRLAGTYSTDTYQSAGLPIQSMFNTRRHETTTRNHLVNLKATYFLSTNTYLRANFSTMGRFYETYDKAFKDKTITTADGRTAKFELGGETSLKDWLAWGDRDAVAQIDSNWANHFGTPGADSFTGDYRYVEPSNYNINGFRFQRDGARRGGYSKGRDGYFAFDSEFVTQLGEHEVKVGGKYTNYSYQRYSYTGINSLNSKIGLDSTLYDAVLAENTRAYTNVFEARLSSFIGYDPLGNEWDSNAETKNEYDKPRNPWNFSMYVNDKFEAGDLIVNAGVRYEAINQANVELKDFNNPPLDRNYRIVAADDPNYGFKDMATQTYLLPRIGLGFPISDQSSFRLNYGKYVQMAPMNRLYRSRASGTSSWGLLPTRETKFEVGYGTLLGDVASVDITVFTRNPEDQVSRDQYVPDPTANAFGLRQHTIYTNTDFSNVTGIELDFKSARVNGFQLFANYVFQDVRGLNSYPTLGTIGWGKSTMISATRYDQRHQASAVLDFRTGRTGNVITDDIGMNMVASFNSGHPYTLSDGSMGQRDAGEGALLSDNDPRNRAPREAINSSTTPSIFNLDLNVEKTFAVPGVANVKVYATITNLLNTQHIINVYNRTGDAYDDGFLNDPDLSSLIIEGRGPEYVEMYRKINLANRNHWLNDHSFDLFGIPREFKTGIQVSF
>A_OM-RGC.v1.000147161
MRISSRLFAGVAPVVLGMALTAAPAFAQEQDAQDQETASNEVDASAIVVTGSRIERPNVDSPSPITSITIADLAAGGQVTLGDALNDLPALRSTFSQSNSTRFIGTAGLNLLDLRGLGTNRTLVVVNGRRHITSQPGTPTSVDVNTIPTDLVERVDIGTGGNAAVYGADAVAGVVNFIMKRDFEGFRLRAQGGISSESDRGSYFVSATAGENFAEGRGNVAVNVEYGFANDVYYTDRDSVYGAFSGRSQFQLTENTIGEPAAGNGIPDNTFLRGIRNNNISEGGLYTSACPTPASAANAARRALNCNGLLSNTGQPLGFTFVFLPDGTLARNEVAQDFRTVGSANSQGGLGSTLRLTGQLNPEIERIAVNTLASYEFSEAFRAFLEAKYVRINAIQEGQPTFFNNTFSINNAFLTTQARNTLVQSLAPGATTFTAQRFNVDFGGRGEDHQRETFRIVGGFEGTFNDDWKYEVALNYGRFESFYRTEGNVHVARYNNAINAVRNTAGQIVCGINADATAANDDPSCVPVNLFGNGQPTQAALNYFVVDSTRVQSAEQINATAYVAGDLSQLFELPGGPVSFAIGGEYRDETAFSAFDALTRSGATFLNAIPVFDPPRLKSYEAFGEIRIPILSEVPFFHELSLEGAGRIADYNIGNSGTVYTYNVGGVWAPVRDLRFRASYARSVRIPTQNDLFAAPSQTFLNGLVDPCGQNNINNNPNRVRNCAAAGVPVTEVVNGVTIPFTNIPASGIRGLNGSNPNLSEERSDSITIGVVAQPRFIPGLTLSVDYYDITIDNVIFSLAPQTIINQCYDAPGGINNPFCAAVFRRPDGTFRGQQNRNVGGGTVNYDVGPNDASFLSGPFNFAKQIAEGVDADISYTATDGDIRLNLRAVVTYVIRRDNFTDINRPEFIDQQLLELGDPRWAANFNVDMDFGKFDIGYRMQFIDRMAITAQIEAVRSVQGRPPENPDAFPRDFYPRVVYHNIRAGLDVDERFRFYGGIDNITDRQPPLGLDGTGAGSGIYNNIGRFFYVGAEAKF
>A_OM-RGC.v1.000148327
MKKAFLVVLMLLSGFVYSQDTISGSVTDGNNNPIPGASVVVDGTNRGVVTDFDGNYSISASTGEQLTFSSLGFASQTVTIGNQTQINITLAEAVDLLDEVVVSGYQTQQRRTLSGAIGTVDTEEAFKTPATNAAEALQGRVAGVQVVSGGGPGYAPVVRIRGYSTTNDNSPLWVIDGVQTTDANIMRDINPKDIEQISVLKDGAAAIYGARASNGVIVVTTKRGQYNQGNTMEVDAWVGIANVTRTPDMLDAQQHADMTWQSILNDGNVPSHPQYGSGPSPVVPDLLNVPIPSGAAYEGASARVANNGKGTDWFDELFDPATQSNVSITASGGSEQGRYHMSLRYTDAPGTMVYTGFESVSTRLNSEFRIGDKITVGQNLTAVFDKENYSNAGGAVQNASFSSPLVPLKDTNGNWAGTYANSARTGIANNPVADLARGSDNYNKNLKVIGDVYLKYDITPKLKFTSNAGISFRDLDGRYFTKLNPEHGEAISVNDLYENTFTINEWKVSNTLNYRDSFGDHTLDVLVGTEAVKNNYKGFGIKRTDYLFEDPGFYQLGNGAGTPVVNNSGESSWSLFSLFATANWSYGGKYFATATVRQDDTSRFAKATSDAVFPSGSVGWLMSAEDWFDSSIFDTLKVRASYGEMGNQNIGGSNLDVNISYISEYLSWYNFNGGGAATSGAYVASKGNTNLTWETTTSTNFALDMGFMDNKLQATIDIFKNETTGLVAQDTQKISTTAIDAGAPYTNLGSMESTGFDLSVNYSDATSSGMNYSIGAEITKATNEVTELISDFYAGGSYRIGNITRTEVGEPISFFYGRNVIGIFESAADIASHATQDGAGIGRFKYEDVNGDGVINDGDRTKIGDPHPDLLFGINFNMSKGPWDMSMFWNGSLGNDIADYTALYYESPYFFNGNRSTAVLDSWTPTNLDAELPALSETTLNNEFTSMNSFFVRDGSYIRLRTLQIGYTLPDSLAAKIGAKSARVYYNGQNLLTLTDFRGLDPEVPRGGALDIGVYSSQYPTNSLSSLGINIKF
>A_OM-RGC.v1.000148918
CLNFDPGRGAQFNVIAVIRNGGSAEALVHNNTFTNTYNFGIRTSNANGLDIYGNSVSNAYHGGFKIDGWSNSVVDNAAVRLLDDIHIPLHDVGAIGIQLTGGGGEWRRNVVASSQWTGLKLDGSVCNENGESQSFDLRAYGAKIGLTLLGGEVSKVNRLPYDAYGRIRCLRWNDIELRGMHLYGIHAGTKSLSYAAHLRRVNIFDAGLGVALWLHNGGSSLDRGGNRAHHAMIFDSIIVGNNMRCDNDGVGFPAFYAKVEPFRPDQFVGTPSRFGGSNLKNVTFANFGQCMGGRNYAIVNSMSRARYRWVYEDVANPVEVESLSFVDTPAASRLLMVKPSRGKIQGADPRIHTCAQMYCDGHRNTFVIDKDGSLTGSDAGTVIPENEIGWLDSLAYVDPLDRETLEDLIPYTAQYLTNGTRIQPLRGITQLYDEAGLYRGDDERCTFNSFWQAYVCPGLKHRQIVIESMDSDQMNRRIAPMSLMTETPHLSGSKRYMSLYTGPALYSAGWSGKVSRYSTIWATGHVGATHTIHFSSTNPKQTRLSMYGATNSERAHIKLYYGTSNRVDVFVDGNLVPPLANLTFENIDDKPDISSQGLLENLDHGANFYNRIEGYLELVLRGSRSVDVIISNQIVLSLEVTVTDDEFYATGIDGLVRNVALLLGISEDRIAIAGNFALGGDRKRRRRGLLSETKKIEIIISEDTSSSIIRKESDSDEDDVETYVSVNEEVSRNSTLELDNFTRTFESASVSDLMENVTGAGSSSSNVVVEEEADIIIPGWTCNDPTPGYGYGDGQYCDCDCGILDPDCDFNADVKTKLSNIAFVRGCERTVEIDASSGESILEFCSNTSKTVSCQDVVDEEMEACDDWPCVGLPSDELKYTIKSSARRAELVCANRTVTNSSVLAGTSHKQEGVCSLALVPIGFGVSPPMPSPPPPPPPPPILKYGFNAEEDGDMEKNYMVWFGAFVITLIVSIIAIICVCCMCRRSKAIEESFWAAIDEEGKKDPELGRKVTARFERNLTRVNTRVRPQRT
>A_OM-RGC.v1.000149211
MKNTLIVLLLSLFSVQFALAQVTVSGSITDENGVPLPGATVIEVGTNNGVSSDFDGNYSITVAGTSQLEFSFVGYVTVVQDVNSQDTINVSLAAAGELEEVVVSGVAGATSKKKLSVTVATLSAEEIEAVPASSAAGALLGKVAGVSITNLGRPGAGSTIILRGAANFYGSQEPLVIIDGVYVEGGLSDINIDDIDSFEIVKGASAASLYGSRAGNGVIVISSKRGKKGKTEITFRNEIGYNEITRTIPVNQSHGYVMASDWQSFQGQYTKLDGVTYPAGYASVYAEGGPQGRGGSPILEADGYHDNPFGVYNDHHNQLFSKGNTQTTYLSVASGSERARTFFSFENYSDEGVVNLNDGYNRRSFRLNSDFFITDNLTLNTSSNFITVDDSPSVGGGIFRTFTRLHPDANLLLDNPDGQPYWYFPDPHESEIVNPLYSEWVRDYETENERFLGAYNLQYNFNSNLNIVFAYSFENNAYRYTDVYPYTSFARQASEVEGFGYSKGSMTKYSNHEKSQVAQATLNFSKEFGELDVRAKLFYQAEDRAWESMTASGNDFLYKDLPTLDNFDPSTISIASNRENVRAQSYSGIANLIYMNRYIFEGLYRQDGSSLFGADARWNDYYRVSAAYRISEDVQIPGIDELKVNFAIGTSGQRPGFTWQYEQTAISGGSLSSNRIKGNSALRPSETTETEIGLNVDFLDRFSLEAAYSLQETTDQFMLVSLFAPANAGKNRQWQNVGDLEATTIEAQLDFDVLGGNPNMSWDIGVNYSASEAKIVKLNAPKQTVGSGGLFRLDNDMTWGDMYGRVILQGQQGLTDLASQLGAGDSVSNYSINSDGVVVLTSAIGTADEKGIIKKDATGTDVQEVIGNQEADFRVGLVSNFRYKNFGVYMLWDWKQGGDVYNGNGQWNTIALRNAIVDQAGKASNEKKHFNYYGSLYDVNQNNNWWVEDGSYVKLRELALTYNVPKAVLVRTGLVDSAKISLIGRNILTITDYLGWDPEVTNYDGGTQQYFSFDAGVYPTQSSYSISLQLKL
>A_OM-RGC.v1.000149439
MKNTLIILLLSLFSVQFALAQVTVSGNITDENGVPLPGATVIEVGTNNGVSSDFDGNYSITVAGTSQLEFSFVGYVTVVQDVNSQDTINVSLAAAGELEEVVVSGVAGATSKKKLSVTVATLSAEEIEAVPASSAAGALLGKVAGVNITNLGRPGAGSTIILRGAANFYGSQEPLVIIDGVYVEGGLSDINIDDIDSFEIVKGASAASLYGSRAGNGVIVISSKRGKKGKTEITFRNELGYNEITRTIPVNQSHGFVLASDWQSFQGQYTKLDGVTYPAGFASVYAAGGAQGVGGSPIQEADGYHDNPFGVYNDHHSQLFTKGTNQTTYLSVSSGSERARTFFSFENYSNEGVVALNSGYDRRSFRLNSDFFITDNLTLNTSSNFITVDDQPSVGGGIFRTFTRLSPDANLLLDNPDGQPYWYTPDPHESEISNPLYAEYTRDYKTQNERFLGAYNLQYNFNSNLNFVLAYSFENNSYRYTNVYPYEGYTITAAEVGFGYSKGSMEKYSNHEKSQVAQATLNFSKEFGELDVRAKLFYQAEDRAWESMTARGNDFLYKDLPSLDNFDPSTISIASNRENVRAQSYSGIANLIYMNRYIFEGLYRQDGSSLFGADARWNDYYRVSAAYRISEDVQIPGIDELKLNFAIGTSGQRPGFTWQYEQTGISGGSLSSDRIKGNSALRPSETTETEIGLNVDFLDRFSLEAAYSLQETTDQFMLVSLFAPANAGKNRQWQNVGDLEASTIEAQLDFDVLTGNPNMSWNIGVNYSASTAEITQLNAPKQTVGTGGLFRIDNGMTWGDMYGRVILQGQQGLTDLASQLGAGDSVSNYSINSDGVVVLTSAIGTADEKGIIKKDASGTDVQEVIGNQEADFRVGLVSNFRYKNFGVYMLWDWKQGGDVYNGNGQWNTIALRNAIVDQAGKATNEKKHFNYYGSLYDVNQNNNWWVEDGSYVKLRELALTYNVPKAVLVRTGLVDSAKISLIGRNILTITDYLGWDPEVTSYSSSTQQYFAFDQGVYPTQSSYSLSLQLKF
>A_OM-RGC.v1.000151581
MKKILISLSVFFIGFSFAANDTSSSISGSVNVPGATITVEHVPTGSTKSSAANDAGNFNFSGLRPGGPYVIIASAAGFNTERVDNVYLTLAESNSFDVVLVSSTAIEDVVVTGVRSGISSSGPGSTITADDIALTASIDKGIGDFLKRDSRFAIQGTFRDVQISALGSNNRYNNFTIDGVAANDPLGLNANGFASVRNPISVETLAQIRVDFAPYSVTKGNFGGANINAVTKSGTNELKGKVYGYDTDQENVGDVLGSPVNQFSDETKGFVVGGPIIEDKLFFFVGYEESERFSPSNSQPIAAEDEAELLQIKDFLMQRYNYDAGWPIFNAPPESQEQTLLKLDYAINDNHRVEYIYQETQDINIREYDRPNLNYVFSSHYYVYPIDREKSTFTYVGDISDDLSVEMKYSDIVYKNDQDSLGGENFGHHRITLSSGEYAYPTSEQYRSANETNIDEQILNLKATLLRGNHTISVGYDMHEKFVSNLFIAFENGRFRWNSVDDFLNGNLSYLRFIKPVTGNLMDGAAIVDIDMSTFYIEDVVDVSDILTLNFGVRVDTIEQPENTAGYNAAFEALAGFSNTAPLDSSVVQPRFGYKLDIGGTKLISGMDRIEGAELSGGIGVFSGRVPQVWMTNPAANTGVATVYFGNWATDINLGTGDWRDYYDGLNLTCLLADAQPNEYGDCGDVSAYAGAGAAVANDPDFQVPSDLKMSMDLTLYLRGGARLTANYIKSDVIDAVNFTDLGVENGGIDQVAADGRTIYNEEYTQNIVMSNTSKGGMESFSLSIDKQFDNGVNAFASYTTVDSDSLWDGSQARAQSLYRGTARADALTPSLGESAWNTDHRLIAGLDYVMNEGSRKATTFSLFWNAQSGRPYSYTWRRYSLFDYDDNVLAYIPEAGDPNVVYSGVSEAKVLDHINKLGLSGYAGSIVPRNVGNADYFRSLDMRIAQEIPGFMDDDKFTIYFDAVNILNFFNDSEGLRYYKGSTQEILETDGLDDQGRWIITGTRDESSFIDFNSSSYRFQLGFSYEF
>A_OM-RGC.v1.000152334
MFFALTLSAYAQQVTGTVSDENGVPLPGATVVVQGTSTGVSTDFDGNYSITASSGDTLVFSFVGYATQSVAVGSSNTVNVQLEPDNSLDEVVVTALGVKRNTKALGYSVTEVDGTELSANPSTNAINALQGKVAGVMVTGSAMGAKGSSRVVIRGTSSLTGNNQPLYVVDGITINNNNLGAAGVWGGTDFGDGISSINPDEVQSVSVLKGGAAAALYGSRASNGVIIITTKNGLGSEGLGIEINSTSQFDMINTSMWDAQTTYGSGFNAIVPSSTEDALSEVYSAWGPRMEGQLVPTWEGVQRPYVYAGDNQSKFYRTGTTFSNTVSLSTSGENGNTRFSFTNLDNDDISPNSTLDRNSIGLNTSQKFGDNITLDVNMKYLLEEQGGNPRLSDAPSNSNYSLKSYAPSVDVDYMKGPNGDGTNEAGTELRTTNGIYSQNPWFAALNFVNDAEKERFIGSVNARWDLTDYLYVRGRIGTDRYDLHRTVSTPFGTAYQPLGSISEYKLAFKQFDADAFLGTDNLALTDDVSLTAFVGVGSNKVTSESVSANGSNFIVQGLVNVKNTQNQSNGYGFSEKQINSAYGSAELGFQDYAFLTLTARNDWFSTLSMAGKDAPNNDLYTSASLSVVLSDAIDMGSNVDFFKIRGGYSQVAGGADSPYALSLTYGIVGQGHLGASLGAISGGRIPNSEITPFEKNETEFGFDLRMFDNKVSLDATWYDNATIGDIVGVSASATSGYGSALANLGEIANTGIELLLRVKPVVTDDFAMELSFNYTNNDSEVVATNDTGGNISMDEPRSRNLRVTHIVGEKYGALFGNSFVRDASGNIVHELVNGYPRPKIDNSRKILGFGVAPQQLGIGASFRYKDWNASFLVEGKSGGQMYSGTNVTMMGYGLHQMTIPAGGREAGFIPDGVMEDGSPVTISIPQGQQSAYWGRYNDAAEAGIYDSDYFRMRQMSVGYTFPSSMLEGTFIQAASVSLIGKNLFFITNSVENIDPESAYNAGNSAGLEWFGLAVPRTIGVNVNLKF
>A_OM-RGC.v1.000155888
MSKFFKTSLAVLGSIFMVSSMFAQATIEEVIVTAQRTEQSLQDVPIAVSAFTDEMLIERQIEVASDIQLQVPGVAYSANSFGSGGFAIRGIANFATAASADAGVEVHVNGLPMGATSTNELGYMDMARIEVLRGPQGTLFGRNSTGGVINLITAKPDLDAFAGRAKIQYGKNDEKQIDMMLNIPLNDEMGLRLAFNNFEKDGVNKNLYSKLAGTPFDNRDSYQWRATFQWEPSDDLTIRLMHNAFDEESSRTQQDGTWCQTGGNLVQGCVIGGAQVFQAIHPMSNGSTLPGLLGGTLGFYVPSNLTNGSVNEGKLYAPAGMPQDTGTLPQDFFESNVWGAPRHDVQESTSQFSIDKDFDNGTLTFAYNDNLRKFYRDTTSLSEEGSGIRWSAAVQASSVYASSSDPKGAGLPLGYSNSQIAPNCVVEQFKSGIFCPNGEGVRGNHILPVSGDAFHQKVNSKTSEIKFVSDLDGMFNFLIGAIDISNNTHSYYDVYASGITLNALMLPSTIASGARAGLRGALACSALSAPAGPCTAVAIGTGQALLAAFTPAATLVSAGIEAAGGAANRVTPLQFAHDAISRIDGLYTEHFHNITDSYKLDSSALFTEFYFDVNDSHRITAGLRYNEDTKAVSVNATFYKVPVFSNWNSTSAGAGGIGGTCGFSVVTGHSGSVTVDGNGAVTGENAACFTSGLNGQGVNTVGQQIGQVPGTAGTTNGTLPLGLLPANNADYTAFGVNPVKNFSQTTGRLVWDFQIDDDTLFYASYSKGFKGGGFNPPFNAQQFPDTPFAFESTEVDSIEFGVKASVPEVGLIANASIYYNDFTNFHIGVIRNETAINTGMPLENMGAELELYLAPPSVPGLSFNMMMSYSTSEIGNFKMINPHDLGGHYRQQASTGNMDGHTDWHVAKNFTANSFLVNKDALGVLYSRMLDVQVGGAGGQAAAVAAYYASKGITPGTNADSDAHKAAAAVAGAAGNAAYVAGIRGTNEIAFALTCTAVGDCGAGGQALTSADMASNVLPLE
>A_OM-RGC.v1.000156205
MPERTFRSPGFFDQEIDLSQRQQAPIGVPAGVIGTAERGPAFVPVTVGSFADFKSKFGNLNSDRFGPYAVNEFLKNRTAVTYMRVLGAGANESTGDIETTRTTGAVKNAGFRITGSSEYIESGNKLTSNPGAGLNGLSFLVAKHVVAANETYGIPMFTDNDSFNSSLSSYNLVRGVIFTSTGTRAAVSSFDKGWSDARSTDISAIADLRTISTSGLFKFYLSSSDGSTFATTDNFTGLKVLTCSLDPSSDHYISKVMNTNARRFSEDNHLLYLDFAVDAEVASGSWVGIVSGSTQVSEASSKNFRDIFGRFDTRYTTPSTTQIMSQPFGEKEFNLFRVESRDDGAYANSKIKISISSIQGSTNPASDFGSFALLVRDFDDTDQNPEVLEQFPNLSLDPTSDRYIAKIIGDTRARFNFDADSDDERRLIIEGKYPNVSSYVRVVMHNNVESGQAPDASLPFGFRGPKVLKTNDNLDDYSELTKPRLYGSGSEELQHADRRKYAENSLTGSILPPLPLRYKVTKGNTATSEGFVGQPGSVELTDGRFYWGVKFERNNTVLNPNPSSKANKCVEAYTKFQGLELLDALVTGSSADTFNNNKFSLSRVALNNTSFNQLTASLSEHMRETTYMRNSTLNSDYTITDPVSSNSRMTFAYLLNSSSAKFNQFTDFAKFTTIMHGGFDGVNILDKNSELMNDKASSQQTGGGATTANSPGMNWDNDGDGKDNNAVFSFIRAADVMTDPMSTRINILAIPGIREPFVTNHVSDKVKDNGTMMYVMDIAKFGDGNNRLFDDATTLPSVSKTREQFDTRAIDNNYVATYFPDVVIDDEQNNERVKVPSSIAVLGAYSFNDKVGYPWFAPAGFNRAALDFVKQVEVRLSANDRDNLYDSKINPIATFPRQGVVIFGQKTLQFAQTALNRVNVRRLMIEVKRQISKVAEKIVFEQNDQTTRDRFTSQVTPLLAIIQNQAGIEDFRVVMDDTNNSIADVENNRLNGQIILVPTRAVEFIAIDFIITNSGVSFE
>A_OM-RGC.v1.000156620
GDISYDEMTSVNSKVTGVSTVTDIRVDRNINVAGIASVTGALDANGGATINTLKVEDLTDNRVVIAGTGGEIEDSGNLTFDGSTLAVTGDETVSGNITVTGNIVGNGNVDLGNATSDTITATGRFDSDIVPSTDGARDLGASGLEFKDLYIDGTANIDALVADTAIVSDLTDNRIVIAGSSGELEDSGNLTFDGTTLAVTGNETVSGTLGVTGESTLASATVSDLTNDRVVVAGTSGSLEDSANLTFDGTTLDVNGDIEGVTHVTRPHGSTYNYTVTVASKDSTHRYNGSGSSNGYVVDGTQSPVLELTPGRTYRFTLSSSDMSSHPFRFYLEADKTTAYTTNVTSTATYTEIAIGDETPAVLHYACSSHALMGNVLVTKSNVVNTDYAGLLRGGLTVTGAETTLSSATVSDLTSGRVTYAGGSGALQDSGNLTFDGSTLTAAAAAVSGAFDVDGATTLDGLTVAEAATFSAGVTITGALDANGGASIDNVQIGVTGDNEIDTSSGNLTIDSAGGTTTIDDNATVTGNLTVTGNLQIDGSTTTVNSTTMTVDDKNIVLGSGAANDAAADGGGITIESGDGDKTFTFVDSTDALTSSEHLNLASGKGYKLNGTTVLSGTTLGSSIVTSSLTALGTVTTGVWNATAIGNDYVATITAANKVAVSSLDIDGGTDIGAALADADLLIVDDGAGGTNRKMAASRLPTYLFGKVSGDVLIAANGAATIQANSVALTTDTTGNYVQQGATSGNGISGSVNSEGGTFTVTSNATNANTASTIVFRDGSGDFSAGTITANLTGNASGSSGSCTGNSATATILQNTRTIGGVSFNGSANIDLPGVNSSGNQNTSGNAATATLAANSTITANNTANETVYLTFVDGATGTQGLETDTGLNYNPSTNTLTASTFSGSLSGTASNAALLDSLDSSQFVRSDTADTITATLTARAITPQADSTYDLGTNSVRWANVYADDVRTGDLHLSNEHRGGNTIDGSWGHYQIQEGEDDLFIMNKRSGKKFRFVLEQV
>A_OM-RGC.v1.000160182
MAEQIISPGVFTRENDQSFLPQGVGAIGAAIVGPTMKGPAFVPTIVNSFSEYVNIFGPMSNDTYVPHTVANYLRSAGTVTVCRVLAGGGYTYDVSDSKKPVAIVAQTHATCHDCLDTDGLAAGSADASITFTLLAAQGGDGATSATTILFDDSETTNPADGANTIAIGISSVTDANIRNFLIAAINGDATSSLGANVDLASSGVGQAGVLGIEAFPGSTDTKVSLRTVHAGSGSNSETVLATASGVNIVDGTKFTGGKDILLGIIKPSKSINQPDLGLSVIESGSNGSQAIASGSFPILLKGATGGSGATTGTRISASMSPTAQDYLFTQINDNPNNSKTAVDQYDGTPGFAYINFEALQKQMVASGSMGDSGANSLGDYQIGSGSRINLIPLSTNLVYSGVNLGSQTEGYSFASTPFITSQFLDANKTTQQLFKVCTLAHGSTCNKDYKVSIANQQTPADIDGIKQYTTFSLILRKYTDTDNSVTPVAAWNNLTLDPDSPNYIARVIGDRYPQYNDVLDKVELLGNYPTTQPYIRVEMNSAVEDKAISPSLVPKGFIAVKDPIAASAFTLNVSIGAFPSASYEGSQRIAGAYSENGHLGWMPVEKENGKHNENWLLPFTDARTANVAGEFNVENYHGHDDSGLWSGSLSASIDSTGNSGPANSQLKFTVPFQGGDDGVRPDIVRFTGGESTLSTPYTNQGLVYGFDLSTNTSAGTTGYKKALDILSNQDEYDINMLVLPGLNKRYHNTVTSKGITMAEGRGDCFYVMDVVDKDASIGTAISTVSGMDSNYTATYYPWVKVDGANKPILVPPSVVVPGAIAQSDAIAGGAEWFAPAGLNRGVLGRVRDVKIRLNQSERDRLYEAKINPIASFPGISNPCIWGQKTLQARSTALNRINVRRLLIAVKKYIASSSKYLVFEQNTTTTRNRFLNIVNPYLEGIQQRQGLFAFRVVMDESNNTPDVVDRNQLVGAIYLQPAKTAEFIVLDFNVLPTGATFDGAGSVGGTGGGGGSY
>A_OM-RGC.v1.000161318
LDDFWQKDASGWKLYRQGTTVQDNDFTANVVSYDKDTIVVKYTPVSGYTGPDSFTYEVIDQNGGSSSAVVTINVAGNNSPVGNPAQAEAVTINHAKNIKLDVYDNDGDDVQIKITQFPTKGSIGGIIYNTKGDIIEAYFNADTEFGDEIKLEGKQRRLIEFAFEVYAEINGVPNNVTPTATLKIYARDGTDLEPVPGRLLYYSKPLTLSGGYKTYKLSNVDLDIPASHIIWTVQFDGLEGVNGSKAALILSGDSIDTPADFQGTGSSYDDFWQKDSDGWRRYSSDGNSQMDDNFSARLTAYDKDSIIVKYTPNDNQTGSDSFAYEIIDGNGGEGDGKVYISLAPNNAPIANNQYVEATPGATTTVDLDVSDFDYDELYIDITQMPDNGRIDSVVYNSESLYGEYYDSVGKEVGDEITLTVDDQMLTSFTFEYWSDLNDVTQSATGLIKIYDNTGDEYAGLGDDSLKPNRLLYVSKKIDIESGFNSVVLDDILLVVPSKITWTFEITTNDSINGGVVFSKDPRQGEGESADDFWVKENGTWTLNRAGSGSLTSDAKNNFRAKVFAYDRESTILNYTPDPGFTGVNIVKYTVSDGKGGSASAQVEFFVGTEVVVDTGDGGDGGGTGDSGQGGGVTKSDLVGNEAYGRISGKSKVAGSGGKAVNGHFEIFDEFGNWMDIWEFNQDGIAFNTTTGAYDIDMPPGKYIIQIWPHEPIYEGFYYNNKSDELDADKVTVVAGQKTDNIDFNFAKIDTGSVSGSITDAETGSGLSEAELQAFKVDANNNPINNWPDFHVWLDSDKLSSGSYNVKFPAGKYILRVKVWDFTTAYDTVYSGGVTSKSQASVVTVTKDSNTSGVNFSMTRAAIATITGTVTDENDQKLNGWAFVDLFSYPDSGKLTHENKWDYWAEVIDMFYDESNGTYRIKVKPGDYILSVGGDSGGTHYKPQFYDGKYDPKKATKITVAEDETKTINFKLYPELDIRPDYFEKNPDAQQIKLSGTITYEEESDSSGGTDT
>A_OM-RGC.v1.000162374
MALKTKVRLGQISGSIPTDSESAAASTSLALDDLGDILNHMASSIKRIHGAATFTSAASGAFSTSIFPASANGAALGAADKEWSDLFLADGGVVNLGADQDVKLTHVADTGVLLNSSRQLQFGDSATHIKQVSDSNLEIEADGSVIVDSPVLDLQDDGVILKMGDDSDVTLTHVHNAGVTLNSTMKLHVGDTGTFVHQPADARLLAGSDGTIELDAATTVKIDSDSGDISFEDGGTAQLALDMDGTAGEIIVKLQVASDDLVFQNQAGQEQIRLSATRGKMFLYDEGGEYLQSDGTDLTIAGGTDIKLTAGGFVEVPANIPLAFDGTGHDDKISSDGTDMTIAVGGGDIVLDASDDIIIDAGGDMIDFKKAGTLHGSLDMSAGGDLIVKDAGGTEIFRLDGSADSLLMASTKKIEFNDATQYIHGNTAAQLTVAATDEINLDSTLIDINGAADISGNLTVQGDFIVQGSTTTVSSSNTVFQDSIIGLGVSGSLNEDWNNTGDRAIIFARGAAVHSFLPAINYDASNSEFEFGTFAASPSSGSMGAPQAGVPLKTGHLKPISDDGATLGDANERWSDLYLAEGGVINWDNGDFTLTQTNNLLVAAGGNTRVDRLEIDSASDYIDVDTDLKIIAGADVVIDPAGGELKVDGNVVPNSDSADSLGASGTAWANLYVDAIDLNGQGSISMGGTGRIDLDADDDTSIRASADDTITFELGGNDLYAMNATGINIADDKKLVFGNGNDASFEYDEDGNDVLLYAGASLRISDDVKIEFGDAGDAGIEYDENGTDQLRIHQPAAGVVIAGTNPKLVLGDAGAEDTMLVFDGNAQDYRIGLDDGTDKLEFGLGAAHGSTTAFTIDSSHVADFTAAKLSYGGTVITSTAGEINLLDGGTSVGGSITLADGDGIFVNDGGTSKLQPASDMATYVISKRQKAILSGTAASANADVNTGLGATWTNAGIAAKEVYVNGQLMTAGNDAASNGDWYPGGSAGRVKFEFAVQADDILTFVVWA
>A_OM-RGC.v1.000162384
MRTSAKFSRIAAAVALSIGLSSTAMAQVTSSELNGKIMGPQGNPAAGTVVTVTHVPTGAVKTVTVNSGGTFSLRGLRVGGPYTVVIDSDEFADQTINDVYLELGESASIERMLEPAAQYENIVVTGSQISSLSFGQTGPVASFDLSTLEEAPAINRDITDIVRIDPRIYVDEGGSNGIQCVGKSPRFNSLTVDGVRMNDLFGLNSNGYPTERMPFSFDAIAGVSVEIAPFDVIYGGFSACNISAVSKTGTNEVHGSAFYDFGSDSLRGDSLEGDDINLGAYTEKRYGFTVGAPLIKDKLFIFAAYEKLEGANTFDRGAIGSGAINEVNITQAEVERIQQISQNIYNFDAGSVPSSLANEDEKLLVKLDWNINDQHRLAFTYNYNDGNNFAQSDGDADEFEFSSHLYERGAELQSFIGVLYSDWTDKFTTEIRIARTELDNLQRSFYGDGTPGGNDFGEIIIRMANDPENSADDLDVYLGSDDSRQANDLDWDATSIMFRGNYYFDNGHTLTFGYENDKLDIFNLFVQHAETTTTFNSIDDFENGANARIEYGYAYSGNLLDRAAEWGYTSHSTYAQDEFYLTDDLKVVAGLRYDWITTSDRPLENTDFTESYGYSNSANLDGVDLLQPRVGLNYTLSDSTELRGGFGLFSGGNPNVWMTNNYQNTNVTGGEVRNDYANILDGSITWVNTEDGVTAGPGYSVPSDLDATMDSGVGRNFEPNNLDPDFVMPSEWKISAGMTHVTDEDYVFNLDLLVSITQDQAMIKYKGIEAVGVTEDGYVDYERNGLGSLELTNSNESSTSYSLTATMNKSWDNGISIVGGYNYSHAEDVQPMTSSVAFSNFQYRAFHDPNEEVSSLSDWNIAHRFTLDFRYTTQFFDGLDTTFSAFAVAQSGKPYSFTLSRSDSQAAYGTPYLDSNNVLPIGAERNDEESPWWAKVDIAVRQDVPAFHQDHTAQVFFVIDNFTNMLNDDWGILEETSFNTAVVGSSNPERRQGDASLWEMRVGVNYRF
>A_OM-RGC.v1.000167158
MPSVGVVACGFSNSHSTALTEGYSNRSYSGKPILLLTDRETGPKLIVGGTLTMKNFIKPAWLAITSVLLALGALPTSVSAQGADEAVEEIVTIGTRRAGRTALDTAVPIDVFNQEDLDSVSSSDMLDVIKTLVPSFNVGRVPIGDGATMIRPPQLRGLDADKTLVLINGKRRHRAALVNLGGFGAHGPDLATIPAIALRSVEVLRDGASALYGSDAIAGVMNFNLRTESEGGEIRMQHGVYADTAGGPGGLGIGKRGSLEGQGGEKDYKVQLNFGMPLTEDGFINISSELYSAQGTSRGGRYEFSIPGVDTNRPSEAAAMDGAMFDHDGIASTPEVWRAGPDALTHVYETTTSGANPQGTLLTIRNGGDGIPDDPDYRYRDNLCNSEIGAGDCNEMTWGEPTRDGIRVFVNSGVTLSDSSEAYAFFNYSDTNADGSFYHRRPGIAQFKLSRDATGRIHNPRDQYPGGFTPRFHGNVIDQGFTGGIRGDVNGWNYDFSARSGENQIRYILDNTRNPSMGAASPSKFRPGNLVNDEFAINMDFSKEFDVGMANDMNLAFGLEWREEGYTIEKGDTPSWTVGPYAGKDPHNFDVTAAEAAADGETRAAGCYIPGLVATPGTQCDSEDPIFNSLPVGSNGFPGYDPAYTGTYSRDSYAAYVDVEMDVTDEFLVNVAGRYEDFSDFGDNFSAKIASRYTVSDAITVRASAGTGFRAPTPGQISTKNVSTRIDPNGEPVAEGIFPATNPLVAELGALPLDAETSTQYTLGLSATPTDNLVVTLDYYFVELEDRIVLSSDFQITDALKASLDAKGIPYQSDIAQVSYFTNDLTTETSGIDLVVTYNMDWSGGNTVLSMAGNWNDTEIKDRVDRKTSGTTPVYFINDESKFDNENGDPSYRLNISARHTTGDDVTYSLRGNLYGPYKNAANSTLASIQEYGRVLQWDADVSWDLSDEYRLTFGINNIFDTMPDQDTIGETCCGRTYRSDSVMDWQGTYYYVRGQISF
>A_OM-RGC.v1.000167886
MYNKLKQTMKKLLLFFLVYMSGMSVLLAQSVSGTVTDENGEGIPGVNIVVKGSTTGTITDFDGNYSVNAAQGDVLVVSYVGYSSQEITVGSQSNISIQLQLDVASLDEIVVTGYGNQRRKEVTSAVTTVKESDFNKGLNNNPMGLLQGKVAGLTVSKPGGDPNDGYVLRLRGISTVGANASPLIVIDGVAGGSMDSVDPNDIASIDVIKDGAAAAIYGTRGSSGVILITTKTGSRGVTKVEYNVSGSVDQIAKKIPVMTAAEYLKVPGAVNLGATTDWMDLVTDAGYTHVHNLAISGGNQSTSYRVSLNYRNQDGIGIKTGQDRINANLSLTQKALNDKAEFSVNVANTNMHRNFGFKQVFRYATTANPTMPVYDATAAGEPYGGYFERTIFDFFNPLSIAEQTVNEGDDNIFTGTIKGDFDLGGIVTGLKGYLTYTKQVTDVERGAYYKKTARFRGSDRNGLAVTDNQQYTMDIFEGTLDYATNFGTTNLGILGGYRHQEWFNEGYHAEGGNFLTDVFSYYNLAAAQDFANGLGNVYSFANSNKLIAFFGRVNLNFDDNIFINADLNYEGSSKFGANNKWGFFYGVGAGASLDDLFDMEGFDNLKLRVSLGQTGNEPLGSYLSLQRFAPAGSFYYNGAYVSSYGPTSNANADLAWEKTTHTNIGLDFATANSKLFGAIEWFTRTTKDQLLNVTVPVPPNLVSTTLLNIGELTNSGVEVTANYQLVDNSSFSWTTGVNFGTASSKLNKLTLGTGDDKLGTDLLYRASMGSPGQSAVTLVRVKEGESLGQLWGVVRESINADGSVKFKDLGGPDGSGPDGTFCDCDDDRQVIGNGLPDFSLGWTNTMNIGNLDISMFWNGEFGHDLLSTYRGFYENTEPTTVGNWNVVKTSYYDAKVAKAAVDNTHVEKGTYFELNNITLGYSIPTDGAISNFRLYFSAQRPIVITGYEGVDPVARYQDQFDGSQGGGMGSVDPLAIGIERRNTYYRARTFTFGVNLAF
>A_OM-RGC.v1.000168904
MKKLTTLFLATIFTTGLFAQNLSGKLSGTVTSDGQPLVGANVVLQGTSSGAATGEDGTYYIFDVQPGIYTVQVNYIGYQTQIVSNVRVTIGLTTIQDFELAVAAVEGETVEVTAEKPLIEVTATNVQRTMDSEAVENYAVRNVTSMVASQAGVVNMHDGLHVRGSRSEEIGYTLEGASMSGAGGKVVSNAIPEALEAIAVQTGGFDASIGRANAGMVQQSLKTGGSKFSASVLFEGMNGPSDEPWAMTGDQDMTFTVQGPIGDKIRYFGALRRTSTDNYKNQSRWFTPFTIAGGNAIPDKIGGLTTSHDYVVLTETGSYAFTDGPNHDGVYDVDADAGDAKRGQNEHYAFDNTSTDLSFNGTLQYDLNPLVLRLAGTFTTDTWQSAGLPIQSMFNSRRHENTSRNHLINLKATYFLSASTYIRTNFRLMGRFSESYDKAFNGNKVTTADGRIADFKTGENSELKDWLAWGDRDAVAQIDSNWANHFGTPGADSFAGSYRYVEPSNYNINGFRFQRDGARRGGYSKSRDGYFGFDAEFVTQLGEHEVKVGGDYMSYTYQRYSYTGINSLNSKIGLDSTLYDAVVEQSQRAYTEVTEARLSSFIGYDPLGNDWDANAATKNEYDKPRTPWNFSMYVNDKFEAGDLIVNAGLRYEAINQANLDLKDWNNPPIDRNYEIVDPFHPQYGYKDMPTQTYLLPRIGLGFPISDQSSFKLNYGKYVQMAPMNRLYRSRASGWSSWGLLPTRETKFEVGYGTLIGDVASIDLTVFTRNPEDQISRDVYIPGTGAGMNAYGSRDMTVYTNTDFSNVIGIELDFKSARVNNFQLFANYVFQDVRGLNSYPTLGTIGWGKSTMINATRYDQRHQASAVLDFRTGRTGNVITDNLGMNMVASFNSGHPYTLSDGSMGQRDAGEGALLSDNDPRNRAPREAINSSTTPSFFNLDLNVEKTFAVPGVANVKVYATITNLLNTQHIINVYNRTGDAYDDGFLNDPDLSSLIIE
>A_OM-RGC.v1.000170244
MFTNHKLAKSVRLACAFGAAASLAFSGSIYAQDEVESEEEPVEKIEVTGSRLLSNPNVAAATPVLSVSGAEAAARGNLRVEDFVNVLPQVFAGQASEVSNGSTGTATLNLRGLGANRTLVLIDGKRLPYGSSGTSAANVDLVPTQMLERVDILTGGASAVYGSDAVGGVANFILRDDFEGVEFGGQFSTNYADNENGLYEGVLNAAEQPVPGSTMDGDETLIYTMFGASSADGKGNVTIYASYEDRQEIVQSDRIFSACTLGQSNGASSFEGFGCVGSANFRLFGGPGGFAFQEENGNIIPYAGGPTQTYNFGATNFFQRPSERYHFYAKGDYELAEDLEAYADFSYINNTSDAQIAPSASFGIGAYDINCGNPYIQGNSGIAFTDIFGCSADDIANDVIVSGITASHRNVEGGSRNSRLENSAWRFVGGLNGFIDDIWAWNVFGQISETRDQSSATNDFVVANLQQALLATTDENGNVVCLDQSGGCVPYNIFQRPGGESSVTQEQLDFIQGIGIVNGETSQKVFGADIQANLGDYGIKIPTADDGIGVLFGIEYRKDELASSPDEISQVQGGGFTGVGGATLAVAGKIEVREFFTEVQVPLVSGAEFAEELVFSAQYRFSDYDADGNGTSNSFDTNAYGYQLAWTPVDDVKLRAQFQRAVRAPNVIDLFTGQNTGLPNLSPAGVDANGEQLYDPCAGSNPIASLETCARTGVTAAQYGNILDVISGQTQSLTGGNPQLSPETADTVTFGVVITPASIEGLSISVDYFDIEVEDAIASGIPAQTIFDNCLETGDPTFCNLITRSSAGSLAAGTFGVGFQQTNLNIATLKTSGLDVQIGYNFDTELGDVRFDYAATMLDELSTVPFPGGDTVECAGFFGNACGAPNPEYRHRFMATWNTNLDIDITATWRHFGTTDNDDDGDTLETGFKAINYLDISATYFMNDNLEFTLGVLNLLGEQPPVYSGAGPALGNGNTYPTVYDTSTNWFASFRGKF
>A_OM-RGC.v1.000170859
MGRPAPKSKALSGSRPVNLSGGSLEDVIRVRGARQHNLKNVDVTIPRNKMVVFTGVSGSGKSSLAFDTIFAEGQRRYVESLSAYARQFLGQVDKPDVDAIEGLSPAISIDQKSTSHNPRSTVGTVTEIQDYLRLLFGRAGEPHCPQCDRAIRPQTIDEMVDQILTLPEGTRYQLLTPLVRGKKGTHSKLISGLAAEGFARVRIDGEVRELADNIELDKNHQHSIEVVVDRLVARDGIQERLTDSLRTALKRGDGLAIVEVVPKKDEELPEGVERERLYSENFACPEHGAVMEELSPRLFSFNSPYGACDACHGIGHLRKFTAERVIPDPSLPVYAAVAPWAEKDNSYYFSLLYSVGEAFGFEIKTPWKDLTEEQQDVLLNGSRDPILIQADSRYRKGKGGYERPFEGILPILERQLRDASGEAMRQKLEKYLELVPCASCAGQRLRPEALAVRVGPYRITELTAVSVGQTLERIERLMGVGAFEASEPLLTDRQIQIGDLVLREIRMRLRFLLDVGLDYLSLDRPAMTLSGGEAQRIRLATQIGAGLTGVLYVLDEPSIGLHQRDNDRLLATLERLRDLGNTLVVVEHDEDTIRAADHLVDIGPGAGVHGGHIVAEGSLEDLLTAEESLTGAYLSGRRSIPTPSERRSAGTRSLKLLNCARNNLTDLSVEFPLGRLVSVTGVSGSGKSTLVNELLHPALEHGLGHKVPFPNGLGELRGIKSIDKVIVIDQSPIGRTPRSNPATYTGAFDPIRQVFAATVEAKARGYQVGQFSFNVKGGRCEACRGQGVNVIEMNFLPDVYVQCDVCKGARFNRETLQVTYKGFTIADVLQMTVEQAADVFSAIPQAADRLRTLVDVGLGYVKLGQPAPTLSGGEAQRVKLATELSKRATGKTLYLIDEPTTGLSFYDVHKLMDVMQRLVDKGNSIICIEHNLDVIRCSDWLIDLGPEGGDKGGQIVACGTPEEVAQHPTSHTGRYLAKVLEQHPPEVDVPLAA
>A_OM-RGC.v1.000173078
LFGEKNMINFSKSTMAFAVVALLSFGSNPAFSADDDEESAEVEEVVVTGSRIKRASNYDSTGPIEVFTAQQVIDQGKNNIGDFLLELPSANLASNQRSINNGNSGTTEFNLRGAGSERLLTLINGRRVAPSGTGTGSAVDLQIFPLSLIDSVEVLKDGASAVYGSDAVSGVLNIKLRQFEGFELNIMEGESDMGDAGSNMISAAFGTAGERSSMVATISMSTNDDLDMWDRDFSFCPRLEPDYMLYFQAYVPGHGEFGDNLSKGSCGASTFIPNGRFYTSGGSKTLRDAVGPSGATSAFNWWEYSGNEPGDPANNAGMYNYSEWMQLLGGRKNYQAWSAGTYELDSGIVLDFEIGASKRKSSLMMAPVPMGSGAQFTYGLTIPADNPFNPFGEDLAYRKRMLDVGPRLFSQEADTFRYVFGASGTLDRLGADWEVYHTRQEYSSTQLTENYINMLAVANAFDTELGAGVAVNGVQYRCKDPVARRLGCVPLNMFGPNSITTAAADYIRFNQLNRQGTIFQGYAANISNITLFEMPAGEVLAAFGVEKNDLSGDEKVDALTASGGSSGNPRLSTSGSYDNQDIYAEVSVPLIADVIGFQELNLDYAYRNSSYSDFDSEGVERTAIKWKPMNDLTVRATFSTSYKAPTISDLYFGGGGGFPTYVDPCEQNVQSTYTAAQQATAATQCAADGLDTSTWATSNNQLLSLSVGNPNLTPEEGENTTIGVVWEPTNIKFLEDVGFSMAVDTFELEIANAVSTSGTQGTLNRCYLSGSAADCAKVNRSFGGDINSVQVSNINTDSADVFKGVDFSINFTFEELPMIGGAFEVDIIGTHFKENVTVDASGVSDNYVGKCYDFGESCFNQDRVNFNFRWYKGDWRVGLTTRYLSGIDMSETARDYFGGSTLYGQPLTADLKQQIEDIHSIDDITYSYLNVAYMATDHLNVSLSVSNLFDKEPPYFKDFFGFVDPQINTPQNTYDVVGRYFTLGFKLTY
>A_OM-RGC.v1.000173487
MKYIKHKLYLYLCLFFSGIISAQQITGVVSSEDGPLPGATVLVQGTNAGTSTDFDGNFSINAESGDVLVISFVGFATQQITVSGQDQINVTLIADQALEEVVVTGYGSQREREITSAVVKVDSEEFNQGPVTDPIQLLQGKVAGLTIYKPGGNPNENATIRIRGLSTLGANTSPLVVIDGVPGATLANVDPMDIESVTVLKDGSAAAIYGARGSSGVLLVETKKGSIGEAQVSYSGNYAVSSISNRIPVLSASEFLANGGTDIGNDTDWIDAITRDGTTQIHNFSVSGGAGNTVYRVSANVKEIEGILNNTGYKQLNSRAGISTTALNDKLKIDFNVSYTKRDADRGDERAFEFAQFYNPTAPIYGVDSPFAFNSAQYGGYFESLGLFRSYNPVAIIEQTRNTRNSTDFNYNVNAVYDVSDSFDITVRASEQRTTSKDQLYRPTTLLFEGNAVSPTRRGLATHGTFDLSTKVYEMFGTWNTSLGGNSQLSITGGYSYNQINSNGMSFGLGDFPDNSIDYSDAIQNSQDLLNDGYITANSYASPDEKLIAMFGRVNLVLNNLFVNASLRREGSSKLGADNKWGAFPAFGVGADVNSMLGLGFDKLKVRVGYATTGNIPGPNGLSVQARNFVYAGGGSAGGATSLARAANPDLKWEEKAETNFGIEFDKGPLSIDLDIYSRNISDFLIDRQVDVTEFGVDRRWENAGEVTSKGWELAVGYDVLNTGTTTYNTNISLSSNEVTLDDYPLELAQYGYLGSPGQNAVTMIRVKVGDPLGQIFAPVFDGVNADGSPIFKDVNGDGKINSDAGNVLQDDYDGEVIGSAYPDLELGWSNVITFGDWTINAFFRGAFGHSLINTFRAFYEPNVPSQTSYNQMNTSLREPSLGVAQYSSLYVEKADFFMLDNLTISKRIDFGADKAIKDAVVSLSASRPFIATSYTGTDPTPELFDALGGAEEGNIAAGGAALLAPGIDRRADYFASKSVSVGLKLNF
>A_OM-RGC.v1.000175800
MKNTINLFLCLFLSGVLSAQQISGNVSSDDGPLPGATVLVKGTNTGTSTDFDGNFTIAASTGDVLVISFVGFSTQEVAVSGQDQVNVTLAIDQALEEVVVTGYGSQREREITSAVVKVDSEEFNQGPITDAVQLLQGKVAGLSIYKPGGNPNENPTIRIRGLSTLGANTSPLVVIDGVPGATLANVDPQDIESVTVLKDGSGAAIYGARGSSGVLLVETKKGTAGEMRVSYSGNYAVSSISQEIPVLSASEFLANGGTNIGNETDWIDAITRNGSTSIHNFAASGGSGNTVYRVSANVKEVEGILNNTGYKQLNSRAAISTTAMKDKLKIDFNISYTKRDAERGDERAFEFAQFYNPTAPIYGADSPFAFNAAQFGGYFESLGLFRSYNPVAIIEQTRNTRNSTDFNYNVNLNYDLTDSFDITVRAAEQRTTSKDQLYRPTTLLFEGNAVSPTRRGFASHGTYDLSTKVYEVFGTLDKTWGETQMVITGGYSYNQINSNGMYVGLGDFPDNSLDYSDAIQNSQDLLNDGYVQANSYASPDEKLIAMFGRVNLSFSNLFFNASLRREGSSKFGADQKWGTFPAFGVGADLNSMLGLSFDKLKVRLGYATTGNIPGPNGLSVPARNFVYAGGGSAGGATALARAANPDLKWEEKAETNFGIEFDKGALSVDLDIYSRNISDFIIDRQVDVAEFGVERRWENAGEVTSKGWELALGYDVINNGNMMYNTSVALSSNEVTLDAYPIDRAQYGYLGSPGQNAVTMIRVVVGEPLGQIYAPVFTGVNATGGPIFEDVTGNGELNTDAGNVLQEDYDGRVVGSAYPDLELGWGNMISFGDWSINAFFRGAFGHSLINTFRAFYEPNVPSQTSYNQMNTSLREPSLGVAQYSSLYVEKADFFMLDNLTISKRIDFGADKTIKDAVVSFNATRPFIMTSYTGTDPSPELFDALGGAEEGNVASGGAALLAPGIDRRQDYFASKSFALGLKLNF
>A_OM-RGC.v1.000178184
SQTTGKISGKVTGDDGTPLVGANVVVLGTGSGASSDADGQFQIINVPAGSYTVKASYIGYTSQEVTGVRVISGLSTPVDLSLSTSTIEGDVVQVTAEKPLIQVDETSSVNVVTGDQLENMPIRTLDGVLATMPGVVVQNGDVHIRGGRDNEVAYYLNGASTTNLGNRENLVYVPQEAVEELQVQVGGYDAEVSGANSGVVKRSLKTGTDTFSGSFSLQTDGSGAGESALLGDGYSYGHQTVLASVSGPIMPGLKFFAALEQSKEEDPYVKVANAFNFSGQMDEQPANASYIDMFDLSWQDGYTPGSDDEFTNLTGTVTYDAGPLRATLGLVNNYSTNNYGGGILSQLRWGGATIGALDADGLLVDSTGALTNPYTVPARYAYQEAGSNLITGELTYALSSNTILRAAVSSYSESRETMDNWFGSDWQKWHDSTEVANYLGFPAINDSTPAWSPFKSRFSEKSSYMVNGMSFSRPGTRPASYSKSAYAKTGFSASVQHVMGAHDIKAGIDYNQHTMRSYSASPTVMKYALDSETALNQYGHNGYGSFDDIPAYEWRTYIDGYGYDHAGNEIDDRKFYIGEVPGVANNDTTYLDGSKTPTEMGFYIQDKMEFDDLVVNVGLRIDQLDPSETAPERASELYFYNVSKFVDPTTWKEVEPYTEIQPRIGVSFPFTDRTNVYGYYGQFSQLVDLNSMYFTAMDYRNQMNTGGYFYITPVGFGLEPVRTTQYEIGFKQAISNDAALKATWFYKNQKGLIQADRVDEYEGMLDGAYNYVRNGDFATTKGLELSLGLRRTNGLAVDMNYTISQAEGTGSGRSSYLAALDRQSEPPLMINPLDFNQAHSGSVNLDYRVSGTNSLLDGLGSNLLFTFNSGHAFTYVYRPIGGQVSAFDAGVDYMLDTRSRQALEPIGSSTTPWVYNLDLKMDKRFDIGGYGLTVFARVENLLDRRNSLNVYQATGSASDDGFIGNAVYSESFISLYGQDPD
>A_OM-RGC.v1.000178753
MINMKKSLTAISIAVGLGLSVPVYADGTTGYIQGNAVETSGAKLSNASVSITNLETGLTRSVVTDENGVFRFPLLPPGNYKIVAEKGGYKTTIQESVAVGISGKTNINISLASEDVETIEVVGSSIAMVDITSSTTGIVVDTLTLDKVPVPRNLTSVALLAPGTTRGDSAFGDLPSIGGASVGENAYYVNGLNITNFRTGVGSSEPPFDMYDMFEVKTGGYSAEFGRVTGGVINAKIKSGTNEFKWGVNAYYEPDSLREDRPSSFSPANDLYRINNDFDKSDSLDYNIWSSGALIEDKLFYYVLVNPRDVEQSYRGQQSIVEGGVFENRYTEKDDDTFWVAKVDWYVTENNILELTAFSDERTTKVTKGFYSDGVEDDEPTVTEENDGGLNASVKWTSILTDDFSVSAMYGINKQDRTVGSALDANPAVYYRYDSTAAFVPASTFANFTVEQGEDEREVFRVDADWFVGDHSIRFGVDYEKLTATSSTINSGGAYYLYYVDDSTDANEIYQVRHRTYEVGGDFESENFAFYVNDQWQVTDDLVLNMGIRNDSFENFNANGETFVKLDNQWALRLGAVYDVMGDGESKLWASYGRYYLPVAANTNIRLAGAETYIQEYYEFEGFADEALGIPNLTGAQTRPDEVFANGQAAAPDAIVAGNLDSMYSDEFIAGYQFQLSDDWSMAIQGTYRELSTTIEDAAIDAAVIDWAAENGYGDVTDIWTGFHQYVLINPGKDITVGTNELPGTDGEMIYMDLSAEDLGYPESIRKYASVDVTFEKAWDGVWLLNAAYTWSHSWGNNEGYVRSDNGQDDAGLTTLFDQPGLLDGAYGDLPNDRRHQFKVFGSYAVTENFNLGANLQFWTGRPKNAFGYHPTDVFAQAYGSESFYKNGVLAPRGSEGRTNSYWNLDLTASYNVEIGEDYDLTLRADIFNVLNNDTVTEVNEIYDDEGDVAGSGAVNPNFGLPTAWQSPRYVRFSVNFRY
>A_OM-RGC.v1.000179404
VEKNMAQGIFLHEYNTGGKLYDGAVSVANNKLANRQYVIDNAALQSNNLSDLDSAETARTNLGVAIGSDVQAFSARLGELAALSQSDGSFVVSDGSSFVFESGATARASLGLTIGTHVQAFDAQLSDVAGLTPSDGNFIVGDGSNFVAESGSTARASLGLTIGSDVQAYDAELAALAGLTSAANKLPMFSGSGTATLIDFVDEDDMASNSATAVPSQQSVKAYVDGVKQGLDIKDSVRVATTAAGTLSSAFANGQTVDGVSLATGDRILIKDQTDATENGVYTVNASGAPTRATDFDSSADVTAGAFVFVAEGTANADSGFVLTTNDGTGDIDPDTSSRYTGFDPVFGSATTLTGMTLSSATLNASSNSVSYSAGNDAVTLPANGVIIFSDGSDTIAFRLQNSSQSINSGSGSISFANGATVDTKAESSVTSMATSDITGITFKSLTSEGFHRKVSGNQIDESTTSIAFGGAASWPGGTVPSGKYIEFKDGGSTFYYRTTAELSNGDFFVSVVADTDASSSTTYSNLFPGHPTQTNFFNSQGSAAISPGTTELAFTQFSGAGQITAGTGLVKSGNTISATGGLADIAGLAKTDGGIIVGDGSNFVLESGSTARASLGAQASHARLDDISGLAVTDGGIIVGDGSNFVLESGATARASLGVAIGSDVQAYDAQLDTLSGFTAAQVTRGIADDNLLTVDDADAADNDYAKFTANGIEGRSFSEVRTDLGLVIGTDVQAYDAQLDTLSGFTAAQVTRGIADDNLITADCASHAIASGDFARFTADGVEGREASQVRSDLSLVPGTDVQAYDAELAAIAGLTSAADKGIMFNGSASATTFDLTAAGRALLDDADAAAMRSTLGLVIGTDVAAADSTELSVTTSEPSSIAIGDVGGMFVYDLSGSSSHTVSLPSTATSGCLGKSIIFKVKSTVNSQTLTINPASNQTIEGESSIVLNQERQSIRLVISEEYSSGSGVQCWVAV
>A_OM-RGC.v1.000180195
MKKCLLSILAGALLIVSCQNYDDQFDDLNSQITALASQVAGLSKVQSDLTALQGTVSSLQGNIASSVDSALASGLAGINAAVDNLQSQIDGIASSEEVASIQSDVTAAQADLTELLNNSNVFTGDLTVTTASQLNAALAYGTKIAIVNGNVDFQVDASMNIDSVQKVIGRLGTVVKDFSYVAASSSVSAVTFDNITGVTSLTIKQAGDYSFKGLESATNVFLNDGFKSKVKIIHFGALKTVTKFTTVTSTGSDDHAIIFPKVTELHLTSLQRYAGTSSGNPLKLHIDEGTVSAPTVIAMGALEDKDASGKQSDLNLSIEGPNSVAITKITDGTIKVRNVITASINGFTGGITVMDGVQNFSADNVTSLTHSAANDLKSLDITGVVDPDTAAASQAAGLPAISFTSGNNGDIETIKLRGAFKSLNSDNAGSLTSVDVAGADIGGAITLTSNTDLVTLDVTGTKMASIDIDTNADLESVNLNGTFRAAIGSTAIDGEVDITGNTSLAAVTLGMAGLENLEITNNDDLVTIASTLTTVGATGTPELLIYDNDFIATAVTDDEEAVGITSEEGKANDAGTFTTVSGMETLKAYIDAVMAKTGGTAAVYWDSVESYKTEDGTETADYVYSAATIATTKQLWIAKKEADNSVAGSGATKSKKAWTVDGVSDGHLLTLINNSTSIFAGGTGETYVADSNTGSGLRLSGNQALDLASILNAQHITRAAATEVTLTAAAGGNNGNTITISTLSATLGASGTVTGERYTTGAARTAASSAVTIAGYNAANFMDSDDYVTLTVGSNSVTATGQGTQALAAAVATAWQAKYGVAGTASSSSNATVTTDGFSGTITIAGYRHSGGNNTAIGFSVTASGTAGTGNAAEGVEYVIGATRSDGDNKLISTAVIVALESTVAGTLLNKIVSATLVGSSTVAELTTSALANSTAATEKTGWRAAHEDAPDARNAEDAVGGTASSAVTFTRTHWFN
>A_OM-RGC.v1.000180269
MPRKLYAFVLSALFVFSTSTFAEVETTSSIRGIVNVSGAEVTVTHVPTGTTKTRTANEDGLFFVSDLLIGGPYEINASASGYQSQSQSGLYLVLNKTAAIEITLVSNNMEEIGVTASATSGMIRMGGGISLGEDAIAGVPTINRSIADYAKFDPRVSINTESSKNSSITVMGAHERFNDFSVDGVSFNDPFGLNDNGFGSMRNPISMEFVDQISVDITPYDVSRGNTTGGSIATVTKSGSNDFHGSVFFIERDEDDVGELFGQDFAEFSEETKGFTFSGPIIEDKLFFFVGYEEFESGLPALYGAADSNFPNKAESATEADIAELVRISKDRYGFDPGQFTGFTAPETGEKTIIKLNANINDMHRAVFLYQSDEDSLPAGGYNRFSSNWVYYAPEIERNSITLYSDWNDRLSTKVRYSTYEYLSDPYSPGLTIPEMTVEVGDDNIRLGGERYRAANKIETKSDYISFKATYDLGNHVVTAGLDIEDTSLYNLFISRYNGEVRFDSIADYEAGTYSYLRAHVPQGGILDVDPVAANFNLEKTTLYIGDKIYLGDLTLNVGVRYDNVETPDAPRENPKFVARNGFSNAQRFDMSVVQPRIGFNYDASESLFGNVDRVISAEIRGGYGLFMGRIPNVWYGNAYSRSGGASDYWRIYGWDDTLPSFRCGGTVGPMPAGDPTFFWVGPTSDYCIPSSPYFNDAQTTDPDFEAPSSWRGNIALDITTEGGYELTLEYNKDSTNEGVFYRELGMELEGYLADGRGRYSHGPGDYLLTNTDEGGAEAWSASIRKSFDNGFSYFASWASVDAEDVYALTSSQAESSYGYTQRWDGENVPAARSSFMTSRKIIAGLEYRKMFFGDNETRISAIYVRKSGEPYSITFDEPSYRPVGGCEGSSGRCYSKFYADYSLAYVPSGANDPNVVFTSADAAAEVMAHINSGPLAQYKGTYAPRNAFTTPGYSRLDVRVTQEVPSPMDGHKFISS
>A_OM-RGC.v1.000181214
MSSSNPITIVEIVTQGPQGIRGVDGAQGPQGEGSATVAIGTVTTGNAGTSATITNSGTTTAAILNFTIPKGDTGNTGSQGIQGIQGIAGTDGTDGAAATIAVGTVTTGAAGSSATVTNSGSSSAATFDFTIPKGDQGIQGIQGIQGIQGIQGPAGADGQDGADGAISDGDKGDIVVSNSGSTFTVDNNAITTSKIADDAITASKISNDSVTAAKLADTSVTAGNYTNTNITVDAQGRITAAASGSPGGVTSITGSTPISSSGGSTPTISISAATTSAAGSMSASDKSKLDGIDNNARDDQTASEIKTLLQSDKLTVDEIADDAITDAKLANSINTAIAANTAKVTNATHTGDVTGSTALTIANDAVTTDKIADDAVTADKLANSINTEIAANTAKVTNATHTGDVTGATTLTIADDAVTYAKIQNVSATDRILGRDSAGAGVIEEITPANLRTMINVEDGATADQTKSDIDALGIAASTATTLANARTIAGASFDGSANIDISYTDLTNKLSVGDGGLTQNNFTDALKTKLDGANDASNLDTGTISASLVPTLNQNTTGSAATLTTSRAIAGVQFDGSADISLNNNAITNGAGYITATDSSITSKLPLAGGTISGNLTVSGDLAVNGTTTTIDTTTLTVEDKNIEIGKVSTPTDTTADGGGLTLKGSTDKTFQWADATDSWTSSENIDLASGKVIKAAGTQILSATNYTGTAAIATNITVSDESSDTSCNVLFTTDATGNLAPKSGTNLTFNSSTGVLTATGFSGALTGNATGLSGTPAITVGVVTAASLDISGDVDVDGTLEADAITVDGTALAASATTDTTNASNISSGTLAAARVATLNQDTTGSAATLTTARNIAGVAFDGSADISLNNNAITNGAGYIDGSALNAANLSSGTIPDARFPATLPAVSGANLTNLPGGTVGPGNEKLFVEAENQMDASFSTQQNFNYVAASPMIIASGATLTVSANSTMTFV
>A_OM-RGC.v1.000181676
MRPTRISSFSDFIEVFGSPVGGRQGEDVWRSGNMVGPTYAAYAAQAWLRNTNALTFIRLVGEQHEDAESSGVAGWSEGTIGTAGGAYGLFIAVSGACSDQADYPFVRTATINAASAATSSAMPGALAAVFYLKEGELALSGEAAGSVQDAHTVTGSNVMVKSDGNFCGFTAQVMDSSATVLYKTQFNFDRTSAKYIRNVFNTNPMLTNTRITDLATTDVNTKYWLGESYDRHLVEQVGTFASGYNGTAGTKAISDGASGEYYGFVAPLNNGSVSQNVNTMGAKEAKSGWIFGQDLTTNATAFQPYDMQKLFRFVTLSPGEWEQKNLKISIQNIKVSSNDYDKYGTFDIVIRKADDLDNAISIVERFSGCNLNPYSANFVGRKIGDRRQKWSDTEKRYREYGEHPNLSKFVRIELDNQIENGTADQLLLPFGFYGPPRFQGILNLKSGSADDTANNQGGHSLARNYGISVSGTGYVSSYAGIHDNQGRPAELEDASFGVALCYISGNVPGNADFGFTGSFEYPRLYLRESASVGGLSDAKNAYWGVDTTREDSSILFEDSHPDIVRALPYGLSSYDASMSDGTEVSFYFTLDDISSSVGNTGQASFNVYASGSRRDGTSMSAASSSYKGPLNAGADRFTVPLYGGFEGVDITESEPFNNSILASGTPTETTSYVYYSIKKAIDMVADPEVVDMDLISMPGLTHEGLTNHLINTAEDRGDCLAVIDIANAYTPKTESTESAENRGANVTSAVNAMRNRGLNSSYGACYFPWVQISDPQTAQRVWVPPSVIALGAMSFGQKSQELWFAPAGFTRGGLTEGRGGLPVVSVSERLTSKERDDLYDANINPIAQFPSEGIVIFGQKTLQVTPSALDRINVRRLMIYVKREIARMAATLLFDQNVTSTWNRFLSQVNPFLGSVKARLGLMDFKVILDTTTTTPDLIDRNIMYAKIFLKPAKAIEFIAIDFIITDSGAAFED
>A_OM-RGC.v1.000182836
MKLNLLKLSLAFTIAFSGMLSAQQVSGNVSDETGPLPGATVVVQGTTTGVVADFDGNYSISASAGDVLVFSYVGYNAQEITVGNQNTINIVLQSSNELEEVLVTGYGSQQQKEITSAVTSISAEEFNQGAINDASQLLQGKVAGLQIYNRGGDPNAGTVIRLRGLSSLGANISPLVVIDGVVGASLNNVDPSDIESYTVLKDASAAAIYGSRGSSGVIIVTTKSGGVGAAQLTYSGQLSSSSILNQIDTMSPQEFIASGGRDLSSQTDWLDEVTRDAFTQIHNVSATGGNGKTNYRVSANLREAEGILLNSGFDQFNTRLNFSTTALDDRLKIDFNTSFTQRDQKNGFKESMRYATLYNPTAPVYAVDAPYAFNGAQFGGYYETLGLFDSYNPVSIIKQNLNNGERRELNYGINLTYDVSDNITAYFRSARQSSDYANRVYFRTTSLWNSSNDYGGADSPVRKGAAEFYENNSEFQLNELYGSWKKSTDDMNLVVTAGYSYQKENYNEAFFALGDFPGDEIDYIDAIEYSQDLLNAGNVIANSGRNPDTEIDAFFARVNLTWNNNFFLNASIRREGSTRLGADNRYGTFPAISMGADLAPILGLSGVQQLKPRISYGVTGNLPGQVGLSQEIRGWSWGGGGSAGGSTNLLRAANPDLKWEEKSELNFGIDLTMDRLSATLDIYEQTSKDFIINRVVDAAVYGFDRRFENAGQLSSNGFELSVNYDVTDNYNTGIVLSSNKVVLDEYVQDSDKFGNLGAPGQNSTWVTRVKVGEQVGQIWGPVWDGSVTNGSQNFKDVNGDGELVVGQNNALDDNVDFDVLGSGIPDLEIGWSNQITIGDYTINAFFRGAFGHSLVNTFRAFYEPRVGSQKSYNYVNTELANPEIKNANFSSLYVEEADFFKLDNLTISRQVNDNMNLSLNVQNAFVITDYTGSDPEPALFDLLDGNPLAPGIDRRNSYYSARSFTLGINYKF
>A_OM-RGC.v1.000184598
MAERIVSPGVFTQENDLSFLPVGIGEIGAAIIGRTERGPAFEPTIVRSTNEFELKFGSNTAGTYVPYTVKEYLRSAGAVTIVRVLGLTGYGATLPKQVYLVASESTSAGMILGVLHASARGDGSSTDGTLQAGTMAFGSDQGGGHFASASVPVSQSGGATSSPSGSAGMLSENAEFQIVAGGTTYRFLAADPNNIPDDSAPLFYYSTGSTATAATTNLAAKINAAATLTDLVTANGNGGMLELTASSVGLAANSYVVKSGSSLAVPATFNSGLPGQALVAGAFAGGLDNTGSNTSFQAALDGSGVATFTNFKTIASYSFDKTNANYFKNILATDPGIHVPTAGQSALEAAYVYSLFSSQSFGAAKDNEGGGYCFKDATAITASVNFHAAAATVTGTNSSTSGKSYSAASTPWIISQDINSAKGSPLMKFHTLSHGNSTNQLCKVSIVAIKKAGSISGQDYGSFSVLVRKFDDTDTKVVALESYNNCNLDPNSPNYVARLIGDQHKYYQDIGTDSKLVVTGDYRNLSRYIRVEVHENVRNAVYSDNLVPFGHEPYISPFTVSDSNNFSNAAGYPSASLVLSRSLDTDFKTYYGFNFDETVLKNGMNNYLAPLSDDATTATNTTFRLEKCMVTGSTVTVNSALHAKRFSVAFQGGYDGVNPATQVMIGGDMLSSNTFGFDFGSTAGSGYLNYKKALDTVANPDEIDINMIVMPGILSANASNIVQKVIDVCEDRGDAFFVLDGVNSVAGNAISSATAQADNYDTNYAAMYYPWVKILDATVNKFVWVPPSVVVPGVIAFNDKVAFPWFAPAGLNRGSLNTVADVYTRLTHSERDELYEGKVNPIAVFPNTGVCVWGQKTLQTKPSALDRINVRRLLIKLKKFIASSTKYLVFENNTTATRNRFLNIVNPYLETVQSQQGLYAFKVVMDESNNTPDVVDRNQMKGEIFLQPAKAAEFIIVDFNIMRTGASFEE
>A_OM-RGC.v1.000185573
EVVVTALGITKEKAALGYAVTSVGGEQLEARPEADIARLLRGKVPGVDITSQSGVTGTGTNIIIRGYTSISGSNQPLFVLDGVPIDASTYSDRGFTGGGATASSRFLDLDPNNVAEISVLKGLAATVLYGEAGRNGVILITTKTGKIGSTSNKGLEVTYSQSYFVNQVASVPDDQDQYGNGWQNRAAAAFSNWGAPFDMPNRNGLTDGTIKHPYDRSVWHGVFPQYIGARWKYQAYDNLQNFFVDGSQQNTSIGVNAQVGSSSIKANYGWTKDNGYVPFNDYRKHNFALGANTQLANGLKINASFNYIESQANKPPVNPSRNSNATNVSLFGNVMYTPRSWNLFGMEYERPDTKGSVYYRSNNGMQHPLWTLNHTRDRDDVNRFIGNVTLSYEIADFLNLTYRIGLDRTNMLNNYMINKNGVQGYAVLGAYHTSNRNNINYDQVVNLNGSVELSEDLDFDFLVGGNLQSRNYELSQIYSSDMFIFNFFDHSNFTVTNANTYVLRENTYGAYANLSLGYKDWGFLTASARNDWTSTLEPENRSFLYPSVSVSVLPFDALGVSNQNLNFLKVRFGFGTSAGYPSPYSTRGSLVTSTKIFQTAGGALLNSNAVSNFFANPDLTPEIHKELELGIEGKFLKNRVGVDISAFTKDSEDLIINLDLDATTGYRNSTVNSASINNKGIEAIVSVVPVQSRDFTWEISGQFSLLRSEVLSIADGVEKIYVGGYVGRGNIAIPGLPYGIMEGDVIKRDYGSLDGTDHLQVSWDDRLGYTPIVNSNGGYQQLGFGVIGDPNPDYVYGVTNTVTYKWVSARVQFDASVGGDVFSTTSSTLLGRGILEETGFDRFVPVVTRGLTNDGAPNVKQTTANAHYWPNTGVFYDENSVYDASVMRLREVSLSLVAPKSFLNGTPFGSASLTMSAQNIWHLAWNFPRGANFDPEVISYGAGSNARGWDEMTGPTAKKWGATLSLTF
>A_OM-RGC.v1.000186788
STSVSVSSADMTRSGEALVANSLAAKASNVIVNSVSGDAGAGTSIKIRGSNTISGASQPLIVVDGMPINNSQIYGNSSRFGGVSQQSRLNDINANDIKSVEVLKGASAASLWGSKAANGVIVIQTKDGSVGKMKMSYKRTESFDEIHERLPMQTTYGQGNNGVWGVKAESWGDKIADRDGGEDTVDKTKPYFVSEDGQFTQYTITKKNSKETFVDKNFDQVFRTGRYTQDDFQISGGDANKTYLFSYSRLNQNGIIRNSFYDRDNVRLNTKFRLSPNVSMSSKVGYTYSSSNRLQRGSNVSGVMLGFLRTPADYDNEYFKGSYWSGGTEYTGRHRAYRRYLGGSSTNPIYNNPGWTIGEQKNTTRVNRVIMSNEMTYEPMEGTQIVLRQGLDTFTDNRESFYPIGTAGSSRNSGAFDLARITNRETNYDLIARQNLELGVASMVATVGFNTNDRVYSRSSSFIDGFLVNSDKFTTNLNTAAEASAVDNGRLFLRSNRLYGVLSVDALDQIFLNVSLANETHSTISDAYSYPAVDLAYQATDIVRGFAPFVSFAKLRLAWGQVGVRPAAHRFETLAESGFSYATYSDPVSVGQWGGGYRVDNNKGNDKLKPEVKTETEFGADLRLLEDRFSFGFTYYSNEINDMLISRTLSPTSGYSSQYANAARMSNKGIELDGSFNVLSNQSSSLELNFNWATNENLVEDLAGTKVLNLAVGNVTSVALAPTTDENGNVTKYPIGTLWGTGSQTENGKWDGKLILNDIGFPQLTTSLIPLGNPNPDWRGTMGVNARWNNFTFNMLFEHSQGGRYAPRTQWVLRRFGTTTETDNEVTLTKDLVNVKGVTVPAGTVVRGFVHDFGGGDVLLDEAWFRQSIGGGFGNNQAYNFATKDATFSRIRELSLSYLLNNEALMASTGLSNVTFTATARNLFAWYKELVGIDPGVHVGGIQTGSGLDYFANPSTKSFLFSVSANF
>A_OM-RGC.v1.000186993
MFTNSKLAKSVKLACAFGAVAATGISVPVYAQEDAQVEEAAVEKVQVVGSRIRKVDFVSNAPVATVGIEQFELTNSVNTEALLNTLPQTIPGLDRSSNNPGGGIATVDLRGLGTNRTLVLIDGVRAVPTTSGGTVDINTIPAALIENVEVLTGGASAVYGSDAVAGVVNFALKKNFEGVDFNTSFETTEEGDAEIWNGSLTLGGNFADDRGNVVVSMQYTERSALFADSRDISSVALTDAANEDGSLFLEPFGSSGVPGTSIFTSGLPDSFNSGAIFNQDGSIRPFVQSGAENDFYNFAPVNYLQLPQQRHNITAMGHFEVNDTTEVYMRGSFANSDVPQQLAATPIFQTSTFTLDGNPFIDPAAQQILSDAVGGDVDTDGDGIADTGTAFLRRRLLEVGPRIVEDDNTMFSMLAGLRGSFGDSAWTYDTYFQTGRVNQNSIQLGNVNRARFDQALILATDEAGNVILDADGNPSCANTAANGSLVSCSPMNLFGEGNISADAADFLRTRVNSTSEYEQKLYGFNISGDTMDFFELPGGPIGIAFGFERREESFSFDPSQDLAAGTIAGFNGSGPVAGSFDVNEYFVEAYLPLVEGVEFAELVDLELAYRYADWSTVGGVNAYKVAGSWTVNDTLRFRSSFNRAVRAPNIGELFSPQNEGFPPAEDPCSSKASDQSDAVRAICTATGVPADAVFTPTLDAVSGQTRQVSGGNPNLQEETADTMSVGFVITPMDNMSVSVDYFDIEIEDAVFGFGGGTNNVLSTCYDPSNELGGVGSAFCDVVNRRPDGSIDFVEILSQNVGSIKLSGVDIVADYSMEVAGGDMRVNYLATYTSESSFQSFAGSEVIDCAGTFGNTCGEPTPEYVHRMTVAWGMDDFDVQLLWRFIGATEDDDNGTVYFQEDTGSFSYFDLSGTYHIGENYRLNAGIRNLADREAPRFGGNAEQSNTYPATYDVFGRTYFVGISASF
>A_OM-RGC.v1.000189292
MLRKKTQGIAIGSQNSSFIGKATQKVVDRRSFIKGSGLAIGGLAVAASVVGPNIKSAQAKVASGPISIKKSVCTHCSVGCTVMAEVSNGVWIGQEPGWDSPINLGAHCAKGASVRETASGERRLKYPMKLEGGKWKRITWDVAIDEIGDKMLDIRKKSGPDSVYWLGSAKFNNEQSYLFRKFYGYWGSNNGDHQARICHSTTVAGVANTWGYGAMTNSYNDIHNSKAMFIIGGNPAEAHPVSLMHLMKAKEQNNAPLIVCDPRFTRTAAHADEYVRFRPGSDVALIWGIMWHFFENKWEDKQFIRQRVFGMDEVRKEVAKWTPEETERVTGVPGSQLKRVAKIMANNRPGTFIWCMGGTQHTNGNNNTRAYCAFQLALGNMGTAGGGANIFRGHDNVQGATDFCILSHSLPGYYGLSAGSWKHWARVWGEDYNWLKGQFDTLTTKDGKKKSLMNLKGIPVSRWIDGVLENKDNIDQPDNVRAMVFWGHAPNSQTRMKEMKTAMEKLDLMVVIDPYPTVSAVLSDRKDGVYLLPSTTQFETYGSVTASNRSLQWREKVIEPSFDSKPDHNIIYLFAKKFGWADRFFRNIKVNGDEPYIEDVTREFNKGMWTIGYTGQSPERLKAHMKNQHVFDKTTLQAVGGELDGDYYGLPWPCWGNPEMKHPGTPLLYDTSKPVAEGGLCFRARFGVSYKGKNLLAEGSYPKGSEIKDGYPQFTMAMLKKLGWDKDLTAKERDAINKVAGDKTNWKVDLSGGIQRVAIKHGCAPFGNAKARVIVWTFPDPIPLHREPLYTSRRDLVADYPTYSDRKAYRLPTLYKSIQDVDHSKKHPIILTSGRLVEYEGGGDETRSNPWLAELQQDMFVEINPFDANSRGIRNGAMVWVNTPEGARIKVMAMITERVAKGVAFLPFHFGGHMEGKDLRDKYPQGADPYVLGESANTAMTYGYDSVTQMQESKCSLCEIKLA
>A_OM-RGC.v1.000189418
MNNFLKITFSFCAFFSLAFSTNIVSQEIEEVVVTATKKEESIQDLAISIEAFTAESMEENMIEDASDLQEVVPGLIIDKGIGSGASYAIRGTGSYGVGAAVVGAVVVSTNGHDAGTSSFADIGFFDVERVEVLKGPQGTLFGRNAVVGVINTVTKRPTSELEGSWDVSMGDYDAITSEFMLNVPVSDTISARLAYTSVDRDGFSTNIRDNKKFNDKHAYGARLSVDFDVSEKTRIMLTADMYKTDDNRNNIGAPFCESHGLLGCNPLTQGSPNVPADSRGSTAALFNVVAGLKQSAYSNSYAGMPTPDNFREAYLTRRPEQNSEYNFSQLHIEHDISDELMLSAKVSYQKRFYYHMNDNDYSHTTAPLPGILNAQLGALIPSIEWMGSFGGNFNGREYGFTELITGDRTYEFSHSDFFSTQAEINIISSFDGPMNYTAGIYMYDGRNHNRYQVQTAAWNMTGNFGQHPYGAALYGGAFAAYGGIPFYQTWVLGGLSGSAVCGSGVLGPVAAAVPSTANPACLSGLLAAQGIAPYHIPTTISGYLNDDHVRTKSTAVYGELYYDLSEDTMLTLGYRWNDDVVKDTLMTCLTDFDCPLYPASQWATGEYGFHPNYEVIANDATAYKVSVKHNISDNQMVYASYTTANKAGGTNPVIGLIPDPYDPEETGVFEIGTKSILFDGSMLFNATFFMNDTKGMLISNIENAGSVNYNVDAEITGFEGNLIAYLGESTSLDLSWLLVESELGEATMPDPINPGGIVALLDVNPALFIPGVGCATATGMCPPTAFGGGVDGLPFDPAGAVQYGYGVDSSGNIIPLFKSAGYLCTAPFNPLGGVSCPVAPAQLSLSGNSVPQSPESSYSIGVNQDFATGNGMVTARLAYRYQAEREGNVFNQDRARMPETDYMDMNITYTPNDGDWYVRVYAKNLNDDQYVGTWAASSALQGGAQFATYTDPRTWGIQFGSKF
>A_OM-RGC.v1.000190655
MAEQIISPGVFTRENDLSFLPQGVGAIGAAIIGPTEKGPAFVPTVVRSFQEFETRFGPLSSETYVPQTVREYLKNAGSVTVCRVLAGAPYTYENGTNEVIALIASSSQDSTAVLMGAIFPSKNTSKPGLGLSSLDGGSGVVSSGTKLSENFSLILSGTNVTADQYSASLNPANSNYVFKQISDNPNNSKTGANTYKGTGFTYLNFKNKQTNIFGGAQEVATITFAADDSDNLFATASIQGTAGFGNSFVLTDADGDQFTFALSGALGFVAPTGAGLTGSLVTADISGAQHLVTGSEVANALATAINNRPEFTAVTASDGLTITVTHTSGGVATDIINQGFTTSSIVSVDTTTQGTDAIGLSNADFVYLVTQSTDITFNGEISQTEGYGYASTPFITSQFLDSSNTTKELFKIHTLDHGKEVAKDYKVSISNLKEPGNIDGVEQYSTFTVSIRAFDNLDKSNSPLEQYNNVNLDPDSPNFISRRIGDRYPQYNDTLNKVELLGNYPNISKLVRVEVAQAVAEKANSPKLSPKGFKAVKNTLNTASFADNFAFPSASYEGNQVIGSNYSSKAFLGFKFTEKDSDNDNFIKPLPSNVGSNVSGDFNVENYSGHPSSSLWVGSLSASIDATGATGPTNNQLKFTVPFQGGDDGIRPDIVKQVGEYITATNLYGFDLSTTSAGGYTGYKKALDILSNQDEYDINMLAMPGVIHSLHPLVTNAGIDMVEDRGDAFFVMDASTVDSSVNTAVSNVSGLDTSYAATYYPWVKVLDSSINKPVLVPPSVIVPGAIAASDRIGAEWFAPAGLNRGILGNVIEAKIRLNQSERDVLYDAKINPIATFPATGVCIWGQKTLQERATALDRINVRRLLINLKKFIASSSRFLVFEQNTTQTRNRFLNIVNPYLESVQSRQGLFAFRVQMDGGNNTPDVIDRNQLVGSIFLQPTKTAEFIVLDFNVLPTGATFDS
>A_OM-RGC.v1.000190828
MLRKKANGVAIGSRTSSFIGKAASKIVDRRTFLRGSGLAVGGIAAVTALSGRMVKPALASGAGGNVSVKKSICTHCAVGCTVMAEVQDGVWTGQEPGWDSPINLGAHCAKGASVRETAQGERRLKYPMKLAGGKWQRISWDDAINEIGDKMLDIRKTSGPDSVYWLGSAKHNNEQAYLFRKLYAYWGSNNGDHQARICHSTTVAGVANTWGYGAMTNSFNDIHNSKAIFLIGGNPAEAHPVSLVHLMKAKEQNNAPLIVCDPRFTRTAAHADEFVRFRPGTDVALVWGILYHIFENGWEDKEFIRQRVWGMDQIREEVARWTPEETERVTGVPGSQLRRVAKIMANNRPGTFIWCMGGTQHTTGNNNTRAYCVFQLALGNMGTTGGGTNIFRGHDNVQGATDFCVLSHSLPGYYGLSGGAWAHWSRVWEEDLDWLKGRFDKIKGKDGKEKSLMNLKGFPVSRWIDGVLEDKNNMDQPDNLRAMVFWGHAPNSQTRLPDMKKAMEKLDMLVVIDPYPTMSAVLSDRKDGVYLLPACTQFETYGSITASNRTLQWREKVIDPSFDSLPDQTIIYKFAKKLGFADRMFRNIKVNNEEPLIEDVTLEFNRGMWTIGYTGQSPDRLKAHMKYQHTFDKTTLQAIGGPLDGEYYGMPWPCWGTADMKHPGTPNLYDTSKPVAEGGLCFRARFGVERNGDNLLAEGSYPVGSEIKDGYPQFTMAMLKDLGWDKDLTDVERKHIEGLAGDKTNWKVDLTGGIQRVAIKHGCAPFGNAKARAVVWTFPDPVPIHREPLYTNRRDLVPDYPTYEDRHAYRLPTMYKSIQDVDHSKKYPMILTSGRLVEYEGGGDETRSNPWLAELQQDMFVEMNPRDANGLGIRDGDMVWVRTPEGASIKVMSQITERVAAGVAFLPFHFGGHYQGEDLRHKYPEGADPIVLGEAANTAMTYGYDSVTQMQESKCTLCMIER
>A_OM-RGC.v1.000192435
MLVILTPLLFTGNIKSQNLSNQIEEIIVTAQKTEQNLQDVPIAVSAFDSDAIALKQLDNFMDVQLAMPNVHFARSNFTGANFAIRGVQNLQTGASGSAKVALHVDQIPFGGLRIVEGEFFDIERIEVLRGPQGTLYGSTATGGVVNINFKQPVMGEIEGSGEISLGNYNHEVMKVALNIPMGDNVALRVSGMSQARDGFTTNNVTGNDIDGRNMDQFRAILKANLSEDTNITLTAFRLAENSTRARAGRTMCHATETPNWGCHPNKIGYDGSPLGASGLNGITLALSGLLGFSPLDYTKSSNVVGERTVNMWRDPTYITKEEGFSLKLETKINDDYLVAVRAAKYTNFVMSQQDYSNSGTDTKLSPFNPAFPGGVTPLSDFTPDAGGIFAGGYYGDVDFPAAYDTSYLDSDGYYAEIQIVSDLDGPFNFQAGANYGEGEAHTIYDVYFNGGDVASLFPALQGLRLWPGHFRNESKPAKTETIGLYIDGTYEVSEDVSISVGVRHNDVTKTVRDRSLLLNSIILAGGTAPGVPVFATVQTSDPNLFGILTGQTGPAQNTLADFPALGEQRATYGLPTEITEEEVTGRVVVNWTPDLEFTDSTLIYGSYSKGYGPGMFNPIVNPAQYPGVPTESDGEMIDAFEIGTKNILFDGTLLANLSAFHYEYDGMQTTKITNRTAVNVNLDAEMTGFEVELQWKVQSIPGLTVEVNGSVLDTKYASGTTDINPTNKGNNDPSLWQLRCIDSWGTMTFPKMGLLAGIGGGILNLDPTAGALDMIAAPKTLSVDGFTSADPSGTVNPLVQIGGMGALPTIGHCANIDGKLTAAGLMAEDGTLGISVPIDISGNPLPYSPEVSYSIALQYDRLINPGVVATARIDYYWQDNMWSRPYKGPRDGIDEYDNINASITFASVENGWYVRIWGQNLADDSNVIAHYHTENTSGMFRNEFLMDPQTAGITLGLQF
>A_OM-RGC.v1.000195008
MKNQFFLFSLMLAIPLAIFAQDEVVEEAAVEEAVWGEAGTVAGTVSDVGTGGVLPGANVVIEGTELGAAADESGSFVIENVPAGSYTVTASVMGYKSSSETVTVGTGTTVLNFSLSTSVLQMSGLEVLASRAGENTPVAYSNVSKADMNFRLGSQDIPLALNATPSVYATAQGGGAGDARVNVRGFNQRNVAVMINGVPQNDMENGWVYWSNWDGVGDVTSSIQMQRGLSAVNLAAPSIGGTMNVITDPTSFESGGMVKQELGAGNFLKTTANYNTGLINDTYAFSATVVRKTGDGVIDKQWTDAWAYYFGASFAVNENNRLELYAIGAPQRHGQNLWKQNASAYSQSFAKDELGYSQDALDSYAEAGAHDLQPGAESGRFYSQNWAKVDPSYKGKQYWYMYGANTVDRHDPNFINERENFFHKPLVNLNHFMTINDQMRLSSVFYWSGGSGGGSGTYRNNDGFIWDYSGPSRIFDLDATIAMNRSDETRKGEPKGLGESDAILRNSINRQDTYGLISKLNYDLNDETTLEVGLDWRTAEIEHAREVRDLLGGDYFFETADENRPDGYRAELGDIIAYWNHNTVDWLGFFAQGNYTKDALSAYGTVGFSSVTYTHQNHFLAGDPKFEADPITAMQFKAGVMYDLGDAMSMLSAVPVIGKVGDQAKVFFNFGNVEKVPILDNVIDDNNGTISTDPLNETFQSLEAGLKLRSDDGSMWGNVNVYNTQWKDRNQVKYVNAGSSDGADAMVFLTGVNQSHQGVEFEANAQFSDMFSLMGAASFGTWQHDGDANGTYKNYDTGESIKYDYALDGLRIGDQPQWSIVLGPTLTPMDGMKLQAIWGKYARHFADWSPSSREFDGSDADADRNQSWETPGYSKVDLHAYYDLPFSFDAAGSTVSMQAFLHVFNALDAIYVQDAVDNSRYNGYYSNETGRHNAMSAEVFLGSPRYFNLGVTFRF
>A_OM-RGC.v1.000195267
GLSTPVDLSLSTSTIEGDVVQVTAEKPLIQVDETSSVNVVTGDQLENMPIRTLDGVLATMPGVVVQNGDVHIRGGRDNEVAYYLNGASTTNLANRENLVYVPQEAIEELQVQVGGYDAEVSGANSGVVKRSLKTGTDSFSGSFSLQTDGSGAGESALLGDGFSYGHQTVLASVSGPIMPGLKFFAALEQSKEEDPYVKVANKFEFLQQTDEQPSNSAYPDMFDLTWRDGVTPGSDDEFTNITGTVTYDAGPLRATLGMVNNSSTNNYGGGITSQLRWGGATIGALDADGMFVDSSGALTNPYTIAPRYAYQEAGSNLMTGELTYALSANTVLRAGVSSYSETRETKDNWFGSDWEKWHDSTEVSNHLNLTSVLSDTTPVWSPFKSRFSQKSSYMVNGMSFSRPGTRAADYSKSAYSKTGFSASVQHVMGAHDIKAGMSYNQHTMRQYSANPSVMKYALSSEEALSKYGHNGYGSFADIPAYEWRNFIDGYGYDHNGNEADDRTFYIGSVPGVANDDTTYLDGAKKPTELGFYIQDKMEFDDLVVNLGVRIDQLDPSETAPENANELYFYNTSKYVNPDTWKEVDTYTEVQPRIGISFPFTDRTNVYGYYGKFSQLVDLNSMYFTAMDYRNQMNTGGYFYITPVGFGLEPVRTTQYEIGFKQAISNDAALKATWFYKNQKGLIQADRVDDYAGQLDGSYNYVRNGDFATTKGLELSLALRRTNGLAVDMNYTISQAEGTGSGRSSYLAALDRQSEPPLMVNPLDFNQAHSGSVNLDYRVSGTNSMLDGLGSNLLFTFNSGHAYTYVYRPVGGQVSAFDAGVDYMYDTRSRQALEPIGSSTTPWVYNLDLKMDKRFDIGGYGLTVFARINNLLDRRNALNVYQATGSATDDGFYGNDVYSASFIELYGQDPDGDGVTDYEEMYRAINIDNDESYRTQVGDRLISAPRQVFLGFSVDF
>A_OM-RGC.v1.000197050
SGVTVTSQGGTSGSATNVIIRGYTSINGNNQALFVVDGVPFSSETNAQGGYIGGNIGSTRFLDLDPNNIESVNVLKGLAAATLYGTAGKNGVVVITTKSGSLGPKGPKKTEITVSQSYFVNEIASMPEYQNMYGGGFDQSFGWFFSNWGPGFHRDGVDGWANDPAGTIIDTDGVGTVEHPYGSGAFLNAFMGGNNVLNAEYTGARYAWQPYESVENFFRSGGVSNTSVNIRGASDDGKVSYNVNWGNLDEKGFTPGNSLKRNTISIGGRAELSNKFTISGSMNYTNTHMVSPPVASSRGNGTMGWSTFGNVFFTPRNVDLIGLPWEIPENGGSIYYRNGNDIINPNWSVANSQGGQNTNRVFGTASLTYDIDDNMSLTYRAGIDWYNERNKAYSNRNGVNFNQAVYGYLNTWDNNVTIWNHYVGLNGSADVSDDVGVTWTVGAESKMRNYDREGTASSGQIVFGVIQHFNYENQTPMSYHGHQNTLGVFGNVDVDYRDFLFVSISARNDWVSNLPTENNSMFYPSASVSFLPTSMDESIKSDDLTYLKIRAGYGTSAGFPGGYPTVNSVSQSTNQNGGLNGGVTTNSVSDFQANPDLKPELLSELEVGVDARVWGNRVGINASWFSRTSNDLIVYKPLPTSTGFTNTQANIGKIEGDGIEIDLDLEMFDIIPVNVDGLSWNARVNFSTSSAVVTEQDDDQIIYGGSTATWLGGNAAIEGEALGVIVGTRIERNDNGDMVVNASGNYGSQGVMAIDANGNEVPLGTEGSRTITPIIGDPEPDYVMNMINTLKYKDFTLGWQLSHTAGGDIVAKTVATLLGRGGIVTDRKNTFILPGVLVDGSPNNLQVNNSTYYFNNVLFGPLEMSVYDGSVMRLQEVSLSWSVPQKMLDSTPFGALSLTATGFNLWHDAYNVPDATNYDPNVAGTGVGNARGWDFLNGPSSKRWGVSLKASF
>A_OM-RGC.v1.000198451
MGVMTMKKTLSLMMIALMIASTLLYIVPDELNEESKSADAGRSGTYEIKLHDVTSPRETYVDAFSGDARNQIEAGTDVKFVLVILNDGDELVENLNVQVDVIANADGANPIRVAGTDANSGGDEAIGLTQFGAAYDNLSAGDYLANGAYTVRDSQGADLVWTPSNAGTYRIRVTLEDTTSQDTDLTNNQMEFDVTVVDWSDIGVSICWLDGNECHADEQAARTQAVSAGNAAPFRVSISAHSSVDDWQAREAKMSVSFSGSFDGTMSTVDDPLNPGSQATIASFQGNSPEYTLGNSTTGVEVWHNVSDIEQTSDNGAHPNPCPANTNPCLQTRMLVDSGQTFSIDGYMVADTDSTSGFSAFSVSVQFDGHTIYTGEALDESSNDTQGSTLVNYESISEIDDRAGNNFGSITGTFGVFHNIRMQSLTLGDDGVFGGVLNVGQQWLKASVLHDGSDQTNTYDWNVTFQVTDPDGNMMEYWADECTMMEGEEAYSHKLLGVDDSGMEGATMEGIACIQVFITPGDHSIRAVANFLDTTRTELTASDNQRATQIEGINDIPNVDIRLGDLMNDPPVVGDPLSFEARASDSETEDPAMLSYAWQLSGGTRAEVDIDTCMEGVGMTMCNLDFTDFMWIGGNSVKLIVCDEFGACGEDIEQINVWNRFGPQEYTGGEGDAAWTANYSLTYNTAVGTNVTFTNADAITGADLGMTASYDSVVAFNVGPGNDPSGTQMAYYTFTPVDVGPESLVVSFPGDINNDYSLWFQGSTGWTSMSTIKTANDNGGVTLSWSQPGDIPNLKDTTYAVFIASSTDEPPATGVDCNGVQRGASGEIVVDWTYVDGALLDTSEDRVEFLVDDVLKNTLNVSTTSHTFVGVHAQAYKFDVRVVNGVGANSTVCSHASITADGQVDPSPTVSGMTATVSASDITLNWNAENVDDVDHWMVCWSVGFDFAASDF
>A_OM-RGC.v1.000198664
MANVKNYGLKGIGNDVQFGKGGGRLVYDTSSSFFKFTTDGTTLSQARVATTPSNANDAASKSYVDSTINGLDVKRSVHLASTAAGTLATDFENGDTMDGVALATGDRILLKDQADASENGVYVVAASGAPTRATDFDADSEVTAGAFFFVEEGTTNGDNGFVLTTNDAITVGTTNLTFTQFSGSGQITAGTGLTKSGNTLNAVGGDGIVANANDLAVDLATDTALNFSGGKLDVTIDLSDSTNDVTGTLAIGNGGTGQTSLDDITAGSSKVTITNGTGTIIGGNATIDIAESNLDLANMGGTADLTSQVTGVLPIANGGTGGANAGAARTALGLAIGTDVQAYDADLDAISALAKTDGGIIVGNGSAFVLESGGTARTSLGLGTGDTPTFNGAAMGAAAITGVADPSNDQDAATKKYVDDNTGAGSITQTVAGDSGSGTVSLGSQTLTVNGTANEIETSMSGQTLTIGIPTNPTLTGNATITGNLTVQGTTTTVDSTTINVQNAFVFEGATDDGFETTLTVADPTADRTLTLPNATDTLVGRATTDTLTNKTIAFGSNTFSGTLPVDNGGLGLDLSSIAQGTLLIGNASNGIAQLTIGGANKYARSTGTTVSYDYVTALRDNTDGNVVIEADTANIADNTKLQIRNTSANVSIHAIDPDDSTANVNLVLESQGTGGRVLIRDASGGSSIVIGDDDSSLTVSGGNASSGAAGDAVIKGGNGTGSHASGDAIIKGGTGGSAEGKVKITDSSDNEIAIFERTASAVNEFTFTNNATGSNPSMAATGGDTNISVALTPKGNGLVVVPNGYEANVGTNDDALVTRAWVNNNVVTSTDDLGIRTAITNGSATATIGTLPNAGSTTYFVTRITINVTQAYTGGSVASMQISDGSAVLSTVDESDVATTGSYIIDLDGSTSSAGAATLEVQFKQSNGSTAATPTAGAMTVFVEYKALT
>A_OM-RGC.v1.000199165
MANVKNYGLSGIGSDVQFGKSGGRLIYDTSSSFFKFTTDGTTLAQVRVATTPSNANDIASKSYVDSTINGLDVKESVHLATTAAGTLATSFANGETVDGVALATGDRILIKDQADASENGVYTVNASGAPTRATDFDADSEVTAGAFFFVEEGTTNGNNGFTLTTNDDITVGTTDLTFTQFSGSGQITAGTGMTKSGNTLNVVGGDGIVANANDLAIDLATNTALAFDSGKLDVTIDLSDSTNDVTGTLAIGNGGTGQTSLDDIVAGSNKVSITNGTGTVIGGDATIDITESNLDLGNMGGTADLTSQVTGVLPVANGGTGGANAGAARTALGLAIGSDVQAFDAQLSDVAGLTPADGAFIVGNGSNFVAETGATARTSLGLGTGDTPTFNGAAMGSAAITGVADPSNAQDAATKAYVDGLVGAGSITQALGADSGSGSVSLGSQTLTVSGTANAITTSASGQAITIDIADNPTFTGNATITGNLTVQGTTTTVNSTEITIQNAFTFEGATADAHETTLTVVDPTADRTITLPNASGSVVLNDNAATLTNKTIAFGNNTISGQLSLANGGTGQDLSAIAQGTILVAGAGNTLGSLTIGGANKYLRSTGTTASYDYVTALRDNTDGNVVIEADTANIADNTKLQIRNTSSNVSIHAIDPDDSTANVNLVLESQGTGGRVLIRDASGGSSVIIGDDDSSLTVSGGASSSSDAGDLVIKGGNGTGSNASGDAIIKGGTGGSAEGKVKITDSSDNEIAIFERTASAVNEFTITNNATGSNPSIAATGGDTNISVALTPKGNGLVVVPNGYESNVGSVDDALVTRRWVLDNVVTATDDLTLRAAISNGNDAENIGSLPNASGVTYYVTRIAINVTQAYAGGSVDSMLITDGSATLATVSESDVTTTGSYIVDLDGATATAGGATLAINFKQSNGTTAATPTSGAMTVFVEYKATT
>A_OM-RGC.v1.000200018
MPVKSFKFVSPGVFINEIDNSFRPRRPDAIGPVVIGRSVRGLGMQPVKIESFSDFLTMYGDTVPGNAGGDIYRDGNYQSPMYGTYAAKAFLNASVAPVTYVRLLGVENDNKTAAGVAGWKTTESPSDAIATNGGAFGLWVFPSSSGGIGGTGASDLGTGVLAAVWYIDEDASVQLSGSLARTTTKAQGVGKVIESDSEGKFTVFIEGAVASDDSNKTFTFNFDDSSERFIRKVFNTNPQLVAGGDFYASNLERNYWLGETFEQEVRDGAVSSLTGSSTSLVGSKMFGVIQAISNGTTGPHKMQRSTEEAQTGWVVGQDQGDPGSFVATAVDKLFKLKGRGHGEWLHKNVKVSIEKIRYSSTTSTEYGTFSVVLRSLTDTDSSPVVLERFDGLTMDPTSPKYIEKAIGNQYYSWVESERRLRLYGDYPNQSKFVYVSEVNAGNPSSIPFGYYGPPNFSSITNWSGSALDASVTNKYIDSSDVYGGANSFFVSGAGGNFTGSLAWPVVRLRHSASDGGMSDQTNAYFGMQTTRTRDSTRGDMSVKDYHRLWLASNWSDTDGTGTVGSSYIFTMDDIIVNTTGAFYSSGSRVAETSKTSGSYKDLIDEGYDRFTMPLWGGFDGFDITKPDPLYNTGMAGGSVTDKTNYAYNTYKRAIDTVADPEFVDMNLLAVPGLTKDGLTTHMVNVCQDRADALALIDLPDVYKPNSEAYQSNAANRQGDNPTQAANNLRQRQIDSSYGATFYPWVQTVDEGTGQALWVPPTVAMMGVLASSERSSKIWFAPAGFNRGGLSDGAAGIPVTGVSRRLTSKERDVLYEARINPIASFPSTGIVVFGQKTLQERPSALDRINVRRLVIFLKKQISILSTQILFEQNVQATWSRFKNLIEPFLANVKVDFGITDYKLILDESTTTPDLIDQNVVYAKIMIKPARAIEYIAIDFIVASTGASFDD
>A_OM-RGC.v1.000201734
MKNFIKPAWLAITSVLLALGSLPTSVSAQGADEAVEEIVTIGTRRAGRTALDTAVPIDVFNQEDLDSVSSSDMLDVIKTLVPSFNVGRVPIGDGATMIRPPQLRGLDADKTLVLINGKRRHRAALVNLGGFGAHGPDLATIPAIALKSVEVLRDGASALYGSDAIAGVMNFNLRDSAEGGEIRMQHGVYADTAGGPGYGAFGARDSLEGQGGEKDYKVQLNFGMPLTEDGFMNVSAELYGAQGTSRGGRYEGGIQGWGSGQKPKEAADFPGGMYDHDGIASTAEVFRAGPDALTHVYETTTTGANPQGTLLTIRNSSDGIPDDPDFRYRDNLCNSEIGAGDCNEMTWGEPTRDGKRVFVNSGVTLSDSSEAYAFFNYSDTNADGSFYHRRPGISQFKLSRDETGRIFNPRDRYPGGFTPRFHGNVIDQSFTGGIRGDVNGWNYDFTARTGENEIRYILDNTINPSMGAASPQTFRPGNLINDEFAINMDFSKEFDVGMANDMNVAFGLEWREEGYEIVKGDTPSWTIGPYAAQDPHNFDVTATEAAADGETRVAGCYIPGLAATPGTQCDSADPIFNALPVGSNGFPGYPAAYTGKYSRDSYAAYVDLEVDVTDEFLVNVAGRYEDFSDFGDNFSAKIASRYTVSDAITVRASAGTGFRAPTPGQISTKNVSTRIDPNGQPVAEGIFPATNPLTAYLGAKPLDAETSTQFTLGLSATPTDNLVITLDYYFVELEDRIVLSSDFAITTAVQDALTAAGIPFQSDIAQVSYFTNDLTSETSGVDLVVTYNMDWSGGNTTLSLAGNWNDTEIKDRVNRGTTEAPVYFINDESKYDNENGDPSYRMNVSARHTTGNDVTYSLRGNLYGPYKNAANSSLASIQEYGRVLQWDTDVSWDLSDEYRLTFGINNIFDTMPDRDTIGETCCGRTYRSDSVMDWQGTYYYVRGQINF
>A_OM-RGC.v1.000202359
AYEANSDTNAFTDALQSKLNAIEAGATGDQTNAEIRAAVEAASDSNVFTDADHSKLNAIEAGATADQTISEIKSLIAGSPLDASHLAANSVDSSELVDGSVDTSHLSADCVTNAKIADDSIDSEHYVDGSIDTQHIANNAITTDKIAANSITTGKINNGNITTDLLASQSVTSAKIAPQNVTTGKIADDAVTTGKIADAELKTLAGMQSATASKLADSTALTSDIADLNQIDGMAKQTTITDDDTKFPTSGAVVDYVAAQIAPIGGLEVIANEDSFPTTQPSSGVVISISDIEGLITNGSGVATNARTTGNGSDNVTINGFPSSLYSKTMAAGLGLMVSSTGSSQTYTYHKLLAKEADVEQLSNDINDFAARYRVGSSNPTTDLDAGDLFFNTSTQKLLVYNSTNSAWEEAQSIGNFFISTFSESFDGSRTDFTVSNAPANAQQIILSINGVVQKPNAGTSTPSEGFALSGSTVKLSSAPASGSDVFIVVMGSTVNIGTPSNNTVTSAILQNGAVTTAKIADNAVTGAKILNGVIDNNKLGSSVVSAAKIVDGNVTTAKIAADAVTNAKIADGAITLAKLEHGTSSNNGKFLRANNGADPTFETVNTDLSADSSPQLGGTLDTNGNVISFPDSTGLNSNRLKLGTGNDLQIYHDGSKSVINDGGTGHLEINTNNLRVQNAAANETLLYCTENGSVQLYYDNSKKLETTSSGNKATGKLGIDDGDGSSGNYLSLGTSDDLKIYHDGTHSYLKNTGGNIVLQGNGTNSIVLQSVVGENAIICNANAAVELYHDATKKLETTSYGSQVTGYQVQTNFPIASVSDVNTGNLNTTTLQDAQLNSSNFYSYTILNQGNHFSASTGKFTCPVDGVYRIYFRISSTANANIRLRKNGNTINEAYDSGYSSGDTRSVSSEIIVGCSANDYLDIQVSTLRVVSGNQHKQVTFQLIA
>A_OM-RGC.v1.000202625
MNIFKYLLSLILLVSVSGYTYAQESEEAEEAVEEVVITGSRIKRKSINSASVVTTITRDEIDESQALLTADVLRLSTYNTFGSFDPTAGSSAQSNATVNLRGLGSSRTLVLMDGRRMPGSPHLGGAGAANINMIPSVAVDRVEILADGASSVYGSDAIAGVVNVVTKKGFDGLQFEFRDGTRDRDDGKELSMSFVYGATNDKGYFTLMAEHDQRDEIYLKDRWYSAARADDLNGDGVIDLYSETYGLSWYSRNLADPVTGNIHAAGVNGDACPGSPENPVDGFWGPNFGGAAFGQGPTEQPSWGGNPIGICGYAWADIMVQNAEITRDTVTGNFEYAIADNLNLYSRLSVVRNQSTGRFAPPAARYPGLLASDPANPYDVAVTGYWRWTEIGNRGSDFTDDAWDFVTQLTYTMNDNVELATSMQINNFYGVDVGRYFLDYAGLAANLYYEEPFGSEDGIYAMSATTLVEYGNDYKKYDVTAQVDNLMALPGGTVSALVGYEYFENEYSADYDKHSEGGWVGGSAGNSGSGYRDVGSFFGELLMPVMDNLEVTASFRQDEYSDVGESTSYKLGALWVPAFAPGTTVKFNVSEGFRAPTMDTLYAVTTFSANTAYDYKVCASDGVSTVDCPSRQISTLITANPDVAAEDSEGMTFSVDHDFGAWMPVLEGLTGRFDTYSITVNNAITSAGTQSVMWNDYVGGTLLTDNYEYYDAAGISGDGTAAGNPVGTGTSATCPAGATYVKRLGVYDSVYVIRSCANGRADYVGASTVNVGQVEVVGWDLFLDYGMDVPSWGMIGEGTLNFFMDYSNMEEYNTDAFVGSSRTVNNINFSGTPQWRYNFGMNYSFDKYYVSLITRTIGDYFLDSEAETVGGELTGGIVTAGDKQDVYTTMDLQLGADLGSMGKVTFGILNLDDEDPLPDSGNNYDAYLGLYDNRGMTSYFKWRLNF
>A_OM-RGC.v1.000204354
VVFLLSAQVAMAQKAVTGTVSDSDGIPLPGATILVQGTSTGVTTDFDGNFSINVSEGQSLEFSFVGYETAVVTVGAGNVINITLSLGTQLEEVIVTSLGITREKRALGYAVSEVDEGQIEQRASGDVARVLAGKASGVQVTNQGGISGSGTSVMIRGMSTFSSSNQPLFVVDGVPFQSDTNSMGSFTSGNNGSSRFLDLDPNNIESVNVLKGLAASTLYGTQGRNGVILITTKSGTTSSGAKARKNEITVNTSYFVNELAMKPDYQNQYGNGFNQNFGWYYSNWGPSFDKEGPAGWGKQSQINGTVSGQPGYLKHPYNSNLNARFLARDLLPLLGLSMDSLWEWKPYDSVGDLFQPGDIINTNINFRGQSDDGKVSYNVNYGNLDDKGFTPGNTLRRNTLSVGGRAVLSNKFTVSGTMNYTNTVFKSPPIASAYSSGSSDSSLYGNVFYTPRSVGIGQLPYAHPITGASIYYRSSNGIQHPLWTVNNTGDKQNLNRIYGGAAVQYDISDNLNLKYRYGYDVYSEDNTSYQNKGGQDGSLETQSGFYEKWNNTSSGIDHNFSINGDYELDSDWGITFNVGATSNAKTYDRSGVRSTGQNVFNVLRHFNFNSQEEIEYFSRRNILGVYAQAALDYQNYLFITLASRTDWVSNLSEENRSITYPAASVSFVPSSIFDFGNIPVDFLKVRASYGTSANFPGGYPIASVLSLNTKDFRVGGTDVITNTSGSQLGNVGLKPELLEELEFGVEANMFDNRLSAEVSYFNRTTNDLIISRPLDPTTGYTNTDTNIGLIEGTGWEIDLGLDWLRGENFNWNTAINYTTQQSIVKDLGQDTDQIVYSGFSNLGNAAIPGLPLTSMIGGSVRRNDAGQPLIDASGSYQGNYDTNYKTNKYALIGDSNPDFYANVSNTITYGNFSLNFLVNASIGGDMYSSFIMTLLGRGQTTDTVD
>A_OM-RGC.v1.000207271
KIVPVIPPELRPLVPLDGGRFATSDLNDLYRRVIIRNNRLKRLIEIKAPDVIMRNEKRMLQEAVDSLIDNSRKSSAVKTDSNRPLKSLSDSLKGKRGRFRQNLLGKRVDYSGRSVIVVGPNLKLNECGFPKGMAAELFKPFIIRKLLERGIVKTVKSAKKIVERKDAVVWDILENILKGHPVLLNRAPTLHRLGIQSFQPKLIEGKAIQLHPLVCTAFNADFDGDQMAVHVPLGNAAVLEAQILMLASHNILNPANGAPITVPSQDMVLGLYYITKARKSTPDHPVKGEGKNFYSHEEVNIAYSEGEVDLHAIINVKVDVKEDGKIVNKLIETTVGRVMFNQFVPKEYGFINALLTKKALRDIIGEILKETSTDITAQFLDDIKSLGFNMAFKGGLSFNLGNVSIPDEKVELIDNANQEVEEVLANYNMGFITNNERYNQIIDIWTHANSRLTNTLMKQLSSDDQGFNPVYMMLDSGARGSKEQIRQLSGMRGLMAKPQKSGAKGGEIIENPILSNFKEGLSVLEYFISTHGARKGLADTALKTADAGYLTRRLVDVAQDVVINEADCGTLRGLTIKALKKNEEVVETLYDRILGRVTLHDVYHPVTNDLVIEAGKEVTEEIAREIEDSPIENVEIRSVLTCESKRGVCARCYGRNLASGRLVQKGEAVGVIAAQSIGEPGTQLTLRTFHQGGTASNIAAASKIEVQFNGVLEIDELRSVKYENAEGKKYQIVIGRSAEMRLIDPKTGVVLASGNIPYAANLYVKNGAKVKKGDLIADWDPYNAVILSEVSGNVAFENIIEGISYRVESDEQTGYFEKVIVDSRIKNQNPIIKILEKDGSVTSSYDLPVGSHILVDEGKDIKAGDILVKIPRAFGKSGDITGGLPRVTELFEARNPSEPAVVSEIDGVVSFGPKLKRGNREVIITSKTGEEKKYLISTSKQ
>A_OM-RGC.v1.000209011
MFTNSKLAKSVKLACAFSAASAFSFSGAVQAQDEQSAETVEKIQVTGSRIQRTDIESPVPITVIGRNEILSIGAINAADVLNQSPVSIASSDQSNSSFSTTAVGLNTTALRNLGESRTLVLVNGRRFVSGVSPSSGYAVDLNSIPASMIERIEILKSASSAIYGSDAVAGVVNIITRSDFEGVEVNVTSGISGESDREKNAINITAGNSWDSGSVTIAMGYDDDKGLKASDRDFSRYDQAVFLDENGDEYVDILNSSYPPQGRVGSYNADGTPYVGSENSFNRASFRQLVTPLERKYVAFNFTQELNDDVQYFAEANWNSSETYDSTIEPTPFNVEDVFKPSRGGTGGISMSNPMLPDLLVQNLMNDGLTMDDNIPWTVRRMVEFGARSTNMERDTVRIATGLDWNIDDNWALNTFVSWGKTDQWQENGGQVNLERAYQAFNVVEDPDTGEIVCADETARLYGCVPLNIWGEGTISEEAVRYVSTPAKATGEAEQFIFGATVVGETPLELPGGFVNVAVGVEHRLEKGQFQPGDFAQVGASSTNQADATDGSFYTNDVFVETSIPVLDNLILDAAARYADHEITGGDTTWNLGVEYSPIETLKLRASAATAIRTPNIADLFGGRGETFAGVSDPCSGITADSTGTVAENCLSIPEISARVARDGEFVLTQVESQSTGGTVGGNPDVNPETSDNWSVGAVWQVMDGLSLTVDYYDISIEDAISTTSRSTVVRRCFESTNFDPNCGGDVVRDANGALAEVHSGTSNENDIDTKGFDVEVAYTTELVGGQFGVNFIWNHTSEYVVTGIESGDAVDFAGEVLNPDDRANLNLSYGYEDWNFTWRMRYWASSVDSVEGNNYNFTNYAPLEEYNEFPSVIYHDVSASYAISDDMNISLVVRNAFDKEPPVANQSSVNGGTGINTVSEAYDVTGRYMQASFTARF
>A_OM-RGC.v1.000209933
MFKKENYLFAVLAVTFGLFNADLVAQDEAADNVEEVVITGSRIKRDSLNSAAQVTTITSEDIDASSGLMTADVLRNSIYNSFGSTGPTAGSSAMSNATISVRGLGSSRTLVLMDGRRMPGSPHLGGSGAVNINMIPTVAVDRIEILADGASSVYGSDAIAGVVNVITKKGFDGVEFNFRRGDRDRDDGEENSVSFIYGATNDKGYVTLMVEHDERDEIYLKDRWYTMATAEDRDGDGVIDLYSETYGLSWYSRNLADPVTGDIMATPTCPGSIDNPTDGWWGPNFGGAAFGQGPTSTPSNGGAPRGICGYAWADIMVQDAATFRDSITTNFEYAINDQLSLYSRINYLRNESTGRYAPPAARYPSIAVGDPANPYDVPVTGYWRWTEIGNRGMHQVDTGHDAVFELTYQVNDDVEVVYGTQINKFYGVDVGRYYLSYAGLDSNVLNDEPFGSEAGAAAMSATTLVEYTNHYEKNDVTVQIDNIIDLPGGSVSALFGIENFTNEYSAEYDKHSENGLVGGSAGNSGAGYREVDSVFGEILLPVMDNLEVTASFRSDDYSDVGESDSFKLGALWIPMEGTIVKLNTGEGFRAPTMDNLYGATTFSANTVYDYKACAATGVSPADCPSKQVSTLIKANPNLGAESSEGFTMSVEQDMGVLVDALDGLNIRFDYYEITVSDAIASISTQDIMWNDFVGGSALSNNVTFFNADGIAGDGTAAGAPVGTGSVGDACPAGATYVRREGNDSSIYVIRSCANGRVDYVGAGFTNVGEIEVVGYDLFVNYTRDVGPGVMNVSVDYTDMDEYNTDAFTGSSKKTNNVGFEGVPGTRNNISLSYAWDKYSVALTQRNIGDFRLSSDAETDASGNPTGGIVKAGGTQDEYSALDLQIKADLGKYGVVTYGMLNAEDEDPLPNANGDRDAYLGLYSNQGLITYLKWNVAF
>A_OM-RGC.v1.000213030
MATPQLSPGVLTREVDLTVGRAENVLDNIGAIAGPFERGPVSEPITVATEQELINNFGKPKTEDNQYEYWMSASSYLQYGGILKVVRTDGDRLKNANVGIGTSSIPDTKIKNFDDYNSNYADAASNFLYAAKNPGEWSNNLKVCVIDDLGDQILGIGTTSGASLGAVVGYGVTIDITGQIIPGLGSTESFTGYLKGIVTQVVDTPETGICAVSVKIHSRVSTGGTQPGRHYRVDYTENSAYASFRKGQRINFVDNNGDIASPVDSISGVTISASTAINGQQGESYTGVGGTSSGGGGQATFNITRNNLDGNVDATGVVIANPGLGYTVGETVSIGGSSVGGFDLHQGAIKTIGLTTSTTVPAASNGVYLSVAGISTVGAGISFNVFRNGSGGIGTVTATTAGLGYENNSTVTIPGNVIGGVTPGDDATLTISALRDDKIVLSISEANSRVELLGVDDWYNSQTLGLDNTQIFWSTLAPKPGTSAYARERNAENDELHIVVVDDDGSVTGVRGNLLEKHVGLSKAKDAISQVNSPQKIWYKNYLANFSENLYAGGNQSTTNDTFHNTFPTPIVFVEDGGATIYPGADKTTGFGVASAIADQGWDKDAQGAVFSSIGRATYTLEGGSNYTSQGNLKATLGDIISAYDLYNNKEDVAVDYLIMGPGCDSLSDSQAKANRLISIADGRKDCVAVISPHRASIVDLTNPSVQTGNLLEFFGPLQSSSYAVFDSGYKYTYDRFNNLFRYIPCNPDIAGLMCRTNIVAYPWFSPAGQQRGIIKNAIKLAYNPNKAQRDSLYTARINSIVNQSGAGVLLFGDKTALAFASAFDRINVRRLFLTVEQSLQRAAEAQLFEFNDQITRSNFVNIVEPYLRDVQAKRGIFDYLVICDETNNTPDVIDNNEFRADIFLKPAKSINYVTLTFVATRTGVSFEEVAGRV
>A_OM-RGC.v1.000214312
MASTQASPGVVVLERDLSHTTNATVDNVAAIAGAFEKGPVEEVQTISSERELIATFGKPNDFNYEYWFSIAQFLLYGGSVKVVRADNASLKNSIDSTQITQTTFSATDTTLTVTSATGFDVNDYIKVDAEILKVTAISGLDITVTRGAWSTSAVSHAASSQITLIEPAGTASTVNEGGTYSDADTTLTVTSAATLGVQNNSYILIDSEILQVTAISTNDLTVTRGALGTTAAAHTDGSAVTLQTVTANKTTINEETSTGVTPPIIKNIDTYEAVTEEAANNWKWAARTPGQYGNSIRVVATDAGPDQVLWLSSPSAGNEWKFTAGSGVSVSATNTYSKVYSYSLIVTFEAGSNLVGGFEADNFYTAVSGNVTGRIIAYDAASRTIELSVDDTGSDYLEVGDAFTELANNSNAPGSATGDTAVVEKIKRRLIVAHNEGSTDFAANQVIKDSSTVTSGENQGDNVTVTGIEAEYTSRYYGPNQKWGAIAPRPGTSQYATDRGGFRDLMHILVIDGDGGITGVPGSILEKFLDVSKSPDVKSPQGANIYYKDVIKQNSTYIWWGSHEANTVFDIDSNATGDIGSTVINRKFDLFKNTYAILSQDDPTGTNAQAIPLLYTKNSSTVKYSLRGGVDGYTLEKDKLFDSYDLYSDAETEEIDYILQGPAMSNLTDSTAKAQKMLDLAATRKDCMAFISPPRDRVIGVPSVNTIVDRVIEFFNALSSTSYGVFDNNYKYIYDKYNDKYRWLACNSDVAGLTLSTALNQEPWFSPAGFNRGQLRNAIKLAYSPLKDHRDRLYSARVNPICSFPGQGIILYGDKTAQGIASAFDRINVRRLFLVIERAISVAAKGQLFEMNDEFTRQGFKNIVNPYLRGVQARRGVVDFLVVCDSTNNPPDAIDRGEFFAEIFVKPTRSINFITLQFTATRTGASFSEVVS
>A_OM-RGC.v1.000214429
KMGKIMKIKYLAYLALIPFLSFSTAVFSEDDEEADEVVVTGSYIKTNREEIDIPVDVFDRGEYGAAGAPNMREVLRNMPAITGTINQSEQYSDGGGTIVGLKNVNIRSLGIPRTLVLYNGKRIVNSAGTTKEGNAFVDVGNFPMIAMERIEVLKNGGAVSHGTDAMGGVFNFITRNKFEGFEATANHSDAKGTDGMNEAAFIAGFSNGGAHLVFGAEWQNDNPLPIPERPYVTFDGSWPLGPSSFGNPGTIQTTPAANAVADPACGTVLPAQGVAGAAIAIEANFNPYSKCGYSYVPFANYIDPQERHKFFATMTMDINDTTELYFEALHTQMRADYVGSPSYPPTNAGYFTVVSMASPGYQNWKATTLPTLSQAMQDAYAAREAAAGTFYWWGRAKAIEGPPAVFQNDNDTSRWSLGARGSLAGGDYDYDATVSYSTMNNHYDYYDIVTARFANAVNGLGGTQCTRNAADAGDASKGCYYYNVFGSHLTAAPGSPLHNSADEIDYITGDMGYEARRSLLVFDFILNGDLDWNVDGNAVAFATGFQYRQDDAEAKNYGDARCADNKPCQPELHFLPMTYDSFNENKNFAFFGEISIPVSEKLDLDLGVRYEDYDVDNITVPKLSAFYKASETLAIRASYEEVFRTPIIPNSIDTSLERIGGEYYEIQTPIPTNLQPESSDNINVGIIWTPIEGMRVNLDYYSLDMVDPIGKVSTTSPLAIYNCADGTNYSPPAAKPATCQLINVTTNAINGEGIETDGLDFQMLYDFETSMGQAQVGVNGVYLMSYDVGGCLSAGCDTYDAAGKYNTRASGTPIRLRSMPELKMNFMASLFNGPHYMRAFVRYVSEYDVSESFTNAGAFASSPMGYDAKSIDSHVTVDLHYTYAVNDELELTLGIVNAADEDPPKAPHEQGYDAFTHSPLGRVTTAGFKYQF
>A_OM-RGC.v1.000215167
MGKIMKIKYLAYLALIPFLSFSAAVFSDDDEEADEVVVTGSYIKTNREEIDIPVDVFDRGEYGAAGAPNMREVLRNMPAITGTINQSEQYSDGGGTIVGLKNVNIRSLGIPRTLVLYNGRRIVNSAGTTKEGNAFVDVGNFPMIAMERIEVLKNGGAVSHGTDAMGGVFNFITRNKFEGFEATASHSDAKGTDGMNEAAFIAGFSNGGAHLVFGAEWQNDNPLPIPERPYVTFDGSWPLGPSSFGNPGTIQTTPAANAVADPACGTALPAQGVAGAAIAIEANFNPYAKCGYSYVPFANYIDPQERHKFFASMTMEISDTTELYFEALHTQMRADYVGSPSYPPTNAGYFSVVSMASPGYQNWKATTLPTLSQAMQDAYNAREASAGTFYWWGRAKAIEGPPAVFQNDNDTSRWSLGARGSLAGGDYDYDASVSYSTMNNHYDYYDIVSARWNNAVMGLGGTQCTRNAADAGDASKGCYYYNVFGSHLTAAPGSPLHNSADEIDYITGDMGYEARRSLLVFDFILNGDLDWNVDGNAVAFATGFQYRQDDSEAFNYGDARCADNKPCQPELHFLPMTYDSSNENKNFAFFGEISIPVSEQLDLDLGVRYEDYDIDNITVPKLSAFYKVSETLSVRASYEEVFRTPIIPNSIDTSLERIGGEYYEIQTPIPTNLQPESSDNINLGIIWTPVEGMRVNLDYYRLDMVDPIGKVSTTSPLAIYNCADGTNYSPPAAKPATCQLINVTTNAINGEGIETDGIDFQMLYDFETSMGQAQVGVNGVYLMGYDVGGCLSAGCDTYDAAGKYNTRATGSPIRLRSMPELKMNLMASLFNGPHYMRAFIRYVGEYDVSESFANAGAFAAAPMGYDAKSIDSHVTVDLHYTYAVNDELELTLGMVNAADEDPPKAPHEQGYDAFTHSPLGRVSTVGFKYQF
>A_OM-RGC.v1.000216071
KGVAIGSQTSSFIGKASEKVVDRRAFLKGSGLAVGGLATAAALAGSNVKPAQASYSNSAVSMKKTVCTHCSVGCTVMAEVQNGVWTGQEPGWDSPINLGAHCAKGASVRETASGERRLKYPMKLVGGKWTRMSWDDAINEIGDKMESIRKTSGPDSVYWLGSAKFNNEQSYLFRKFYAYWGSNNGDHQARICHSTTVAGVANTWGYGAMTNSYNDIHNSKAMFIIGGNPAEAHPVSLMHLMKAKEQNNAPLIVCDPRFTRTAAHADEYVRFRPGSDVALIWGIMWHIFENKWEDKEFIRQRVYGMDEVRAEVKKWDPKETERVTGVPGSQLKRVAKLMANNRPGTFIWCMGGTQHTNGNNNTRAYCAFQLALGNMGTAGGGANIFRGHDNVQGATDFCILSHSLPGYYGLSAGAWKHWSRVWGEDYNWIKARFASLKGKDGKTKSMMNQKGIPVSRWIDGVLEKKENIEQPDNLKAMVFWGHAPNSQTRMKEMKVAMEKLDLMVVIDPYPTVSAVLSDRTDGVYLLPSTTQFETYGSVTASNRSLQWREKVIEPSFDSLPDHTIIYKFAKKFGFADRMFRNIKVTNDEPYIEDVTKEFNSGMWTIGYTGQSPERLKAHMKNQHVFDKTTLQAVGGEVDGDYYGLPWPCWGNPEMKHPGTPLLYDTSKPVAEGGLCFRARFGVEHKGKNLLAEGSYPVGSEIKDGYPQFTMAMLKKLGWDKDLTAKEKAAIAKVGGDKANWKVDLSGGIQRVAIKHGCAPFGNAKARVVVWTFPDPIPLHREPLYTSRRDLVADYPTYSDRMAYRLPTLYKSIQDVDHSVKYPMILTSGRLVEYEGGGDETRSNPWLAELQQDMFVELNPFDANSKGIRNGAMVWVATPEGARIKVMAMVTERVAKGVAFLPFHFGGHMEGKDLRSKYPEGADPYVLGEAAN
>A_OM-RGC.v1.000216445
MAKYLSGRVKRTPQDQLSEDRFKYLGLDQAEPNIGDPPGLSGSPNIPAGTRFQIVSLLSHPGERFWVPIEGGLIPGSISVFDEGTLVGTLSSITQLNFIGAGVSAQAVPLGVAATIRVSPPGDPGDVLYVGDDYEFTAENAFSYNQVSNSLSMDGGLNVGINGSRLKVNTGIGSVGIGTTNPTQKLDVNGNVRVRGAFYDSNNFKGNPADILVSGGNANNITWINQSAAVTGAGGTISQVQYHGASGLTAGATEFVYISSNGRVGIGSTQPKVRLDVIGDVNIDGDVDITKQLETQTLEVIGVSTFQGIVTCTSNVYFASNAHFGDSDVLHFGHQNDLSLYHSGSNSFIHDSGVGQLNISGSVVEIGGNTNSNDKGFQYTAGGAARLYFNNNQRLITTLRGVDITGTLDADFMDITGISTFRNQVDILNNLYVSGITTVGNIKLDTNTISSNTGNLILDSSAGTLQINDVLYVNDATQSNNKDSGSVIVEGGVGIEKNLNVGGDFKVTGVSTFVGVGTFVGDLWVGNNLNVQGDLTYDEISGRNINITGIATINNLNNTGVATFRNDVHFDSAHDIWFDHSESAFEFDTDAKITLGDSGELAIYHSSTGTQSYIKDISGDLFVQSNNIHLQNQSGVNLANFASGGSVILYYDGNPRLTTLTQGIEIEGEMDSDTAEVHGQTTTQHLLVTGVTTCRGNVDIGNAVSDLLTITSRVDSHIVPSADYTYDLGTTTGSNLRWRNVWAQTFNGAFQGNADTATKLLNARNFSINGGSAAGDVFSPAVAFDGTANVVLDGALRSSGVTAGTYGNSTNVGQFTVNSQGVITSASNVLINFTAATVLRSQQVMSVGITTNANHHLTFVRGNNSSAEYEHLYTNNGVYFNPNHDGANTGKLYLEDLKVSGDTTFGDTSTADTVNFTNSRINSHFVPAADS
>A_OM-RGC.v1.000219354
MELKQLFKASAIATALVLAGCGGDINISEGDIDNSVTNNNGGNTGGDTGGDTGSDDTAPGEVSSFLSGEVSDAFGQSVEVRVLSGRLTADDADDQGVITLTNDTVWALEGPVFIGNDKADSVTLAIEEGTVIFGRTGADYLVVSRDSKIEAEGTASSPIIMTSFNDVVGDEVGAGQWGGVVILGNGTSTKCPQDGSDCALQVEGAEEGAVFGGTDDTDSSGILKYVVVKYAGFEIAPDNELNGITFGGVGSGTEVDYVQVHSNADDGVEFFGGAVNAKHLVLTANQDDSVDWDNGYKGKLQYVYVQHAADNSDANRGIEGDGDGGDGLEFSKPMLANMTVIGNTFDTADADSEGLLLRDQTGANLMNFLITGPEAMGECLEMDTDETVQANLSDGDLTMTYSAIACSEPFNTPEGAVDLETWFTGQEGNQLIAFEDRANLGLNPDGTLTAESALLTAGGDASTLLDTFFEANTFIGAIGEDDWRQGWAFGFGGGNIELAQSASGCPSGTTSITPVDGSTTTCEVSGTITSDLTLTEGNFYALSGAVFVGGDKENSATLTVEPGVTVYGASGNDYLVISRDSEINANGTAENPITFTSRDHVVGGLEAGEAGQWGGMIVLGNGESTKCPQDGTDCSLQVEGAQEGAVFGGTDNTDSSGTLRYVRVMHGGFEIAPDNELNGITFGGVGSGTTVEYVQVHKNADDGVEFFGGAVNVKYLTLTGIQDDSVDWDNGYVGKLQFVLVKHAEDNSDANRAIEGDGDGGDGTAFSNPMVANMTIIGNEFDTADADSEGVLLRDQTNAQLYNFVVTGPAGMGECFEADLSDGDTTLLANMDGTNTPQLTFETSVLACAENIKDSGDFSQEDWFTAQAGNSLLDNTATVLNGIYTVDATVATDVSTLDSFFSSVDFIGAVKDADNDWTAGWTVGLE
>A_OM-RGC.v1.000219548
MAERIVSPGVFTREKDLSFLPAGIAAIGAAIVGPTLKGPAFVPTRISSFPEFEEIFGSTSDGEGVANYYTPYAVEQYLRSAGTVTIVRVLNTAGYTADSLAIKLASGAVSAAAASGSFTIDGTINNGVDRWVLTNANGTKFYFYASEDGSTDTADTNTYFFTSASSLALSAHNLSDEINSVSPGVSASNAGAVLSFTASDAGTGGNSITFTSGSSTTTLEGGVAASGGETLAVLAPSRGGSDGTADLEGSTISGNWEAFTLTLSGSNWGAKGLTADGSVNVFNASFDTGSSVNTYIGEVFSDNAQIQTGNGGNTMPAYLYKNYKYKQSNSGYSSSDTLTVSDGTISLGVTYQNAWTPYIQSQLISGGRNNLFRVKTRSHGNDVNQNFKIAILNVKKAGSIAGSDYGSFSLQVRQTGLNDNDLTKDNILEQFDNLNFDPTSPNFFARRIGDRYVDIDSDGKLTYQGDWPNKSKHIYVSDYSGIADRQVPVAVVPMGHAAISTGFGSSDTTIPTWKIHTSQSKASTPASYGEGVLIGHDYDNADAKQYLAPIGDIGSPFGNGSHTTMSLEDYNGTSTSDHGFGSQTYADGTEKVTLTTSHIKQRKFVVPFQGGYDSLNPATPKHKGANIVTTNTQGLDCSTTSTGGTTAYKKAINAISNPDEFDINMLVTPGVIHGKHSSVTNHAISKMEARGDAFYVLDCTIKGDTIATATSAINTLDSNYSATYYPWVKIVDRNTALPVWVPPSVVLPGVIAYTDKVAHEWFAPAGLNRGGLTTVLEAETRLTHDERDQLYEDRVNPIASFPGQGVVVWGQKTLQARPSALDRVNVRRLLIKLKKFIASSSRYLVFEQNTTATRNRFLNIVNPYLEQVQSNSGLSAFRVVMDDSNNTPDVVDRNQLVGQIFIQPTRTAEFIVLDFVVLPTGATFPA
>A_OM-RGC.v1.000222010
MASTQLSPGVVVLERDLTNVVNATVDNVAGIVGAFEKGPVEEVTTVTSEKELLGIFGKPNELNYEYWFSAAQFLLYGGTLRVIRAMNNALSNAIDTAQFTITSFTASDTTLTVQAATDFDVADVLLIDAELMVVQSVSGLDVVVNRGQLATSAASHAASAPITLIEPAGTSSTINEGSTFTDSDTTLTVTSATALAGGTNSYIRIDDEYLRISGVSGNNLTVERGTLGSTAAAHTDGSTVTLTTVTADKTTINERTATGVTAPLVKSLTEYENSVENASNNWKWASRSAGEHGNSLRVVMTDAGADQVLYLAQPTSTEWDFTNGAEVSYSAANIYGKVYSYTAIVTLEENSTLVGSFATDNYVTAVSGGVTGRIVAYDAVTRKLEITIDDTSADVLEIGDTISELANNSNTPGSATGDSGTVESVSRQLRVALNRLSPNFQANQTVVDANSATITIANVESDYETRVYGMNQRWINIAPRPTTSAWVEDRGGHNDLMHILILDGDGKITGTPGALLEKHLNVSKALDARSPQGDNIYYKDIVKARSSYILWGSHETGNLYDKDANASGAFGLSGINKEFDLIKSDNALNDLDDPTGSNPAAKALVGTKGTASIRYALQGGVDGYSVSRPDILGAYTLFDDAETIDVDYLLMGPSMSTLSDTIAKAQHIISIANNRKDCLAFISPYRGDVIGQPKTADIVQKTIDMFDQLSSTSYAVFDNNYKYLYDKYNDVYRYLPCNADMAGLVLSTTLNQEPWFSPAGFNRGQLRNAIKLAYSPLKDHRDRLYAARVNPIVSFPGEGIVLFGDKTALGYQSAFDRINVRRLFLVIEEAISDAAKTQLFELNDEFTRQQFKNIVEPYLRSVQSRRGIVDYLVVCDGTNNPAEAIDRGEFYAEIFVKPTRSINFITLTFTATRTGASFNELVS
>A_OM-RGC.v1.000222368
MASTQLSPGVVVLERDLTTVANATLDNVAVIVGSFEKGPVNEVVDITSEKELLAVFGRPNDYNYEYWYSASQFLLYGGTLKVIRSDSTALKNAIDTAQTQVTLFSASDTTLTVASSADIVQNDFLLIDAEILKVTAVNGSDLSVLRAQLSTAATSHAAASAVTLIEDAGTATTINEGGTLTAGDTTITVASAATLAVQINDYLKIEDEIVRCTGIAGNDLTVERGSLSTTAASHTDGVAINRLTVTASKTNINESTSTGVTAPLIRTVGQYETSVESASNSWKWGARTPGIYGNSLRIVATDAGADQILSLQQPPTAEWQFDSTSTVSYSLGNSSASVYSYSVVVTLDATSIAGDFRQGEYWRAETNAASPSAIDVVGEVVAYDPLTRKIELSIDYAQTSDVLEVGDAIALWTASTGGNRTGDKGVVSSIERQLRTVRSANTELFEANYTLDDDNATGIQVLAVRSDYEERYFGGNQKWINLAPRPTTSPWVADRGGANDQMHILILDGDGKLTGTPGAVLEKFLFVSKASDARGVQGETVYYRDVVKNNSSYVYWGSHEVANVMDLDAGANGAIGLSGVSRTFDLLKQTGGIKTNETSTGREIIGTANNSTVRYALQGGVDGYTLSRSEILGSYDLIADRETVDVDYILMGPSMASAADTVAKAQKIIDIAATRKDCLAFISPSRSDIIGQSDTNVIVNRSIEFFNQLSSTSYAVFDNNYKYIYDKYNDKYRYIGCNADVAGLVLGATLSAEAWFSPAGFNRGQLRNAIKLAYSPLKDHRDRLYAARINPIVSFPGQGIVLFGDKTALGYQSAFDRINVRRLFLVLEDAIATAAKTQLFELNDEFTRASFKNIVEPFLRSIQSRRGVVDFLVVCDSSNNPPEAIDRGEFFAEIFIKPTRSINYITLTFTATRTGSSFAEVTN
>A_OM-RGC.v1.000222508
MASTQLSPGVVVLERDLTNVVNATVDNIAAIVGSFEKGPVEQVTNVTSEKELLSIFGKPTEYNYEYWFSTAQFLLYGGTVKIVRAMNASLKNAIDTAQYTVTTFSASDTTLTVASATDFDVNDVLQIDAELLTISSISGNDVTVQRGQLATSAVSHAAATAITLIEPAGTSSTIAEGGTYSNSDVTLSVTSAAALGAGTNSYVRIDDEILQVSSIAGNDLTVVRAQLGTTAAAHTDGSTVSLQTVTTNKTEIDETTATGVTAPLIKNLDTYESNVETAANNWKWGAKTAGIHGNSVRVIVTDAGPDQVLYLAQPTSAEWEFVNNAEVSFSNANIYSKVYDYSVIVTFKDDSSLVGSFEKDNYITAVSGGVTGRVVAYDKTNRKLEITIDTTSSDVLEVNDTISELANNSNTPGSATGDTGAIESITRELRVALNQASPNFQANQTVVDANAASISIANVESDYESRLYGENTKWINVAARPTTSAWVADRGGHNDLMHILVIDGDGKITGTPGAVLEKHLNVSKANDAKSPQGDNIYYKDVVKTYSEYLYWGSHETANIYDKNAANSGVIGVSGVNREFDLVKASAPLNDLDDPTGLNPLAKPLLGTKNRATLRYALQGGADGYTIARPDILGAYDLFSDPETVDIDYLLMGPSMSGIDDTIAKAQHVISIAAARKDCIAFVSPYRGDVIGQAKTSTIVQRTVNYFDQLSSTSYAVFDNNYKYIYDKYSDKYRYIPCNADLAGLVLSTTLQQEPWYSPAGFNRGQLRNAIKLAYSPLKDHRDTLYASRINPIVAFPGQGIVLFGDKTALSYVSAFDRINVRRLFLVMEEAISDAAKTQLFELNDEFTRQQFKNIVEPYLRSVQSRRGIVDFLVVCDGTNNPAESIDRGEFYAEIFVKPTRSINFITLTFTATRTGASFSELVS
>A_OM-RGC.v1.000223255
MRFGKASRVSLMLSAGLVAMASPALAQDTDQEGVNDSNTIVVVAQGREQLLSDVPVAVSAVNAETLENTGANDIRQLNQVVPSLLVSSTGNEANGSARIRGIGTVGDNPGLESSVAVFIDGVYRSRSGIGLNELGELDRVEVLRGPQGTLFGRNASAGILSIYSKKPEFEFGGFGEATYGNFDNIRLQAGLTGPLSETLAARFDGVYEKRDGFLRDVNNNIDLNNRDRYFVKGQLLWEPVDAVSFRFIADYTNRDERCCGAVYLGRDFNPLIGDLNNPSTPLAPLQTTGNNIINVLRDLGQPIGSFNDPFSRNTFVTRGRTYNGKTKDGGLSLEVNWDMGGATLTSITGYRYYKNSQASDTDYSAVDILYRADDTDAQFRQFKTFTQELRLQGEAFDGKLDWLVGGYFADEDLTVRDNLRFGNQYGRFATCRIISGGGLAGLYSPTSPGCVVPGVGPATLAAASGGGQTGADIANGFALLDTLNNLGSISDRYFQNSRNYAFFTHNIFHITDNLDLTVGLRYTNERKRFNATFSNDNTVCTRLQASLTDDLISPNATARALAGALVGLGCQGNSTAELNGVSIRDRRSENEFTGTAVLSWKPTDDLLLYGSYSRGYKAGGFNLDRSALKGPVVAPLGGAPVTTFAAVGGAQALVRNLQFDQEIVDAFELGAKYSRGPLTINLALFRQQFENFQLNTFNGTVFLVQTVNGCSTDLAGADRDLSATTGGCARGDVTYGVVAQGVELEASIRPSRTFTVNGGLTYADTSYRNNLIGNRNGAPLDPALRKLPGDNLSNAPELTLTGSMAWTPDIGNNGLSGLVYLDTRVTDAFNTGSDLFPQKEQPSFVVVNARVGLRGPDQAWAVELWAQNLFNEDFTQVAINSPFQAGTTAAPFVDPQFPGGRQIFSAFLGEPRTYGITLRGRF
>A_OM-RGC.v1.000226278
NFSGSSFVESSGTFDGNRIYADVTNNGLFLDYHISGDSALEWPKGTGVHSIFQSALWMGATVDGTIRTIVGDYTQDMGPGPWGGDPLAAVHRIYKVSKSMLDDPAAHDDFQNWPVDYGAPWVDVDGDGAWNPLPAGQDHPEFIGDQVLWFVSNDGDPAYKLNFGTSPMNVEIQTTMFGYDRIDAIGDMLFIKQLVINKGADDLVDTYMGLWSDPDLGNAGDDLVGCNVDLGMGYVWNDGPDTYYDNLDIGTPAAGYDFFQGPMVPCDDPTDTVECPAIGAKMFGTYHPGMKNLKMSSFAFYINGDATYTDPADETEGYYYLQGLRKDGSAYPNEIAGDLYDQKFCFYGDPAADHGTTNPVDGNYASAADRRFLMSVGPFTMASGDSQEVVFGIFHAAGGDALSSVAYLSQVDQLAQSAYDNDFDLPEPPPAPSVTASAFDNEIVIMWDGVAETYNEESFFVDDAGNTTNYTFQGYNVYQYETGTGAGDKARIATYDIVDGVTEIVDTVFDTQYNEYIARRVQFGSDSGLARHEVVNRDALNGNSKLITNRSYNFAVTAYGYNEFGVPKTFESNPKFFTMRPEEPNTMMMGENSAAPGDVLTADHDGPAQGYVEVTMVDPMSMTGDAYSVTFDDAFPDGTAGTNWTLTNTTTGEVLEANNPVMGGVNQLTGINVGVGGVPVFDGFQVAVYGPQEDLVAVEEWEHGWKENAVLRDTSVSYLPPSLGRTGYIIENRAGEAYMQPYNRDFDRFNYWESDDVEIDFSVETLGWDYLSETVNAYVPFAMYRHNFGTGTKDPLFAGYWESDGLAGWSNPGDGVRWAGPVYGAPAWEPIYSFVSWGGYDYGFLSDADYIAINDLASSGGCGWGSSGYCDNVTTSGAGIGYPYVTATLFTDYLGSGVVPTEAGHASWGSGFATASSVVF
>A_OM-RGC.v1.000226650
MPAPILKFKRGNLVDLPALQAGEPGFTVDKFDLFVGVNSSTNGNKIVGSARYWTRETTTAGSGVNLVEGTNNGSNAITIKAPASLAGDQTYIFPGSPTSGGFLRSDGSGNLTWDTGSGFNGGSFPLSALDIDGGTDIGAAIVDADEFIVDDGGSGTNRKVDASRIKDYVLGGGQGANFSAINVSGITTATFLKSTTAVIGAGLTVTGALDVDSTSNFANTVTIASGGANVTGTVSATQFTGSGAGLSAGTTPLSTLDIDGATDIGAAIVDADEFIVDDGGSGTNRKVDASRIKDYVLGGGQGANFAAIKVSGIGTVAFVDATQLKVSGVTTMTGTLDVNGAIDADGGVTANTLLVEDLTNDRVLIAGTGGEVEDSANLTFNGSQLGITGTVNASSTVTASAFHTGAEGSAIRVTSNTISGPATITLDPAGVGDNTGKVVIAGDFQVDGTTTTVNSTTMTVDDKNLELGTGAANDAAANGGGITIVSGEGNKTFQFEATGDNLGSSENINIATGKDYKVNNVSVLNATTLGSSVVASSLTSVGTLSGLSVGGTASVTGQITAGDLRNSDDGLIPLVGVQTASGHSGLVTAFKFRGSGLDNFIVSDGVADVILTGVAATTYTSRQTHTATQGQTTFTVSAGYSEGFIDVYQNGVRLINGTDYAAENGSTFVMTDAATVGDEFESVAWKTLGNVATLQNLNVVDNLTVTGVTTSGTFVGDLTGDITGSLANATVNTLPITVIDIDGATDIGGAIADADLFIVDDGAGGTNRKTAASRVKDYVLGGGQGANFSAISVSGIATATFLKATTATVGAGLTVTGALDVDGGANIASGLTVTGGLTANSAAVSDLTDGRVVLAGSGGELEDSANLAFDGGTLTVTGAAVVTSNVTIGGDLTVNGTTSQINTVNTTIEDTLLELQKVD
>A_OM-RGC.v1.000227028
MSFLSAQVSVSGVVTNDKGDALSGANVYLAGTSLGAAAKSDGKYQINDVPAGNYTLVFSYLGYSTMETSVQVGNSNATKNAQLSRAALEIEALQVTGTIIKDRVTPFPHSSLTSEDLELRTASRDITAVMADAPGVYFTESKGGAGDSRVYIRGFDQENSATLINGVPVNDMENGRMYWSNWDGMTDIASAIQIQKGLGATNLVAGQLGGTINIVSGAATAERSFSYKQELGSDAFLKTTFTAGTGLLDNGVALSGLVAKKTWNGYVDGTWSDAYSYYFSAHKTFGNGKHTLDANVLGAPQQHGQRDEDQIYTVEDWKEVGSTDYSSSDDFRRASPHRYGSGWGYLTEQQYEDLNDNSVGHRGSTDWAHDVLFGGIMHTKQVGDKYLINTRTNYYHKPVWSLNWKWNVDEQSSLSTTFYGSKGRGGGTGPMNTRDTFMGDDGVDDYYKYFNPAEMSDGSGTIDWTQVIANNQQWSSGSEFDTTYSDDMHRSKRIIRASVNHHDWTGVLSTYNRTINDNLKVTTGVDVRSYAGEHYREVVNLLGGDYYVHHYAKAGETGTERMRDVGGLIDYHNTGYHDWYGGWAQAEYSTDSWSAVLSGAQSVSRYQRQEQYNETEGDEFSKVLIFPGNALKLGFNFNVNENLNVFLAAGNMSKAPKFSNAYLSYSNTPNTGAQNESITSMDVGVSYRSDLFDVTTTYYNNTWEDKSLTLYSAPDIYNITGLSANHSGVEVEADVRPMDMLSIDAALSFGNWAWGENVDATFSSDYDRTNTTEVKLYTDGLKVGFQPQTQMAFGLNLMPMEGLRVNTTFQMNDNFYAGFDPADRVLDTDDPQALQDAVTSVKDVVKLDAFNLMDLHLSYKMNLMGTDLVLGAHVLNALDTEYVSYAEDQGFEDDGSNSSPKVFYGSGRQIRMSFKVSL
>A_OM-RGC.v1.000230972
IGGIATAGALVGSNVTPAQASAGSAASVIKKSVCTHCSVGCTVMAEVSNGVWTGQEPGWDSPINLGAHCAKGASVRETASGERRLKYPMKLSGGKWVRMSWDDAINEIGDEMLDIRKKSGPDSVYWLGSAKFNNEQSYLFRKFYAYWGSNNGDHQARICHSTTVAGVANTWGYGAMTNSYNDIHNSKAIFVIGGNPAEAHPVSLMHLMKAKEQNNAPIIVCDPRFTRTAAHADEYVRFRPGSDVALIWGIMWHIFENKWEDKEFIRQRVYGMEDVLAEVKKWTPAETERVTGVPGSQLKRVAKLMANNRPGTFIWCMGGTQHTNGNNNTRAYCAFQLALGNMGVSGGGANIFRGHDNVQGATDFCILSHSLPGYYGLSAGAWKHWSRVWGEDINWLKGRFASLKGKDGKTKSLMNMKGIPVSRWIDGVLEDKKNIDQPDNVRAMVFWGHAPNSQTRMKEMKTAMEKLDLMVVIDPYPTVSAVLSDRTDGVYLLPATTQFETYGSVTASNRSLQWREKVIEPSFDSLPDHTIIYKMAKKLGFADRMFRQIKVENDEPLIEDVTREFNKGMWTIGYTGQSPERLKAHMANQHVFDRTTLQAVGGELDGEYYGLPWPCWGNPELKHPGTPNLYDTSKPVAEGGLCFRARFGVEHEGKNLLAEGSYPVGSEIKDGYPQFTMGMLKKLGWDGDLTADERSAIEKVGGDKANWKVDLSGGIQRVAIKHGCAPFGNAKARVKVWTFPDPIPLHREPLYTSRRDLVADYPTYSDRKLYRLPTLYKSIQDVDHTAKYPMILTSGRLVEYEGGGDETRSNPWLAELQQDMFVEINPFDANGKSIRDGDMVWVKTPEGAQIKVMAQVTERVAKGVAFLPFHFGGHMEGKDLRSKYPEGADPYVLGEAANTAMTYGYDSVTLMQET
>A_OM-RGC.v1.000234656
MAQKFLVNLDLNKNELQNAKVQNLGTAPGSPTAGQIYYDSGDNELYVYNGSGWVSLQAVGDITGVTAGTGLSGGGTSGTVTVNFAPTGLSTATVASDDKVIIADTDDSDTPKTVTAAAIAALAPQGDITGVTAGTNLNGGGSSGAITLNVDASPSFTSATFSAASPLVFEGATADSYETTFAITDPTADRTITFPNSSGTVAFTSSDITGNAATATALATARNIGGVSFDGTANIDLPGVNSSGNQNTSGNAATATALATARTIGGVSFDGSANIDLPGVNSAGNQNTTGNAATATALATARAINGVDFDGTAAITVTAAAGTLTGNTLKSSVTASSLTSVGTLTSLTTSGTLTVGSDGSGADVTFHSATSGDSFLWDASEEKLVITGTNGANALEVADGNVDISDNLTVDGTATVGGLLTANGGITIQATDTFTFDSVALTTVQTSGESFADNDTSLMTSAAIDDRINAHGVTSLTGTANEVEVSASTGAITVGLPNDVTISGDLTVNGDTTTVNTATLSVEDPLIKLAKGNSGADSVDIGFYGLYDTSGSQDLYAGLFRDANDSGKFKLFKDLQAEPTTTVNTSGTGYAAATLVVGTLEGAVTGDVTGNADTATTATNVTASANNSGNETVYLTFVDGATGAQGIETDTGLNYNPSTGMLTTTGVTAALTGNASTATALATARNIGGVSFDGTGNIDLPGVNSAGNQNTTGNAATATALATARTIGGVSFDGSANIDLPGVNSAGNQNTTGNAATATALATARAINGVDFDGTAAITVTAAAGTLTGTELKSTVVTSSLTEVGTIATGTWAATDVAVAHGGTGASTAAAARSNLGATTKVTGTIGDGSATAIAVTHSLGTNDVICEVYDASSLETVVCEVDRTSTNAVTFTFASAPANNAYKVVIIG
>A_OM-RGC.v1.000235411
MAERIVSPGVFTRERDLSFLPQGIAEIGAAIVGPTLKGPAFVPTIIRNFPEFEEMFGSTDKRFYTPYAVEQYLRSAGTVTVVRVLNTSGYTADSLAIKIGATTAATNANAIATIQTPINEGVTFTAAGTDGTVFSFVAVDTPIPSDVGNTFYFQTGSGVDAADKLSDKIGAANIGYSASYSSSTLNSALILSASSTGTSANSFTFVSGSTTTTLSGGAASVGATTLAILAPSRGGANGAADLEGSTISGNWASASLVLSGSNWGANSLTSTTYTFGFHTGSTYASYIDEVFSRDAQVAKSGTSTVAAYLYKNFKYEQSGKSWGATDDLSVEDGTISLAVTYDNACTPSIQSQTINNSKYNLFKVQSRSHGSDVNNKYKVAILNIKKAGSIAGSDFGSFSLQLRQTGLDDNNQTKDNILEQFDGLNFDPTSPNYFARRIGDRYVTIDANGKLTYNGDWPNMSKYIYVSDFQAIADSEVPVSVVPMGHAAISNPFGSSDTTIPTWSFKDTQVNSNGEFDSNIFFGHDFANADAGEYLAPINNFGSGNHTTMSIENFNGHADASTLGDTFSDASEAINLTLSHIKQRKFVVPFQGGFDSVNPAAPKFVGADIVNTNTQGFDISTSSTGGTVAYKKAINAISNPDEFDINMLVTPGIVHGLHSKITNHAISKMESRGDAFYVLDCTKYGDTIATATSAISALDTNYAAAYYPWVKIVDRNTSLPVWVPPSVVLPGVIAFTDKVAHEWFAPAGLNRGGLTSVLEAQTRLTHSERDDLYEDRVNPIASFPGQGVCVWGQKTLQARPSALDRVNVRRLLIKLKKFIASSSRYLVFEQNTAGTRNRFMNIVNPFLESVQANSGLSAFRVVMDDTNNTPDVVDRNQLVGQIFIQPTRTAEFIVLDFIVQPTGAAFPE
>A_OM-RGC.v1.000235526
MAKFTPLSFAALLMVSSALVSPAAFAQEAPAPQADAPAAPAADAPAEDVPAEDDIEISGPGAGGNSEIVVRGVFIPNVIKSTPEVVSVLSEADIARTADGDIAGSLQRVTGLSVVGGRFVFVRGLGERYSLALMNGSPLTSPDPLRRTVPLDIFPTSVIASTTIQKSYSVDYPGEFGGGAINLTTKSVPRDPFFKIEFSTGGDTITTGEVGYTYFGSSTDFTGFDNGARTLPRNLRNAFASGNPITAGANFTAAQVRDLTASLANANTSLIQRNNNIPVNFSGQLSGATNFLVGDVNIGIVGAAGINNTWRTRGGVQQISQGIVPQNGVDALLPDINFNYLTTENRIVVNGLFGVTADVGEHKFKWTNVFIRDTVKDASIREGIDARITDTRLINRSRTTWFERQLINTQFVGEMKFDDFRLNFRGSYANSQREAPYERTFDYTFSAAANDFVNDLQSAGEGARIAFSDLDDNVYGANVDLAYETDIGVPITFTAGYAYYKNDRTSIRRDFRFLSGQGPLPFAVSQQRPDFLLSDFNVYTFDVRLFETSGSNGAAAYDAGLEVHAGYLQFEAELADSLRLQAGVRYEDGDQFVQPIDLFGLGSANLVPTSIKKDDWLPAATLTWNLAENMQLRFAASKTIARPQFRELAPQQYLDLEFDRTFFGNPFLKNSRLINLESRFEWYFERDQRLTAAIFYKDIKDPIENLGFRQGDNFFTTFANAPKATLYGAEIELVKFFDLIDLGGTFFEERRMLIAANYTYTNSDVKVTAQDMIADPLSGAMVAASTIFRTGGFALTGQSDHIANIQFGMESTGERLSQQTILLSWNSNRVTNRGPAGQPDFVEYTGPRLDFVWREGFKLFNRTGELKFEARNLLSTDYVEFQQLNRSLILNNAYEIGRGFQISASLEF
>A_OM-RGC.v1.000235953
PADASAVDASMSVMKSVCTHCSVGCSVLAEVRNGVWVGQEPGWDSPFNLGAHCAKGAAVRENAHGERRLKYPMKLVNGEWTKVSWDTAVNEIGDKMLQIREESGPDSVYWLGSAKTNNEQSYLYRKFAAYWGTNNVDHQARICHSTTVAGVANTWGYGAMTNSYNDIHKSNAIFLIGGNPAEAHPVSLMHILKAKEQNNAPLIVCDPRFTRTAAHADEYVRFRPGSDVALIWGILWHIFENGWEDKEFIRTRVWGMDQIKAEVAKWNPQETERVTGVPGSQLERVARTMANNRPGTFIWCMGGTQHTNGNNNTRAYCVFQLALGNMGTTGGGTNIFRGHDNVQGATDLGVLANTLPGYYGLKPGSWAHWARVWEEDLDWLKGRFGKMKKKDGKDRLMMNEKGIPVSRWIDGVLEAKENLVQPDNTRAMVFWGHAPNSQTRLVEMKDAMEKLDLLVVVDPFPTVSAVLHDRKDGAYLLPSTTQFETYGSVTASNRSIQWREKVMDPMFESKPDHVIMALLAKKFGFADRMFRNIAFNGDEPVIEDITGEINRGMWTIGYTGQSPERLKLHMANQHTFDRTTLQAVGGPADGDFYGMPWPSWGNPEMKHPGTPNLYDMSKPVSKGGLTFRARFGVERDGDNLLAEGVYSAGSEIKDGYPEFTMQMLMDLGWDKDLTAKERKAIDAVAGPKTNWKTDLSGGIQRVAIKHECAPFGNAKARAVVWTFPDPIPLHREPLYTSRRDLVADYPTYADKVFWRLPTMYESIQKKDFSKDYPMILTSGRLVEYEGGGDETRSNPWLAELQQDMFVEINPRDANDLGIRDGTNVWLEGAEGAKVLVKAMVTNRVGTGVAFMPFHFGGHFQGKDLRSKYPKGADPIVLGESSNTAQTYGYDSVTQMQETKATLCKIMPA
>A_OM-RGC.v1.000237237
MLRKKTNGVATGPRTSSFIGKAASKIVDRRTFLRSSGLAVGGIAAVTALSGKMVKPAIAAGAGGNISVKKSVCSHCAVGCTVMAEVQDGVWTGQEPGWDSPINLGAHCAKGASVRETAQGERRLKYPMKLVSGKWQRISWDEAINEIGDKMIDIRKTSGPDSVYWLGSAKHGNEQAYLFRKLYAYWGSNNGDHQARICHSTTVAGVANTWGYGAMTNSFNDIHNSKAIFVIGGNPAEAHPVSLVHLMKAKEQNNAPLIVADPRFTRTAAHADEYIRFRPGSDVALIWGILYHIFENGWEDKEFIRQRVWGMDQIREEVARWTPEETERVTGVPGSQLKRVARVMANNRPGTFIWCMGGTQHTTGNNNTRAYCIFQLALGNMGTTGGGTNIFRGHCNVQGATDFCVLSHSLPGYYGLSGGAWAHWSRVWGEDLDWLKGRFDKIKGKDGKEKSLMNLKGFPVSRWIDGVLEDKENMDQPDNLRAMVFWGHAPNSQTRLPDMKKAMEKLDLLVVIDPYPTMTAVMSDRKDGVYLLPACTQFETYGSITASNRTIQWREKIIEPSFDSLPDHTIIYKFAKKLGFADRMFRNIKVNDDEPLIEDVTREWNSGMWTIGYTGQSPERLKAHMKYQHTFDKTTLQAVGGPLDGEYYGMPWPCWGTPEMKHPGTPNLYDTSKPVAEGGLCFRARFGVERDGDNLLAEGSYPVGSEIKDGYPQFTMGMLKDLGWDKDLTADERKHIEGLAGDKTNWKIDLSGGIQRVAIKHGCAPFGNAKARAVVWTFPDPVPIHREPLYTNRRDLVADYPTYEDRHAYRLPTMYKSIQDVDHSTNFPMILTSGRLVEYEGGGDETRSNPWLAELQQDMFVEINPRDANTIGIRDGDMVWVRTPEGASIKVMAMITERVASGVAFLP
>A_OM-RGC.v1.000237445
MKRIMQSTLALAIAMTFSVVTVKAQELEEIIVTATKKEESLQDISVSVTVIDGNLIEKAAVNSLQDLGRYVPNFSVSENAISTITTMRGISIGANQSFEQSVGLFVDGVHMPKGRQFRTGMFDVERVEVLRGPQGTLFGKNTLTGAINVISAKPIIGADDISGRVSVAASDEDSGTEIEGHLNIPLSDNFAVRLAWQDRDNDGLITNLYNNTTGPTADETMLRLSASYSPSDDLRIDFKHTDGEHIRTGSTSTPWTFDQAMPPTPTSALGFAVMGIVYPQYISTVGTGNQYTDENLGFGTSQVLGNNPQGTITNTQDTSLNISMDMDNGMNLSMVVGHVAYDYVDGLDADYGPLVLVSRDDWSEYDKDSIELRLSSDQSQSVRWTVGAYWDSQYQDIDREVHIDGNLGGVGNTLFALGVLPTTTILALNGAQAAGAGLVNVLPFPWASSHGITYFPGMPLVANPGCEYGQLLAGFGAGNFPPCYFQTQFNQIGRLSNWTQETDAKALFGQVNMDLGDDMELIMGVRYVRERKVINADVCVSQDTLGISNCAGTTTNPYPVVQAILGSLFDTWAHDFSDIQRETDHWLPSIQLEKRLNESNMIYVSYNQGYKSGGFNAADDQNPAFASVNGVVTPLRTTPGIGFEYDDETADSFEIGGKHTLASNLRLNWAAAHANYDDQQVSTFQGTGFVVGNAATSTVNTVELDILWQATENLRVAVAAAWLDPKYDEFTTGACTEIQYAYFRAVAGPAAGYQANTLSSAVHGQNLTTPDGKCRAVWNAAGTYAGGNQDLSNQWNGSSKYSGSVIMDYTNTLANGMEFFASVDVQFQDTFIGTGDLDPIDTQEKLELFNARVGLRSDSWELMLYGNNLGDEVYAFGQYDTPLLAGGHHIYQGPTRVVGARLTYDF
>A_OM-RGC.v1.000238608
MAHNLHKTLKEFDSGSGKGKFYSLPQLGKALNIKIDRLPVSIRIVLESVLRNYDGKKIAEEHIEQLANWKPTAARVDEIPFVVSRVVLQDFTGVPLLADIAAMRGVAKHMGKDPKSIEPLVPVDLVVDHSVQIDHFREKNALDLNMKLEFQRNNERYQFMKWGMQAFDTFKVVPPGVGIVHQVNLEYLARGVHKKAEGADTVYYPDSLVGTDSHTTMINGIGVVGWGVGGIEAEAGMLGQPVYFLTPDVVGVELKGKLREGLTATDLVLTVTELLRKEKVVGKFVEFFGEGTKSLSLPDRATIGNMAPEYGATMGFFPVDEKTIDYFKGTGRTDAEISAFENYFKAQGLFGIPKAGQIDYTKVVTLDLGTVTPSLAGPKRPQDRIEIGHVKSTFSDLFSKPVAENGFAKKSEDLDAQYTTSNGVDVKNGDILIAAITSCTNTSNPSVLLAAGLLAKKAVEAGLTVAPHIKTSLAPGSRIVTEYLTKTDLMKYLDKLGFTLAAYGCTTCIGNAGDLTPELNEAITKNDIVAAAVLSGNRNFEARIHPNIRANFLASPPLVVAYAIAGNITRDLMTEPVGKGKGGRDIYLGDIWPTSEEVDALLKFALDADAFRKNYSSLTKKGDLWSKIEGEEGQVYDWPKSTYIAEPPFFGKDFSMTPADSIAAVKNARALGIFGDSVTTDHISPAGSIKEDSPAGKWLKENGVQKADFNSYGSRRGNHDVMMRGTFANVRIKNLMIPAKADGSRVEGGLTIHQPSGEQLSIYDAAMKYIDAGTPTIVFAGEEYGTGSSRDWAAKGTQLLGVKAVVARSFERIHRSNLVGMGVLPLQFKGSDSVQSLGITGEETYDIEGLGADFKPQQEVTLVIRGKDGKEKRVPVLLRIDTPIEVDYYKHGGILPFVLRSLLAA
>A_OM-RGC.v1.000240066
MPKHNLTDFPNKGDDKKISLRNSNYPVFDKRFAEGLKENDAKIWKAGGNIEGNRSFRLLMRALDGDDSPEVLKKIKEREAWAARHFEDGSQFKSGDKPARPSNIAGVVAQIKWLVIGNLGEQKMKDVILEAIKYLEQKESGSASQAQQDRQISEQTEKALRNKVKEHNEEVNNAASKRTTLGTLKKVYDRGIGAYNTNPASVRPNVSSPAQWAMSRVNSFLFVLRNGRFQGGKHDTDLLPESHPLSSKEEKAMKDKEDRHILNVNETDDSVIIEFAKHHEDKEEEMEMTESERPYHDDDEDKDREKDKEDRKVLEMPMKFRTIDLSKASAIDEEKRTVRIGVSSETPVERSFGMEVLGHSEDEVNMEFMQSKTAPLLLDHDMTKQIGVVEEFKLDETAKRTTAVVRFGRSALADEVFRDVVDGIRMNISVGYRVDKLERQNKDDETYYRASWTPMEISSVSVPADQSRLVGVGRSKDKQTLNTTKVKVMENEKQEINLDEVRSQSVDEARKEFQKNSKEIIDLGVRHNKRDLANQAIKDGVSVEEFRGQLLENISNDVPLETPTEIGLTEKETKRFSIMRAVNAMANPTDRKAQEAAKFEFECSEAAQRAYGTTAQGVMLPDEVLRNWNQRDLNASDDSNLIGQDYRAGDFIDVLRNNSAVMPMATMLNGLSGDVKIPRKTAASSAAFISSEGGAAGESEFTVGSVTMSPKTLGAFTDVTRQLMIQSSIDVENLIRNDLAQSMAIAIDDAALEGSGSSGNPTGITNTSGINSVSLSSAAAPTFAEMVSMETAVRVDNALLGDLAYIVHPTNYGTLKTTEKATNTAQFIAVNDEINGYKVVVSPQLTANNYVFGNFDDLLVGMFGGLDIVVDPFSNSTSGTVRIVALQSIDTAVRHAVSFCAAS
>A_OM-RGC.v1.000241528
VEGIVRQQIELDDEPQGAANGAKSKNAVGRTVMVTAFRTNLLCATALSIACALAVPAHAQDAASQGEKPEAQEGGLETIVVTAQKREQNLQDVPAAVSAIGGETLRTRGITETSDLMGAIPSLQVTTPYGRTQPNFSLRGISVANEFSASTASPVGVYVDEVYQSFRASHGLQLYDIDRVEVLRGPQGTLYGRNTTGGAISFFTRKPDLGEANGYLTAGYANYDTFTVQGAAEATLVPDILGVRVAGTFAKGDGWQRNVLPGNERDLGTTDTIGGRISIRFRPDPDLDINLKLYAAKDDPWGTAPYAGGQLAGGQDALGYSRYDPQPFLGGRLLRDNEVAVDRVGKNISKSKGIALNIKWDVSDQFSVTSITGYDTGDYINNPDDCDGGPADLCSIGLTSTSKNFNQDLRFSYSNDRLDIIAGLYYGRDKVKTVNYPDFFGALRPLLLGAGLPGSYNNAAIGTPDAIRYIPAFAANPALGPGDAGFCDAIEINPNGFLDARSLIALQTDIAINNTGNGGMGGSFSAGCAGAGAPPFTPILGEQRFDVSRPSKAIYGDVTWKATERLTVAVGARYTQDKVNYLNGSTFLYALDGTTPVVNLIPYSNPYNPNLAPLEQREKANRLTGRINVSYEFADDIMGYLQYSRGYRSGSFNGLAYQGVNQVYYIQPEKVNAYEAGLKTRLFDRRVQLNLTGFYYEYSNHQVTQVVGATTFTRSANGRLFGGEAELAWQVADTLRFDASLGYLNSKYKGNVIDPANPASPTLNVNGNPFPNAPEVTFQAGFDWDMIDDGTNKLTLRGDASYMGKYYFDPFKNYGQTPCDTPPAGSNITLAGKAITCANPGYWLANARLTYAHDNMSVSLWAKNLFDKYYYTYGLNMNVFGYDYLNRGMPRTYGVEATVKF
>A_OM-RGC.v1.000242113
MNTSLFERAKYLFITLSAVAVVFAIPTWAQDEDEDAAELGKIEVTGSRLNQTDIETAQPVTVISREQIELSGFATVAEVLQNTPYNSFGSFRETSGYANGQASVNEISLRGLGSQRTLVLLDGRRIASTGGSGGAAQNLNQIPSAIIDRIEILRDGASAVYGSDAIAGVVNIITRKDFDGMDISVTSGSTEVGGGDYTRANITGGVSNSKGNIYYTFQHYDRRPQYYNEIPYASHASNYDYFSSFGYPGAAITGLGIIVDPRCPEANVGSSRDNGSNTNSTFPNSYYWAGPGLDTGLGRCGYDFAQDIMSIPRAKRNAFLMKGSYDLSPDVTMNTVVMFSQLEGDSRFAGTPITAPFPQIPAGSPNHPMIAYGYDCTLDGSGTGTAPATAGCGTATLLLRSVPNGYRDNTVTENITDVRVGFEGVADMMGGMEWELNVQTTINDIDNQTINLVNKSLLQAGLDAGTVDPWGINSTLDEVAAQMLAFNHTGLYQADLKTTMGDLIVKFDVGELAGGAIGMVLGAEYSHSSFDQLNDPESNAFLIAGSAGGDNINAERARKSAFFEIGLPFTEQIRVSMAGRYDDYSTQGVGSNFSPSVNFEYRPASWVLLRGTYGEGFRAPAFDELFGNRSESFPSGIDLVGCANGVAVCTSTQYRAFFGGNPDLGPEESEHYTFGAVLSPLPELTIQLNVWHTEFEGLITTSTLNREFQAEANGETNYVTRCTASDQCQEGTVNFVSLTSNNYKGVEMEGIDLDVNYVMDTDNMGRFDMGLNAAKITKYVYQRFASDAVISNEGYIGLPDTRINPYMTWGKGDWAVGLTGYNLSSQEAVFGTTTYEVDDHMTFNLRVSYQLPWDASVSIGAINVTDEEPEQNSDWYGWEPFDFTLYDTRGRTVYITYEQSL
>A_OM-RGC.v1.000243604
MPVNLASPGIKVREVDLTIGRVDPSSANIGGLVAPFAQGPVDLPLIIGSEKDLLDNFGKPYNNDKHYEHWLTASSYLAYGAQMNVVRADSDNLANAYANVGSASSIKIKSVEDYEIKQYDENTIANKAVVARNPGSWANGIRIGIIDSRADQIIGVSTVVGIATGDGVKQQTSLFTEDNVIIGEGTTTALTGEFKGIVTDIDADKNEIHVKFVSHVVGTTETVQDYTYSGTYRFRQAELSLVGAGAGTTSVALSGRGSLGSSAASIGVGTAVTSYYLHHSATLDMQGGATLADDATTIGIATMMMGVTADDFLVIGNELISLSGATIGNGQISGVTRGSEGTTATDHADGTPVKHLKKYDNIGTVTSEVTDTGTVIGITTTTDLSTKVNAGGFLDIGAEFVTVSSLLSGGTKSITPTNVKDWYDAQTLSISRETIGDTKVVKTIPWNTVADRPGTSEFAAERGSRFDELHIVVIDGEGKITGNAGTILEKHLSLSKAKDALYSVGSPSYWRAYLKTNSAFVFGGSSPSGVVASGFSSGYTASTDFGWDQNAEDTVSGPIIFGGAGTHNYELSGGTDYGAGTNINSAGALAPDLSKITAGYNLFTNREKYDVDFLIMGSANYTKDEAASLASLLVSVAGQRKDAVAFISPYRAAFLSETGNGTSNTLNSDETITSNVLSYYSMIPSSSYAIFDSGYKYMYDRFANTFRYVPLNGDIAGLCARNDIDNFPWFSPAGTARGAILNAVKLAYNPNQSQRDRLYSERINPVIFSPGAGIVLFGDKTGLAKASAFDRINVRRLFIYLEDAISAAARDQLFEFNDEITRTNFVNVVEPFLRDVQAKRGIQDYVVICDETNNTGAVIDNNEFVAEIYIKPARSINFIGLTFVATRSGVSFDEVIGNV
>A_OM-RGC.v1.000243928
MTVSGTVTDGATGSALPGANVVVDGTNNGAAADANGAFTINNVPNGATLTASMIGYEDASMSAARTVNFRLTGSALEMTGLEVIASRADEKTPVAYTTVTAEDMEARLGSQDLPMALNTTPSVYATQQGGGAGDARINVRGFNQRNVAVMINGVPQNDMENGWVYWSNWDGVADASHSIQMQRGLSAVNLATPSIGGTMNIITNPAAQERGGRFKQELGAGSFLKTTINYNTGLMGNLAVSANLVRKTGEGVIDKTWTDAWAYYLGASYQLNETNRFELYAIGAPQRHGQNLYRQNIASYSQEFAGEVDGYDATAFSAGEKFETEAGRNFNQNWGPVSSDYKGQQYWYMYGQGGLFGGGLVDRHSPDFLNERENFFHKPLVNLNHYLTINDQMRVNSILYWSGGSGGGTGTYGSVKRFIAEGAADQDAAWWSSSPWTWDWNGEIAENSANIDSAYSTTENRSTGILRNSINRQSTIGAISKLNYDLNEDIKLQLGLDWRTAGIEHAREVRDLLGGDYYVDFADDNASDGKIVRLGDKIAYSNVTTVDWLGFFGQASYSSGPISAYGMAGWSQIAYTYQDSFTVAKTVVDHGDPITATQLKAGAMYDLNENMSVFANFGLVEKPPIMDNVIYYDGTVASDPANEKFSSLEGGVNYNAGNMSVKAGYYMTSWKDRNLTKSVTTGQGSSGDTDVIFLTGVNQDHSGLELQASMQVIDMLRLDASLGMGTWKFVSDASGEYQEAEFDTLGNVTGQTSTTYEYALNDLYVGDMPQTGMSFGATLTPMPGLSVQALFNYYDKNYSDWSPGAREVDSGGEADREQVWMAPSYSKLNLHVNFDLTDMTGMPITAFAHVFNALDDVYVQDATDNSQYNSYGDKIHAAHNAEVFLGTPRYFNLGLTYSF
>A_OM-RGC.v1.000244377
GSRIRRTDIEGANPVTVMSRIDIERFGVTSIGDVLQAIPSAGSAINTNNNNGGNGTTTINIRGIGSNRTLVLVNGKRWAPGLGGSVDLNNIPAAIIERIEVLKDGASAVYGSDAVAGVVNIITRQDFEGVHASGYMGQYDEGDGNKEQWDIGFGTSNDKGNVYFNISYVEEEPTFAGDREISAVPVFGAPTGYGGSSGTPNGRFWYFDDEANSFNVQNDGNGGLIPWTGSSAFNFAPLNYLSTPQERTNIYSQGRYELTDNVTVNVTGFYGNRRSSQLLAPTPLFVGNAAGTTGITIAANNPYNPTGLDLTDAAGFGEANSLFFAGRRMLEAGYRQFSQNVDQFQFNGGFEGVIELGDKEFFWDANYTYADITQNTMTDGLLNMDRVALALGDVDACNNSDDGCVPLNFFGGATAIGEGTITQDQLDYIQFTAQDALNSSLESYTANLSGEIMELPAGYLAFATGYEKRWQSGFDQPDALIAAGITSGNSRQPTSGSFSVEEFYLELAVPLLSDMPGVEQLDLELATRYSDYSNFGDTTNSKVGLKWRVNEDLIVRGTWSEAFRAPSLSELFLGNSDSFVTLQDPCNGGEAANPSAPGCAGIPAAYEQPNPQIRTTVGGNADLQPEEAESFTYGVVYSPAQVEGLSITFDVFDIEVDNAVSTVGAQSILDACAETGTQFCSLIERNSGGVVTELFNGLVNLGGQTTSGFDYNVAYNFETEYGDFRLNWDGTYVDERTTIIVDPVSGETITENDAGRAFDRDVIPRLRTNLSVTWMYEDWTANYLVRFIGHTTEACSFGDDTDENGNYLEDTLCSDPGETTFDDDGNLVKDSFNELEDMAYHDVSVGYAVTDNLRLTLGVNNLWDNDPEVSYTTFANSFDPSMYEIPGRFFYGRVNLEF
>A_OM-RGC.v1.000244450
MATNFPTQGDDKKISLRNSQYPQFDYDFIAGVKENDKDIYKAGGNIRGNEAFNLWTKARAGEETAGVIKWIKEREAWAARHFGDGSQFKSGDKAGRPSNIAGVIAQMKWGVIGNLGEQRMKDVVLEAIKYREGKESGSASQAQQDRQVSDAVEKGLREKVEEHNEEVNNAASKRTTYRTLLTVFERGIGAYKTNPASVRPNVGSPEQWAYARVNSFLFALRNGRFQGGKHDTDLLPESHPLSSKEEKAMKDKEDRHILNVNETDDSVIIEFAKHHEDKEEMEMTESERPYHDEDEDKDREDEKEDRKVLEMPMKFRTIDLSKARAIDEDKRTVRIGVSSETPVERSFGMEVLGHSEDEINMEFMQSKTAPLLLDHDMKKQIGVVEEFKLDETAKRTTAVVRFGKSALADEVFRDVVDGIRMNISVGYRVDKLERQNKDDETFYRASWTPMEISSVSVPADQSRLVGVGRSKDKQTLNTTKVKVMENEKQEINLDEVRSQSVDEARKEFQRNSKEIIDLGVRHNKRDLANQAIKDGVSVEEFRGQLLENISNDVPLETPSEIGLTEKETKRFSIMRAINAMANPTDRKAQEAAKFEFECSEAAQRAYGKTAQGLMLPEDVMRNWNQRDLSAGSDGDLIGQDYRAGDFIDVLRNNSAVMPMATMLNGLTGDVKIPRKTAASSAAFISSEGGAAGESEFTVGSVTMSPKTLGAFTDVTRQLMIQSSIDVENLIRNDLAQSMAIAIDDAALEGSGSSGNPTGITNTSGINSVSLSSAAAPTFAEMVSMETSVRVDNALMGDLAYIVHPTNYGTLKTTEKATNTAQFVAVNDEINGYKVVVSPQLTANNYVFGNFDDLLIGMFGGLDIVVDPYSNSSTGNVRIVALQSVDVAVRHAVSFCAAS
>A_OM-RGC.v1.000248629
PLFVLDGVPIDASTYRDRGFTQGGATASSRFLDLDPNNVAEISVLKGLAATVLYGEAGRNGVILITTKTGQMGGANVNKGVEVSFSQSYFVNQVASLPDDQDQYGNGWQNRAAAAFSNWGAPFNQPNRNGLTDGTIKHPYDRAVWNAVFPQHVGKRWKYQAYDNLQNFFVDGSQQNTSIGINAQVGSSSIKANYGWTKDAGYVPFNQYKKHNFSLGANTQLANGLKINASFNYIESSTVKPPLAPSRNSNSTQVSLFGNVMYTPRSWNLFGLEYERPDTNGSVYYRSNNGMQHPLWTLNYTRDNDAVNRFIGNVTLSYEIADFLNLTYRIGLDRTNQAMEYMINKNGVQGYAVLGAYHTSNRDNINYDQVVNVNGSVELSEDLDFDFLVGANLQSRDYGLQQIYSSEMFIFNFFDHSNFTTTTANTYVLRENTYGTYANLTLGYKDWGFLAVSARNDWTSTLEKENRSFLYPSVSVSVLPFDALSISNQNLNFLKVRFGFGTSAGYPSPYSTRGSLATSTNVFKTASGTTLNSNAVSNFFANPGLTPEIHKEIELGIEGKFFKNRVGVDLSLFTKDSEDLIINLDLDRTTGYTQSTVNSASINNKGVEAIINVIPVQTRDFTWDIGAQFSLIRSEVLTIADGIEQIYVGGYVGRGNIAIPGLPYGIMEGDVIKRDYGTLDGTDHLQVSWDDRLNYTPIVNSNGGYQQLGYGVIGDPNPDYVYGVTNTLTYKWASLRVQFDASVGGDVFSTTSSTMLGRGILEETGFDRFVPVVTKGLTNDGQPNTKQTTANAHYWPNTGVFYDENSVYDASVMRLREVSLSFVAPKSFLNGTPFGRASLTMSAQNIWHKAWNFPAGSNFDPEVISYGAGSNARGWDEMTGPTAKKWGATLSLTF
>A_OM-RGC.v1.000250541
MNTSLFERAKYLFITLSAVAVVFAIPTWAQDEDEDAAELGKIEVTGSRLNQTDIETAQPVTVISREQIELSGFATVAEVLQNTPYNSFGSFRETSGYANGQASVNEISLRGLGSQRTLVLLDGRRIASTGGSGGAAQNLNQIPSAIIDRIEILRDGASAVYGSDAIAGVVNIITRKDFDGMDISVTSGSTEVGGGDYTRANITGGVSNSKGNIYYTFQHYDRRPQYYNEIPYASHASNYDYFSSFGYPGAAITKLGIVVDPRCPEANVGSSRDNGSNTSSTFPNSYYWAGPGLDTGLGRCGYDFAQDIMSIPRAKRNAFLMKSSYDLSPDVTMNTVVMFSQLEGDSRFAGTPITAPFPVIPAGSPNHPLIAYGYDCVNEADGCGSATLLLRSVPNGYRDNTVTENITDVRVGFEGVADMMGGMEWEFNVQATTNDIDNQTINLVNKTLLQAGLDAGTVDPWGINSTLDEVAAQMLAFNHTGLYQADLKTVMGDLIVKFDIGELSGGAIGMVLGAEYSHSAFDQLNDPESNAFLIAGSAGGDNISAERARKSAFFEIGLPFTEELRISMAGRYDEYSTQGVGSNFSPSINFEYRPASWVLLRGTYGEGFRAPAFDELFGNRSESFPSGIDITGCANGVAVCTATQYRAFFGGNPDLGPEESEHYTFGAVLSPLPELTIQLSYWHTEFSGLITTSTLNREFEAEANGETNYVTRCTANDQCQVGTVNYVSLTSNNYEGVEMEGLDFDLNYVMDTDNMGRFDMGLNAAKITKYVYQRFASDAKISNEGYIGLPDTRINPYLTWGKGDWSVGLTGYSLSDQEAVFGSDVYEVDDHMTFNLRVSYQLPWDASVSIGAINVTDEEPEQNSDWYGWEPFDFTLYDTRGRTVYITYEQSL
>A_OM-RGC.v1.000251064
RAKITSTSDPIGEWVDIEEVAAYTSSAAGSATSNKYRGKLDLSSDASKSAANDNALWVQEADTLTVTYYASDHTTVINSHSVTIDATNPTVTDISPTDGSYIKDTSPTLSFTIGDLQSGLSTSSLGDNIAVTVRGGTGNHDENCLVADSELTFTSVSSSEMKISLSIAAGGTAWSAADTNTGGDCTTRNGGGFALDTTTLQDTTGNSHGKESYFTITATDKAGNAKTVTTTSANFRIDSVAPDMLSAATGTWWDATNLVDKTTGSAIKNTVKVVFNESLDPATVTVDDFEVDDVKPASLVLGGTNDSASNCLDGSGASACYKNEYVYLTMGNNLQPDAKPKIEMVGSVSDLAGNALKASTSASTYPVADTVTATDSQKPEISDETLTVATGTLADLLDSAESTTLTWTSSEKLSGSNTIIKITGGNTTATASTNAAVTMTTPTTGKYIVKQANSPFSGTTTGIYGLQIKNVDLASNSKVSGITKVTDEDVSSQITANKAASADLAIKLANWPIADADADGSLQDDLTVSVDGVAMTLTDDPTAGCADIDAATEYAIDNFNFGETEVVNMCVGSALTANSIVKVTYHYANASNVVEIDNAGPTLTFDPAGGTSTEKARPYVSIIADDDEYADDTYTTVTVAKATLKSPSGVTTDISGDLTTADNKRFIYAPTADMELGQWTVTAQVTDTAGNKSSETSSKFTVKARSKFTLGLKAGWNLISLPNNPADTSIDTVIGTANGVSTVYAYEGGAWKVAVREKSGGAWGAFAGSLTTMEGHKAYWVKSSDFQSLKINIPALVGGASGSDTPPTPPTIPVSVGWNMVAAVDTSGSLSDDADVATIKVYLTGLTVTKIYEYDTAAGTWTGYASDDTSNNIKVGRGYWLYATKAGTLVP
>A_OM-RGC.v1.000252060
MILKTSATALLRTSISLMALAAAATGMPAMAQEAAADDKDGNGEIIVQGAIITAQGESIAQKRNADNLIDISAADSVGRFPDQNSAAALSRLPAVAVQRDQGQERYIQVRGAPNRWTSVSIDGVPMIGADEGGLTRAYRFDAVPAVILSALAINKSLTPNIQAEAIVANIDLRTFSPLEGKTGFHVQGDVGYGFMELGEGDQRQGSLRVSYSDGTFGVVAGASHYRREQVTDNREVGLYDEPSGPTDTQFGPTEIDIRQYRLFRENNGLFAALEYSPQEGQKLYARTIYTEFKDDEQRDQYEIRLDRALSGTRNLSGGDLVRVPIRGSFNLGNYRTRNFINTIGGDYEENGWKVNFAANYTRTENTTYLPLVQASTATATSPSVRYDFSRPNLPIVQLFQTVPGATAGSFVRGPALANFDQTTLINANTSPALVIPIVQDVFTDSYTVKLDVAKELGDVTLTGGLLYADRDIGGFIFATSNAVLLSPQALAGTGLSFNPASYITNTPWDTGFPLGITFNYVDNTRMRADLDTIFATLQRQGRFNPANNVPAENRFQLNEKTLTAYGMAKWVFDGGQVIAGARVEHFRLQNQGQARLANGTLVPLSAPQDYTDIFPSVNARFDVTDNLVFRVAGQRGIARPSFGEIRVGSAINDTNSPGTIAGGNPDLRPEYTWGVDASLEYYIPGQGIIAVSGFHRWVDNVLFSNTQIVGSDAFNSNGVDRSRYLLTSSFNGNSGELYGVEFNYQQQFTFLPSPLDGFGFQGNLTLIEGSFDTDQRRNIGFPGTSDTIVNASLYYEKYGLSVRASYQWRSDYLETLSIGTGGTVTGDEFRGGYTNVDVAIRYDITPNISLFADLNNLTDAKYTAFLGNKGRPTEVEQIGRRYLAGIRFGF
>A_OM-RGC.v1.000258172
MAINFLNDVSFNKNEIIQPVLENQTGDVAAGTPVDGQLYYDTTNNVVKFGEGGSWNALATGGGTVTSIGITETGNALTITNSPITSSGNINIAGAGTTSQYIRGDLSLATFPTIPTVNDNTITLAAGNGLTGGGAFDLNQNSDETITFTVGAGTGISVASGSVGIDYAGTDNAILSATAATPAGADTMWFSDASDNAIKKATITNILALAPQGDITGVTGSDGISVSSGTGPVPNVTIDYTGTDNAILTASAASPAAADQLWFNDDGDDTIKRATISDIVALAPQGDITGVTAGSGLTGGGTSGSVTLNVGAGDGIVVNANDVAVDYAGTGNIIDAAADGSTIVAADKILYEDATDTTVKEIAVSSLIALAPQGDITAVVAGDYLTGGGTSGSVTLNADATDTAATASKLVARDSSGFGYVATPNSGDSTTKIATTAFVQSAVVGLLEFKDGFNANTGAITGGGNLTSGGSRVAVAVGDMYVVTVAGNFFGNANTPLTPGDSVICKEAAAAGTSTESDFIVVQSDTDVATASTIGIGNVNAGTGISVAYSNGTATVTNSDLGSSQNIFKNFTADSGGTATANTNNDTLTIAGGTNVTTTRSGDTITIASTDQFQGTVTSVGISDGYLIDSSGTNPITSSGTITLAVDASELTDMTGTILSSDEAFVLDVSETGADQGKRKAWSEIISDLNIATGSIPTVNNNTITISAGTGMSGGGSFTLNQNSNETITLTNAGVTSVSAGAGIDVSGSTGAVTISGEDSTASNKGIVIVSGGTGIDVSYSSGTATVSATSGSTGGFSGALTSSTSGIARAEAGGVTTFTLTTATLFGTTTNSRQCIVEVMDGTTYATVYPEVARAAATTIEVKFKGSVANDDYDISIVHAGSN
>A_OM-RGC.v1.000259671
AYNLRNLGVGNSLTLLNGRRLVNSPGYQTELIGGDYVPTVSVNSNLIPVSGIERLEILRDGASAIYGADAVAGVINTVLQNDYEGLSVTARMSGYDHFAAKDTTITAKWGTFINDGATNVSVFFDHYDRDNINAQEDPRWGAGDHRPFVDDDSPWKTSTSFRNLSSNSIYGQFDMVSSSEHAGQSYNHLWTDSNGEFEVFPLGDSKCTNRGHPLFDTGYGTCIAQDGNGALRSNFWGPTDVRSELVRTNAIVFINHDLGDGRESFTELALYKSESDRTAHASYAFSSSKHRVGPDNYYLNQLTVDVDGVPTAIFAGKELFIDNYRYEERQRMVNVKKETYRFLQGLRGTRGNWDWETAFVKSQAQSNDVTSNRLSNNLLKEALFDSTPAAYNPFSAGVNSNIERALIDVYRKGVSDLMMVDFKISSNDLWEMPGGNMGMLVGLEYRDEEISDDRDPRLDGTITYTDYEGDTYPLVGDVVNSSPTGDVSGSRNVVSVFTELQIPLTDTLDIQTAVRHESFSDYGDSTVAKLALGWEIAPWVDLRASASTAFRAPNIIQMNEKTVVRSGTRYDRAAFQVNAVQSVENVIDSDSRYTIQRMATGAENLEAEESDNYSVGLVLSPIDDLIITVDTWSIEKDKTIGLFGRENQTVNDMLLRFANGTNNCATFAGDPLVVREDPDDGDAAGFAAAGVCPFGEIKYVKNNYTNMALRTVEGTDVGLYYNIETGIGDFDFRYNGTFIDKFEQKASGEFARLQAEKDAGVIPESIPLKGFGDLLEKDGIYDNKHTLRVSWDNGPYRVSLYGLKKGSFVQTSLGTKNGVPYLIPSMTTMNLTMSYNFELNDYDARIRFSVKNLEDERAPTADRYYGYYADAHQDYGRNYFVDFT
>A_OM-RGC.v1.000260502
FNKTTDTLSVGNDLKLTSDSAILSLGAGDDATLTHDGTTGLTIAATPISIDSTGELHLNSTTGDIKFQDGGTDQLALDMDGTAGEIIMQLKVDSDDFVFKQYDGTEVFRVEDDGSFDIAGGAGSSGVTVSAAGQLTADGRIIVDDATEATSTTDGSLQTDGGLSVAKSAVIGDDLDLLSDGAIFAMGAGQDVTITHDGGTGATLASAGAFLIDGANAVSIDGASGVNIGTNDSGAAISIGHTTSEVTVNDNLTVTGDLTVNGTTTTVDTTNLTVEDPIVLLNKNNSSANGQGGIAIENGGSSSDMVLGRVANDTWGVGTKDTSAGSVTTLADMTLGAFRAGKLEIDGANDYIDVDTDLKIIAAADVLIDPAGGELKVDGNVIPNSDSADSLGASGTAWANLYVDAIDLNGQGSISMGGTGRIDLDADDDTSIRASADDVITFEAGGVDALAVKATGLHIVDDLAVYFGSGDDARIEYDEDGTDQLRIHQPAAGVVIAGTNPKLVLGDAGAEDTMLVFDGNAQDFRMGLDDGTDKLEIGVGSAHGTTTALTIDASQQVAIVATTAASSTSTGALTVAGGASVAADLYVGDDLELDSDGAKLGFGADSDVSLTHVADTGLLLNSSRQLQFGDSATHIKQVADGQLELEADTSIQVDAPIVDFEDDGVILQFGADDDVTLTHSHNEGLLLNSTNRLMFGDVASYIHQSADGVLDLVSDTEIELNATTIDINGTVDLSAGLTVGGAATLSSVAALTMAANDSTHHILVTDSDDNIVKKESYQDLISGSAGLGLRVNATSKKLEVAAIEDHFMSGNVGGTGGKVFTLSATPVSGSVMVFINGIFQVQAGSHATIGAGDYSISGQTITLVDANIVDAEDEVVVKYILA
>A_OM-RGC.v1.000261751
KTVSFRVFDNFFSDDFDTGDRDEYTYTEVERLSTTSGLNRWLIHSIGNDAFSQQYVLQYAKEGTHNDDTPTTIAGRDDSFITQDEYDRDGEGAKWQPDVNVDLRAAFKPILMYAIKWDLGAGDRLEVRASTDFDSSQKLTSGTWTVLETYENDCSCPMMSEDKETWQLEELDLVAFEGYQTWIDFRVVTANGGGQGVLIDDLAVIGNEYRNNIDIVDVDTTRYSASGEEHDLSVTVRGIGLEEQSGVTVAARITDSNGLRVWPTDRTFNFFTIPGALAKGEEFTVNPSTAGGEWKWGSDLGPGIYRMHIQALRDDDVQVPDESRAKNFRTITLVLGAALLTGEQWSMGDGWSSGSYIWDGSQDGSLTSEFFTVWNSKPFLVVEAEYELMDASVKAQVRSGNSGPWYDIKWRSTDQLSTLYSIPSANYTQLPMVWEGSSAFDNSTAQTFFADLGAVEQLGDGSGSLQDAYIGSEMQIRLTGSTSGPGSSGMFTAYYPSVFGLDDYSVDLKEISPKTQNGEPSSLTGDTVSRTYTVKVNNFGASSDSGVVDFVLTAPDNSFVELFDGTMAIMDSVLQTGRDSYVAVKPISGSWGNGRDALSGGDQTAYINSDGQISWPSGTVEVGEPTGWAINNPTKSSWNTVEGKPSEPSGANFVNPGQVMTVNIDVTIGYAQWAPPGTYSIQADARSWSDYDNTFTSGDSDGQATMIIAKPDLSIGSDVRYISHATGYGESGAGWVKKTGCENNPAANEDCIKDEYFRFMFQVENTGTETVGTFRVGLLDFESNPLGVQVGLYWTSSGWAIDSTKTTAHDAEIVSLGNKKYIAFAAKASELGMSAGPGDQNTGSYDFYLAVDTEDTVAESNENNNRVPVTITAVKEVNTVPS
>A_OM-RGC.v1.000263048
MFTNSKLAKSVKLACAFSAASAFSFSGAVQAQEEQEAVAVEKIEVTGSRIKRTDLEGAAPVVSITAADIKLEGDFTVADALRSSSLNSFGSFSERSGSSAQSQATINLRGAGSRRTLVLLNGRRFPGSPTLGGASANLNAIPMAAVERIDIMTEGASSIYGSDAMAGVVNIILKDNFEGLTFNVGAGMRDQDEGTTSSEFSVVGGISNDKGNVTFSFDHQRREGISDADRDYTKAKIGDFDGDGDIQAYTADTVGWSYFGATVLSPDFAEAQPSLLCDSLISEYGEDTFRRVDADEDWGEGSEYCMYAFANVSYNTASIDRNTLYVSADYEVMEDVEWFGQAMVVQNSSFGRYAPPAAAWENMSADNPHNPYGVDGAYGLFRWVGIGTRDGNVDDYNQDYTTGLRGMLDWNNAEWEVYYHFNMADNKSVGQYYLSYSGLAYNEQNGIDLGSDEGVANMKATTLQESSSRFHQYYAGIGFDMFELPGGMVAHYFGAEFFEQTYADIYDGQSEAGLIGGSAGNSSMGDRDVTAFFFESVLPVSDTVELNIKARYDDYSDFGSKLSPAVSARWEVADGLVLRGSYSESFRAPGLDLLNAARTFSAEDAIDYNNGSTVERQYDTYYTANAELDAETSDYINLGVAYDVNDNLSVKLDYFNLSIDNVIQAKTLQNLLSDEAAGLITAVSVDTDTSDETFYLKRAASGVLVEAGTSYFNGAGFEIEGIDFTLNANLETEFGNFRFQNVNSFVLSYDQEVGGIVQDIAGWSGSPEFKSVATAVWSFEEHTLAWNMTYTDSTSEFETAPKDADGNTIVGPYDIAGKLDSWLIHNVTYTFDMADYGSITLAVNNVTDEDPVFSSSGTWDNQDLYNNFGRDYRLNYQISF
>A_OM-RGC.v1.000264801
NGDTLVKSKTIEVVARNGSKTSIDQGSIEMKLNGEAVTPSVSKDGDDVVITLAPDGGLPVGAHTVEVSMKESNGSAKSLSFSFAVPAIYVREGDVPTEAQGGLTVREYHGIGTTSIATLKAQAKFPDSPDLAAIAPYFEWPQSGDIEVNPAGNVRDNYGWHLMGYIHPPETGEYIFSVATDDNSELWLSTDSEPANAVQITQESTWQGVRNFQPVGDETTSSPVFLEKGKVYFIECFAKEGGGGDNMAVAWSLPSDEGVEAEAGALPISGEYLSPFTWTGPETPELGGTSPSGVTNSTDFSVGATINNGEAVKVTEFTKLEVGGKDVLGDAEVTLGGIASSITVEASGDAAQQLSAMVEWKNSDGTTGSASWDFMTSPHSEDTLYIESEDFNYDGGEWFTFEDSAGGGAYEGLGAVSGIDFNNSGNASPNYRDIEGNHPGMADSTGFDGNRGDFDMDVDFKMGWNDNGDWYNYTRDFPEDAAYYNVIGRFSSGGGPIDAKLSVVTSDSTEADQETTDVGTFNGPRTACWNCFEFYPLRNASGELAAVKMAGETTVRLTKVGGNMDQNYLAFVKAAVQEYPPVLISASPTGVQRTSTVNLSVSLTKREQALSDAQLSVDGNDIATKVSTDGDNITITGTVTGASGSHTAKVSFNGTSSEWNFKVPALYSQGAAAGSAAGLTGLEYHDIGTTSIATLQAQDKFPDSPDAQAVAPYFEWPQSGDIAVNPAGNVRDNYGWVLIGYIHPPETGEYVFHVATDDNSQLWLSTDESPANAVQIAQESTWQGIRNFQAEGDESVSAPVALEAGKAYFIELVTKEGGGGDNAAVAWRLADDADVGAGALPISGDHLSQWLVDAAAVSDISSPGDSVTATSGNSPGAEQ
>A_OM-RGC.v1.000268765
MGRVAGLRIVGLSGTPGAPQQIRIRGEGSISGSNSPLFVIDGVPVNNGTISPLLTDMGILSMINAADIASITVLKDAASLAAYGARGSNGVVVITTKKGKAGKVQYNVQSQYGFQNYAMDERPMLTGNQRLELGAETIMNTYGWTKDRATNYVLSAFPGAGAWDAGGRVDGNWEDLIRVEDAPYQNYNISATGGSSTENFRVGVGYRQQTGTSIATDFESVNGSVYYKKVAGKVTIETNNRVSNAIQNGIHEGTAYFGAPQATRMFMSPYQQPKNADGSWNIALSTSVFNTPYLAEKNIQRNNGTRALSNSKVTYTINDKLKLSSRYTIDFNLGVSHEFRDPYHGDARTDNGYAYEAVSRTYLWSTINELEYNDVFGDNEHFVSALLRQSFSKNKSNFLSGSGENVAAEGLYYVASFNTNETGYSSFGDYKEMGYLALANYSYKDKYVVDLSFRNDGSSRFASGYRFGNFYSAGLAWNMSNENFLADSKIVNNLKLRASYGETGNNGIGNNQYQSLFGYGGAYDNNGAVAPVTFGNLIISWETARLLDVGVDFSLFGDRFSGAFTYYEKTTDDLLQSVPLSTTTGHGSQTMNIGSVLNKGVEFEFDAQVLKAKDFSFELYGNISENRDEVLRLAQDAAGNDINLDDSYYTTRVGHPQAQFYLRTWGGVDSADGRPYYLVGGDHRDGPVSDEVTYSYSAAQQTVQGLRLPPVQGGLGLRVGWKGLTVDANMMFASGHKVFERWAWYTMNSGLRSVYFYQGDQRLMDRWQQPGDVTDVPKMVYSSSSLSGGSGTTSRFLYDGDFMRLRDLTVNYRLPKSATDAIGFNRVDIFVKGLNLFTWTKDDLPFDPEVRASGRFRITTPPLKSISLGANLNF
>A_OM-RGC.v1.000272090
MAGLGLVSPGIKVKEVDLTRGGITGVSDQTGAIAGPFVKGAVEDPQLIESEKDLVDTFGEPQETSGQYEYWLSAASYLSYGGVLRTVRVDGTDLRNANAAVATGAASSLTNLKIKNTDDYFNSYSAATTWYYASKNPGTWANGLKVCVIDAKSDQTLAGIDTAGIAVGAGITQAFGGAQIGGIGTSLTLNGHLSGRVTAIGAGSIDVKVVSEVAVGGSITDADYQKNGAYAFDTTRECNISGATGAATTSLTVTRAVGGTTQGAITSGEQIGLYNASNTTTIDNAGGAALGVSGNSVTVADATGFSVGSLLLIGSEITAVTSISGNAIGIGTRGVDGTTATAHNDGSTITVLAQAGNVTTAGATNTGGSDTSIQVVAVGAIDVNDYVRVAGVGTAGELMKVTAVTTNSALTPSSVTDWYEAQTLDLDNSTVYWNSVAQKPQTSAYANSRNSRFDEMHVVVVDDSGSESGTAGQILESWQNLSKAEDAKQFNSPIYWKDFLANNSEYVFGGASPNGTPLSGGNVASGAWGQVANGVDFTGIGRSTFSLEGGKDYGGTYEAPTYPATLGDLISGYNEFANVREYPINYLIQGPGLGSRDATVGKANKLIAIAGERKDCIAVVSPAKSDVLSGSGNAPVPISNTDTQTENILKTCDQISSSSYGVIDSGYKYIFDRFNNKFRYIPCNADVAGMMARTSQNSYPWFSPAGSDRGVVNNAVKLAYNPSQAQRDLLYTKRVNPVVAFPGQGVILFGDKTALSYVSAFDRINVRRLFLTIEQAIERAARAQLFEFNDDITRANFVNIVEPYLRDIQAKRGITDFLVVCDESNNTADVIDANEFRSDIFIKPARSINFIGLTFVATRTGISFEEVVGTV
>A_OM-RGC.v1.000275963
MSAVAVVFAIPTWAQDEDEDAAELGKIEVTGSRLNQTDVETAQPVTVITREDIELTGFATVAEVLQSTPYNSFGSFRETSGYANGQASVNEISLRGLGASRTLLLLDGRRVSSTGGSGGAAQNLNQIPTAIIERIEILRDGASAVYGSDAIAGVINIITKKDFDGVDLSVTSGSTKIGGGDYTRANMTAGVSNAKGNMFFTFQHYDRRPQYYNETDYGFANDYDYWSSYSFPSTAYISGIDPKFVNSQGWSGGGGTYSYFVDPRCPDTNVGSQYDRDGSRTTDSDFPNAYNWGQYYYGFTGWCGYDFAQDIMSIPRAKRNAFMLKSSYDLSPDVTMNTVVMFSQLDADTRFAGTPITGPFPKIPSDSLNHPLYALYGAGGTLVPAGAYDPDSKYLADGVTANPDYFNCTDPDAPSCGTATLYMRSVANGTRDNKVMENIMDVRIGLEGVADIMGGLEWEANVQVINNDIDNQTINLVNKSLLQAGLNDGTVDPWSINSTLDETYAQFRQFNHTGLYEADLKTVSADIITKFDIGELAGGAIGMVLGMEYSHTSFDQLNDPESNAGQIAGSAGGDNINAERHRKSAFFEMGLPFTEQLTASIAGRYDEYSSSGIGSNFSPSVNLAYRPTSWVLLRGTYGEGFRVGAFSQLYGNRSESFPSGVDVVGCAAGVAVCTPTQYRTLAGGNPNLGPEESEHYTFGAVLSPLPELTIQIGMWHTEYTGYITTNSLQREFNAESRGETNYVYRDAEGKVDYVSLQYNNFNGVEAEGIDFDINYIMDTDSAGRFEFGINGAKYTKYIVTPYEDSAKIDTAGQVGLPDLRYNPFIRWGKGDWGVSLTGFHMEGQRSTVDETDTIGDHFEMNLSVTYQLP
>A_OM-RGC.v1.000278600
MASKIRIHRSTGAAAPSSLEFGELAATVEQATAGNSANKAGRLFIGNVAGNPVEIGGEYTYKLLDHTPGELHLTSALVTDANANINGLRIAGIATITRTDITDAVTQNLRVTGVGTFVAGLDLNGNVTIGDNHTDILTINSRTGVSTDMTLNNGLKVVGLSTFSNAVDVNATTAFGDDVTFETANTKNILFDKSDNRLEFGDNVLASFGDSEDFNIKHDGTNTLLDNSTGDLFIRNNSNAIKIRPKLDEESIVAHENGSVELYFDANKKFETTATGVTITGTPVISDLTPTRVPFVGGSDQLVDSGNFTFGSNVLNVVGRVDATDLDAGSNLRAVTGVVTNFTGSHNTLTDTVGTGATFTTTFRLGSGASDYSFPTQRGFNDQILILNGSGVLAFEDVPGTLVISAGYAATDAVQLLPDVLTIAATTNETKTTLSDNTITVGLSTDIIVSGGATVANNLHVIGNLKVDGTQTILNTIQVDVQDNTIGVASTSTASNTTANGAGFFVHGGGDGNKEILFNTVNSAFQVNQNWLPDSDNSRDLGKAGQEWKDLFLDGTATIDTLTINDGASIDEGADFTFNGSSNKDMVWDSSEAKLNLGDNVLLGLGNSDDLLIHHTGSTGYIKGQTGNLYIQSDQVVVIGNQSASTAGLKFTNGGAAELFFNNSNKLQTKSDGVNITGELECDTLDVDGNVDIDGGQFTFNATSNTFDLADNAKAQFGDGDDLQIYHQSSDNTSRIVSVDRQFLLYTTSSHSLKILSNSKNAVVCNPNAGVDLHFNNVKKFETTAYGVDVTGTTQSDTLIVTGVSTVASLIFSAGTNTNGVSYFDANGQVQSTVSPASGISTSNSILTTNASGVPIWTDTIDCGTF
>A_OM-RGC.v1.000280461
MAINFLNDVSFNKNEIIQPVLENQTGDVAAGTPTDGQLYYDTTNNVVKYGEGGSWIALSASTPGNGTLSITAGDGLSGSDFSFTANQSGNTSAILTVGEGTGISVASGSVGIDYAGTDNAILSATAATPAGADTMWFSDSDDNTIKKATITNILALAPQGDITAVQASTDDELKGIAVSNSTGPIPQVGLDIDSQTALGATANSSDTLMIYDASDSTNKKVTVANLVAAAPQGDITGVTAGNGLTGGGTSGSVTLAVGAGAGITVGSNDVAIDYSSSGIVNDANNGTSVTLVDSDEFIFEDVGSTASTAVKRGTLSQLKTYIGAGTYTWTVAGDSGSSTVSSGQTVTINGSGTGVNAGIDVTESSRTVTVKLDLSELTTNSTIDGANDEIAFYDSNANGNAKISPADIHLNQWGSAEGNVNLNSNKLINVTDPTNAQDAATKAYVDSSVTGLIDFKGGFNASTGAIDGGGNLTSGGSRVAVSVGDMYIVTTAGNFYGNTSYPLTVGDSVIAKLDADAGTSDINDWTIVQGDEGVVDITNSNGTFVSFGTTNTNARGSVTLGSVDLSASGSPSSSTFLRGDNQWATPTNTNTTYDFLCAQNSGSNNNPLLRLDPSSGSNDDVQITGGTNITVTRNSGTQLTIATSATTNTGTVESVGITDGYLIDSSGTNPVTTSGNIQVDVDLSELTDMGATLSTSDEAVILDVSETGKDQGKRITWAEVISDLNLATGASVNNSTITLTAGNFIGGGGSFTLNQASNETIRFDVDEGTASAKGAIIVAGTDPISVGYSSGTATVSIADSAAAQKGAVIVAGGAGIDVSYSSGTATVSQTSGSTGSFSGPLTSSTTGIARAVAGGITTFTLTTAD
>A_OM-RGC.v1.000283287
MASKIRIHRSTGAAAPSSLEFGELAATVEQATAGNSANKAGRLFIGNVAGNPVEIGGEYTYKLLDHTPGELHLSSALITDANANINGLRIAGIATITRTDITDAVTQNLRVTGVGTFVAGLDLNGNVTIGNQHTDILTINSRTGVSTDMTLNNGLKVVGLSTFSNSVDINATTAFGDDVTFETANTNNILFDKSANKLRFGDNVEAKFGDDDDFRIFHNGSFNFILSDNHPLVLESDSLILRSDSNEKYLEGTFNGAVDLYHNNNKKLETTATGITITGTPVISDLTPTRVPFVGGSDQLVDSGNFTFGSNVLNVVGRVDATDVDAGSNLRAVTGVVTNFTGSHNTLTDTVGTGATFTTTFRLGSGGTDYSFPTQRGFNDQILILNGSGVLAFEDVPGTLVISAGYAATDAVNLLPDVLTIAATTNETKTTLSDNRITVGLSTDIIVSGGATVANNLHVIGNLKVDGTQTILNTIQVDVQDNTIGVASTSTASNTTANGAGFFVHGGGDGNKEILFNTVNSAFQVNQNWHPDSDNARDLGKAGQEWKDLFLDGTATIDTLTINDAASFDEGVDVTFNGTSSRDAVWDSSEGALKFSDNADVRIGNDDDLKLYHNGTHSFISDTGTGSLHIRTSQLIVQNAGGTENMIAANPDGNVKLYFDNSEKLQTKTDGVNIVGELECDTLDVDGDVDFDGGQVTFNATSNTLDFVDDAKARFGTSQDLQIYHDGSNSHIVDGGTGDLIVNTSQTRIKNAANNETMAIFTSNAGVELWFDNSKKAETEAYGFDVTGTLQSDTLIVTGVSTVASLIFSTGTNTNGVSYFDANGQVQSTVSPASGISTSNSILTTNASGVPIWTDTIDCGTF
>A_OM-RGC.v1.000286203
NDYLDVDTDLKVIAAADIVLDPAGGEVKVDGNLVPDSDSADSLGASGTAWANLYVDAIDLNGQGSISMGGTGRIDLDADDDTSIRASADDVIMFEVAGVDEIRMSANLLAPETSDGAALGSATKMWSDAFLASGAVINFNNGDVTMTHAANSLTFDGGAVSFNDNVTLGNAATDVITATGQLTASAGITTPDLFVASGSATGMEIKEGGNNYMTFITNQSAGGAISVGNSTFSGMFPLIDSAITLGAHTAAGRFAWSKLHVDNIDLDGQGRIDLDDDQDTSIRASADDIITFEMGGTDYLNFATTNLYGRGAGSYDLGTTALPLGDIFVADDKAIQFGNGQDAKIEYDENGTDQLRIHQPAAGVVIAGTNPKLVLGDAGAEDTMLAFDGNAVDYHVALDDSADKLVFGTGTTAGSNTALTIDTNNHVTATYFTASYAQIDILDVNEINSVVRSETTLEVVDKLIVAASGSASAAASAGGLQIGGSGGSDTVASVLYNHNSGNGGTLDFNVGGTSHVKLGSGSLSPAEDNGCSLGNATLAWSDVFLNTGGVINFENGDVTMTHSSNLLNIAGGNTRVARLEVDSASDYIDVSTNLQVIANADIVLDPGGNNVLPGSDNTDALGAAGTAWSDLFLGDGAVINFDSGDMTITNASNELQVDGGDLVMEGTNKLGLGGAPGTDYIQKDTDVKVVAAADIVLSAAGANVKPGSNDQCALGVAGTAFSDLFLATGAVINFGNGNVTATHSSNKLTFNTGTSLQAASFITYSDERLKDNIETLDNALDTVQKLRGVSYDWKADGSADIGFIAQEVKQVVPALVHGSDEKGYAMDYPSMNAILVEAVKQQQGQIENLRKIVESLKDK
>A_OM-RGC.v1.000286240
VTVIDGELIEKAAVNTLQDLGRYIPNFSVSENAISTIATMRGISIGSNQSFEQSVGLFVDGVHMPKGRQFRTGMFDVERVEVLRGPQGTLFGKNTLTGAINVISAKPVIGADDISGRVSVAASDEDSGTEIEGHLNIPLSDAFAVRLSWQDRDNDGYIQNLYNGSTGPTADETMLRLSASYQPNDDLRIDFKHTDGEHIRTGSTSTPWTFDQAMPPTPTSGLGFAVMGLIYPGYAQAVGTGNQFTDENLGFGTTQVLGNNPQGTVTNTQDTSLNISLDMENDMNLSVVIGHSAYDYVDGLDADYGPLVLVSRDDWSEYDKDSVELRLSSDQSQSVRWTVGAYWDSQMQDIDREVHIDGNLGGVGTTLFQLGVLPTPSIMALNPAQAAGAGLVNVLPFPVTLGNGITYFPGMPLVANGTCEYGQLLAGFGVGSFPPCYFQTMFNQIGRLSNWTQDTDAKALFGQVSMDLADDMELTMGVRYVRERKVINADVCVSQDTLGISNCAGTTTNPYPVVQAILGSLYDTWAHEFYDVQRETDHWLPSIQLEKRLNENNMIYVSYSQGYKSGGFNAADDQNPAFADVNGVKTPLRTVPGIGFEYDDETADSFEIGGKHTLARNLRLNWAAAHANYDDQQVSTFQGTGFVVGNAATSVVNTIEMDLLWQATENLRVAVAAAWLDPKYDEFTTGACTETQYAYFRAIAGPANGYDAKALTSAVYGQNVTTPDGACKVVWNGAGAYAGGNQDLSNRWNGSAKYSGSMIVDYTNTLANGMEFFASVDMQFTDTFISTGDLDPIDTQEKLELFNARIGVRSDSWELMVYGNNLTDEVFAFGHYDTPLLAGGHHIYQGPTRIVGARLTYDF
>A_OM-RGC.v1.000289332
MAEQIISPGVFTRENDLSFLPQGIGQIGAAIVGPTTQGPAFIPTLITSFSQFEAKFGGLSSETYIPQTVREYLKNAGAVTVVRVLAGGGYTYAANGSSALAVLVSGSITTNGGPDDSLIVGVIAPSKNAGTPTLQDSTFSAAAGNLSASATFGLTLAGSTVTNTTITGSINPASSDYIFDQIGYHPNNSQNGADSYAGGGSDLDGYPGYTLINFKNLQTELLAGADLSSGYGEGTQYGKGYRLGNLSRIAIVSQSADMTFNGNQGMEEGYAYAETPFITSQFLSAANTTKDLFRLHTLDHGAEMAKKYKVSITNIKEPADIDGVQQYTKFTVILRKWDDHDTSPNILEQFNDVTLDPHSPDYISRKIGDRYPKYNETLLKVEVLGNYPNASRYVRVSVPDDVAARAISPKLSPRGFRAVKNPVNVAAWVGQGPGLSGNPGFPSASYEGLQTTEDSSTAPVAYSSMGYLGFKFADKEADSNNFLMPLPTNAVGNVSGDFNLGNYKGHASSSLWTECLSASLSTDSSQGPVSSQLKFTVPFQGGDDGLAPWTPKKVGAAISNTNLYGFDLSTTAKTGYKAYKKALDILSNQDEYDINMLVMPGVIKEHHSSLTSAGIDLCETRGDAFYVMDLADVDTSVNGAVNTVAGLDTNFAAVYYPWVKVTDDSRNMPILVPPSVIVPGAIAASDRIGAEWFAPAGLNRGILGNVIETKIVLNQAERDVLYDNKINPIATFPGTGVCIWGQKTLQERSTALNRINVRRLLITLKKFIASSSKFLVFEQNTLQTRNRFLNIVNPYLESVQQQQGLFAFRVVMNESNNTPDVIDRNQLVGAIYLQPTRTAEFIILDFNVMPTGATFDN
>A_OM-RGC.v1.000294019
MKKLIVLSSVFFVALSGILSPGLYAQDTLEEIVVTARKRQENLSEIPLSISVFSAEDIKESGFKNLEDLSLQVAGFQHSAQGGQAPGRVNSQLRFRGMNVNSLSEDPSLNIATMFVDGIYVIGGYHSIPLEEVSRVEVVKGPQSALYGRSTFGGAVNYITKDPNTEETEGSIDLTLGEDGEMIFYGSFEGPITDMLSGRIAVKSYERDGIFKASDGGEMGAEQTESIVGSLVARGDNWKLKLRAFHSEDRDGGPAGGYILGYRNDSCTGTTVSTGDPANPTVNPSGYVCGTVPGPGQAIDYFGGTNVIDMNTSLSSLASAWLYGGSPVSTSFDGKVPTLAVGSYGMARDIDRINANFSYDMENGGTIEASAGYNHVATMWIRDFDYSAQSNSSSRDPYISHDRTYDIKYISNQDGRLRWLIGANRYQQNFIHRGQGGAIIIECVNSFGMPTAWGGADISQPQNRPCAPFLPNGYRGNNSVDTGAGNNSDNVVSTGIYAGIDYDISDSLTLSVEIRRQEEEIEQILARTNINTLEFDSTLPRVILRYIPNDNSMFYASFSQGVLPGKANDAVANATDYELEQYRATQPNVKRFLEEEELDSMEIGWKGTLLDGRATLSVALYQADWANQKGRSTAVVNESCRAADIGGTAANRVCNAIGDKVRDTQGNLVYNVRNFATMGDSEISGIEIEGNIALNDNWTLMGTLGMADSEFNDYQYNFVSAFAKYSQMAGNTMPRYPEDMGSLSASYKGSMDNGWDMFFRADLNYFGETFADESNLATCDSYTLLNARGGIQKDNIRMELYVNNVADEEAWTACTRWSDFASPSAFAVFTAFQGISVSPMRPRNMGLRISYDF
>A_OM-RGC.v1.000295036
LKGASAAALWGSRAANGVVVIKTKDGSSAGKMKMTYKRTESFDEVHERIPMQDTFGQGRSGNWGTQAESWGDKISERAGGADVVDTSKPYFVSEDGTFKQYTITQKNSKETYVDKNWNSVFQTGRFSQDDFQVSGGDATKTYLFSYGRLRQDGIIRDSFYDRDNFRLNTKFKLSDQVTMTSKAGYTYSNSNRIQQSSNTAGLLLGLLRTAPDFDNTHYKGTYVSGGTEYTGRHRAYRRYLGGSSTNPIYNNPIWTIKEQKSTTGLNRLIMSNEMNYTPRAGTDVVVRAGIDTYTDNRDWFFPIGSAGSRNSGVFAQDVITNKETNYDVIGRHNLSLSEALSMVATIGYNWNDRTYSRTSYNITGFLVNTDKQTVNVNTAAENSTADNNRLFIRSTRTYGLLSVDAMNMVYLNLSGALEDHSTISKSYFYPAMDVAVQLTDYVPAPFTFAKARFAWGQVGVRPSAHRFQTLAESGFGYSSYSDPVDVALFGGGYRVDDDKGNENLKPEVKTETEFGFDFRMLDDRFAFGFTSYYNKIVDMLISVSKAPSTGSDTQYANAAEMENNGLELDGSFKLNQNVDFTFNWASNKNKVLKLTEGTDVLTLVGGSVSSVAVDPNFNGTAQPLGALYGTGSQVDENGKFILDANGFPQITSLPVILGDPNPDWRGTFGVNGRWNGVSVNMLFEHSQGGDYSPRTQWVLRRFGTTAETANEVTLTEDLVNVDGNTVAAGTTVRGSVYDFGGGKVLLDEAWYRHGIGGGFGDNQAYNFAVKDATFSRLRELSVAYDLVHPVISSMGLSSVTMRWTGRNLWASYKELVGVDPAVNQSGVSSGFGLDYFTNPSTKSYLFSLTANF
>A_OM-RGC.v1.000304276
MKFISKLFVSFAFVLLLFSNNSLVSQETDSSSRLSIEEIIVTGTKRDISQQDVPLAVSTITDTQLENTFRNDVFALGELAPNVTLTPQNGFNAIAGGMRGTGFISILVTKDPSVGVVVDDFAFNHVQAQAIEMFDMEQVEIYRGPQGTLFGKNTTGGAISFTTKKPVLGETFFDAELTYGQYDSNDATIEKLNLAANFPIGDKLAVRISVIQDEEEGYWTNSKPSQSIQAFGGPGARALYSEGGQINDVGTTKNADGTYTSVGNGGKIGGKDVLAAKFKVRYEPNDFYRADFTYEIVDDKSDAPATANDTPKGVEAYLFPNLGFPGYKQGPYPNDPFITGESGTCNTFTCIARGHRVEVEGWYLTQTFNFDNYTLKSITGMRDQDEIMNSTYTGEAYTSLYDAARNTAREQMQQEFRLTSNFDGPFNFVAGAAYYEDNLDFVVFGNLGFVDLVSPAGTSAALQFPNVAEIQASGQDRTSKAVYFDATYDINDRTKLTFGARHTEDEKDFYRRQYAADGASFALIFTPDQYLGPWTNPLPDDSFGVKIDDSRDFEADTWRLVLDYNIDENTMVYGSIATGYVAGGFTETCGSTFTCQPYNDEENTNIEIGLKSDLMDGKLRLNAAVFQTEYESLQRDSVKVRLVGDTQFQETAAVNEGESTATGFELEVTYVPNDNLRFDGFLGILDHEYDEYAPGLDAGTLTAGAPSGVTINPDLSSLSVPFSPETTAGLSVTYFQDLNSGGSLIYNVGFSHMDEFELSPLPANAAGGTADNPVIRQKANTQAEERTLVNAFITWEASDNISLTLWGRNLTDETYRVSANPVATLWNFARYGAPMSVGVRAKFNY
>A_OM-RGC.v1.000304698
MNYCLVALMAFCALSVALPHVNTFTDSLVEQATDAGSVNAFAQTMSYRTGLKTDAEEVSTEEAAVEEEESSEFTTEQKAAIEEGEEKFEFQAEVSRLMDIIINSLYKQKSIFLREIISNASDALDKLRFLALSDEELLGEGENAELEIRVSYDKEERSLTIRDRGVGMTKQDLIQNLGTVARSGTTQFIEAVAQGQDLSLIGQFGVGFYSVYLVADRVRVTSKHNDDAQHIWDSTADATFTVAEDPRGDTLVRGTEIKLYLKEDASEYLDQAKLEELIKRYSEFITFPIYLHKSKTETVEVPIEEEEEEEEEEDSAEAVESEEEEEEGEEEEEEEEEEEEDEEPKTRTETKTVWYWDHMNDQPAIWTRSKSEVTDEEYARFFKGLRNGDDTEPLTWIHFRAEGEIEFKSILFIPKAPPTDMYDNYYGKQSQMRLYVRKVLITDEFEDLMPRYLSFIRGVVDSDDLPLNVSRETLQQHKVLRVMGKKLTRKALEMLRKLSQKAAKDAEEAAEEGDAAAAEGDDEASKDAEEKKDPYIEFWEAFGKNIKLGLIEDSSNRTKLSKLLRFKTSVDGGEKWSSLEGYVGRMKEWQKSIYYISGKDMEEVKSSAFLERLMAKGLEVIFLTDPIDEYAIQNLTEFDGKKLQSVTKEGLKFGDEEEVDTKRAELYKDQFKPLTKWMKDTYGDKVEKISVSARLAATPCIFVTSQYGYSANMERIMQSQAFADNKRTQYLVSKKTMEINPRHPIVVELLKRSEEDPDSEATKDLAWLLHDTALLNSGFPVSDAKDFSARMYRTMQNGLNLDSLDLVPEIEVPEEEEVEEVEEVEEEVVEDAAETEEEGEKKEL
>A_OM-RGC.v1.000306846
MAIGRISGQMLKANLLRSGTDLAFETNLLALDVTNSRVGVGTASPATTFHVSATDAIRVPSGTTAQRPGSPANGDIRYNSTTSQIEGYSNGQFRSMVGSGISNVVEDTTPQLGGDLDINGNAIVSTSDGNIAITPNGTGEVDISKVDIDSGAIDGTAIGANSASTGAFTTLSSSGNTTIGDASGDTTTFNSASWTLANATTVSGTWANLGTVTTADINGGSIDGAVIGAASAAAGTFTNLTASGTTISITDSNGSGVIDGVNIGANSAGTGAFTTLETSGAVTVGGNLTVNGTTTTIDSATLTVEDPMIQLAKNNSGGAANSFDQGLFFNRGSLDNVSFLWDESADEFVAAVTASEDGTTAGNVTLDSYAGMRVGVLKASELNTGTIKAADGTASSTIANSTGVHTIASSVLTTTDINGGTVDGVTIGGASAGAGTFTTLASTGNTTIGDASGDTTTFNSASWTLANATTVSGTWANLGTVTTADINGGTIDGAAIGGASASTGAFTTIDASQGIDIPADSQSLRIGAGNDFTVAHDGSNTAINNATGNLTITTAASSSVVINEDSADVDFRVESNGNTHGLFVDAGNDRVGVMTSSPGYALDVSGSTDALKLPSGNTAQRPTATAGIIRYNSQTSKYEACNDGSTFVELAIAGDVPSISKVSATGDGSSTVFGSFFGSAPETVNNVLVFIDNVMQEPTENYTVSGTTITFTSAPHSGARIFALTGFDNTALASSGVARTQTSSVSFESTATTIMSFNQASYRSAELLITITDAANTEYSVQKAVVIHNGTTAFGTVYGVTNTGSTDLATIAFNHDGSNTIEVKATSTGGAQTALVQYSLQAV
>A_OM-RGC.v1.000309650
MIDNTFNAKRTLIALSLTALLGACGDNDNDFSNVEQPAPTTPTTPEPTPAPIPAFSPDGTLSADVTWTTYGVPHVKADNLESMAYGVGYAFARDNLCVLADQIVKYNSERAKYFGPDTVPGSGDSEHLINDFGFLTLGIRELAEENLPRLSANSRAMFQGYTAGYNRYLAETPVEEQDQSCAGQPWVTEIDSVDLLTYSLGVALLPGAANFLGPMFIAAPEGESYLPTPAASSSDVASTFKISPTVGLPEKNPQEMGSNGWGLGSDKTTNGKGMVLGNPHFPHTGNLRFWNFHAQVPGHLNVTGGSLMGLPGAVNIGFNENVAWTHTFSTAEHFVVYQLTLDENDESGLTHMVDGNRRTIYEKPLQIDVAVGGGQTIKLNKTAYYTNYGPMIEVPGNFDWNGNNAFAIKDANLPNFDIVDHWLAMNMATSMDEFKQAFKDYDGVIFNNTMAASDDGQVFYIDDSTVPNLTETAIEQLTTNPLLIQTKAAAGFTVLPGNISQFDFEGPVPYEEAPKYEGTDSVQNSNDSYWLTNLNSPIVVSNPLFGSVEYQQTLRSRMGQQFIENEAGSDGTFTPDEVEGLLFNNRSYLAENILPSLLSLCAAQGSTPVDVDGTSVDVSQACAALEDWDGTMNLTSTGAHVFREFAFQFNQAPQWETPFSLESPVTTPFGLMQNDVTLEQLARATQVIEQAGVAFDAPLGDVQFVERSLPDGTASGIKLPWAGAHNIEGGFNVFDVISNRNGTLLPRHNYEPVNSNTIMSAEAEGYHINYGTSWAMVINFTDEGPKGRGILTYSQSRKYGSEHFLDQTQLYSTQPTLRDIFFTDEEIEANKIEQVTLSSE
>A_OM-RGC.v1.000310336
MNTSLFERAKYLFITLSAVAVVFAIPTWAQDEDEDAAELGKIEVTGSRLNQTDIETAQPVTVISREQIELSGFATVAEVLQNTPYNSFGSFRETSGYANGQASVNEISLRGLGSQRTLVLLDGRRIASTGGSGGAAQNLNQIPSAIIDRIEILRDGASAVYGSDAIAGVVNIITRKDFDGMDISVTSGSTEVGGGDYTRANITGGVSNSKGNIYYTFQHYDRRPQYYNEIPYASHASNYDYFSSFGYPGAAITKLGIVVDPRCPEANVGSSRDNGSNTSSTFPNSYYWAGPGLDTGLGRCGYDFAQDIMSIPRAKRNAFLMKSSYDLSPDVTMNTVVMFSQLEGDSRFAGTPITAPFPVIPAGSPNHPLIAYGYDCVNEADGCGAATLLLRSVPNGFRDNTVTENITDVRVGFEGVADMMGGMEWELNVQSTVNDIDNQTINLVNKTLLQAGLDAGTVDPWGINSTLDEVAAQMLAFNHTGLYQADLKTTMADLIVKFDVGELAGGAIGMVLGAEYSHSAFDQLNDPESNAFLIAGSAGGDNISAERHRKSAFFEIGLPFTEQFKVSMAGRYDEYSTKGVGSNFSPSVNFEYRPASWVLLRGTYGEGFRAPAFDELFGNRSESFPSGIDIVGCANGVAVCTATQYRAFFGGNPDLGPEESEHYTFGAVLSPLPELTVQLNVWHTEFEGLITTSTLNREFQAEANGETNYVTRCTAEDQCQVGTVNFVSLTSNNYKGVEMEGIDMDINYVMDTDNMGRFDMGLNAAKITKYIFQRFASDAVLSNEGYIGLPDTRINPYLTWGKGDWAVGLTGYSLSDQEAEFGSDIYTVDDHMTFNLRVSYQ
>A_OM-RGC.v1.000311440
MAETIISPGVFTRENDLSFLPQGVGAIGAAFVGPTMKGPAFVPTLIRNGFQDFIRKFGDQHPETYVPFAIKEYLRNAGVVTVVRVLAGGGYTYGGSTRPIAYITTDSTKKEIIGVLVPSRQATAGTEVNPSSIDLGESSMLNVAGGAATYSDTISLVLSGSNVNVHDDAISFPAANKINTSFDSTNSNYVTKTLGTDANNNKSGANSWLGGKPAFSYVQFDSFRDPDTGDILSPSESIQLITGSVEAVFTSSFVEGYDHAKTPFITSGFLDVYPNTTTVDLFKFHTIADGDNTNSEYKVSIANLREVADIEGIEQYCTFTVQIRSYGDTDKSPIILEEFSNCDLDPNSPNFISRRIGDRYQEYSSAFGKVVTKGDYPNISEFVRVEVAEGVNEGSYSPKYEPRGFGKVSDTIIPAYEAEVQYTLPAYVSASVQEIGGTYNTKAYLGWDFTNINNSNWIKSTPRSGSATADTHLNKGAKFNVDQLNMHPSASAAYSGALSASVSLTGDAGPRAIDLKFTVPFQGGSDGIDPAKIRFSGANLADNNAFGFDLSSTNAAGYTGYKKALDILSNQDEYDINMLVLPGVIKQLHASVTDAANVMAEDRGDTFYVMDLAIEESTVANAVNEANGLDSNYAAVYYPWVKVLDTSRNKPIFVPPSVIVPAAIAASDRIGAEWFAPAGLNRGVLGTVLEAKNRLNQAERDSLYEGRVNPIATFPATGVCIWGQKTLQVRPTALDRINVRRLLITLKKFIASSSKFLVFEQNTLQTRNRFLNIVNPYLESVQQRQGLFAFRVVMDETNNTPTEIDRNRLIGAIYLQPTKTAEFIVLDFNVLPTGATFPA
>A_OM-RGC.v1.000314632
VATINGTEIDLTPTAGMKEEAQRYRDWKSEGRAGGTEVARRRATQILSGNELDPQVVVEMSAWFARHEVDKQAEGFSPGEDGYPSKGRVAWAAWGGDAGKSFSDPKSARIKELRSMPVTKSKKRAAPDALKTGDFVSWNASGNTARGKITKIERDGQIDVPSSEFVINGTAEDPAALIQIYRDGESTDIYAGHRFSTLTKIDPIRSVTECYKRSGETTFAEKDERVYEFAFSSEFPVARNFGMEVLSHDEGALNLERLNNSAPLLFNHDPNKVIGVVERAYVDKKKKKGYSRVRFSKNSFAEEVRQDVKDGILRNVSTGYVINDMEERNNDFLATNWQPYEVSIVATPADTSVGIGRSLVDSDTMPIDENHPIMDDKRANADTASVVESQTPEKEMPEEQNLEVVRSEATKKAQSDERTRIREITALCNRHSLSEMGDQMIANGTPLNEARANVLEKLGAKPIETVTPVELNHKENREYKISAGIQALCDGNWDRPGAGFAREVSQDIAKNSVTGGSSRSLFIPYSALNRATYVTSGATTGGNIVATDLRADDFIEALRNNTVMVGLGVQVLSGLVGDVAIPRRSGVASTGYLSAETTAITQAESTFDQISMTPKTLATMSKFSRNMLIQATPGIEELVRRDLSDGINVGLDLGILNGSGSSGQPTGIMQTSGIGSVAIGTNGGAITVDKLVDLETAIMEDNAGVNADSISYVTNAKVMGAIKKLKTSGGEYLVNNNLQALGRGATPIAVNGYPLAMTNQVPSNLTKGSTSGSCSAVVMGDFSQAILGLFGGGVEITVGEDSDDFAKNLTSVKAVVAFDVAVRHAQSFAAILDVTT
>A_OM-RGC.v1.000314672
MAENIISPGVFTRENDLSFLPQGIGQIGAAIVGPTEKGPAFVPTVIRRGFAEYEARFGSYSKDTYVPLTVRNYLRNAGTVTVVRVLGGGGWKYADNGLVALRNMDGENADGTGVKRVLAVLHPSKNEASINLSGSFIEGVGAAKVTSASFNNAISGGADFNSTFCLHLLGSDFTQTSISMSLNPSSPNYITRAIGTDPDNSRSGSDTYVDYAFPVVNFREYQTDTTITNIEMVGLPAHEFTGSNNNGGYAEGYDHAATPFIESGFTNDNGATLPLFKVHKIADGTQTNTDCKISILNLREPGDIDGEEQYSTFSLQVRKFGDTDKSPSILEQYDRLNLNPDSPNYIARAIGDRYAEWNEDRQKVIIYGDYPNKSRYIRIEVDAAVDNGSYSPKLSPRGYDVILDPIYSGSTSSPEAVLVPYVSKSVQTIAGVYNKKAYLGYDFTKKDNDQYLTYLPKVAVANSTGKFNVDKFFGHPSSSWGADAISGSLSASVDQAGTSGPTADQVKFSVPFQGGSDGMNPGTIKRTGEYITSTNLHGLNLSIGQPGYNAYDKALDILSNQDEYDINMLAIPGVMAKYHSAVTTQAVNFVEDRADCFYVMDLMGVDDTVATAVSEASGIDSNYAAAYYPWVKVLDPAKNKPTFVPPSVIVPGAIAQSDRIAAEWFAPAGLNRGVLGNVIEARTRLNQAERDALYEGKVNPIATFPRTGVCIWGQKTLQARPTALDRINVRRLMIEVKKFIASSSKYLVFEQNTLQTRNRFLGIANPYLESIQQRQGLYAFRVVMDESNNTPDEIDRNRLIGAIYLQPTRTAEYIILDFNILPTGATFDGGGGGGSY
>A_OM-RGC.v1.000316497
KGSGTKDACYHKVKSRYSVWPSAYASGALVKCRKKGAANWGEEYIPEEGYDHIRDRALEKGTWRSNPKKSDATTRPVSKEIKKQKGKTVYQKEAEKKYGKGATAFDIVKAKIKAKHGDGAIMGEDVKRDEYGDPIGGPKISKKQKKKNLASNEPDMKITRSEEIRVKKPQLSDWRNEIEIDEGKGSAAIGGTLGNIAGKTIGGMVAGPVGHEVGKYVGGALGAAALAKKGKKGRAAAGGALGTIVPTGMGLGSGVGAALAASHQPEGDMIEGKEEGGYISNAAKAEVRNQRRFGKKGSATPQGYFGQKPSEKAQLAVKRGEEHKARRGVKTKGMKEEVITERQKTNQGHRQSEEQHRSDYGKASVRNVRATGMGGNAANPAERGAAIDTRHKAHKEKRGVKTRGIIPTLYDGSVKEEVLDERVGGAGTLVRQGVKVGGKKGGRAVQAGQAKAIAAGQGAKESVKGGNKSKMVGSGRGEKIGAVIGGTAGALAGGIVDGPLPIGDIVGGIAGGKVGGKIGRQFDKMGAKKSVKEGKNSGVPEGIAGAAFGPVGSAVSGAITAPKGRKKKKAIGAGLGAAAGYALGGGPLGAGVGGYIGGRVSEETVNDGTRLNWNEWKQSLADLAVNNTMKEENIDELKVFGKPIIGKKGEAWIYNDPKGRRDALTPNQKDHTIWKPGVNVPGIDKKNTLDITKGEIKGPIKDTVTKGIETVKSTVGTVKGMIPKVKDALTDVNTAKAAVKGAAKVAGPAVAGLAVSKGVDALMKRGKKKTVKETAAPMKRNLSKVDPLVKATGETIKGAAIVGGALAAKAIHDKNKTQKESVSNWREELGYSGKD
>A_OM-RGC.v1.000320808
MGITSSINAQDAESVSDGRLGIEEIIVTGTKRDISQQDVPIAVSTITEQQLENTFRNDVFALGQLAPNVTLTPQNGFNAIAGGMRGTGFISILVTKDPSVGIVVDDFAFNHVQAQAIEMFDMEQVEIYRGPQGTLFGKNTTGGAIAFTTKKPVLGETTFDVEATYGQYASNDASIEKINAAINFPIGDTIAVRISVIQDEEEGYWTNSKPSGSIISLGGPGSTALYSEGGQINDKGTTKNADGTYTSVGNGGKIGGKDVLAAKFKVRYEPNDFYRADFTYELLDDQGDAPATANDTPGGGAEAYLFPILGFPGYRDGPYPGNPFITGESQTCNTFTCVGRGHEIEVEGVYLTQTFNFENFTLKSITGQRDQDEILNSTYTGEAFTSLYDAARNTRREQFQQEFRVTTEFDGPFNFVAGAAYYTDDVEFLVYGNLGFVDLISPAGTSGALQFANVAEIQASGQDRTSKAVYIDASYDISDQLKLTVGARHTEDEKDFYRRQYAPDGASFALIFTPDQYLGPWTNPLNKEDFGVAIDDSKDFEADTWRVVLDYALNENTLIYGSIATGYVAGGFTETCGSTFTCQPYNDEENTNIELGLKADLMEGRLRLNAAVFQTEYESLQRDSVKVRLVGDTQFQETAAVNEGESTATGFEIEATYVPTDNLRFDGFLGILDHEYDEYAPGLDAGTLIAGAPSGVTINPDLSSLNVPFSPELTAGLSVTYFQDLASGGSLIYNLGFHHRDEFELSPLPANAAGGTNDNPVILQKRNTQAEERTLVNGFVTWEVNENMALTLWGKNLTDETFRVSANPVATLWNFARYGAPRSIGVRAKFNY
>A_OM-RGC.v1.000321631
LSLVLLPNIPSFAVAADEVEEVVAVGTRREARSVGDSPAPVDIITGSDFVNQGSMDLPDMIRTLVPSFNVNTQPISDAATLIRPANLRGLPPDNMLVLVNGKRRHRGAVISFLGSGISDGAQGPDISAIPSIALKQVEVLRDGASAQYGSDAIAGIMNFVLRDNSEGTQLEIRTGEYKEGDGDAWRIAANIGMPFTSDGFANLSVELQDSQATSRSVQRADAQGLYDGGNTAIWNYPEPAQIWGSPDVSDDYKFVVNLGLSLDESKDFYLFGNYGERKVLGGFFFRNPTNRGGVFSTDGGVTRLVGDVAEATTGAARTCPVVPVPSSGAGSPSDTALAAIKANPNCFVFNELFPGGFTPSFGGDVMDWSIASGVTGTTDSGTMWDISVSVGENQADYFIMNTVNASLGPDTPTEFHPGSYVQLEKNFNVDFIRSVPVEGFASDLNVAYGFEFREEQFTVISGNEESWEIGPYFKQGFGIGSNGFGGFSPSMAGTWDRSNLALYVDLEADVSEQLLLGLAVRYEDFDTFGSTNNSKLSFLYRATDNFSIRGTTSTGFRAPTPGQANISNISTVADAGGDLYQKGTLAPTNPVSVYYGGKELTPEESTNTSFGFVWDATDAFNITFDFYNIELEDRITQGDDISITPADIALLQSLGVPGAGDLTNFRFYVNDFDTTTEGFDVVATYDTEIGNGNTSFTFVYSDVETEVDRTGGLIGSGRIDQLEKLLPGKRWNLSAVHNAGDWRMLARMNWVDEWFTEEWGGGGGYISDMSTIDLEVSRDLGDYTLTLGAQNAFDDYPDKEKRGLILGWEYPEASPLGFNGAFYYFKVGLDF
>A_OM-RGC.v1.000325513
MSVIAHVDHGKSTLTDSLVAAAGIIAAASAGDARLTDTRQDEQDRCITIKSTGISLFFKAETHYKLPEGSDGEDFIINLIDSPGHVDFSSEVTAALRVTDGALVVVDCIEGVCVQTETVLRQALAERIKPVITINKLDRAFLELQLPAEDMYQAFTKHIENVNVLVATYNDEALGDCQVDPTKGTVAFSAGLHGWAFTLTKFARSYAKKFGVDIDKMMNRLWGDNYFSPKEKKWIKAASSQAPAGLERAFCMFCITPIAKVFASCMNEEYEKVTKMLGAIGVTLTKEDLTLRQKPLLKRCMQKWLPAHDALLEMLVQHLPSPKQSQAYRAETLYTGPPDDQWCNGIRNCAADGPLIMYISKMIPTPDKGRFYAFGRVFSGTVRTGQKVKIMGPNYVQGKKEDLYVKNVQRTLLMMGRKTDAVESVTAGNTCGLVGIDQYIVKAGTLADADATEAHPIVTMKYSVSPVVRVAVQPKNPNDLPKLVEGLKRLSKSDPLVQCSMEESGEHIIAGCGELHIEICLKDLQEDFMNGAPIVISDPVVSYRETVSAESSRTVMSKSPNKHNRIYCKAIDLGYGEDDAQTPLASAIEDGEVTASQDPKARTRVLVDKFGWDKQTTQKIWCFGPDGTGPNIVVDVTVAVQYLNEIKDSVVAGWQWVCKEGPLCDEVLRDVRLNIEDVVLHADAIHRGGGQIIPTARRAFLAAMMTASPRLQEPIFLVEVQCPENAMGGVYSSLNRKRGTVVEEINRPGTPLYTIKAYLPVSESFGFTSFLRQNTGGQAFPQMVFHHWETMNGDPYADEKTMELVAGIRKRKGLKETMPPIGDYEDRL
>A_OM-RGC.v1.000327373
MAILFVNNIDFSNGAAAQKLRFENLGSDPSSNLYEGRVYYNTGSDVARLYTAAGWVDIGASYSFTAAGDSGSSVINDGNTLTIAGGTGLTTSVPSTDTVRVTLDDTSVTAGSYTNASITVDAQGRLTAASSGTAGTMSQWYIRDDDNDDKTVSNNKYLKVTAATGTAGTNLTGTGTSGDPYVLAITLPDTNTTYTTATASALGLVKLGSDTTQSTAGNTVTSTASRSYKVQLDSSDRMLVNVPWTDTNTTYNMMTATTLGLGKLFSNTTQSVAANSVSSTASRTYGVQKNSSNQLVVNVPWSDTNSGGTVTSVATDGGISGGTITGSGTIVLKNNGALSDDTFMAWDDTNGQLINAPATFSGNNITTTNDLTVGGELTVSGTGQSSFAGQVTVPATPSASTDAASKGYVLSQVGGVGKFQGGYNADTNSPALTGSSNVALDQGDFYVVTTGGSFFTKTVEVGDFIFANAAISASSSPSLSDYTVVIADENIAGAGSTDNGTQKGVAGFNSAHFNVTANGWVSSDIYGGGSTLGIVPSGGASTTFLRGDGTWVTPDNTEYSMMTATTLGLGKLEDNTTQTVAANAVSSTASRTYGIQKNSSNQLVVNVPWTDNNTEYSAATATTLGLVKLEDNATQTTAANAITTTASRTYGVQFNSSNQLVVNVPWTDTNTQDVTSVDETTPGTSSGTPIVVNPTTGDVLVKSMAYNGGSNVGHVPSGGSATTFLRGDGSWATPTDTGALGKRIVLNSSLAYVSKADAGGIRTFTVDVDNSSVFGAGTDAIDVKCEVVTAAGATVFADITRSSGELDVAFLGTPSDSDYEVLLTYVG
>A_OM-RGC.v1.000330916
MATPQLSPGVLVREVDLTVGRADNVLDNIGAIAGPFQIGPVDEAIDISTEEDFISAFGKPLSTDRQYEYWMSASSYLTYGGVLKVVRTDGDLLNNANAGVGIASTSSTYGKVKNYDDYKNNAENTTNWTYAAKNPGTWGNGIKVCQIDDLADQILGINTSNLAGVGLTIGYGITASLGTQANKVSIPGAGSTDGFVGYIKGIITGVTTDTIGGNSTVDVKFTSRVSASSTSYTDVLNTTSINAGLAATNRIYTNSIAGLSTGTGITVKPILPGISSLSANDASHSIVSIGDTFVTLGAVVNSSSVSAGVAVTFKRLVTIGGTETLADYKEGSTYAEFKTGTVHIVGTDEEISASPTVVSKTDWYDEQKLGLTNATIFWKSIAPKPSSNVYTTDRNGKGDGMHIVVVDDEGNVTGIKGNTLEKHTFLSKAKDGVSNVNAPEKVWYKNYIADNSQYVYAGYNASNAIDTYHETAPRATGFSGTSFTPVTNADSLWGLNAQDVTYSSLGNVTYTLGGGVDYGANKGMSATLANLMTSYDLFGNKDEIEVDYLIMGPGCTTEDKSQAKANKLLTIAGDRKDCMAVISPHRANVVNVTNTTTQTNNVINFFGPLSSSSYGVFDSGYKYTYDRFNNEFRYIPCNADVAGMMCRTSLTAYPWFSPAGQQRGVLNNGIKLAYNPTKAQRDKLYPSRINSFITTPGVGTILFGDKTALAYASAFDRINVRRLFLTIEQALEKAAQAQLFELNDELTRANFRNIVEPYLRDIQAKRGLYGFLVVCDTTNNTPDIIDNNEFRADIFLKPAKSINFITLTFVATRTGVSFEEVVGRV
>A_OM-RGC.v1.000331040
MPLNLASPGILVKEIDLTLGRIDPTSDKLGGIVGPFAKGPVGTPTLITTENDLLNTFGQPYDTDKQYETWLTASSYLAYGGILNVVRADDYNTTTGVGLKNAFVGTASSIRVKSAENYEELGYDQSPIAGATVLARNPGTWANDIRIGIIDGRADQTIGIDTTGATSFSDTVSNLSGTLVGSASTISFDSTTSITVGLEVKCDVAGVVAAGTTVLAVPGGGSAGIVTISTSSASSVDLTTTFDFGTTTTVTADLAVGYGITQAVPAGTIVSKTGVGAGTTEELDGYFKGIITEIGTGEVGVKFLSHVNAFSTETAQSYNSIYQFSTDSTVAIHSTGQTTSYGSTAVTSSVDWFDQQTLDLTTATVGGATTTTTVKWNTLSERPTTSEYAAARGARFDELHVVVIDGKGTISGNAGTILEKHLNLSKAKDAEFSVGSPQWWRKYIETNSTNIFAGGEPAGVVTTGYSSGFTLAGDTGWDQDAEGIIFGSIGNLNTVLKDGKDYGGISTITSTGALNSGLDDLVTGYGLFENDTNVDVDFLLMGSAKEGQNEARALATKLISVAELRKDAVAFISPYRASMITDNPSQETVDVVLGDSKITDNVINFFEPITSSSYAVFDSGYKYMFDRFANTFRYIPLNGDIAGLCARTDINAFPWFSPAGTARGAILNAVKLAYNPSKDQRDRLYSARVNPVIFSPGAGIVLFGDKTAFAKASAFDRINVRRLFLFLEDAISAAAKDQLFEFNDEITRTNFVNIVEPFLRDVQAKRGITDYVVICDETNNTAAIIDANEFVADIYIKPARSINFIGLNFIATRTGVAFEEVIGNV
>A_OM-RGC.v1.000339890
MAERIVSPGVFTREKDLSFLPQGISEIGAAIIGPTEKGPAFTPTQITNFQEFEEIFGSLDPRFYTPYAAEAYLKSAGVVTIVRVLGIGGYQADSIELRIQSSGSGYSEFTQSIAVLAPSLGSSGAGDLSKSKIVSSTSAATSFDLIVSGSNVTERTYSLSFDTGSASHISKVFSSSPLSTKANGAAGEVYVYKNYKTRPFDVVSETGVALSTMSCSVAVTDNGLDFQSGTTTTDDAGDASDTTWTGNKDFQFARTPYIQSQNLSGGRENLFRVYTRSHGTDVNAKFKIGILDIIRADDVAGSDFGTFSIQVRVHNPGGTDDDTILETFEKLTFDPLSPNFFARRIGDRYSIIDDNGKKTEYGTFPNISKHIRVADFKNLVKDGQFKLDKALVPMGHGKLQNPTPGGTTVPTAVTQSNQLTIGGLYDQNIFYGFNFANEISRQYLAPIPSSATAGSNVTMSLEDQFGTNEATELGVSTFADATEQITLSNSALQQRKFLVPLQFGFDGKNPAIDSKTGTDIVNTNTQGFDLSTTTASGSVAFKRAINTISNPDEIDINLLAIPGVIHGLHSTVTNHAISKMEARADAFYIMDAAGWSDTIETVKNTIINLDTNYAAVYFPWVQVVDSSTDSPVWVPPSTVLPGVYSFNDSVAHEWFAPAGLTRGGLTDVLQAKTRLTHAERDDLYEARINPIASFPNQNVVVFGQKTLQSKPSALDRINIRRLLIRLRKFIASTSRFLVFEQNTQATRNRFLNIVNPFLESVQSNSGLSAFRVVMDDTVNTPDVVDRNQLVGQIFIQPTRTAEFIVLDFVVQPTGASFPE
>A_OM-RGC.v1.000341403
MKHTIARSLISSIAVGSILFAGAVSAVDWNITGFFRQEIAYSLHDDGNPNNTMGNPFNSRIVPQITSAAFMNDATLQNGLNANARAATTVHNSRATALPGGILRGGLFASGELAKDAFTLNADGSHNLIRDRLPAGSFTSSPVSCKFGTSGGRDITNGRNAGILGLGSPQIGQVDVPFPLMMCPNGQGSTQGNAGLSRIVGLTLNNGVVVQGPTAGIGLPNTGTDFSASHANQNAGEAVSLAGQALNDEIDFNAFNSRVELDVQGQFTPDLAMFMKVRAYFDATRNFVDGGTSGGIDDHYANPYFGNRRATLMEWNSPDAIIDIPFLYFDWSKGPLWVRVGNQVIAWGEAYFFRTMDVANGLDLRRRLALGPGAEEYQDQRIGSPAIRVSYTFKNGWELDAFAQMFSPTILPGQNTPYNLAPTTIYMDDSDGYDDAEGAINFGFKLTMPLTDAFTAMVAYANRRNPDGYFTGADAPIVHQGRPNPFCLNQHNATNNVLGALGLQGFSGMETMPTLDTNQRTMRRGCGTSFAPDDFAASSLEYWYRIRDGRINSSNYVTTQINEFPASRWATREIFGFGAEGNFVDTFRTLEGFRSSFGNITQYVGRYFRRERNYMIGGNYIITADDPNSIFDQLIIRGEVNWTPNKAFTNDLSFNFTEKDDIVSSLILEKYHRFSMDFPATYMVMQWMHRTESDMFGRDLDKMDTRKLSDFIDPTTGAFTACAFDNACDDPRGDDSANYVVFAFQQPFPNLIWRADFAILVDVAGGYLVQPGVRYRPSAKYQWDLYATLINSPSGDNDTVTETLDWADEIFVRFTYFF
>A_OM-RGC.v1.000343717
MAERIVSPGVFTRERDVSFLPQGIQEIGAAVIGPTKKGPAFTPTIITSFSQFEDVFGSTDERFYTPYTVEQYIRSAPSVTVVRVLGIGGYKADTIELFLSTGATSQSVAVLAPSRGGTDGTATITAASILGLSEEAGGAGEAYAQLSGSKLRITSSAASIEKIVSFDSSSANYIENIFSFSATTEKSGTALMPVYLYKNFKRTQTDGSQNSAASASLKVTTQGLDLASGTTEYNNDGGAGNWTGNSRYQYARTPFVTSQAVSGERFNLFRVYTRSHGTDVNSQFKVNVLNIKDAASVAGSDYGTFSLQVRSVNIGNSDKTRPNNDDIMEQFDGLSMDPDNPNYFVRVIGDSFVEIDSSGVLSFNGDYPNSSKHIRVGDFSGSTDFPKTLVPMGFGAVNNTIPGGTNVPTASFKTNQSSSVADFDQNVFYGYNFSDTDNQQYLAPVPATATVGSNVSMSLENMFGSDGASVLSDTFANQTTLISLTNSAIGQRKFTIPFQFGFDGDNPANPKSTGAGITTANQQGFDHTNSASSGSVAYKRAINSISNPEEYDINLLAIPGVNHRLHSTTTNHAIDKIEDRSDALFVMDASSANDTIAQVTNTVKTLDSNYVATYYPWVKIQDRNTAKPVFVPPSVMLPGVIAFNDQVAFEWFAPAGLNRGGLTDALEAKTRLTHANRDELYEARVNPIATFPGQGVVVFGQKTLQARPSALDRVNVRRLLIALKKFIASSSRFLVFEQNTVATRNRFLSIVNPFLEDVQQNSGLSAFRVVMDESNNTPDEIDRNRLIGQIFIQPTRTAEFIVLDFVVQPTGATFPE
>A_OM-RGC.v1.000346403
MSNINVNNLTPLLGSGSSVSVSGSLVVKNDVTIGGHLYIGDANTDSVTFSAEVSSSILPDANITYDLGSASKQWREVFLNSLVVKHITASGNISASGTGVNGTGSFHHLYSNGNIHATGTGSFDQAVIASNSSSFTYVSMSGALDTSYHVSASRILIHGGNNATGSVGTAPSLEVRATASIGYISASGDMTMSGTASFGGGVDALNASGSFLYVHVQENLSGSASGSFNDLFVNDNVEIQGVTNLHGNISSSNSVTASFGYLSSSGDLNVVGQISSSRVSASNGFEADLTSTSSFGHVSMSSVHTLPTLTSSFGHVTMSGDLGVGTTTSPLGHVHIKDGNSNGETPSLNANDLIIEGNGNTGLTIMTNTTSQGAIYFGDDSKNDGRIIYQHGVAPRMSIYTQAHEFRLSGSGASFSGDVSSSGRVSASSGFEADGGTTSNFGAISMSGNLTLAGQISSSRVSASAGFEADTLSSSSFGYVSTSGTVNALGNVSSSANVYGTQFFVGSGGAMAVLSGDGAANTVKMGGASSVTQIHGISIDVTGSISMSGEISMSAANSITIDAGNLSVNTGDGIFGAAVSASETVTANSLAIHNAGVSNATISADGTGSFRGGIDCIGGGSGFNATGSFGYISCSQDVSSSGTVFGETLIVGTGNSIVNGNIKFNGGIVRPLKNITADTVLDATSGVFADAGKTIVLNAAAGCDITLPPAEGTGNVYKFFVGTAITSNQYRIKVQNSNDTFVGAVHMVDADDDSQTTITAKGTDDTISLNGGTTGGGLLGDCITFTDIKSQLFVVEGNLVVPAGSNPADPFSANV
>A_OM-RGC.v1.000347523
MKKQSYLIILALCLSLFTSLVAKSTVASQAAFKSTDIDEVSNPAISVVNINNMAYWIEKSGAGTTAGSPNGQQADYPIFTGGLIYEDGMLWGVKADEYPESAPVRVGGSTYYKGMKAGFVVHDADGNVVGADDPVNHHVWRVRTDFMTADLTKDAANFYATTASNVTAEQIQNVYDQYEFDWMNWPAEWGAPYEDVNGDEVFDPNTDIPGYPGAHQTVWTISNDVPTIVDANGVPTGVSTNTAPNLYGADPVGVELRVTMWGYAFGASDPLGNVVFKKAELTYTGLETSSEIANPEVLDSVYFTQWSDPDLGTYTDDYVGTDIDLSFGYVYNGNRLDGVFNGIYNLPCPAGGYDFLQGPADNLDIDGDGDLTEYLPMTAFTYFGAGSSISDPDLSSYSGSLQFFNLMEGYLPRPEYPTQVPWTDLSTGESTMFALSGDPVAGSGWIDGVQLPPGDRRLVMASGPYEMSKGETATVVLALVAGTGLDAVSSVSVAKYYDTYAQYAYDQGFSLPSAPTTPSLTAVEMDGSISLDWGSDASAVSATEMTVSEGFEFEGYNVYQLPSAGSPLTEGVKVATFDKVNLVQNILDPDVDALTGLVVNVVKQTGSDAGVQRFYHTDYDEVRGRPMSNGVKYHFAVTAYSYLAENEGSPFKTLESGEARLTVTPHSANPGVDVAHMNGSDVTVDHDGTANANVNVNIVNSNNLKDETYHVNFDQQHFYRDLEGNWIKSETSGRSTGKITDCSGSTVTASAIASADVGTVDLVLAFELVCPGGAWIDGIQMTFPEGFSSSVNSWSTTGGGNVCSYGTDSGQNCDN
>A_OM-RGC.v1.000347967
DQARRAQSTGNGSATDFSFSFQVNATSDVKVYVGDTLKTLSTHYTIVDSSSSAGLNTDGTGVVKFITSPTDYTPADGDVVTILSDVPVARTSVYTSGGNITAASLESDFDTITMQVADREERDARQLTAPVSDPTSIDMTLPAKASRLGKALGFNSSSGNPEAITVYQTAADVRAAVEAASDSNVFTDADHSKLDGIAASANNYSHPNHTGDVTSSGDGATTIAADAVTGAKIADDAVDSEHIANGAIDLAHMSANSVDSDQYVDGSIDTAHIGDDQVTYAKIQNVSATNVVLGRDSSGAGVIEEISASSLRTILNVEDGATADQSASEIKTAYESNSDTNAFTDAEKTKLSGVAASANNYSHPNHSGEVTSTADGATVIADNVVDEANLKVSNSPTNGYVLTAQSGNTGGLTWAAASSGSDLTIKEEGTALSTAATSLDFVGASVTASGTGADKTITISSDAANLTGTLPAISGANLTGVQAASVNVTESSDDNVDYNILFSDTANSGTVQMTPVQDDNGLTFNPSTNRLYSAFAYHQQVSVDSYVYHQGDTNTWMQFDDNDSIKFATGGTERLHLNSSGVQINNAFTLPTADGSANQVLTAAGDGTTSWAAASGGGSDPDLYRDNASSATTPSATGSNAVAVGNNSVASGTDSLALGAYANATGFRGVAVGRYVYATSTSSNAFGVNAHSAEQDTVALGNARAFGGSYASAMAVGNNSTSYGAGAGYSLAFGFLSKAHNANSIAIGRSATVTHDDSVALGRNAASSAANEITLGSTSHSVRVSSAYTLPSSDGTAGQVLSTDGSGNLSWVDP
>A_OM-RGC.v1.000351751
MWPLTAGDGKSPAERYDGPRKDMTTLKSIPGIGQDLMIYSNSPSANIDADIVASENDAMSAYSPSGFGRGTADTLAYVPADGGWNAYFYGYQAIGDAFMTVFQMPADGIIKGLNVPIYYWGTGDQQITLSLHKLSYPVGTDGAEYPTSAVDGAGWLGGYDMDANGWQTISGSEYSAGGTAGVCDPTDAVMAGAQDPLGTTDGTGPAGVPTKGLIWPDGFTALTANPESQAAQDTEVWYATGDYGSEPELMAGEWVGVLANATGTGGGSDPILGFYYEAADGLVDNWVGLKFYGECGGTSGNGGWHIRHWMFNMSIAVELTGDRGPVFGEVTSLPTTLSTDARALSAHVTDDNPSGEAAGVSAVTMSYQLDSLTATVNSVSLSLTDGTSEDGNWSGEMPGAATGTTVYWSITAYDNNGNATSTAVKSYFIFQATTDQLIFDNSAALYGNPLYAPYLYYGWGLNPFDYWSRDYGNVSAELFENYHVVFERAADGADYDTDAVANPWYQSGNKVYVAEGDEWLGTRYGWPAEPMTMEAGSFARHLGVDVYHPDINGASGGISRMVPNPDDALGAVMDDYLDSNVVTMAVDSSSADTSAWDTTYSYASSVLDYDPNYDPGHSNWLDGVDPHGGAHGAYWGYPGVIDSLGNHPADATLQPVAVYSQHGSGSRGGLIAFDQMSLYARVYEADGTTSYSHWIGPEDYYSDSPGGLLKGMMDWAAGIASVDDEINATPETFSLKGNYPNPFNPSTNIMFTLGMETDVTVSVYSILGEEIATLQSGRMIPGTHSVRWNGLTSNGYNVASGVYFYQVDVAGQ
>A_OM-RGC.v1.000352165
MAERIVSPGVFTRERDLSFLPQGIAEIGAAIIGPTKKGPAFVPTLISNFQEFEEMFGTLDKRFYTPYTVQQYLRSAGTVTVVRVLGIGGYTADAVTVFGHVSGSSDLTLPIVTLLPSRGATNGTGDLSASTLGAWTYSGGATLTLSGSNVSGYAKTINFSTASANYFDEVFSDDPQVSTEGSTTVPVYIYKHYKDLAGTYGSGSQNVSGTGAVGWYSASIAVGSVNFSAGVTTFGNTGVADSWTGNKDYNVARTPILKSQMVSNTRYDLFRVYTRSHGTDINSEYKVNILNIKAASSIPGSDYGSFSLQVRKHAPNKTEDNQIVEQFDNLTFDPDSVNYFARVIGDRFVEIDSNGKLTYKGDYPNQSMHIRVGDYNNLENLPKTLVPMGFGKLYIPGPSAPTASFVTAQTNTNGDFDSNIFYGFNFGASKTTNLQYLSPISLNAGQGTNVTMSLENQLGHADASTLGSTFSDASENITLGLSAIQQRKFTVPFQWGFDGDNPANPKLVDNDITTTNTQGFDCSNAEASGTVVYKRAINSVSNPDEFDINMLVTPGIIHRLHPKVTNHAILKVEDRADAFYVMDGFGWGDTIATATSAISTLDTNYAATYYPWVKIVDGNTNRPTWVPPSVVLPGVIAFTDKVAHEWFAPAGLNRGGLTTVLEAKTRLTHAERDDLYEERINPIATFPGQGVVVFGQKTLQSKPSALDRINVRRLLIALKKFIASSSRFLVFEQNTVSTRNRFLNIVNPYLESVQANSGLSAFRVVMDDTNNTPDVVDRNRLVGQIFIQPTRTAEFIVLDFVVQPTGASFPE
>A_OM-RGC.v1.000352807
MAERIVSPGVFTRERDLSFLPAGIAAIGAAIVGPTVKGPAFVPTIVSNFSEFEEMFGSTDKNIYTPYAVEQYLRSAGTVTIVRVLNTGGYSADLVQINLTGSVGAASEVGVTTQTMAVVAPSRGGSDGTVRLNEVSVTQPAVGTGAYSKFTLTASGSNFGAKSVTAFSATVSFNTSSADYIDVALSGDPQVQKSGTSTVPIYLYKNFKHAQSNLTSTYTTDLTNTTASIVSASYNAVDFTSAAYNHASTPFIQSQLVNKSRYNLFKVNTRSHGTNVNNKFKIAILSVKKAGTIAGSDYGSFSLQVRQTGLDDNNLTKDNVLEQFDNLNLDPTSPNYFARRIGDRYVTIDANGKLTYNGDWDNRSRHIYLSDFGDIAENSIPKSLVPMGHAAITNPTPGGTDIPVWAFNQSQSNAQGTFDHNILFGHDFGNADANQYLSPLPNNAGAGSHVTMSLEDINGSADASVTGTTFSDGTEKITLILSNIKQRKFVVPFQGGFDGENPANPKKTGSDIVASNTQGFDISSATAAGAVAYKKAINAISNPDEFDINMLVTPGVIHDLHPKITNHAISKCEERGDAFYILDSSIYGGSISSVTAAIQALDTNYAATYYPWVKIVDRNTALPVWVPPSVVLPGVIAFTDKVAHEWFAPAGLNRGGLTTVLEAQTRLTHDERDELYEARVNPIASFPGQGVCVWGQKTLQGRPSALDRVNVRRLLIRLKKFIASSSRYLVFEQNTSATRNRFLNIVNPFLESVQANSGLSAFKVVMDDTNNTPDVIDRNQLVGQIFIQPTRTAEFIVLDFVVLPTGATFPA
>A_OM-RGC.v1.000354223
MKTKTKVVVVGGGVVGVSALYHLAKKGWSDVVLVERKELTSGSTWHAAGLLPLFNMSYSVGQLHKYAVNLYKTLEKETGKNVGFSVVSNIRLASTKDRMDEYHQYAGVAKTIGVDVKFLNPQQVKEIWPLCHTDDLIGAIQHPEDGYIQPADLTQALATGARNRGAEIYRNTTVLSMRQTKEGWVVETDKGSIECEHVISCSGNFARQTGEMVGLDIPVIPVEHQYIVTEPHPEIQKRKKDGLPEMGVLRDSDSRWYMREEAGGLILGPYEDGAPACYVEGPSKNSEYELFQEDLDRLAPHIEGAIHRVPAFGEVGVKKVYNGAICYTPDGNPIVGPAWGLKNFWINEGHSFGITAAGGAGWQLAEWIIDGEPTIDMLGVEPRRYGNYATKSYLKAKNEEAYSHVFIVHYPDEERPAARPLRTAPCYERMKNLGAVFGQKFGWERPNFFATDGMEQKDDWSFRRSKWFDAIKKECENVKKNVGLLDMTAFAKCRIKGPKAEEFLDYLVANKIPKKIGRINLCHALNTKGGVHSEFTIMKEAEDSYYLVSAGANLRLDHDWIQKWMPTDGSVIFEDLTNSTGVLVVAGPKARELMKKVSTDDFSNENFKWLTAKNVNVGYAPVNAMRVNFVGELGWELHHPIEYQNHIFDKLMEAGKDLGIKPFGIRAMNSLRVEKSYKLVGTELSIEYSPYESGLDRFIHPNKGNFIGLEALNKWREKGFNNKLVTLEVHNTKDSDVLGNNPIYKDDKVVGRATSGEYGFRLDKSIALAMVKPDLANVGEKLRVDILGKMYEATILDESPYDSENNLLRA
>A_OM-RGC.v1.000355660
MSRRTIQSPGVEIREIDLTQRPAAPVGTSVFIAGFANQGPVDEIFNVGTFAEFEEIYGKPTNAAERYFYHSTKQVFDSDANVLVSRLPYGGGDGTSTEKYSALVYPVSTANVATLSGSVTNLEGASATFAHDGTFATAAATSGVAFEIVSQDSNNNIVYTSLTTKVSSTSTTLEVSGSEFANLSGNTILAGAALSGAGLAGPNSLSASNYYVLGNPTHIELTREQFLSASNEQYTWSNTPGQDVGVDTLGNAGLIILNKSKIGTNNEFEGYYVGVTDNSAVTPSSNHDLIRSVKAVTVSADATEPSSFSTVPTSRYDFSLSSTPTSEKSSVSKTLETFSKFDIDGGQFIDTISIGVFKVRNTPFANTDLELTNFLAEGYTGSLNSFRKIQNENGGQRKSFFIGDQDDSSPNVVIKVNPYISTHAGDWNSTAGDAPTKFVRVANTEGTNAAVLNKLLGIGTKAGFTELPALVSLGTYTDVNNNTSKNVGSIPDKLDRIFNVASNVDLLPIDVSIEAGLGTVFAVGKTQGLSAYDDTAYVTLGDTGFYATSDNMTDSDQIDLRDNYRTIFNRFEAFARNTRKDHIFIADVLKPLVVQGSRGKVLDDKSKNFSKHVYWPLRHQFGFANSNFATVYGNWAKVYDGTSDNQIWIPFSGVAAKIYAQNDANFAPWFAPAGFNRGVVTGVNDIAVSPTQRQRDQLYRIAVNPVTQFPAEGIVVFGQKTLQRKPTAFDRVNVRRLFLDLEKRTRETLKFFVFEPNTFLTRNRVVNTLTPIFENAKQTEGVYDYLIVCDDRNNPGSVIDQNELRVDIYL
>A_OM-RGC.v1.000355677
AKYIGYADQSASVTVSGSSVTANFQLESAAINMGMVDVLASRNYESLGMSGSQYSSQELELRLGSRGMPQALSTLPNVFVEQNGGGYDDENVWVRGFSDNYTSYLINGVPMNDMENGNLYFSNWGVLADVNTDIEVQRGQSAVNIATPSVGGTVNFISGGAPREAGGRFKMTLGGDGYLKTVLNANSGLIMDGKGSITMMLARRQADKYAGIEGTFSRAYSYYLNANYAPSEDQRFEFIMLGSPQRHGVNYFYQTKERFDEQGRYYNALHNEVSASNWSKIGTKVQLPDWMPGSGWNNTEGERIADKSITQRTNMFHKPIMQLNHSLKLADNMTLLTAAYYSGGEGGGTRYRGSRKWTSDGRADWDAVIQANTTAGMNSAGQALGLSGNLSGAIQATSRNNQYTYGLMPRLITDINDQLEVTVGLDWRTAKIEHYREVYSLLGGDYYYNTSNKNLSGAGNYKKVGDKIEYYDINTVDWTGFYGQAVYTTGPLSAFAVFSSTSAKFTNEDQFVKGKAKIESDPQSGNQLKLGGSYNLSDALTVFGNFGLTTLTPAMDKVVDEDYGTLNVDYKPEKANFFDVGAKFRQMNGMLTGGINYYVVDWKDRAIRRGVQDPTTPDAFVNITGLNQSHSGLEYTIAYQPMEMLRFDLRGHMSNWEYTDNVNAKYRADRTGSTAETEYNLYIKGLKVGGAPQTQMAFLTTVYPMKNAFVSLEVEQRDNYYGDFSPTGRTKAADEGRQAYKLDALMLMNLHAAYSLNAMDRDFRLGLNVSNLTDEEYYSYLQDRDGTLEGGRVKMGPGMVWSAYVSVGL
>A_OM-RGC.v1.000355852
TTDPGFKTADDHSAPTGSIWIQTTSVNNGGNVAVKKYNSTTAAWATISAPMYETHAQALYNLDKSGAGANLTTENIYTQVNVTERDAVLFAGDSTTSTDSTLYDATASLGSFTVFKRQNAGATTITGLSALGSNPFTNAETFNIQESIRTSDHLSSSQYGTFDSEVTVTLAGTTADDFVTAVAAAGLKYVSASYNRVADVITITHSDGGDIRMENLSGNPLDDAGFATANANTYGAAIDTTSTKVANLYTVPAGDPRSMDVMASNWGTLVYEAKPTAPTADPSDLALWYHSSVSDVDIMVHNGTTWVGYQGVTSDARGFNLSNCSPNGPIVSATEPLAADGQSDSTALVSGDIWVDSSSLEDYPKIYRYDNSKVDGAKWVLIDNSDQVSEDGILFADARFHLDSDDNVITKAPATIKSLLTSNNLDLDKPDPALYPKGMLLFNTRRSGYVVKQFRSKYFSRANFASTTEWPTLPGETDAWVTSSGNKSDGSPFMGRKAVRACVVKQLQAIVSSNTALREEQREFNVLAAPGYIELIDELITLSGDRQDTAFVVGDAPARLANSSTDITNWATNASSESTNTEDGLLSNDSYTGVWYPWGTTTDLAGNNVFVPPSHMVLRTLALNDQVAFPWFAPAGIRRGVVDNATSVGYIKASTGEKQVIAVSSGIRDTLQSNRVNPITFLTGAGLTVYGQKTRHSGTSSLDRVNVARLVIYLRTQLDKLAQPFIFEPNDELTRNEIKGAVESLLLEVQGQRGLYDFAVVCDDTNNTPTRIDRNELYVDIAVEPVKAVEFIFIPIRLKNTGEIDKLGL
>A_OM-RGC.v1.000355975
MAERIVSPGVFTRETDLSFLPQAIGEIGAAIIGPTAKGPAFTPTQVTSFQQFEEMFGGVDDRFYTPYTVEQYLRSAGVVTIVRILGLAGYAADSVQLVAMDSTTSHSLAILAPSRGSSGTGDLSFTNVQGAGTWNSFTLQVSGSDVTAETYNLSFNTGSANYITEVISDDPQSQKSGNSNSSVYVYKVFSRASHAIFGDNTTATASAKNEANGLDFSTGATSIDALGNENSYTGNTDYSTARTPYIQSQLVGGTRYNLFRVYTRSHGSDINKQLKAVILNTKPATDVAGSDYGTFTIQVRVYDPLGTNDDTILEQFDALTFDPDSPNFFAKRIGDRFVEIDSNGKLTHYGDYPNLSMHIRVGDYTKVDSNISQYPKTVVPMGHAAVNNTILGTTTIPSASFRISQVNDQDIFESSLLYGFDFMSSKIRDDNEQYLAPIPLSAGTGNNVSMSLEDMTGNDNASILGSKYSGTAVPLSLSGSATAQLKFAIPFQFGFDGRNPATPYLVGTEIVNTNTQGFDLSSTTANGTLAYKRAINAISNPDEFDINLLATPGVIHRLHPAVTNHAISKTEARADALFIMDSAAYTDSVQTVVDTIKALDTNYVATYYPWVKIVNASTGRPVWVPPSVVLPGVISYTDRVAHEWFAPAGLNRGGLTTVLEAKTRLTHAERDELYEGRVNPIASFPGQGVVVFGQKTLQSKPSALDRINVRRLLITVRKFIASASRYLVFEQNTQALRNRFLNIVNPYLEQVQSNSGLSAFRVVMDDSNNTPDVVDRNQLVGQIFVQPTRTAEFIVLDFIVQPTGATFPE
>A_OM-RGC.v1.000360823
MTLNLVSPGVKVREVDLTVGRIDGINDQVGAIAGPFEKGPVNEPVLIETEADLLETFGSPKSADAQYEYWMSASAYLSYGGILRVLRTSNPTLSNANAPVGLAITNLSIASSEDYYNNRAADTEWLYAARNPGSWANDLKICTIDAKADQRVAIGTEGLVVGYAITAGFSTSIANTDGTVGIQTGYVKGIITGINAGSIDVKVVSKHNVTTDVWSAVDYEEGSTTAAFQGYDAGVFDEFENALTTVNHPNRLKIFDSAGAQQRVERQRFQATVGIGSTVISYGPDFSALKSGPGDQIKSLNGTYTGTIVSYATTNGQGTIIMDTAATVAFANTDFLVMSGIDSGIYLREGNTVTDWYDQQTLGLTNSTVYWKQVADRPTTTEYAKERNSKNDEFHVLIVDDTGKVTGSSGNIVEKWTGLSKASDAKVSPSTDIYYKNYIANYSNYAFVGAAQTGIGLKHTTLGGYSIDSTGVWSTKAQGVTFNGAGPKIYSLTNGNDYGGTDQYACTLGDIVTSYQVLDNPAEYSVNYLIQGPSSGDNIYEAQAKANKLISIATVRKDCIACISPYRAGVVGLTNSDQQTSNIIAFYDSLTSSSYAVFDSGYKYTYDRFNNTFRYIPLNGDIAGLMARTSINSYPWFSPAGATRGNINNAIKLAYNPSQAQRDELYPKRINPVVFSAGAGIVLFGDKTAQKEASAFDRINVRRLFLTIEGTIERAARSQLFEFNDDLTRTNFLNIVEPYLRDVKAKRGISDFVVICDETNNTPAVIDSNTFKADIFVKPARSINFIGLTFVATRTGISFDEVVGSV
>A_OM-RGC.v1.000361514
MAESVINSFFPSQVVSDAVKLSPDYGLSVAKAIEHEWFNRSQSGDKFSSNVSKFRNLRLYARGEQSVQKYKDELSINGDLSYLNLDWTPVPIIPKFVDIVVNGIAERLYDIKAYSQDPFGVNKRTEYMQQIMKDMQTKELTDFAEQNFGMKFYDTDKDKLPGSEEELALHMQLSYKQAVELAEEQALNMLFERSNYELIKKRFYYDLTVLGIGAVKTTFNTSEGAKVEYVDPANLVYSYTESPYFEDVYYVGEVKSIPINELVKEFPFLNHDDLEEISSSSSLSFGRYRSGSKNDHDNNKVKVLYFNYKTYMNEVYKSKKTSTGAEKMIEKDDSFNPPEGLEGQYERVARKLETLYEGALILGTNKLLKWEMAKNMLRPKSDVTKVKMNYSIVAPRIYEGRIESLVGRITSFADMIQITHLKLQQVLSRMVPDGVFLDVDGLAEVDLGNGTNYNPQEALNMFFQTGSIVGRSYTQDGDMNGAKIPIQQIANQGAEGNKMQSLISTYNYYLQMIRDVTGLNEATDASTPDAKSLVGVQKMAAANSNTATRHILKGGMFLTAEAAEQLSLRISDIIEYSPTRNAFIQQIGAHNVATLDEMQNIHLYDFGIFLELEPDEEEKQMLENNIQTALANQSIELEDAIDLRQIRNVKLANQVLKVRRTKKRAADQEQEVKVQEAQGKAQAEASRAAAQAEMEKQQSILESQMQLEQAKTQGKQMILDQEAELKKTLMDHEFRINMQLKQMEIEALKAKEKEQEDRKDERTRIQASQQSELIDQRNKQKPPKKFESAGNDIMGGGFGMNAFEPR
>A_OM-RGC.v1.000362366
MSLNLVSPGTKVREVDLTIGRVDGINDQVGAIAGPFEKGPVDVPALIETEQDLLATFGEPKTTDAQYDYWLGASSYLSYGGTLRVVRVDNTNLNSAGVGTDGSSAVTVKIKNYEDYVNNYSSATGWLVASKTPGRWANNLKVCMIDSKADQILAVGSGVTAGMVGLGVTQVLTGRVESGAGTTSAASGYLRGVITAVDTTKHELHVKVTDKVSTGSTSTVANYAKGGITAFIAPSTTTTSSSLGIATVTGVTNEAFDASISGIATANVAVGDVVSTAGTAVVASDTKVVGVGVSIISVDKAITGIATAGDAVVFTFTRTTTSSSTANPLQVVKTTGAAHVSAMNSATVLDWYDQQTLGITNSTVYWKSIADRPASSEYVKDRSGRNDEIHVVVVDDDGSVTGTASNIVEKHVSLSKSLDGKVSPSEANYYKDYLARVSDYIYAGGVDSTATKSGLTATAGGNAWALTGVGNWGTSAQGTTYSAVGNKTYTLTGGENYSGTGGYAATLANIVSGYELFKNQAEYSINFLLNGPSGGASVAESSAKARKLIEIANVRKDCVACISPHRAGVVSVSNSDTQTDNIIDFFDPLPSSSYTVFDSGYKYMFDRFNNEFRYVALNGDIAGLMARTSINQFPWFSPAGASRGSINGAIKLAYNPSQAQRDALYPKRINPVIFQPGSGIILFGDKTALGVASAFDRINVRRLFLTIESTIERAAKAQLFEFNDVITRSNFLNIVEPYLRDVKAKRGINDFVVVCDETNNTPDIIDSNQFRADIFVKPARSINFIGLTFVATRTGVSFEEVVGNV
>A_OM-RGC.v1.000363276
MAYSNKSYFPSQTVSDAEKISYDYGMKVAKAIEAEWFNEERSVNRYMSNIKDFHNLRLYARGEQSIQKYKDELSINGDLSYLNLDWKPVPIISKFVDIVVNGIAERTYDIKAYSQDPYGIAKRTEYMESVLRDIQSKEFNDAAMENFNADLYENKKEELPESEEELALHMQLSYKQAVEIAEEQALHVLFEGNDYESIKKRFYYDLAVLGIGATKTNFTTSEGVTIDYVDPANLVYSYSESPNFDDIYYVGEVKSIPVNELAKQFPHLTESDLEDIMNNKNYNRNNYNTNYSAKQEDNNTIQVLYFNYKTYMNEVYKIKETGTGADKIIPKDDSFNPPQNKEGDYSRLLRSIEVLYEGALILGTDKLLKWEMATNMMRPKSNYTKVKMNYAIVAPRMYNGKIDSLVKRITGFADMIQLTHLKLQQVMSRMVPDGVYLDADGLAEVDLGNGTNYNPQEALNMFFQTGSVIGRSFTQDGDMNPGKVPIQEITSGSGGNKMQALIGNYNYYLQMIRDVTGLNEARDGSTPDKNALVGIQKLAAANSNTATRHILQAGLYLTSEIAECLSLRISDIIEYSPTRDAFIEAIGTHNVATLEEMKSLHLYDFGIFLELSPDEEEKAKLENNIQMALQQKTIELEDAIDVREIRNIKLANQLLKIRRRKKQNKDQAIQQQNMQQQAELNQQSAQAAAQADVQKNQALNASKAELMQVEAQIAANKMMQEVAMKKELMELEFQYNMQLKGMEVEGMKSREKEKEDRKDERTKIQATQQSEMIDQRKSGKPPKNFESSGNDILGGGIDLGGFTPR
>A_OM-RGC.v1.000367308
NKVASVPDDQDQYGNGWQNRAAAAFSNWGAPFDQPNRNGLTDGTIAHPYDRAIWHGVFPHHIGARWKYQAYDNLQNFFVDGSQQNTSIGVNAQVGSSSIKANYGWTKDNGYVPFNDYRKHNFSLGSNTQLANGLKISASFNYIESQSNKPPVNPSRNSNATNVSLFGNVMYTPRSWNLFGMEYERPDTHGSVYYRGNNGMQHPLWTLHNTKDRDDVNRFIGNITLSYEIADFLNLTYRLGLDRTNMLNNYMINKNGVQGYAVLGHYATSNRNNINYDQVVNLNGSIELSEDLDFDFLVGGNLQSRNYELSQITSSDMFIYNFFDHQNFTVTNANTYVLRENTYGAYANLTLGYRDWGFLSASARNDWTSTLEEANRSFLYPSVSVSILPLEALSISNQNLNFLKVRFGFGTSAGYPPPYSTRGSLNTYTKIFQTSGGALLNSNAVSNFFANPDLTPEIHKELEFGIEGKFFQNKVGLDLSLFTKDSEDLIIDLDLDASTGYTSSTVNSASINNKGLEAIVSVIPVQSRDFTWEIAGQFSILRSEVLSIADGVDKIYVGGYTGRGNIAIPGLPYGIMEGDVIKRDYGSLDGTDHLQVNWDDRLDYTPIVNSNGGYQQLGYGVIGDPNPDYVYGVTNTLTYKWVTARVQFDSSVGGDVFSTTSSTLLGRGILEETGFDRFVPIVTKGVTNDGSPNVKQTTANAHYWPNTGVFYDENSMYDASVMRIREVSLSLVAPKSFLNGTPFGSASLTMSAQNIWHYAWNFPAGSNFDPEVISYGAGSNARGWDEMTGPTAKKWGATLSLSF
>A_OM-RGC.v1.000368976
MIKNKGAFQAFLLSMVLVLFASQSQARITFEALGGELEIEGFLKSETRTRMFAGTTHLGQWIQKFQVEAALEYTDVGIFDELTFVTIVRPEYDIVMDTGNFSTGRVGDGSSKPSLKGRADFNMSSDALAFGGFDFALAGGAAAFGANSTGGIGKEILHGLANANQFDEMFEVDFRRGITGANVSNGAGGTLSSGFPTIVQRASNLDLDCARCTDLNISNRDVALQNTDSNGRMYPIRELYMDGVIGDVWMRIGKQQIVWGKTDFFRMQDLINPIDFGQHFFFDSFEDIRIPQWMASFQWKAGSFGPLTDNAIQFVWNFDQFQRVGLGNPSGFWAHPFAKDISTFAIYNTYFSKEPCLGQNQVNITATGISSTASGLLANAVTPVSSADICGSRGQADPRTPAGFGTPAGLNRENRPDWDIKNTEAGWRWEFRVSDFRFALSHWYGWNDLPVFKFHTVNMPTRHIDMVAAGRAANDLLIGDLVAARAFAGTGDMLAFSNNAIANGNAFPFGGITGFVDPVLRTTPQDAAELLRSFGNPGVHQQGAINAFNTGNFADLWNGFDAPGCGVADATRNFCSPLAGGQTSVEYKQSHTVGLSMDYFESWSGVVMRIESSWTFDEIVNNTRSVDWVDHSDIMRFSLGFDRPTFIPFLNKDRTFFLSLQIFDTWYWDHEGDKNTGFFVDEHNWITTFFFIGNYKRDTVKPIGFYVWEEASNSHVAGFNVEWLLNNHWSVKGGFHLIWEGDNNSTHDVGPYANFITNGPTGLGAGHANQYPFVTSVFGPGRQGIGALRNYDEIFFELKYQF
>A_OM-RGC.v1.000372507
MAASQLSPGVVIRERDFTTVSTVSLANIGAIAAPFERGPVEQIVDVNNERTLISTYGKPNDSNYEYWFTAAQFLSYGGTLKTIRADATNLKNAVSNAAAVKIKNLQDYETTYETGQTNNWKIGTQTPGAYGNSLRVFLTDAGADQIATITAPSSGNEYEFVKGAGVSNGGKSGKVFRYTIKLQIETDVTGDFTPVVHDAWSQGSYYSQYARVSNGGKSYVAQNAGTAGATAPTHTSGNVTDGAVIWAFEGTVTASTIEIGGSPQTITILAWNPTDRIAEIAIPGAGITGIIDSTMVLTQGTVTGSIDSVTRELQVALAKDSGAFAATNTISDDNSATATISAVRDEYPEREYLPGKKWVSIAPRPATSLYTTDKGGYRDELHVIVLDGDGALSGTPNTLLEKFISVSKATDAKSTVGENNYYGNVLKQTSSYIYWGSHPADTFTVGAAASSGDWGNAAANRSFNLIQSAGPVISEPSGREHVGGFEGSSLQYKFAGGADDYSNTSANFSTAYNLVSDAESLQVDYILSGPQGETTDAAVAKANAILQIVNTRKDCLAFFSPQRTDVIGQSNADTITERILTYFNKIGSTSYAVLDAGYKYVYDKYNDVYRYIPCNGDTAGLCLETGINQDPWYSPAGFSRGVLRNAIKLAYSPNKDQRDKLYAERVNPIVSFPGQGIILFGDKTALGYQSAFDRINVRRLFLTMERVISSAAKQQLFEQNDETSRSLFRNIVEPYLRDVQGRRGVTDFLVKCDEENNPPDSVDRGEFYAEIYVKPTRTINYITLTFTATRTGVAFSEIAS
>A_OM-RGC.v1.000384407
VGGYLYPIHTFLGEKMSIARNNRRMSSSLYGVAWTALLSLLLPFAVWADDEEGEIEEIVVTGSLIKRDNFDSASPLQVLDDVDIQAEATPALGEIVANQTFNYGTDVFASHYSVTNPEGNRSSANFRGLGEGATLALLDGKRVTDSNLNNLIPQIAIARIDILKDGASALYGSDAVAGVINIIPKKNVEGAEVGFFYNMDSEGDHSEYVANFVIGDTTDRGYFTFATEIREKTPLYQTERPNITNNSVSSSGTGNPGRYNVPIRGADGAITGTETLVDPGCGVAASPGGNGPNAVGNTRNNISGRVSGSVCRFEFGEFFNFVTPNKTFNTYLNYEYQINDRLTYEGSFIYSRQRNESRGSPTNPGGRIRDINNILGGIKGDHPGNPYRAFYDANANGAIDAGEHLFAADANGDGVPDRDDAGAVVLATDMFAPALVTNADGTVTANPDGGIPFNEDVTIASLRLFGKLGVRPSNLDETGANIGYASYDINAIRMTHEFSYQFDNGWELSASGLMMQNNDIRNRKNQSFRAVLLGLQGQLGPAPGVPDLADAMQWYNPFATNALNCHDRVCTDPGAGTNDNLGDFPNTQFVADTIDFNGLRRWQSKLVSYEIFATGDLFEIPTGVVGAAFGAEHRVYDAEWDTRPDEKGCNNWYDACALGYKAQDKNNSLYYEFAVPFVDNDTFGYGELQLAGRYSDYSGIGSTFDPKYAALYQPTNWLAIRASYSEAFIAPTIGQRFTPSSSFLQSTNDALFNDFEGTYRTNSFQGNPNLDPETAEITNIGFSLAFLDGDLNFG
>A_OM-RGC.v1.000386156
MAERIVSPGVFTREKDLSFLPQGIAEIGAAMIGPTKKGPAFVPTTVSNYNQFVEMFGGLDQDLYVPFTVREYLRSAGTVTIVRVLGLGGYSTGHVLIGAHDSGSSGSAYPGYAVLAPNATVSGEAAFGGSTISGVFNNFGLATGSYTLSASLDPSDASYIENVLSSNPLSTTTAAGAQTPFYLYKVFKGAASSHTSGGAKVNIDIVSDGQAFGQDYQNAATPYINSQKINGSVANLFKVELRSHGEVETHRKYKIGILNVKQAGTIAGSDYGSFSIQVREMDEQSFKPADDVIVEQFDNLNLDPESANFFVRKIGDRYVTIDANGKLTYNGDWPNMSKYIYISNYDQVKKGAVSPALVPFGHSAVQMPIATGSNVTSFPAATFISEQTNPSTNAFDTTVFYGLDFATVQNRNFLDALSTNAAANNNVSFSLSDQVGHPSASAADFGGSSQFATSASNLALGTSNVAQHKFFVPFQGGFDGANPAIEKKTGSDISATNQQGFDCSTSTASGSVAYKRAMNAVSNQDEFDINMLATPGLIYTLHPNPINHGIQMVEDRGDAFFVFDPSAYADGISATTSAVATTDTNYAAAYYPWVKVLDDSLNLPTWVPPSVVIPGVYSQNDRVAHEWFAPAGLNRGGLTNVIEAKTRLTHAERDLLYEDRVNPIASFPGQGVVVFGQKTLQAKPSALDRINVRRLLIRIKKFIASSSRYLIFENNTVATRNRFLNIVNPYLESVQANSGLTAFRVVMDDSNNTPDVIDRNQLVGQIFVQPARAVEFIVLDFVVQPTGASFPS
>A_OM-RGC.v1.000386903
MAERIVSPGVFTREKDLSFLPQGIAEIGAALVGPTKKGPAFVPTIVRNFNEFEEMFGSLDDRFYVPITAREYLRSAGTVTIVRILGIGGYSTNIVQIAALKSATNDPEILLVLAPNNLTEGEATPLASTYVSGTFSAFTVTSGSYQTSASFDSTSNKYYRDVFPESPISSKAQGSDSPFYIYKQFPTAAAANASGASTITGSVSALNLLQDYKKAITPSIHSQKQDGNSESLFQVALRADGETETNKHFKVGILNVKKADEVAGSDYGTFSLQVRKIDQQTFATTDDEIVEQFDNLNLDPKSTNFLCRRVGTRWISVDSDGKVNYNGDAEWPNLSKYVFITGSATLNEGGFAKGLVPMGHAAMRFPVSMSTAQSSSNGFPANTYTSTQVSTTTSQYDTSIFFGFDFSKEDNRSFLMPLTTDSAVYHNPSFSLEDMEGAASARASMFGGATTFASASNPISLAASNVAQRKFFVPLQGGFDGQNPAVKKNTGKNITATNQQGLDCSTSTSSGSVAYERGIKSLSNADEFDINMLATPGLIYSLHPSPINLAQQTVQDRGDAFYVFDSVGWGDGITTAVNAITSIDTNYAATYYPWVKLLDDTVNIPVWVPPSVVIPGVIAQNDRVAHEWFAPAGLNRGGLRGVLEAKTRLTHAERDLLYENRINPIASFPGQGVVVFGQKTLQAAPSALDRINVRRLLIRLKKFIASSSRYLLFENNTVATRARFLNIVNPYLDSVQANQGLTGFRVVMDDSNNTPDVIDRNQLVGQIFIQPARSVEFIVLDFVVEPSGATFQ
>A_OM-RGC.v1.000386943
MASLVGSRVERKEDKRFLTGKGRYTADINLANQTYAIFVRSPHARASIKKINIDKALKSSGVVSILTGKEIADDKIGGLIAGWAIRSEDGTEMKCPGNPPLAKDNVNFVGDPVAVVIAESLAEAKEAAEKVEVDYKVLKAVTSTADAMIGDTIHEGIDKNLCFDWLLGDRQKVKEAFDKADKVISIDIINNRLIPNAMEPRACVADYNAASEEITLYTTSQNPHLSRLIMSAFGNVAPEHKLRVVAPDVGGGFGSKINVYNEDIVCSWAAKKINRAIKWVAERSESFLTDIHGRDHVTHAELAVTKDGKFLGFKNETIANLGAYARVFGTVTPTYLFGPCATGVYEIPAAYTNVKAVYTNTAPVDAYRGAGRPEATYTIERLVEKASMELGIDKTELRIKNFPTAFPFKQTLVHTVDSGDYVAGMEKAKQMADYKGFEARRKESEAKGKLRGIGVTSYFEACGIAPSAAVMSLGCGVGLWESAEVRFNPTGQVTVYTGSHSHGQSHQTTFAQIAADELGVPIENIDIVHGDTDKGTFGMGTYGSRSLAVGGIAIVNACKKIVEKGKRVTAKMLEANPEDVEFKDGEFIVSKSNKKKTIGEVAFACYLPGVRDEMKSPLPEGDEPGLKETSFYDPSNFSFPAGTHIAEVEIDPETGHVKLEKYTACDDFGRIINPMVVEGQVHGGLAQGIGQALYENAEYDETGQLMTGSYMDYTMPRADNFPEFNIGYTCTHATTNPLGVKGCGEAGAIAAPPTVMNAVIDALGGQEVTMPATAEKVWKACKNLKKSNAKAA
>A_OM-RGC.v1.000387811
MASLVGSRVERKEDKKLLTGRGKYTADVNFINQTYAYFVRSPHARAQIKKVDTSKALKASGVISVLTGSDIANDKIGGLIAGWRIKSEDGSDMKVPAHPPLANETVNYVGDHVAVVIAESLDEARAAADLVKVDYKILKAVVNTNDAMSSEQIYKDIPKNMCFDWLLGDRAKVKEAFDKADKIIKIDIVNNRLIPNAMEPRAANADYNPSTEEITLYTTSQNPHLARIIISAFNGVAPENKLRVIAPDVGGGFGSKIYPYAEEVVCSWAAKKIERPVKWVADRTESFLSDCHGRDHVTHAELAVKNDGTFLGFKNETIANIGAYASVFATVTPTYLFGPCATGVYKMPAAYTNVKAVYTNTAPVDAYRGAGRPEATYTIETLVEKAARELGMDPADIRMKNFPTEFPFKQTLVHQVDSGDYGAGLKKVMEMGDYKGFEKRKKESEAKGKLRGIGFCTYFEACGIAPSPVVMMLGCGIGLWESAEVRFNPTGNVTVFTGSHSHGQGHDTTFAQIAADQLGVPIENIEIAHGDTDKGPFGYGTYGSRSLTVGGTAIVKACDKIVAKGKRVAAKMLEVSEDEIDFKNGEFVVAKSNKKKTIGEVAFACYLPGTYGELKSPLPEGEEPGLKETSFFDPANFSFPAGSHICEVEVDPETGETQVAKYTAVDDFGTIINPLIVEGQVHGGLVQGIGQALYENCHYDQSGQLVTASYMDYTMPRADNFPEFNLGFTCTPATSNPLGTKGCGEAGAIAAPPAVMNAVIDAIGTEISMPATAEKVWKACNKNKNKNSEAA
>A_OM-RGC.v1.000388216
MAERIVSPGVFTRERDLSFLPQGISEIGAAIIGPTVKGPAFTPTIIRSFSEFEEVFGSTDKDYYTPYAVENYLRSAGTVTVVRVLGWDGYSVDLLQVEVTGGSDHGTVLAAFAPSRGSSGTGDLSLSTVTAGGTASSFVLNLSGSDITALSKTVSFTTSSADYVAEVFSSDPQVQKSGTDTVPVYLYSNFKFWQSGYSASISTAALTASVQTLNLTATQAYSTAKTPLIQSQAVSNARYDLFRVYTLSHGDEVNTKYKIAFLNIKAASAVAGSDYGTFSMQVREIDKITWKEADDVVLEQFDDLTFDPDSPNYFARRIGDQYVTISNDDNGDLTYAGDYPNMSKHIRVGDFTELEAYPKTVVPMGHKSVIDPHTGTLPTASFVRVQVLENDPDTFNSSRFYGFDFSNPDNQQYLKAVPSTETAGSNVSMSLENMLGHSASSASLGSTSTVSDGTEKVTLALSHIKQRKFVVPFQYGFNGLNPGVARHTGANIATTNTQGFNCSSATTGGTKSYKRAITAISNPDEFDINLLVTPGILHRLHPAVTNHGISKMEDRGDALYILDGFDIDDNISTATSAINALDTNYAATYYPWVKILDRNTNKPVWVPPSCVLPGVIAYTDQVAHEWFAPAGLNRGGLTTVVQAKKRLSHSDRDELYEDRINPIATFPGQGVVVWGQKTLQSKPSALDRVNVRRLLIRLKKFIASSSRYLVFEQNDSATRSRFLNIVNPFLESVQANSGLTAFRVVMDETNNTPDVIDRNRLVGQIFIQPTRTAEFIVLDFVVLPTGATFPE
>A_OM-RGC.v1.000392679
MGKYIGESVLRKEDPRLVTGEAKYLEDIQLSGMVHAVVKRSDYAHAKIKNIDTSEAETMPGVLGVWTGKDFEDLNPMPCAWQAGGITNNANTPRVLEIDKVTFTGQGVAVVVAEDRNVAEDACSKINVEYEELPVVVSAEDAIKPGAPQLHENAPNNICMEWECGNQEGTDQALSNSDVVVKEQLVNQRLIPNSMEPRGAIAEYKSATEEFTVWITSQAPHVHRLLATAFVFGIPETKMRVIAPHVGGGFGCKIFLYPEYCLVAALARKIECPIKWMETRSENFQATTHGRDHSTQIQVGANNDGTITSLKVNTVANLGGTLSTIAPGIPTTLYGRLLSGTYKFPNIYCGVKGVYTNTGMVDAYRGAGRPEATFVVERALDLVAKKLGMDVVDVRKKNFIQKDQFPYTPADGITKGLAYDSGDYEKPLNKALEMFNYAQFREEQKKARSEDKYLGVGFSTYIEACGVAPSAWIGAGGEGWGAGLWESANIRVHLTGKVVVTTGSSPHGQGTETTMAQIAADELGLPFDDVDVQYNDTLGTPFGYGTYGSRSAAVGGTALFNAVQKVKQKALRIGAHMLEASVDDVVYEDGKVSVKGSPDQAKTIQEIAGTAALGYSLPEGDEPFLDETAYFDPPNTTWPFGTHICVVEVEKETGSVKVKRYLAVDDVGNVINPMIVDGQIHGGIAQGVAQALWESGEYNESGQLVSGSLMDYAIPRTDCLPNFELDRTVTPSPTNPLGVKGVGETGTIASTPAVVNAVMDALAPFGVTNLNMPLTSQKIWNAIQKKGA
>A_OM-RGC.v1.000393067
MAERIVSPGVFTREKDLSFLPQAIGEIGAAIVGPTQKGPAFVPTIVRSFNEFVEVFGDVTKDFYTPYAVEQYLRSAGTVTIVRVLGEDGYSNDVIKLYAISASATRSLAYLAPSAGGNSGAGDLSVSSITGGDIGSNDSTLTVTGSDVSAYTATISFNTGSANYIENVFSYDAQTSVGAGGTTVPVYLYANFKNAQSSLNWVGTEAISASVDTINFASTDYANGCTPSVQSQLINGARFNLFKIKTRSHGSNVNDDFYVVISNVKAAGSIAGSDYGSFSLAVHKVDDGSLVESWHNLSFDATSTNYLPRVIGDRYVTIDANGKLTYNGDWPNLSNNIYISDYSALEFAPKTVVPMGHGAFTNPVPGGTHVNAAQLVTQQTSENLEFDTTIPYGFDFNYYYTYNNNGTAHDNVSYLAPTPVSAGTGNNVSMSLENMFGHASASAASGYATGSDKITLTGSHISQRKFALPFQGGFDGMNPAIVKNTGASITSTNTMGFDCSTATTMGTKVFKKAINAVSNPDEFDINLLVTPGIVHGLHSKVTARAMNMVEERGDAFYVMDASIYGESIATMTSRVTTLDTNYAATYYPWVKIVDSGTSLPVWVPPSVVLPGVIAYTDQVSHEWFAPAGLNRGGLTTVVEAQTRLTHAERDDLYEERINPIASFPGQGVCVWGQKTLQAKPSALDRVNVRRLLIRLKKFIASSSRYLLFEQNTAGTRNRFLNIVNPFLDSVQANSGLSAFRVVMDESNNTPDVIDRNRLVGQIYIQPTRTAEFIVLDFVVLPTGATFPE
>A_OM-RGC.v1.000393513
MAERIVSPGVFTREKDLSFLPQAIGEIGAAIIGPTKKGPAFVPTIVRTFNEFVDVFGDVSKDYYTPYAVEQYLRSAGTVTIVRVLGNDGYSNDIIKLYAISASATRSLAYLAPSAGGNSGAGDLSVTTIAGGDINTNDSSLVVSGSDVTGYTATISFSTSSANYIENVFSYDAQTSVGAGGTTVPVYLYANFKNAQSSLNWVGTEAVSASVDTINFASTDYSNASTPTVQSQMINGARFNLFKINTRSHGSNVNDDFYCVVSNVKAAGSIAGSDYGSFSLAVHKVDDGTLIESWHNLNFDATSTNYLPRVIGDRYVTIDSDGKLTYNGDWPNMSNNIYISDYSGLEFAPKTVVPMGHGKLTNTVPGTTHVKAAQLVETQTSENLEFDTTIPYGFDFNYYFQYNSNGKAHDNVAYLNPTPISAGNGNNATMSLENMNGHASASSANGYATGSDKVTLTGSHISQRKFALPFQGGFDGMNPATVKNTGANITAANVMGFDCSTATTMGTTVYKKAINAVSNPDEFDINLLVTPGIVYGLHSKVASRAMNMVEERGDAFYVMDASIYGESIATITSRISTLDTNYAATYYPWVKIVDSGTSLPVWVPPSVVLPGVIAYTDQVSHEWFAPAGLNRGGLTSVVEAQTRLTHAERDDLYEDRVNPIASFPGQGVCVWGQKTLQAKPSALDRVNVRRLLIRLKKFIASSSRYLLFEQNTAGTRNRFLNIVNPFLDSVQANSGLSAFRVVMDESNNTPDVIDRNRLVGQIYIQPTRTAEFIVLDFVVLPTGATFPE
>A_OM-RGC.v1.000394699
KDLSFLPQGVADIGAAIIGPTTKGPAFTPTVLNNYSEFEEMFGGLDRRFYTPYTVQQYLRSAGTVTVVRVLGLGGYKPDIVTLSCRISGSTKDHALAVLAPSRGGGNGTADLTPSTGSGTFTNYTLVVSGSDITTYTKTISFSTGSANYIGDVLSTDPQIADDGAGTTVPVYLYKNFKGIQHSTGSGAWQSAVTSSTGTLDLNSGVSTYDADGNADTWTGNKDFSVARTPYLQSQLVAGARYNLFRVYTRSHGTNMNKAYKVNILNVKAASSVAGSDYGTFSLQVRHHAPNKTKDNQIVEQFDNLTFDPEAANYFAKVIGDRHVEIDSNGKLTYKGDYPNLSKHIRVGDYKNLENMPTTVVPMGHDALNIPVSSAPSASFVHTQQNTNGDFDSNIFYGFDFDMDKRPDNGEYLSPIPKTAATTGNVSMSLENMKGHADASSLATTFSDATENITLSLSAIGQRKFTVPFQFGFDGDNPGNPKLVGNDISATNTQGFDISSATASGSVAYKRAINAVSNPDEFDINMLVTPGVIHRLHPKVTNHAILKVEARADAFYIMDAAAYGDTIATVTNTVSALDTNYAGTYYPWVKIVDGDTNRPVWVPPSVVLPGVIAFTDKVAHEWFAPAGLNRGGLTTVLEAKTRLTHAERDDLYEERVNPIASFPGQGVVVFGQKTLQSKPSALDRINVRRLLIALKKFIASSSRFLVFEQNTVATRNRFLNIVNPYLESVQSNSGLSAFRVVMDETNNTPDVVDRNRLVGQIFIQPTRTAEFIVLDFVVQPTGASFPE
>A_OM-RGC.v1.000394998
MINRLRIFSKIMLFALTSSLFAVNVTLNVDMSNVTVSDDGVHVAGSFQGWDPAATPLTDDDGDGVYTVVVDMSGVTDETVYFKYINGNSWGNDEGVSDPACGGAGGFGSDRFLDVPDEDTVLDPVCFSECIGCDESYVTFHVDMSQTELSTDGVFLGGGVFWPNFHPMTLVPDEETLYMIKVALPLGDHYYKFNNGGNDDGWEDGGNLNAGGCGDPDNWGDRTISVGEEDSMTPPFCFSSCYACGGTPATANITFQADMSVLLSQGWDDDAHFLELRGGMNGWTAGDEFEPDLLDPNLYSFTKEITAVPGSAHEWKFKANPDANFNNNGWETAANRVFYFNGEDMVLEPELPAILPIGPLTNDVTVEIHATWMEGTLNVNNGEPFPVTPDTLVINGSFLNCWCTWGNCMGSTCDEKVSPDVPRLTDADGDGIYVGTLSLPAGHGNVFTYKLGAYYPGVEEVAGENGSMDNEAGFGADKVFYIPTDASGTVALETVFGDNNPANPFLPRTITLNLDMTNHEVSGDGVHVAGSFQGWDPGATELMDYDNDGIYTVDIEANAGDTIYYKFINGNSWGNDESVTDPVCGGAGGFGSDRWLEVPDENTVLEPVCFGECISCDESYVIFHVDMEETPVATEGIFLGGGQWHNNYQLMTLVPEEETIYMVKMALPEGEHYYKFNNGGNDGGYEDGGNLTAEGCGDGDNWGDRTIVVGEEDSMTPPFCFSSCYTCGGDPVEANVTFQADMTTLLSQGWDDNVHFMELRGSINGWSAGDVFEQDLLDPNLYTITKAI
>A_OM-RGC.v1.000395312
MAEKIVSPGVFTKEKDLSFLPQGVGEIGAVIIGTTAKGPAFVPTVIESFADFEQTFGSTDPNYYVPYTVQSYLKSAGKVTVVRCLGLDGYTVAKSAILYNNNSKEVVAVLAPSALNAGGDLTMSALSPTNPAATGSFSITISGSSVAATSFSCSLNTSADNHIEKIFGTNPQSQLKSAYCFKLFNDAGYYPYTVGTASMSTSSLALETDTESVIDFGSTEYSQATTPTILSQNSDSLFSIKTISHGNDMNTTIKVSIYNVKKAGSIAGSDYGAFSIAVRKYDDTDKKQEVLESFQNINLDPNSSNFILKQIGDRYLKSIDNDGKITWGGNYSNKSKYIYISPASYDTIESFPKDLVPYGHSAYKNPVSASGTNFLPNPSFKSDQKIDSVYNSKAHYGLNLDDLKVNSLNYQFTSPIPAGGGTHASGAFSLNEVSGTSGAPAGYNPGTGSTSLLTLANSHVNQRKFTVGFQEGFDGFNPARKMYTGENISDGNLFGFDFSGADKEGQKAWKKALNSVSNPDEFDVNLIITPGIVQGVHDSIVTHTINICEDRGDCFYLMDCTILGKTITAATSAVSTLDTNYAATYWPWVKIIDTTLSKPVWVPPSVVLGGVIAYTDKVSHEWFAPAGLNRGGLAEVVEAETRLTHAERDDLYEERVNPIASFPGQGVVVWGQKTFQGKPSALDRVNVRRLLIKVKKFIASASRYLVFEQNTAATRQRFLNIANPFLESVQANSGLSAFKVVMDESNNTPDLIDRNILYGQIFVQPTRTAEFIVLDFSILPTGAAFPE
>A_OM-RGC.v1.000398088
MGKYIGESVLRKEDPRLVTGEAKYLEDIQLSGMVHAVVKRSDYAHAKIKNIDTSEAEKVPGVIGVWTGKDFEDVNPMPCAWQAGGVDNNANTPRVLEIDKVTFTGQGVAVVVAEDRNIAEDASSKIVVDYEELPTVVSAEEAIKPGAPQLHENAPNNICMEWECGNQEGTEKALGEADVVVKEQLVNQRLIPSSMEPRGAIADYQSATEEFTVWMTSQAPHVHRLLATAFVFGIPETKMRVIAAHVGGGFGCKIFLYPEYCLVAALARKIERPVKWMETRSENFAATTHGRDHVTQIEVGAKNDGTINSLKVTTVANLGGTLSTIAPGIPTTLYGRLLSGTYKFPNIYCGVKGVYTNTGMVDAYRGAGRPEATYVVERALDLVANKLGMDVLDVRRKNFIQTNQFPYLPADGITKGLTYDSGDYEKPLNKALQMFNYGNFREEQKRARDEGKYLGVGFSTYIEACGVAPSAWIGVGGEGWGAGLWESANIRVHLTGKVVVTTGSSPHGQGTETTMAQIAADELGIPYEDVEVKYNDTLGTPFGYGTYGSRSAAVGGAALFNAVQKVKQKAVRIGAHMLEASPDDVVFEDGKVSVKGSPDQAKTIQEIAGAAALGYSLPEGDEPFLDETAYFDPPNTTWPFGTHICVVEVEKDTGSVMVKKYLAVDDVGNVVNPMIVDGQIHGGIAQGVAQALWESGEYNESGQLVSGSMMDYAIPRTDCLPSFELDRTVTPSPTNPLGVKGVGETGTIASTPAVVNAVMDALSPFGVTHLDMPLTSQKIWNAIQS
>A_OM-RGC.v1.000398733
MAERIVSPGVFTREKDLSFLPQGISEIGGAFIGPTSRGPAFVPTIVSNFQEYEDLFGGLNKDCYTPYAVREYLKSAGSVTIVRVLHLGGYQNDFVGIAQSGSIVAVLKPSRGATDPDSYSIAGPTSASLAQTHGSNDATLTLKGTSITFSLDSGSANYIDKVFSTDPQVSGTTVDKKVYLSSLFDNTITNNGRHTAPFVSMSIVSGSDDFTHDYENACTPSVQSQLLNSARTDLFKVKTRSHGSNVNHLYKIGISDVKVPADVPGSDYGSFTLSVQINNPGESDDGTILESFQNLSFDEDSVNYLPRAIGDRYVTIDSQGKLTYNGDYPNKSKYIYLSDFGNLEGISKEIVPMGFGKLTLPVSTATSLSGSQSVPSAVFKSNQLNERGDFSSNVFYGFDFSNEDSKQYLQPLPASTGNGNNVTMSLEDQLGHADASALGTTFSDASEKVTLALSHVKQRKFVVPFQGGFDGVNPAKQKNVGNDISATNTQGFDCQLSTSSGSVAYTRALNAVSNPDEFDINMIVTPGIIHEYHPSVTNKAIDVAEARADAFYVMDGSRWGRSVDNAIEDIKALDTNYAATYYPWIKIQDVNTNKPTWVPPSVVLPAVIANTDRVSHEWFAPAGLNRGGLGQFGVLEAKTRLTHSERDDLYENRINPIASFPAQGVVVFGQKTLQGKPSALDRINVRRLLIRLRKFIASSSRFLVFEQNTATTRNRFLGIVNPFLEQVQANSGLTAFRVVMDESNNTPDVVDRNQLVGQIFIQPTRTAEFIVLDFVVQPTGATFPE
>A_OM-RGC.v1.000402213
RPCGIKPTGTEAVGAFWYDQRKGAADGHEYHAVQYPSDIGASTATHKAFHFADEIGVFNKRSDRADFFASILSWMEVTKESTKNVDMGIGGVDIPNHVQYWRSVESMVPVDIGITVTNYGMLPQSSTAVHLKLKNQFGQILFDSTFDTRAFPEGHPMHIEDSIQNGDSIVFTFNKTNDRYQRIYDGLDPNKARHVLFTSAGMDVLTAEVVHTGDQGAPNNFVQAEIGVGKWIETMEAPEDEIGIAGTISDTTDNGANSFDGVNMHRTGSYDWDADGCGYFDNDEESCTAAGNTVNKTVNSVYHEGKSALAMFNTNGWYKTNANPAICDWGDDSMSDSNCPKFTMQPNQDDVFVSPALDLSAMEEVVIGMLFTGCMESGDYFRMQISKDGTTWTNLISYSGFCPGEGSWYLWGGSNQKYQGYVLSDTYYGSDDTDSVYFRIQADADSDQNTEGSRPYAGWFIDEIVFRGTEKITRDVAVGDITVDKDFEVKDGGDSLWREINATIINAGESSWPNLPVKFTVENLQGEDTSDFLDVTEPVIQQLAGNSIYGDITQNSDQKELFSEFQCPGANTYYITVEVLVPAGKDFFPWNNSKTVSFRVFDNFFSDDFDTGDRDEYSYTEVERLNTGDNINRWLIDSINNNAYSGQYVLQYAEEGTHNADQPNTVGGRDDSYITQDQYDRDGEGSKWQPDVNVDLRAAFKPLIMYAIKWDLGSGDRLEVRASTDFDSAQKIGGSETWTVIKTYENDCGCPMFSEDKTTWQIEELSLEAFEGYQTWIDFRVVTA
>A_OM-RGC.v1.000404337
VSAKVDATVPTVEINSPAHGSENQTRTPTFSLTATEAASGLDVSGSLLILQEGSEQNNSGEDGSVGGGGTDVMTTSTIHSGNTCTARGSGVDCAGGDWLVSSLFTLTGGDITLGSSVDESSTSRNAASVTVNRGTSSDGVSSLTYTYTPGSALPLGAATPVDHWIDFQGVATDLAGNVGYTDSSSTTSAGVLGKYGAHHVKIDQKLPSISAAYTGWWWDTSIDSKNKTHKHTSTKANAMVVEFDGNITDIDATDFQITFDDGTTHTPTTAEIHSALPTQVFLTLGASMSADNTPKVALVGSVSDIAGNSTSTGSLANATDKIHPSVTATLSGGTGTGSATLEGTSDLTKSSITLTVTTDEELVSNPKVDVYDLGMAKAGKGTTQNTNSYRGTCGVLDTCGGPSAVVQVDDYNIRTLDVSSDPPASTFVTDRNGDARTPVSSGTVDGTSAAVILDASMTAQGTKTFKYTISAASGTPGLDGEKTVVVTATDKATQGNITIQGSISSTSSYMRFMLDDTAPSLTITPTAGSTTTQTKPYIVLDYSGQEATKVTLNTATLDGVDISGDLSTTDNKKFYYVPSSDLAAGEHTIVSKATDYAGNVSSILTRKFSVAARKDFKLSLLAGWNAKSVPSDPVNPAIDSVFSNSGVDMVLSYSDHTWSSATKDSGSGKFVGSLKEIHSGHGYWVHNNNFESQAVALTGPVAPSAGSPPAVVTIPTVAGWNFVGVSDVTRANTEGADGTTIKTQDLYFGDLTDSSAGGHDIVYKYDTTNLKFVEVAASDNVAT
>A_OM-RGC.v1.000405649
IIGEEERQVSDRVETALRNKVEEHNEEVNNAATKRTTYRTLLTVFERGIGAYKSSPGSVRPNVTSPEMWAFARTNSFLFALRNGRFQGGKHDTDLLPLGHPLSTKERDMTDVQRSIQNVEETDEAYIITFAKDMPETEARPYHYDDDEEDKENKGDKDKDMERLDRLTMQKRYQTIMPDSAINEETREVRIGVSSEEPVERDFGREVIDHSLESMNLEFLNSGRAPLLLDHDMTKQIGVVQEVEMDEEKRRLRAVVRFGRGELASEVFNDVRDGIRQNISVGYRIDGRVEREGDPDDVVRVRTTPMEISSVSIPADGSSAVGVGRSVSKPLQTSVKTENAMTDTTETQVVDLDAAKAEAVRAARKNDSEILAIAAKHNKRDLGDAAIRDGLSVDAFRGQLLDVIGDDKPLDTPSSVVDAPVKEKRSYSLGRMIKAQITGDWRQAGFEREMNDEITRSVGKEAQGVYVPDFAWQQRGPLATAATGATGSEVVFDDFVPTEHRGDMFIEALRARQVLGNLGATYMSGLTSRIKMPKLATGATAGFVEELGDVSDGAGTDGSVDLQPRTMGAFVEFSRNLALESVPSIEQIIRDDLLASAADAIEKHAIQGSGSSGQPTGILNTSGINDLDISADTDVAALTWQDIVDLVKLVEEDNGIVNGNAAGFLSNAKVKSKLATTVKVGSTDSVMLLNDPWNNLYGYPVEFTANVPSNLNPGDGGTDASALIFGDFSQLIIAQFGAPSILVDPFSNSKSGAIRLVLHGDVDIGIRNAVSFAVTNEVSTA
>A_OM-RGC.v1.000405934
MNSLKNYILAIIGISLFSVASFAQEIEEIIVTANKREQTVQDIPMNISVLTSEVMTERGIYNPEDYLRTLAGVSTPGGDTYYTMRGLNTGTAQVSSGTSNTYMGEISMGMTNLYDVNRIEVLRGPQGTLYGSNAVGGTIRYITAMPQFDEFEGNVTIEAIDKKLAEDSGMNYNLMVNVPFSENFAMRAVYTSGENPGIYQNIATGRKDIGTQEDDEYRLMFRYQNGPLDINAMVMKRERYDFGQKEKGNADKPGTADIVDANCSYNAAWYYGDTCSRLYATAGGDLSGYDPSVAFYSYTDETFDVESTVTSLTAEYDFETFTAILILADYDFEDFYVTDWSRIDTDDLYPDPLYYYGDAGRDTKELRLSSSTDGALQWTVGYFKTEYDTAPNSVTEWEVSNADGLDYIKSYMGFTSHNGTYDPSVYNSPYGDTSFRGNQGFLVYGSYNYYSYSEEEAIYASVDYTVDKWTFTVGMRDFELSDGFKSSEYGIFYESADNTGCDGTEAVGVTCAEENGEESDNRFKYTVAYEVDDDLTLFAVSSVGYRSGGNNAALPFFCANDPEAAGFKRRYTSDEAENTEIGVKSRGDNYTLNATYFWVDWTGIQVTVRPACGWSFTYNGGEAETSGLELDFSYDISENLVLDVAGSFISAEISNDIASLGATAGDRLPNIAEEQMSLGLSYRFEMFNSPAFARADFNYYGESYATFAEDREDMSPSYTQVNFNLGLEIDENSRVQLSVSNLTDERSEAFRFSAESPSYRARNYLQWIPPRTIGLSYSRDF
>A_OM-RGC.v1.000410988
MSKRLSVLSAVVLGFALLAGACGSDSDSSSSSSSDTAAPATTAAASGGDYLGDGSLGEVTVSAGDAIQIRSLNAISGDVAFLGVPNENGIRMAVEDYGQIHGFDVDLGAGLDDLCSADGGQAAAQIIVADEQVIGVIGTSCSGAATAASPLISEAGMVMISGSNTSPALTSDLAGTAGSAYHAGYYRTAHNDLYQGAAAANFALEVLGVTSAAAIHDGDPYTEGLAQAFADAFEAGGGTITVFTAVNKGDTDMVPVLTEVAASGPEMLFFPIFQPEGDFIIQQAGSVAGMSGITMMAADGLLNSDYLALAESENMYFSGPDTRYGDNANQSTGELAADVLADYEAEYGEVPAAPFWAHSYDAAVLLMDAIAHASYMDGDDLVIDRAGVREHLDSVSDYAGLIGTMSCDAYGDCGSQKITVIQNTDITDYVASTENVVYEYAPAASTAVGEVVAAGGDITMCRANWASGYIQAEIVRQVMQTAGYTVSDPAEIELGPSNAYTAMAEGACHLWANSWYPGHFSWYENELPDGSLVADHVMAVDGLFQDSGVQGFLLTKSWADDNNIVSIDQINRDEALWSQFDSDGDGVGEILGCPEDWTCDDIIENMIAFSGWDNFVETKAGYDALFAEFMNKVNAGEPAIIYTWTPASYVVQMVPGVDVVWVSVENVLDDSNPLGKDGGENHTQGEGFTGLGADECTQPCQLGWEAADIQVSARIDLLEGDPHLAALLPQIRPSILDISILQVDQTNGDGSEAHVQELASGWMADNADVVAGWISAAG
>A_OM-RGC.v1.000412685
MAERIVSPGVFTREKDLSFLPQGIADIGAAIIGPTVKGPAFVPTQVTSFSQFENIFGGLDTRFYVPYTVKEYIKNAPAVTIVRVLGLGGYQSSNVRLTVSSSAGYITAAVLKPSRNAPSLDLGGPTSASLAANGDWASASLTLGTNSAVTISFDTGSANYITKVFGQDPQTTNTDVYVYKNFKFFQSSNGFDANVSMSIASASSGEDFTHDYENACTPYIVSQLSGGSRRNLFKVKTRSHGTDVNDDFKIAIADLTAAGSVPGSDYGSFALRVLRNNPGENNDGEVLEEFTNLNFDPDSTNFAPRAIGDRYVTIDSEGKLTYNGDWPNKSVHIYLSDYSSNLEGIDEALLPHGFAAASNPVLGTTSVPSGSFVTAQTNTLGVFDQNVYYGWDFSNDDNKQYLAPLPASGGTGQNVVFTLENQVGHADASSLGVTTYAGASDSLSLTAAAKAQLKFVVPMQGGFDGDNPTTLKATGNDISATNTMGFDCSGTNASGSVAYKRAINAISNPDEFDINLLVTPGIVHEYHNSVSNHGISKVESRADAFYIMDGSRWGRSVNNAVSDINAVDTNYAAVYYPWVKILDEVKNKPMWVPPSVVLPGVLSFNDSVSHEWFAPAGLNRGGLSSVLEAKTRLTHTERDELYEGRVNPIASFPGQGVVVFGQKTLQGKPSALDRINVRRLLIRLRKFIASTSRFLVFEQNTAATRNRFLGIVNPFLSQVQQNSGLSAFKVVMDDSNNTPDVVDRNQLVGQIFIQPTRTAEFIVLDFVIQPTGAAFPE
>A_OM-RGC.v1.000418627
IAEASQANVEEQVGPEDVQVEQDEDGGATITFDPEAVNQPGTNEHFDNLADLLPEDVLGRLGSELFENYTQYKASRKDWEDAYTKGLDLLGFKYETRSQPFSNASGATHPVLAEAVTQFQAQAYKELLPATGPVHTQIMGIPSRQKEEQSTRVKNFMNYQLMNVMKEYEPEFDQLLFYLPLSGSAFKKIYYDELLDRAVSKFVPADDLIVPYTATSLEDADSIVHVLKMSENDLRKKQVAGFYRDIEITPGYAQETEVEKKERELEGVKKTRDEQMFTILEIHTNLDLEGFEDKDMEQNPTGIKLPYIVTIDTSSREVLSIRRNYKPEDPTKSKVEYFTHFKFLPGLGFYGFGLIHMIGGLSRTATNALRQLLDAGTFSNMPAGFKQRGIRVRDEAQSIQPGEFRDVDAPGGNIRDAFMPLPFKEPSATLLQLMGIVVQAGQRFAAIADMQVGDGNQQAAVGTTIALLERGSRVMSAIHKRLYVALKKEFVLLADVFKTYLPPEYPYDVVGGQRNIKVADFDDKVDILPVADPNIFSQSQRISLAQTELQLAMSNPQMHNLYEAYRDMYSAIGVKDINRILPPPQQPMPMDPASENIMAMSGKPFQAFKGQDHRAHITSHLNFMATNMAKNNPPVMGALQKNIFEHIALMAQEQLEIEFREEIQQLMQLQQLAQQNPQMAQSPEIQQQIMQLSMGVEARKAKLIADMTQEFKEEENKIMGDFGNDPIAKLKARELDLRAMDNQQKHDQADQRLNLDKSRAMMNQSMHDEKLEQNE
>A_OM-RGC.v1.000426831
MAETLISPGVLARENDQSQVTSQPVQAGAAIVGPTVLGKVGIPKLVTSYSEYLANFGSTFQSGSDEYTYFTSISAYNYFNNGGTSLIVNRVASGSWAPAVSTTVFSEVESGIPEAGRDMISSYTAGGTDGTAGTYTGEVTTVSPAGGSGLTVDVTTSASPGKLVTTADELLASITVNPTDCVNATYTNVSLTGGTGTGAVATVVCSGNTITGITVTTQGSGYVVADSLTIAAEALGTGSSAATIVLVAGDILVEPTAIVVNAQGSGYAVGDVVSVAAALIGSPTADLTFTLVDADIVDTNAFTLETLTDGAIMNSVGPTGSNGTLDSGSQNNIRWEIQAPNTSSGVFSLIIRQGNDTATAKSILEIFPNVSLDPKQSNYISRIVGDQTKTLRGASTVDPYCQVTGSYPNASRYVRVKEVALKTPDYFDNNGTAKSEFTASIPRAQSGSFQSGTGDLVGGRAGINYYDQVNNTDSQGMGATEMGSGVGLYTTAFNLLANRDDYRYNIITAPGLLYTNANHATPLNTMISNTQGRGDAIAIMDLENYGSTITAATGTAASVDNSYVASYWPWLQIADPDSRQLVWVCPSSMIPGVYAFNDKSAEAWFAPAGINRGGLSTVVQAERKLTQTNRDDLYTGKVNPIATFPGRGVVVFGQKTLQASASALDRVNVRRLLIELKSYISQIADNLVFEQNTAATRNNFLGQVNPYLESVQQRQGLYAFKVVMDASNNGPDVVDRNQMVGAIYLQPTKTAEFIYLDFNILPTGATFPA
>A_OM-RGC.v1.000429589
MATPQLSPGILVREVDLTVGRADNVLDNIGAIAGPFRLGPIDTPIQVSNEEELIKNFGKPLSTDRQYEYWMSAASFLSYGGVLKVVRADDDDLGNANAGVGIASTTVISGGGGLKIESFDDYQENHTSDTSFYYAGKHPGSWANGLKVCQIDDQADQIIGINTTSLEDYGCTIGAGVTAALTNVVIPGAGTTATFTGHLKGIVTGVSTDATNGDSKFDVKIVSRVSSAGTEFPIDYATNSLTNSYKTTTEGGGAGIAATTVFFVNSAGINTGAPNAANTAVSAEIVTAVDWYDQQTLGLENSTVFWKSLAPRPTTNKYASDRGGKNDGIHVAVVDDLGVITGIQGNILEKFTGLSKAVDAISNVNSPEKIYYKDFIANRAENIYVGFNPSTAQDTFHTTASGAFQEPRATGFGTGFVANTTAQGLWSQNAQNTTFAAIGNVTYSLGGGTDYTSVSGAVPAPGENGGMTATLGDLKTAYDTLSNKDEQAVDFLIMGPGCGSRDLSQSKANHLISIAEARKDCMATIGPHRADLVNIANSTTQTNNLLEYFSPLTSSSFATFDSGYKYMFDRFNNEFRFVPTNGDTAGLMVRTAITSFPWFSPAGEQRGVINNAIKLAYNPTKDQRDLLYPQRVNSFITKPGVGTLLFGDKTALSFASAFDRINVRRLFLTVEQALESAAEAQLFELNDELTRANFRNIVEPFLRDVEAKRGISGFLVICDTSNNTPDVIDNNEFRADIFLKPSRSINYITLTFVATRTGVSFEEVAGRV
>A_OM-RGC.v1.000431711
MTISPPESGEKNKKVLEDPVKADPRPIDFAKLDKPGFWSTKLSKGPKTTTWIWNLHADAHDFDVHTGDAEEATRKIFSAHFGHLAIIFIWMSAAFFHGARFSNYTGWLADPTNVKPGAQQVWAVVGQEMLNGNLGADYNGIQISSGIFHMWRAWGITNESELMALAIGAVIMAALMLHGGIYHYHKAAPKLEWFQNIESMLNHHIAGLVGLGSLAWAGHCIHIGAPTAALLDAIDAGSPLVINGQKIATIADMPMPHQLCDPQIIGQIFPGLASGVGNFFSLNWFAFSDFLTFKGGLNPVTGSLWMTDIAHHHLAFGVIAIIGGHLYRTNYGIGSSMKEILEAHQGDPILFPAPKGHQGLFEFMAESRHAQLSVNLACLGSLSILISHHMYAMPPYPYIATDYMTVLGLFTHHMWIGALFIVGAGAHAGIAMVRDYDPAKHIDNVLDRILKARDALISHLNWVCMWLGFHSFGLYIHNDTMRALGRPQDMFSDNAIQLQPIFAQWVQSIQASAVGTSILAGTPEGLPQKALSEVFNGSLVEVGGKVAISPIQLGTADLMIHHIHAFQIHVTVLILLKGVLYARSSRLIPDKASLGFRFPCDGPGRGGTCQVSSWDHVFLALFWMYNCISIVIFHFSWKMQSDVWGLTGGNFSQSAITINGWLRDFLWAQSSQVLTSYGEAISMYGLMFLGAHFIWAFSLMFLFSGRGYWQELFESIVWAHNKLKVAPTIQPRALSITQGRAVGVAHFLLGGIATTWAFFHARLFGLG
>A_OM-RGC.v1.000433182
KFSLAFYSYSLYVYDGVKKIRIINLIHKKVCDIFLTFVSCGLSEYQIRIVHCISCYWSCGSVCRNIWFNQSYGEISMLYLKKITMVGVGLVAASTLMLLVANTVWAGCPASTVADMKGVKAGKYPQQFELSEFERNAGCKLTFRGNPDITKLNAKIRGNPSSVPSVENRLPSEPLVYAPYHSIGKYGGTLDVLSNATEAGTSDFLSVRHVNLVRYSDDLQTIVPNIAKDWKWNSDFTEVTFYLRKGHKWSDGAPFTAEDVKFWYDHLALSPLVMQKPKDYVLVAGKPMEVKVINKTTVKFILPAPKPGLLAHFASSFAQGFQPKHFLAPYHPELNPDADKLAKQAGFENGLAVIKAYFGNSDWTDTPSPLLNSPDKVAKLPADVIPTLESHIYITDTTEGRHLVANPYFHIVDTQGNQLPYMSEQDEVYINDNEIRILKLVNAEADYKAQSLQLPMAPILMDGQEKGKYKIDLKPEITLHNMSFNVTSANLAKRKVFGDLRFRKAMSVAINREEINQGPFFGLAKPKQYVGFSPLPPFADKKWESYMIQYDPGMAKSLLNEIGMVDKDGDGFRELPNGNKLVLNIQFSQQGISGKLVEMVGQHWSEVGIKNTVKEVTPDEYRSAQSANQLDVMMWRKSQPLSIIRGNNELWVPPFGDYFSHRTGMLWAEYIDTNGSKGVKPPAFVMQLVDDINTFQSAAFGSAKFNASGARMVENMTGNLLFIGIVQAPAPIYHRNALKNFKEFVFHAYEFYRTYPYRATQWYLDE
>A_OM-RGC.v1.000434209
MTKHDKNLKGITRREMLVGSAVAGTGLIVGYSGLPGAVGGAREALAAGSWDHQVFLTMDNAGIATVHITKAEIGQHVGTALAQAVAEELEVDWNDVRIDYPDTEEKWGFMITGGSWSVNWTFDRNSRIGASARIALIEAAAKMMGVPAAQCSASNSVVTDSVSGANRTYSEILSQTTIDRTFSEDEMKALTLKKFGEYKVVGKNIPALDIPDKLTGVARYGIDVFVPNMVYGRLVSNPTRFGAVPLSADDSAAKSIDGYAGVAVIKEDPTGVNTGYVVALGETYWAAEKAAAAMKVTWDSGPNANTSSSDIVQAAKDSIADESQGFTWVLEGDPEGAMNAAETTVEAEYETSLGYHGLMEPINCVAMESNGIWHLFTGSQFQGRFTAMTAAALGVDGKNVILHQQYCGTGFGRRLEPDGAIISALAAQQIGRPVKLIYTREDDLRFDFHQTHTVQRVKGGVNAAGKIDAMSHVVAAGWATKRMAPGFLAESVDKKGKIDQFSTNGSDHWYDIPNHYVRSVENTTAMAATPPGQLRAVAPTWTWWANESFMDEVAHKIGKDPLDMRLSMLSATGKNAGTPPNTVGGANRLRNALIVAAGKSGYGVKPMPENTAMGIASVASQERGSPSWTAVVAEVHVDPSSGEPTLKKITVAMDVGTAVNPDGVLAQIQGSALYGSSRVLHEDVTLTNGSIDQGNFDTWTPMRIHQAPEIDVTIIQNGHYPAGCGEPVVTCVGPAIANAVFNASGARVRSWPITAEKIKAAQRGA
>A_OM-RGC.v1.000436238
MTKHDKNLKGITRREMLVGSAVAGTGLVVGYSALPGLVGGAREALAAGQWDHQVFLTMDASGIATVHITKAEIGQHVGTALAQSVAEELEIDWNDVRIDYPDSDPKWGLMITGGSWSVNWTFDRNSRIGASARIALVEAGAKMMGVPAAQCSASNSTVTDSVSGASRTYSEILSTTTIDRTFSEDEMKALTLKKFGEYKVVGKSIPALDIPDKLTGVARYGIDVFVPNMVYGRLVANPTRYGAVPLSVDDSDAKGIDGYAGVAHIKEDPTGVNTGYVVALGETYWAAEKAAAAMKVNWDNGPNAGTSSADIVQSAKDAIADDSQGFTWVLEGDPEGAMAGADETIEAEYETSLGYHGCMEPMNAVAMESGGVWHLFCGSQFQGRFTAMTAAALGVDAANVVLHQCYSGTGFGRRLEPDNVIIAAMAAQQVGRPVKLIYTREIDLGFDFHQTHTVQRVKGGVKNGKIDVMSHDVCAGWATKRMAPGFLADSVDKKGKIDQFSTNGSDHWYDIANHYVRSIENTTAMAATPPGQLRAVAPTWTWWANESFIDEVAHKIGKDPLDMRLSMLSATGKNAGTPPNTVGGANRLRNALIVAAGKAGYGVKPMPANTAMGIASVASQERGSPSWTAVVAEVHVDPSSGEPTLTKLTVAMDVGTAVNPDGVLAQIQGSALFGSSRVLHENVTMTNGTIDQLNFDTWTPMRIHQAPEVDVAIIQNGHYPAGCGEPVVTCVGPAIANAVFNASGARVRSWPITAEKIKAAQRGA
>A_OM-RGC.v1.000438381
MTKHIKKVSGLSRREVLVGSAAGAGLVIGYSVLPNAVDSASKAIAAGNWDHQQFLSMDADGKATVHVTKCEIGQHVGTALAQAVAEELEIDWNDVRVNYPESHAKWGLHITGGSWSVNWTFDRNSRIGASARIALIEAGSKMMKAMPANCYAKNSRVYSADGSKSVSYKEILSANTIDRTFSEEEMKSIKLKSFGEYSIVGQSKQPLDLPAKLDGSAKYGIDVFVPNMVYAIPIQNPTRYGAIPKAVDESAAKKIDGYVGAYVNKEGFTRVNTGYVVAIGETYWAAEKAAKALKIDWDLGENKNISSDDIRDESIRLQNDPDAGFLWVLEGDTDKGMKNAANKHTAVYETAIAYHGCLEPMNGVAYEKDGIMHIHSGHQSFTFAVGNTAAALGVEQDKVVCHQYYAGGGFGRRTEPDLHVLVAQTCKHVGKPVKLIFSREQDMMFDFHRSPTYQVIEGGEEFGRMTAMNHDVVAGWSTKRAAPGFMPDSVDKKGKVDQFSTNGSDHWYDIPNHKVRSINNELSDRALPVGFLRAVAPSWTFWAVESYLDEMAKKAGRDPLAFRLDHLTAAGKNAGTPPNSVGGAHRLRNALLVAAGRAGYGVKPLGKNEGMGMACVSSQERGSPTWTACVAEVKVDPNSGEVEVKKITVSMDVGTAVNPDGVRKQIEGSALYGISLALYENLTMKNGSIEQGNFDTWTPMRLNQVPEIETVLIQNGHYPAGTGEPATTVVAPAIANAIDNAVGARVRSLPITPEKIKSAMREA
>A_OM-RGC.v1.000440600
MTKHIKKIGNLSRRQVLVGSAAGAGLVIGYSVLPHAVDSASKAIAAGNWDHQQYLTMDPEGKAYVYVTKCEIGQHVGTALAQAVAEELEINWEDVNVIYPDSHAKWGLMITGGSWSVNWTFDRNSRIGASARIALIEAGAKMLGASPNNCTAKNSTVTSNDGRSVTYKEILSKNTIDRTFSEEEMKAIKLKSFGEYSVVGQSKLPFDLPGKIDGSAKYGSDVFVPNMVYGIPVPNPVRWGAIPNNVDESAAKKIDGYVGAYVEKNGFARINTGYVVALGETIWAAMNAAKALKIDWDLGENKNVSSEDIRNESVKLQKDPSSGFLWVLEGDTDDAMKNASTKHAAVYETSIAYHGCHEPMNCTAYEKDGIWHLHGGNQWFSMAGPTAAAALGVEADKVVCHQYLAGTGFGRRTEPDNFVLAAQTSKFIGRPVKLMFTREQDMQFDFHRTPTYQVVEGGVEFGRMTAMNHDVVAGWSTKRAAPGFMPDSVDKKGKVDQFSTNGSDHWYDIPNHKVRSINNELSDKALPVGFLRAVAPSWTFWAVESFMDEMAKKAGEDPLAFRIAHLTAAGKNAGSPPNSVGGANRLKNALLVAAGRAGYGVKPLGENEGMGIACVSSQERGSPTWTACVAEVKVDPSSGGLTVKKVTVAMDVGTAVNPEGVKKQIEGSTLHGISLALYEDMTMKNGSIEQSNYDTWTPMRLDQAPEVETIIIQNGHYPAGTGEPATTVVAPAIANAIENAVGARVRSIPMTPEKIKSALREA
>A_OM-RGC.v1.000441031
YSTTTTDADPGAGFFRLNNATISSATEMYIDDLEFNGTDVSAWVQSWDDVTGNDTNRGRIRISKANTLDTWMVFKVTGAITDASGYSKISLVYIDTAGTFANDDKVFISFVASGEDGAIPGYFYKFDTGTSDTDPGAGEIAFNNGTYASATEIYIDDADANGVTVSTDILTWDDSTSTIRGSLMIYDINDRSTYARFNITGASTDASGYVKLTVTHVASNNTFSAADELSVHFSRSGNKGDTGSTGSTGSTGSTGATGASGTNSQLSMTFNSSTSDADPGAGKIAFNNGTLSSVSVLFVDDADDASADISSFVQSWDDISNAEARGIVTVTKEGTPSTYATFKVSGAVTDASGYTKVPVTHIVSAGSFSNTDGVGVHFSYSGADGSGDVSTDGTQTLTNKTLTSPKIGTSILDTNGNELFKLTATGSAVNEITYNNAATGNNPTFTASGGDTNIGVSILPKGSGKVTIDNLTFPAADGSADQFLKTDGSGNLSFADASSGISWQSSIKTGNFTAVANEGYWVDTSSSAVTVTFPSSASVGDTIELSDYARSWNTNNLTINQNSLNFQGNSSPNPVYDIKGQSVRVVYSGSTKGWIPTSDDDVTLESPTSYSVDFLVIAGGGGGGSNRAGGGGAGGYRNSYSSESSGGGGSSETALSLKLERVYTITVGAGGAGNETGTATGENGNDSSISGEGITTITSAGGGGGGSGGAADNGASGGSGGGGAGYPGATSGGTGTANQGFNGGTGAGSGDNASGGGGGAAEA
>A_OM-RGC.v1.000441149
MATPQLSPGILVREVDLTVGRADNVLDNIGAIAGPFRLGPIDTPIQVSNEEELIKNFGKPLSTDRQYEYWMSAASFLSYGGVLKVVRADDDDLGNANAGVGIASTTVIGATGGLKIESFDDYQENHTSDTSFYYAGKHPGSWANGLKVCQIDDQADQIIGINTTSLEDYGCTIGAGVTAALTNLVIPGAGTTSTFTGHLKGIVTGVSTDATNGDSKFDVKIVSRVSSAGTEFPISYATNSLTNSFKTTTEGAGAGIAATTVFFVNSSGINTGAPNAANTAASAEIVTAVDWYDQQTLGLENSTVFWKSLAPRPTTNKYVSDRGGKNDGIHVAVVDDLGTITGIQGNILEKFTGLSKAKDAISNVNSPERIYYKDFIANRAENIYAGFNPSQSEDTFHNTLPVATGFGTGFVANTTAQGLWSQNAQSTTFAGIGNVTYSLGGGTDYSSVSGKIPAPGENGAMLATLGDLKTAYDTLSNKDEQAVDFLIMGPGCSTRDLSQSKANHLIGIAEARKDCMATIGPHRADLVNISNSTTQTNNLLEYYSPLTSSSFVTFDSGYKYMFDRFNNEFRFVPTNGDTAGLMVRTAIESFPWFSPAGEQRGVINNAIKLAYNPTKDQRDQLYPQRINSYITKPGVGTLLFGDKTGLSFASAFDRINVRRLFLTIEQALESAAEAQLFELNDELTRANFRNIVEPFLRDVEAKRGLSGFLVICDTSNNTPDVIDNNEFRADIFLKPARSINYVTLTFVATRTGVSFEEVAGRV
>A_OM-RGC.v1.000442061
NMAEKVVSPGVFTNEKDLSFLPAGIAQIGAAIVGPTMKGPAFVPTPVESFNDFKEKFGGLNTDFYAPYAVQQYMKNAGRVTVVRVLHLGGYSVSNPLFIYGAASGSAGANASSSGTELTENLMAVLAPTVQNPTGDFASSSLFEIGGTFQEMGPESGSSGSLDFGINYAQVNSSVFGLELSGSGVAASIYTASLSSTDDNYVTKVFGENPRGDKEAYVYLNLPANQKDITIAAISISGSAGDAPSGNHHNGAAQSGSGVFTATPLDFTKDFQPATSPYIVSQKIGGSAVNLFRFKTHSHGSNVNKLCKIMISDIRPPAAALAGVNQDYGDFTVTIRGVKDFHGSLDSERSQDIKATYQKVNLDKDSPKYIEKVIGSQYQEVNSDGKLVFQGGEYPPVDENVYIEMVSGVTKKTLSPDLVPGGYRAINIPLNDGAEGILAASQITKQIDDDGNVNTNVAYGYNYWSGSVADGDVLYKQNLNYLAPLPDSALSTNQVDFDLFAQAGTIGATTPLVNEAVTLSLTTGSAAQRKFIVPMQGGFDGKNPADDVKVGSEIIAANTQGFDCSSATASGSVAYTRALNAISNPDEYDINMLVIPGVLQGLHPKVTTKAKNVVEDRADAFYVMDAFEYATSVSSAVTQVQTFDSSYVATYYPWVQIRDIDANTYVWVPPSVVVAGVIAQNDALAHEWFAPAGLNRGITDAVQVKSRLTLAERDDLYEARINPIATFPGQGICIWGQKTLQVKPSALDRVNVRRLLIAVKKF
>A_OM-RGC.v1.000449056
MKFLTKFLLMFALVLTMNLNVQAQESAPTLAIEEIIVTARKKEESIQDVPMAVTAITDQLNEGSVRRIEDIQAFAPNLFINRTPGIASGAAITIRGVASLESDKSYEPSIGVVMDGMFLGTSSGVLLDNFDIERIEVLRGPQGTLFGKNTTGGILNVIRTPVSLTDLGVDASLTIGEFGRQDLKTVIQVPIIEDQLGVKIFAASIEHDGHVYNTFLEKDAGGDDKLNYGFTTLWEPNDQFSLKFHYEIMEDKSEQGSYVNRNRVGELACTITLIGFDSRNGCEINANDGPNTVESDGSNFSDNEYESMIVTANYDTENFLYTYIYSNRDMDEQNMQDFDGSPARLLRMNFFNDWEQTSHEFRVTSQFSDKFQFIAGIYDWEADFAQRWNVYDLFYQLSRLGVPPWPFGRKGVAGYDDVDVWEDDVAGNNGQTQVTESIAVFASVDWFITDQWTITAGFRWTEEEKDFVGGASAPGYYPLRGEPWPGIYNPTSYSAKWDETTPKVGVRYQPNDDVMYYATYSEGFKSGGFFARQANYDIYPGYEPEYVKNYEFGWKSTLQDGRAIFNGAIFKSEYDDKQESILIPVNLANVATVIRNAASMEMTGIELELMYQVTEAWDLMVTYGYLEAEYKDYLADLTGDGVITDNSGLIPRNTPENTFGFTTSYTAQLGNGELKGRVSYRFRDEMNTDSSNNPLGDLDSIENVNATLSYSVDNYSITLWGRNLTDEREQRWATIGGLTSRGWWNEPSTVGVTFNVSY
>A_OM-RGC.v1.000450803
MPLNLASPGIVVREVDLTNGRVDATSTKTGGLAAPFAKGPVESPQLIETEADLLDTYGQPYPKDNHYEYWLTASSFLAYGGVMRVVRADDEELKNGFVGGATSVKIKSPEDYINSGYAENTIPGVVYAAKNPGSWSNGIKVATIDGFGDQVLSGIKTTEVLGYGSTTIPIAPIDLRVGYAVTQVVPANTVIAGAGSTSVLDGYFKGQITEVGNAAITVKLISHVSGAGTETAVDYQQGGTYQFEESSTLGIHTGEIRRYGGWRGLAAGTYSGVVTYTSSADWFDQQEIQLNSGVKVKWNTIADKPGTSSYASTRNSRFDELHVVVYDDSGKITGNSGSVLEKFTNLSKAKDAQYSAGSSSYWRKVIEIGSNNLFAGGPPSINPNLGITSQIGITTTGFDTDKWDTFGDGGWDQDAENITFSSLGNYVASLDKGKNYNGISTITEANALNLDIGALSEAYDYLRNPEEIDVDFLLQGCSNHGKNETQALGNKLIEIAEFRKDAIAFLSPWRGCFLSASGDGESLQLKTDTVTDNLVNYFSPITSSSYAVLDSGYKYMYDRFNQQFRYVPMNGDIAGTCARNDINNFPWFSPGGTARGAILNAVKLAYTPNKIHRDKLYSNRINPIITSPGAGIILFGDKTGLGRSSAFDRINVRRLFIFLEKAIAAAAKDILFEFNDEITRINFINIVEPFLRDVQSKRGIQDFIVICDETNNTPAIIDSNEFVADVYIKPARSINFIGLTFVATRTGVSFDEVIGKV
>A_OM-RGC.v1.000452897
EKKSMATQQISPGVITREVDLTVGRVDNVVANSGALAGPFKIGPVSEVIEITNEADLTESFGKPLSTDSQYEYWMSGASFLSYGGQLKVVRVDGANLKNSNAGAPVDSVGIASTTTLKIKNFDDYDQSYTDISSGWTYAARTPGTWADGLKLCFIDDFADQTVGLTTDNLQLAGFEIGCGVTVAYSGTTVGLGTTATTNGYVKGIITGVKTDSTNAASTIDVKIVSKVEQTGNIIGTETYVNYAQFDEQRSITPGSIVYCVSAAGTNKGGALKVPSVNTAGTVTDWYDNQTLDLSSGTVYWNTIASKPQTSGYAEARNGQNDAFHLVLVDDTGSVSGIQGTILEKNLNLSKASDTISDVNPPTNTYYKNYLANLSEYIYAGWNPSQAADSFWDTTPRATGFTTTTGVKSDGFTPIPTGGGVWGQDAAGVIFSALGSVGYELGGGQNYNASGGAQYKANLGDLSAGYDLFENEDEIDIDFLIMGPGCSAKDETQAKANKLIAIAEGRKDCVAVISPHKSDVVNVTSSKDQTNNVLAFYAPITSSSYAVFDSGYKWTYDRYNNKFRWLPTNPDVAGLMVRTDIEQFPWFSPAGQQRGNINNSVKLAYNPTKTQRDQLYENRINPITNLPGQGSVLFGDKTGLSYASAFDRINVRRLFITVEQALQGVANAQLFEFNDEITRSNFVNIVEPYLRDVQAKRGLVDFRVICDQTNNTPEVIDNNEFRADIFLKPTRSINYVTLTFVATRTGVSFEEVTGRV
>A_OM-RGC.v1.000456322
MKKIVMIVLTLLVAMPTQGRVKKNNKKANREIPKKLPRLHEPVYLNTFGADHRFGPKVEYSNRDSDWSAVLIDSSLNGYGPYNPTPNPLGHAMDEGYVAVYRQFQGLTATAGYIGSSQSEDGEEWFTEQTLNTRYPTGEEEPNLPTATGTPQGRYPSAGFAPGGYPTAIWNEYTNSDHGGGTYGGYPLYTYDSQGVGEFSTWVNPFSTNNGCATTPCDPMDLWNGNSWVNGGGGNPVLYSIYNGWSDTPANYYWIRSNFHAAGYFIMNDAFVIASDGQTVDGITPLWYDNGNYTSSPDYHINPEGVGYMGQISYSYASDTDEPKLHTFWFKKTEDFGDSWTADGGYQNSGYGYINDETMIRITDSLYQHWTDNADDYPNQLWYPDAVCDSVDEATGDVIEVACGDSIMYENVEGPSFLTPGLFLYYDFDVRTDQDGGLHVTTVGVPYVCPESVGGCEDNDGDGLADTLYTEGRYGSGGHYYFYNPDPIDEPNNWRLSLLNDLSDTYYADWDVSDIFHINSDAYAPMYYFYPQITFSEEEGSEVMWYAGSEGSDFYWSDDTMFYYPQDIDIYMKKSTDLGETWTELENVTNTPGGIFPDKHLEVGVHLASTGTDDDVSVFFQMPDFYTETYPPATGYEDFMNRVYVGIYSNDYAGEATVGNDIENLGPTKFTLQQNYPNPFNPVTNIKYELDRPGEVLLELFDIRGSKIKTLVNEHRVSGSHQYTFDGSQMSSGVYFYSMTANGISKTRKLVLMK
>A_OM-RGC.v1.000461070
MATQQISPGVLTREVDLTVGRVDNVVANTGALAGPFKIGPVNEVIDIQNEVDLTESFGKPLSTDSQYEYWMSGASFLSYGGQLKVVRVDGANLKNSNAGAPVGGVGIASTTTLKIKNFDDYDQSYTDISSGWTYAARTPGTWADGLKLCFIDDFADQTIGLTTTNLKVAGFEIGCGVTVAYSGTTVGLGTTATTNGYVKGIITGLTTDSTNADSTIDVKIVSKVEQTGNIIGTETYINYAQFDEQRSITPGSIVYCVSTAGTNKGGDYKVASVNTAGTVTDWYDNQTLDLSSGTVYWNTIASKPQTSGYADARNGKNDAFHLVLVDDTGSVSGIQGTILEKNLNLSKASDTISDVNPPTNTYYKNFLANFSEYVYAGWNPSQAADSFWDTTPRATGFTTTTGVKSDGFTPVTTGGGVWGQDASGVIFSGIGNVGYELGGGQNYNASGGAQYKANLGDLSAGYDLFENEDEVDVDFLIMGPGCAAKDETQAKANKLIAIAEARKDCVAVISPHKSDVVNVTSSKDQTNNVLAFYAPITSSSYAVFDSGYKWTWDRYNNKFRWMPTNPDVAGLMVRTDIEQFPWFSPAGQQRGNINNSVKLAYNPTKSQRDQLYENRINPITNLPGQGSVLFGDKTGLSYASAFDRINVRRLFITVESALQGVANAQLFEFNDEITRSNFVNIVEPYLRDVQAKRGLVDFRVICDQTNNTPEVIDNNEFRADIFLKPTRSINFVTLTFVATRTGVSFEEVTGRV
>A_OM-RGC.v1.000462310
AFVPTEVRNFGEFEQIFGKENGDFYVPFTAKQYLRNAGTLTIVRVLGLGGYTNGTVTLVLSGSYGAQAAATLKTSRGGFGTSFVQLAGSASVDMGIPSSSAFTLKLDTNDDGTLETFNLSFSTSSANYITKVFSENPQDNNKNVYVYSNFQQIQNEASANDFVTFATSSNGDNFSFDYKVASTPSIQSQLVNGSRTNLFTVKTLAHGTNINSKYRIGISDVKRAADVAGSDYGSFSLQVIVNNPGQNDDGTVLENFSNLSFDEESTNYLPRVIGDRFITIDSDGKLTTNGDYPNQSKYIRVADVDNLPNISKELVPMGFGALSLPHAVSLGTPSGSTVAATFPTASFKTNQENSRGTFDQNVYYGLDFLNKDSQQYLAPLPTSVGTGNNVTMSLQNQLGHADASTLGATFANGSTLISLTNSALGQRKFAVPFQDGFDGFDPATDRKSGTNIAANNTQGFDLSSATASGSLSYKRAINAISNPDEYDINLLALPGVIHEYHPSVTNHAIDKIENRADAFFVLDGSRYGRTIQGAIDDVKTLDSNYVATYYPWIKILDEVKNKPTWVPPSVVLPGVYSNNDRIGQEWFAPAGLNRGGLTEVLEAQTRLTNLERDDLYENRINPIATFPGQGVVVFGQKTLQGKPSALDRVNVRRLLINLRKFIASSSRFLVFEQNTAALRNRFLNIVNPYLEEVQANSGLSAFRVVMDDSNNTPDVVDRNQLVGQIFIQPTRTAEFIVLDFVVQPTGAAFPE
>A_OM-RGC.v1.000462324
MRDLDSMAPNLQIGMNTASGNQGAIFVRGCGYAEVEKTQNPPVGLIVDGLFLGTNTGTLMDAFDWSKIQVNSGPQGVAYGKNTSCGNVVVERNRPSDEFEFDTEISAGNYEAYELGVILNIPITEKVSSRWNFRKLAHQGYYDNLATGEDSGQLDIAAASARFLIDANENTEVYIVTDWYYDRGDTAPVAYSGNPFGPGCVPNFGAGLGLVGAPDNGCTPGLGGVTATELSTAGAAIGITPFAGFAGLEPFFSQTEAYPPHVVNLDNPEQSDMDFVRASIEVVSDTELGELTYAASYLQLDDNVLQDFDALPGIAGGQGNPATLGGALHTARNQHFSQYSQEIRVTNDITDQLNLTAGLFLWKDSIFLQQHSGGVVQTSGQDTESYAIFALARFDVTDTISVSGGIRYIDEKKTFHTQYNQIVGPGTYGTVAWSEAPVVLPRFSKSNSWDDYMGEATVDWQVNEDSLLYVRWARGFRSGGYSMRQAASESLTPTKVAALNAQGFGLIPQAHACDTCDYGTFEPELTELFEIGSKNVLLDGALQINGAIFQTTTEDFQAASILTTQGAYRQTDTYINNYGETEISGAEVSIIWLPPVDGLTLRLHYGILDPKVNEAVVDSGRLGVGGAPTASGTMVDLVNGGNPPQLGRVPEYSFAFTALYEYELSNGASLNTNITYRGVDDQNLTVSSFPDVELGYELLDATITYDAGDWSVALIGRNLTDEAYRTHSLTSVRFQGWGDPATWMLELRNSW
>A_OM-RGC.v1.000464755
MATPQLSPGVLVREVDLTVGRADNVLDNIGAIAGPFEIGPVEEVTNITNEQDLISVFGEPKNSDAQYEYWMSASSYLSYGGVLKVVRADDDDLKSANAGVGIASTTTLKIKNYDDYVNNASDTSVNFLYAAKNPGSWANSLKVCYIDDFADQTLGISTADLSNAGAIVGQGVTAAVTGVLPGSGSTSTFTGYVKGIITGVSTDSGGSSSIDVKIVSRVSSAGAETRIDYAEGDSFSSFGTSNPLFFVNSVGVNTGALGSQATGTTASSAVDWYDQQTLGLSNSTIFWSTLAPKPGTSVYVSDRQGHNDQLHIAVVDDNGDVTGIKGNILEKHTDLSKASDAVSNVNAPQRTYYKDYLRDLSANIYAGADPLAAADAFHGTTPAATGFTAYTGVKAASFTPETASTNQSGTVAQDKQFLAIGAKTYTIMGGNDYQTSGGDGYKADLGKLITAYGLFSNKDEVEADFIIMGPGCATEAESQAKANYIISLSESRKDCMSCIGAHRENLVAAAGTPGGSLLTTEQQTTNLLRYFGPLTSSSYATFDSGYKYTFDRFNNRFVYIPTNADVGGMMARTALLAFPWFSPAGQQRGVLNNAVKLAYNPSKAQRDRLYPKRINSFITSPGAGTFLFGDKTALGFASAFDRINVRRLFLTVEQALERAAQAQLFELNDDLTRANFRNIVDPYLRDVQAKRGLIDYLVICDETNNTPDVIDNNEFRADIFLKPAKSINFITLTFVATRTGVSFSEVAGRV
>A_OM-RGC.v1.000465903
MSIRTSLKKVLPPISITEQEALDAGDVWIESSIYQGKPDMQALRDIPQAKLSADEQTFLDGPVAELLGMIDDFELGNEKHIPQEIIDFLGKNRFFSMIIPKKFGGLEFSPYANSTIVATIAAKSGAIAVTVMVPNSLGPGELLMHYGTTAQQDYWLPRLSDGRDIPCFALTSPEAGSDAGAIPDAAIVTKGEYNGEEVLGLRVSWDKRYITLAPIATVLGLAFKVFDPDQLLGDKFEHGITCALLPKSHPGVELGNRHDPMGVRFYNGTTRGQDVFIPMDFVIGGQKNIGRGWQMLVSCLGAGRGISLPAMGVASAQSAFKGTVEYSFVREQFGLPIGRFEGIQEKMADIAGKTFLLESMRVLTTEGLGLGVKPSVVTAIAKYHMTELGRDVLNSAMDVQAGKAIQRGPQNTLAGGYSALPIAITVEGANILTRNLMIFGQGAMRCHPHLKDMVDLIHSNESSADAEFNKVLRKTIGFSVKNAFRSLGKGYLPFLRESESALPEVRQYEKRVNSIAAKLAPLADLSLAVLGGDLKKAELLSARLGDVMSYLYGAMAAIRFYEQRIEDRKLALPYFEYAMQWSLQQADQAIVNFINNFPNTATRGLMRLLTNTYTNSVKGISDDLVRELSLASMQDNSVKDQLTHLVRVIPGDGNDINEQAFKAKHAVAHLLSKVQKALRKEPVVPFISFEHALNKLQEKGVVNAEEAAKLHDYNEKRKLAVRVDEYTFDLELLPASQTLTAVDGGKNAA
>A_OM-RGC.v1.000466310
MATPQLSPGVLTREVDLTVGRAENVLDNIGAIAGPFPIGPIDDPIDISTEEDLINVFGKPLSTDAQYAYWMSAASYLGYGGVLKVCRTDNTNLNNANSGVGVANTSVLKIKNYDDYQENYSESAAYTWSAKNPGSWSNGLKVCFIDDLADQTIGITTTDPYAAGAIIGYGVTAALSDVVVPGAGSTSTFSGYLKGIITGVTTDSTDSASSFDVKITARVDGSGNETKISYAENTQYASFDTSDNVWFVNNAGINTGTTGGGKTAVSFGVQTASDWYNNQTLALENSVVYWKSLAPKPTSNVYVTDRNGKNDGLHVAIVDDYGTVTGIKGQILEKHVSLSKALDAISAVNSPQKIWYKQFLADFSPNVYAGYNPSQAIDTAHNTKAGHPVEPRATGFSTTWTKNTTAQGLWGQKAQDNTFAAIGNVTYTLGGGEDYTAGVPATGENGGMTATLSDLMTSYDKFSNKDEVQVDYLIMGPSLGAKDQSQAKANKLIAIAADRKDCVATIGPHKGDIVNVTNTTTQTTNLLTYFSPLTSSSYAIFDSGYKYTYDRFNNEFRWIPTNADVAGLMCRTNVVAYPWFSPAGQQRGMINNAVKLAYNPTKDQRDQLYPQRINAVITKPGTGTLLFGDKTALAYASAFDRINVRRLFLTIEQALQKAAEAQLFELNDELTRANFRNIVEPYLRDIEAKRGLYGFLVVCDTTNNTPDVIDNNEFRADIFLKPAKSINYVTLTFVATRTGVSFEEVAGRV
>A_OM-RGC.v1.000466926
MAANQSSPGVVVQERDLTTITTLSTANVGVLAAPFELGPVEEIVQVSNERELAEQFGKPNDNNYEYWYTAAQYLSYGGVLKTIRVDSTSLKNGVDTGTAVKIKNLNEYEQTFIDANNTWSWAARTAGSKGNSIGIFVTDAGPDQIAVIPAPGSGNEFEFVADEAVSAASGAAGKVFKYSLALTVESVVGDFVVGTATTISIGGSNEAVNVLAWDPANKVLEIGLPSGGVTGIIADAQTITQGTNTADIASSGIERRLYVAKNKDSIDFAASDSLQDTNSNAAVVTSVRVEYNEREYLPGVKWVNVAPRPGTSSWATQNGGFRDEMHIVVVDIDGKITGTTGAVLERFVGVAKGSDAKTTIGETNYYVEVIKQRSAYIYWGEHETGVFNATATASDGNWGLSSDRQFNLLRSSTGSTDFPAGRTTVGSKNNATFYYRLQGGVDYAAAGGNYTITNSDISTAYELTADPESQTIDYILAGPSGASDAAALAKITSLVNIAEERRDCIVFVSPRRANVIGVTNATTATNNIVGFFDLLPSSSYTVFDSGYKYIYDKYNDVYRYIPCNGDVAGLCLQTTETAESWFSPAGFQRGNLRNAIKLAYTPNKSQRDILYSSRVNPVVSFPGQGVVLYGDKTALGFASAFDRINVRRLFLTIERVISGAAKAQLFEQNDETQRSLFINIVEPYLRDVQGRRGITDFLVKCDDDNNPQESVDRGEFYAEIFVKPTRTINYITLTFVATRTGVSFSEVAN
>A_OM-RGC.v1.000467275
MAANQSSPGVVIQERDLTTITTLSTANVGVIAAPFEQGPVEEIVQISNERQLTDIFGKPNDNNYEYWFTASQFLSYGGILKTVRVTASALKNAVNTGTAPLIKNFQDYETNFETANNSFEWAAKTPGTKGNSIGIFVTDAGADQIVVLPAPGSGNEWEFVADEAITAASGAAGKVFKYSIVLTVDTVVGDFTVGSATTISIGGSDETVNVLSWDPANKKLEIGLPSGGVTGILSDNQVITQGTNTAAIDTTIERRLYAALNKDSIAFAASDAIADTNSNSATASSVRDEYDEREYLPGVKWVSVAPRPETSKFATETGGFRDELHIVVVDIDGKITGTTGALLERFIGVSKASDAKTSVGETNYYVNVLKARSEYIYWGEHETGVFNATATGSDGTWGLSAASRQFNLLRSADGSVDFPAGRTTLGSKNNSTFYYSLTGGADYSSVGGVYSVSNTDVSTAYELLEDPESQVIDFILTGPSGSTDAEALAKITALTNIVEERRDCMLFVSPRRGNVIGLSNANTITNNIISFFDTLPSSSYVVFDSGYKYIYDKYNDVYRYVPTNGDIAGLCLQTTEVAEPWFSPAGFQRGVLRNAIKLAYTPNKTQRDRLYGARVNPVVSFPGQGVVLFGDKTAQGFASAFDRINVRRLFLTIERVISGAAKSQLFEQNDAAQRSLFLNIVEPYLREVQGRRGVTDFLVKCDEDNNPSEAVDRGEFYAEIFVKPTRTINYITLTFTATRSGVAFTEVAA
>A_OM-RGC.v1.000468846
MAERIVSPGVFTREKDLSFLPQGIADIGAAIIGPTLKGPAFVPTQVSSFSEFENIFGGTDKRFYVPYTVKEYIKNAPSVTIVRVLGIGGYQSSFLRLEVSQSSGDYLTAAVLKPSRNNPTLDLGGVTSASIDASGDFVNFVLGVGGSTPVSCSFDTGSANYITNIFSEDPQTTNTDAYVYKNFRAFQEDGDSTGVAFTANNTVRIISGSTTAGEDFTFDYKVATTPYIVSQLNGGANKNLFKVNTRSHGTGVSDDFKIAIADLTAAGNVPGSDYGSFALRVLRNNPGENNDGEVLEEFPNLNFDPESTNYLPRAIGDRYVTIDSNGKLTYNGDWPNKSVHIYISDYETELEGIAETLIPHGFAAVTNPVLGGSTIPSASFVVSQSNSNGAFDSNVYYGFDFDNKTNKQYLSPLPTSAGAGNNAVFSLENMVGSNDASEIGVDTYADGTENLSLTAAAKAQLKFVVPFQGGFDGDNPTTLKATGNDIQATNTQGFDCSTSIASGSIAYKRAINAISNPDEFDINLLVTPGIIHEYHGTVTNHGISKVEARSDAFYVMDGSRWGRNVSNAVSDIQTLDTNYAGVYYPWVKYDDVDSGQPQWVPPSVVLPGVISFTDSVSHEWFAPAGLNRGGLSSVLEAKTRLTHTERDTLYEGRVNPIATFPGQGVVVFGQKTLQGKPSALDRINVRRLLIRLRKFIASSSRYLVFEQNTVTTRNRFLNIVNPFLTNVQQNSGLSAFKVVMDDSNNTPDV
>A_OM-RGC.v1.000471092
MALNLVSPGVRVKEIDLTIGRIDDINDQVGAIAGPFEKGPVNVPVLVETESELLNTFGSPKSSDAQYEYWMSASAFLSYGGVLRVIRTSGEKLSNANAPVGVAVTNLSVESSEDYFNNHTTDPEWHYAARNPGSWANDLKVCIIDSKADQRLAIGTDGLSVGFAVTAGFSTSVALTDGTVGIETGFLKGMITQVNKGSFDVKIVSNYNSSTNVWSDVDYEEGSSTKSFQGYSQGVFDWQETNQVPNINYPNRIRVFNNSGVEQRVERTRFQATVGIGSTVIAYGSDLDPYKAHIGDQIKSQNGTYTGNVVGYTTTGGNFVIMDSAATVAFANTDFIVMSGIGSGINLRVGNTAEDWYQQQKLGLANSNLYWKNLAPAPGTSAYAKERNSRFDEVHVVVVDDTGSVSGTAGNILEKWTGLSKAQDAKISPSTATFYKDYVANYSDYIFAGEVEVGSSLKYSTHSGYSLDATGTWGKNAQGVTFNGVGAKAHTLQSGNDYGSVGSYNASLGDVVNSYTILDNPAEYDVNYLIQGPSGGASIYEAQAKANKLIQIANTRKDCIACISPYRSGVVGLTNSDTQTNNVVTFYDSLTSSSYAVFDSGYKYTFDRFNNTFRYIPLNGDIAGIMARTSINSYPWFSPAGSTRGTVNNAIKLAYNPSQAQRDLLYPKRINPVVFSAGAGMILFGDKTGLKEASAFDRINVRRLFLTIEGTIERAAKAQLFEFNDTLTRTNFLNIVEPYLRDVKAKRG
>A_OM-RGC.v1.000471192
MATKFPSFNQGLAQDPTTRRIWYGIATAHDFESHDGMTEEALYQKIFATHFGHLAIIGLWVAGNLFHIAWQGNFEQFVIDPLHVRPIAHAIWDPHFGQGLTDALTQAGASGPVNIAYSGLYHWWYTIGMRTNEQLFQGAIFINILTCWLLFAGWLHLQPKFRPSLAWFKNAEAQLNHHLAVLFGFSSIAWNAHLVHVAIPESRGQHVGWDNWLTVAPHPAGLGPFFSLNWGAYAQNPDSVDHVFGTAQGAGTAMYTFMGGLHPGTESLWLTDIAHHHLAIGVMFVIAGHMYRNTFGIGHTLKEITEFHNTDHPNDPHTTAKDGRHFGVNHNGIYETINNSLHFQLGLALACLGVACSLVAHHMGALPSYAYIARDYTTQAALYTHHQYIAVLLMTGAFSHGAIFFIRDYDPELNKGNVLANVLETKEALISHLSWVTMLLGFHTLGIYVHNDVVVAFGTPEKQILVEPVFAQALQAFSGKMMYGIDALLANANSSASLAANSMPGNHYWMEMINAPNATTNFVPIGPADFLVHHGIALGLHTTALILIKGALDARGTKLIPDKKDFGYSFPCDGPGRGGTCDSSPWDATYMALFWAVNTIAWVQFYWHWKHLAIWQGNLAQFNESGTYLMGWFRDYLWLNSAQLINGYNPFGVNALSAWAWMFLFGHLIWATGFMFLISWRGYWQELIETLVWAHQRTPIANLIGWRDKPVALSIVQARLVGVTHFVVGTAVTYAAFVIGSTAGKFG
>A_OM-RGC.v1.000473527
EGSEQNNSGEDGSVGGNGTDVMTTSAIHNAAGDDTAKGGDWLTSSIFALTGGDITLGSSTDESNASRTASSVTVNRGTSSDGVSSLTYTYTPSSALPLGAATPVDHWIDFQGVATDLAGNVGYTDSSSSASAGVLEKYGAHHIKIDQKLPSISTAYTGWWWDTSIDSKNKTHKHTSTKANAMVVEFDGNITDIDATDFQITFDDGTTHTPTEAVIYSALPKQVFLTLGASMSSDNTPKVALVGSVSDIAGNSTSTGSLANAVDKIHAAVTATLSGGTGTGSAALESTSDLTKKSITLTVTTDEELVSNPKVDVYDLGMAQSGAGTTNAWKGSCGTASTCGNSGAKAVDDYNIRTLVVSTDPPTSSFVTDRNGAGRTPTSSASVDGTSAGVILDAGMTAQGTKTFKYTVNAASGTPGDDGQKTVVVTATDKATQGNITIHGSISSSTNYLRFMLDDTAPSLTITPSAGSTTTQTKPYIVLDYSAQEATKVTLNTATLDGVDISGDLSTTDNKKFYYVPTSDLAAGEHTIVSKATDYAGNVSSILTRKFSVAARKDFKLTLLAGWNAKSVPSDPVNPAIDSVFSNSGVDMVLSYSDHTWTSATKDSGSGKFVGSLSEIHSGKGYWVHNNNFESQSVALQGPVTPTAGSPPAVVTISTVAGWNFVGVSDVTRVNTEGSDGTTIGTANEYFGDLKDTNTGGHDIVYEYNTTDLKFVEVAHGGNVSTGEGLWIYIVPAADGSILPIVPPAP
>A_OM-RGC.v1.000474127
MAVALLSPGVLIREVDLTVGRAENVLDNIGGICGPFQKGPVDECYTVETEQELIEVYGKPISTDAQYEYWMSASSFLTYGGVLKVVRTDGATLNNANAGNDVYADTSLKIKNYDDYSENYQTDTGWNYAAKTPGKWANGLKLCFIDDFADQTVGVTTSSLAGMGITVGYGVTVGLTNLVVPNSATGTLSTVTTGYLKGIVTGVKTDSTGSNSSFDVKWTDRINAVGVGSTATKISYAKNDPAASLSVGSTVQSDDNLFFNQASGAVANSTIYATGIDAVTAVDWYDQQQLPIDNGTVFWKSIAPRPVTNNYVSERQGYNDGMNICIVDDDGAVTGIQGNIVEKFSSLSKALDTVSSVNAPQKIWYKDFLADFSGYAYAGYNPSSDEDSFWGTVPRATGFATHFTPLSTGEGLWGQNAQGITYAALGNVGYAFSGGVDYSATGGHKATLGDLITSYNLFKNKEELEVDYLIMGPSINGVEESQAKANRLISIAEARQDCVAVVSPHRSGVVGVIDDDTQTSNILKFANGVKSSSYGIIDSGYKYTYDRFNNTFRYIPTNGDVAGLMTRTNIRAFPWFSPAGQQRGVLNNAVKLAFNPNQNQRDELYQARVNPISFQPGIGILLFGDKTALGYASAFDRINVRRLFLTVEQALEGAAKAQLFELNDEITRANFVNIVEPYLRDVQAKRGIYDFLVICDETNNTPDIIDNNEFRADIFLKPAKSINYVSLTFVATRTGVSFEEVAGRV
>A_OM-RGC.v1.000474156
VSIAIRGVSSNNYTELGDPTVAIHVDGMYTPRAQAALALAHDIERIEVLRGPQGTLFGRNSTSGAVNVISARPKFGDEMTGRMGVRLSVDGRNMNEFDGFLNIPVSDEIAFRASFKSSLADSFINQTVDRYDWSLDYNRDGKIGQNVSGPGGPDQGTVTWADGRDIVADGIPNVDQRRAREVDASDAYYNVDNSAIRLGMLYAPVDADFEWYVSFDKFEDNGAGSIYLKDCEQAELTRGQSYDFSCDTGASDPFHAAINNPGELDLSIETIRSELKFKVSDNVVGEFRVALGQHDRFQMYDGDGGFHTSPSHPAYGFVRNNADSMMMNWTALRGHFGGLFGYQYGWGPRVEGSNGTGFNGDAYFQNTAWDMGYDNCEMGWGGSPESSFAYGCQYSFWMQDLDAVASLLGLTPGNAAAALNNAVKPMWFDELYRTIQNNESNVVELQFKSDGDGDVQWVAGVFIMDEETYTRFDVEMPFLGPIIRPLHEVYLQPERTTETQAIFGQLDYETGVDGLNLTLGYRHTWDEKEDQGGRTYKTYGYFDNANAYCNGGPCFWFESYDFVGDTTLTGFDGTIFTFSPWDQYYQSDDLLPSMGISGSDDLSAFTANASNDYKASFDQGTWRIGADYVANEDLFVYASIATGYKAGGFGDNVDRGDGQFINFEYDPEFNTTYEFGFKSVHLDGDLKLLGNVFYSDYEDMQRTLFGFVGYRELDGQAIYTLMTKNVPNSTIQGVELEFDWKPYEAG
>A_OM-RGC.v1.000474360
MATPQLSPGVLTREVDLTVGRAENVLDNIGAIAGPFSIGPVDDPIDIATEEDLINVMGKPLGTDAQYEYWMTAASYLTYGGVLKVCRTDGTNLNNANAGVGIASTSAGNLKIKNYDDYQSNWNTSTEFTYAAKNPGSWANGLKVCFIDDLADQTLGITTSSPGDYGAIVGYAVTAALSDVVIPGAGSTAGFSGYLKGIITGVSTDATNNLSTVDVKIVSRVSSAGTETKIDYKQYTQYASFDTSDNLWFVNNSGINTGAPNAVNTAITFSPTVAEDWYDNQVLGLENSVVFWKSLAPRPSSNNYVTKRKGKNDGMHLAVVDDYGTISGVQGAILEKHISLSKAEDAISEVNSPQKVYYKQYLADFSDNIYAGYNVSAAKDTYWGTEPIASGFGTACVPYTTAQGLWGQKAQDSTFSLIGNKTYSFGGGVDYGAGIPEVGQNGGMTATLGDLKTSYDLFKNKDEIQVDYLIMGPGLGARDLSQAKANSLLAIAGDRKDCVATIGPHRQDLVSVTNTTTQTTNLITYFAPLASSSYGIFDSGYKYTYDRFNNEFRYIPTNGDIAGLMCRTNVVAYPWFSPAGQQRGIINNAIKLAYNPTQDQRDQLYPNRINAVVTKPGTGTLLFGDKTALAYASAFDRINVRRLFLTIEQALQKAAEAQLFELNDELTRANFRNIVEPYLRDVEAKRGLYGFLVVCDTTNNTPDIIDNNEFRADIYLKPAKSINYVTLTFVATRTGVSFDEVAGRV
>A_OM-RGC.v1.000474373
MATPQLSPGVLTREVDLTVGRAENVLDNIGAIAGPFRIGPVDEPIDIATEEDLINVYGKPLGTDAQYEYWMTAASYLTYGGVLKVCRTDGTNLNNANAGVGIASTSAGNLKIKNYDDYQNNWKTSTEFTYGAKNPGSWANGLKVCFIDDLADQTLGITTTSPGDYGAIVGYAVTAALSDVVIPGAGSTAGFSGYLKGIITGVSTDATNSLSTVDVKIVSRVSSAGTETKIDYKQYTQYASFDTSDNIWFVNNSGINTGAPNAVNTAITFSPTAAEDWYDNQVLGLENSVVYWKSLAPRPQSNNYVTKRKGKNDGLHIAVVDDFGTISGVQGAILEKHISLSKAEDAISAVNSPQKIYYKQYLADFSDNIYAGYNVSAAKDDYWGTEPIASGFGTACVPLTTAQGLWSQKAQDTTFSLIGNKTYSFGGGVDYGAGIPEVGQNGGMTATLGDLKTSYNKFANKDEIQVDYLIMGPGLGARDLSQAKANSLLSIVGDRKDCVACIGPHRQDLVNVTNTTTQTTNLITYFAPLSSSSYGIFDSGYKYTYDRFNNEFRYIPTNGDVAGLMCRTNVVAYPWFSPAGQQRGIINNAIKLAYNPTQDQRDQLYPNRINAIVTKPGTGTLLFGDKTALAYASAFDRINVRRLFLTIEQALQKAAEAQLFELNDELTRANFRNIVEPYLRDVEAKRGLYGFLVICDTTNNTPDIIDNNEFRADIYLKPAKSINYVTLTFVATRTGVSFDEVAGRV
>A_OM-RGC.v1.000475106
MSKISKIQISAGIFWLEVPEAELYVLCGCPADSVKHLMKAGKINIFDRKVGSLEPGSASFHHPHGPVTSETGPNAILLSDLSVQNGDFANLAEFPVLQMLYRQGMILPDHPNNTGAKPLLIGQRNVVNAQMEYIYRGNYGLNSLEEILETGISQDIAEEMMRIKLYFAFGNIRSSTDLLEPRIVEHKPVEVLNGVTVQRINVNCYKFTYLNESLEVNLNLDKTERYMTPYELENHHFKREYFSVVHTGEGDGWDINRPCMASVISFQGKVFLIDVGPNIAHTLNSIGVDVNEVEGIFHTHAHDDHFAGLTTLIRANHRIKYYTTPIVRVSVTKKLSALMSISEDSFKDFFEVCDLELDVWNNIEGLEVKPVYSPHPVETNILFFRTLWEDGYSTYAHLADISSHKVLKKMVEENPQLPGISSEKLKKVWGEYIQPVNVKKIDIGGGLIHGKAIDFKIDKSDKIILAHTAQKLTQIEKVIGCGVSFGSTDTLIEGHEDYTLEFGAEYLRGYYPNVEIGEIHMLLNCERESINAGTILLRDKEIPKHVRLVLTGVAELLSPREKTSYPLSSGTLIGELDVIFGQKSTGTYRTLSHIETLKIPAILFNEFVSRNHLLNQIQSTQETIKFLQQTWLFGESISSPIQSQIAQNITLKSYNKGEKIECEGLMLVKKGKVELISLGTDKKESRYKVGQGDFWGGEKIISNTSKYMEVRAITQADIYKITDVDIMKNIPIIRWKMMEQNEKRK
>A_OM-RGC.v1.000475341
MPAQPDIVYTKVDEAPQLASGSFLPIIQAFAKVANVDVGIKDISLAGRIIAQFPDKLADTQRQPDDLALLGELVLKPEANVIKLPNISASIPQIRAAVAELQSQGYAIPDYPEDPQSDVEKDIKARFDKVKGSAVNPVLRQGNSDRRAATSVKNYAKSNPHRMGKWAKDSKTNVATMSSGDFRSNETSAVITEQSAGEGRIEFIGSAGSTTVLNAKLAFDKGDVVDATKMSVRALRQFIEDQITEAKKDSDVLLSLHMKATMMKVSDPIIFGHAVTVYFDDVFEKHKDAFQKLGVNPNNGLGDVYTKMKSLPESQQKEIEVDIQTCLKNGPDLAMVDSDKGITNLHVPSDIIVDASMAASIRASGKMWGPDGKEYDTLAMIPDSSYAGVYQAAIDFCRDNGAFDPTTMGTVPNVGLMAQKAEEYGSHDKTFEALGKGSIRVIDGAGNTVHEHNVDAGDIFRSCIVKDIPIQDWVKLAVSRARLSSTPVVFWLDKNRAHDAQLIEKVNCYLKDHNVDGLDIQIMAPVDAMKRSLQRAKDGQDTISATGNVLRDYLTDLFPILELGTSAKMLSIVPLIKGGGLFETGAGGSAPKHVQQFVKEGHLRWESLGEFLALSEAFAHLSRTTKNAKAQVLADTLDRATGKLMENKKSPGRVLGQLDNAGTHVYETLYWAQELAAQNDDRALKDKFTPVANELEAKLDGILEDLNTSKGKAIDLGGYYRPDADKVEAAMRPSLTFNSILGSLS
>A_OM-RGC.v1.000475769
MATPQLSPGVLTREVDLTVGRAENVLDNIGAIAGPFSIGPVDEPIDIATEEDLINVYGKPLGTDAQYEYWMTAASYLTYGGVLKVCRTDGTNLNNANAGVGIASTSAGNLKIKNYDDYQNNWNTSTEFTYGAKNPGSWANGLKVCFIDDLADQTLGITTTSPGDYGAIVGYAVTAALSDVVIPGAGSTAGFSGYLKGIITGVSTDATNSLSTVDVKIVSRVSSAGTETKIDYKQYTQYASFDTSDNIWFVNNSGINTGAPNAVNTPVTFSPTAAEDWYDNQVLGLENSVVYWKSLAPRPSSNNYVTKRKGKNDGMHLAVVDDFGTISGVQGAILEKHISLSKAEDAISAVNSPQKIYYKQYLADFSDNIYAGYNVSAAADTYWNTEPIASGFGTACTPYTTAQGLWGQKAQDTTFSLIGNKTYKFGGGVDYGAGIPEVGQNGGMTATLGDLKTSYNKFANKDEIQVDYLIMGPGLGARDLSQAKANSLLSIVGDRKDCVACIGPHRGDLVNVTNTTTQTTNLITYFAPLSSSSYGIFDSGYKYTYDRFNNEFRYIPTNGDIAGLMCRTNVVAYPWFSPAGQQRGIINNAIKLAYNPTQDQRDQLYPNRINAVVTKPGTGTLLFGDKTALAYASAFDRINVRRLFLTIEQALQKAAEAQLFELNDELTRANFRNIVEPYLRDVEAKRGLYGFLVVCDTTNNTPDIIDNNEFRADIYLKPAKSINYVTLTFVATRTGVSFDEVAGRV
>A_OM-RGC.v1.000475979
MAGIGLVSPGVKVREVDLTVGRIDSISDQTGAIVGPFERGPVLQPLLVENEQDLIDLFGKPSSNDRQYEYWYTASNYLQYGGVLRVVRADGEKLVNANVGPIGIASTSNLKIKSFEDYQNNYEDAVSFRVAARNPGSYANGLKVAYIDGAADQTLTYDPDFSGAEGGDVTGKVQVGFAVTQAISGSFVGVGTTGELDGYLQGIITGVGNSTIDVKVVNRVSAAGTIFPVKYSENGKFQFSVGTAVTTVNGGILPATGIQISNNSSTIANPSAGIQTALSVTTVADWYDSQFIQLTNGALQWKEIAEKPGTSGYAAARTSANDELHIVVIDDSGKISGVSGAILEKFTFLSKADDAKNTFGSAIYYKDFVSENSDNIFVGVSTGEGTIQSGFSTAFTPEVSASNLWSQDAQDVSFNFVGNKLYSLDAGRDYSTPAGLSTHIGGYSCSLGSIMGGYEIFENEAEYAVNFLLQGPGIVENEQESQAKANKLIAIAEQRKDCLAVISPNRETVVNVTKASTQTDNVVRFYDPITSSSFAVFDSGYKYQFDRFNNKFQFMPLNGDIAGLMARTSEEQFPWFSPAGPQRGNILNTVKLAYNPNKVQRDTLYTKRINPVIFSPGGGFLLFGDKTGLAIASAFDRINVRRLFLNLEARIEIAARTQLFEFNDEITRANFRNIVEPFLRGVQAKRGITDFVVICDETNNTPDVIDANEFKADIFIKPARSINFIGLTFVATRTGVSFSEVIGRV
>A_OM-RGC.v1.000476968
MANIGLVSPGVKVREVDLTVGRIDSISDTTGAIVGPFPQGPVGEAIQIDNEQDLLDFYGKPISSDRQYEYWYTASNYLNYGGILRVVRSDGANLRNANVGGMPATHPTGIGSTDSLKIKSYEDYKDNYETSSGYRLSARNPGSWAEGLKVAYIDGAADQQLLVGHHAVNKISVGAAVTQAFPANTIIAGVGTTAVADGYLQGIVTGTGTSTVDVKVLNRVSAAGTIFPVDYVENGVYSFKVGTATSVGQYGVVGASGLSFLGNTSTINAPATGLSTVSSVISEKDWYEEQYIQLKNGAVQWKSIADKPGTSTFADQRNSANDELHIVVIDDKGSISGNTGTILETHTFLSKAKDSVNTFGLQNYYKDFVADQSDYIFVGIATGNGVNASGIQTAFTPTDTNNVWGQDAQDVTFNVLGNTMYELQGGRDYSIGGDNTAAIGGYNVSLGELMGGYEIFENEADYNVNYLLNGPGIMGDKEQSQAKANKLIEIAESRKDCMAVISPHRESVVGVNSPKDQTNNVVQFFDAITSTSYAVFDSGYKYQFDRFNNTFQYIPLNGDIAGLMARTSEDQYPWFSPAGAQRGTILNTVKLAYNPSKVQRDTLYTRRVNPVIFQTGGGFMLFGDKTGLGYASAFDRINVRRLFMTLEQAIEVAARTKLFEFNDEITRADFRNIVEPYLRDVQAKRGIQDFVVICDDTNNTPAVIDANEFKADIFIKPARSINFIGLTFVATRTGVAFSEVVGTV
>A_OM-RGC.v1.000480843
MADTSSIIYTKTDEAPALGTYSLLPIVQAFTKHAGIELKDWDISLTGRILANFPDNLTDEQRIPDYLTMAGDLCFDPVANIIKLPNISASIPQLKGAIQELQDKGYDVPNYPDEPKTDAEKAIFEGYSKVLGSAVNPVLREGNSDRRSSTAVKQHGKRNPHQMMQDWPEVSKTRVAHMPNGDFFGSEKSVTISKSGIGVIEFESATGETTTLKDDVALVANEIIDCSAMSVAALRKFYSDEMEKAKSDGVLLSLHIKSTMMRVSDPIIFGHCVSVYYKDVLEKHSQVFDELGVDPDNGIAELHTKIQSLPEDQRNEIEADIAHAYTVRPELGMVNSSRGITNLHVPSDMIIDATMPVIVRDGGRMWGPDNELHDTIAMIPDRSYAPIYQAVIEDCQKNGAFDPATLGSVSNVGLMAAQAEEYGSHNKTFTAPSEGIIRVKDETGNVLLEQEVQSDDIFRMCQTKDAPIEDWVKLAVNRARITGSPAIFWLDADRPHDAEIIKKVNKYLPNHDITGLEVEIMSPVDAMNYTLARSRKDQDTISVTGNVLRDYLTDLFPILELGTSAKMLSVVPLLAGGGLFETGAGGSAPRHVQQFVEEGHLRWDSLGEFCALVASFEHYAAVHKNDRAQILADTLDQAIGEHMEQRRQPSRRVNELDTRGSHFYLALYWAQALADQTADSELRDIFSGVAKEITNNEDKIVQELIEVQGSAVDIGGYYLPNDDLASKAMRPSSTLNSIIDKI
>A_OM-RGC.v1.000481101
MAEKIISPGVFTRENDLSFVQQGVAQIGAAIVGPTVKGPAMIPTQVFSYSEYQALFGDSFKSGSNYYQYLTSITAKEYLKHGGPATIVRILDPASAMNASASTHLERATVAAILPSGSYTIGANLSDGDVIQYTASTGTKYQFNIVDTPVPPNNTSVTPAIYYVEVGVDLATTYDNFVAGNGTSFNAITGDTVVSESAGTLAFSGSTSVGNIVVTGSGAHGAGLTTANLVAGVSALALKPGVAASGSTYASFVKSFDVKAHTDGAIMNSRPGDSDTTLKVSSNDVFVSASLTGVGTKHGTKENLRWEVTNVSEKKGTFTLLIRRGNDSSKRKVILETWNNLSLDPNEKNYIGAVIGTQRPTVGDATSANPYIQPSGNFKNRSQYVYIDEASISNTVDYLDENGSIRDTNATASLPINNSSGSFFGGSDGNGTVTPANFYGDSVETNFQGFNVSSGTDGYNAYDTAFKLLSNQDEYDINLLVAPGLSYEMSTGLTNVMVTKCEERGDVMTIIDPVNYNKDTNLASVVQQAENFDSSYAAMYWPWVQIADTATGKYIWVPQSVIMPSIYAFNDKVSAEWFAPAGLNRGGQETVVQAARKLTHANRDVLYDGNVNPVATFPGEGVCVWGQKTLQKKASALDRVNVRRLLINLKKFIASVSKYLIFENNTTATRNRFLAQVNPYMESVQQRQGLYAFKVVMDESNNTPDVIDRNIMKGDIFIQPAKAAEFIVIDFNIMPTGATFND
>A_OM-RGC.v1.000482539
MATPQLSPGVLVREVDLTVGRADNVLDNIGAIAGPFRIGPVEEAIDISTEQELINTFGKPLSTDTQYEYWMSAANYLSYGGVLKVVRQADDNLRNANAGVGIASTSVLKVYNYDDYQNNHTTDASFVYAAKNPGSWADKLKICYIDDAADQIIGINTTNLATAGFSIGFGVTAAISGTQSGVGTTGTFTGALKGIITGVNTSSTASLSTIEVKITSQVSSAGTETRITYAEGNALKAFDGSDAIFPVNNSGINTGSGADGALSFTPVALSVKDWYEEQTLGLTNQTIYWKTLAPKPETNVYVSDRDGRNDAVHIVVVDDTGSITGIRGNVLETHLSLSKASDAISNVNAPQRIYYKDYLADFSENIYAGLNPSLAGDAYHGTSPKATGFTTTSGDTNAFAPVSIADGSFRQDAQGVTFSALGNVTYELLNGLDYTTVVGGMKGTLADNMRAYDLFSNKDEIEVDYMIMGPGCDTEAETQAKANKLISLANERKDCMAVIGPHRANLINVTNSNDQTNNLINYFSTLSSSSYAVFDSGYKYQFDRFNNEFRYVPANADVAGLMVRTSITAFPWFSPAGQQRGVINNAVKLAYNPSKSQRDRLYPKRVNSFITKPGVGTLLFGDKTALGFASAFDRINVRRLFLTVEQALARAAEAQLFELNDELTRANFRNIVEPFLRDVQAKRGLYGFLVVCDSSNNTPDIIDNNEFRADIFLKPTKSINYITLTFVATRTGVSFEEVVGTV
>A_OM-RGC.v1.000482807
MATKFPSFNQGLAQDPTTRRIWYGIATAHDFESHDGMTEEKLYQKLFSTHFGHLAIIALWVAGNLFHVAWQGNFEQFVLDPTHVRPIAHAIWDPHFGEGITEAMTQAGANGPVNIAYSGLYHWWYTIGMRTNEQLFQASIFMSILACWVLFAGWLHLQPKFRPTLAWFKNAEAQLNHHLSVLFGFSSIAWTGHLVHVAIPESRGQHVGWDNWLTVLPHPAGLAPFFTLNWGAYAQNPDSLDQVFGTAEGAGTAIFTFLGGLHPQSEALWLTDIAHHHIAIGCVFVIAGHMYRNTFGIGHSLKEITEAHNTRHPNDPHKGSFGISHDGIYETVNNSLHFQLGLALASLGVATSLVAQHMGALPSYAFIARDYTTQSALYTHHQYIAMFLMVGAFAHGAIFFVRDYDPEVNKDNVLARVLGTKEALISHLSWVTMLLGFHTLGIYVHNDVVVAFGNPEKQILIEPVFAQFVQAAQGKMMYGFDALLSDPTSSATIAANSMPGNHYWMDLINRQDALSSFLPIGPADFLVHHAIALGLHTTALILIKGALDARGTKLIPDKKDLGYAFPCDGPGRGGTCDSSSWDAMYLAMFWALNLIAWVTFYWHWKHLTIWQGNMAQFNESGTYLMGWFRDYLWLNSSQLINGYNPFGVNSLSPWAWMFLFGHLVWATGFMFLISWRGYWQELIETLVWAHQRTPIANLVGWRDKPVALSIVQARLVGLAHFTIGNILTFGAFVIASTSGKFG
>A_OM-RGC.v1.000482821
MATKFPSFNQGLAQDPTTRRIWYGIATAHDFESHDGMTEEQLYQKLFATHFGHLAIIGLWVAGNLFHIAWQGNYEQWVTDPLHIRPIAHAIWDPHFGQGLTDALTQAGATSPVNIAYSGLYHWWYTIGMRTNEQLFQGAIFLNILVCWLLFAGWLHLQPKFRPSLAWFKNAEAQLNHHLAVLFGFSSIAWTGHLVHVAIPESRGQHIGWDNWLTVLPHPEGLAPFFSLNWGAYAQNPDSLDAVFGTSQGAGTAIFTFLGGLHPQSESLWLTDIAHHHLAIGVMFIIAGHMYRNTFGIGHTLKEITEAHNTGHPNDPHKGHFGINHNGIYETVNNSLHFQLGLALASLGAACSLVAQHMGALPSYAFIARDYTTQSALYTHHQYIAMFLMVGAFSHGAIFFVRDYDPELNKDNVLARVLETKEALISHLSWVTMLLGFHTLGLYVHNDVVVAFGNPEKQILIEPVFAQAIQAFSGKVMYGIDALLANANSSATLAANSMPGNHYWMDLINRQDALTNFLPIGPADFLVHHAIALGLHTTALILIKGALDARGTKLIPDKKDFGYAFPCDGPGRGGTCDSSAWDATYLAMFWALNTIAWITFYWHWKHLAIWQGNVAQFNESGTYLMGWFRDYLWLNSSQLINGYNPFGVNALSPWAWMFLFGHLIWATGFMFLISWRGYWQELIETLVWAHQRTPIANLVGWRDKPVALSIVQARLVGLTHFTVGNFVTFGAFVIASTSGKFG
>A_OM-RGC.v1.000486660
VAGLAPNVSFYLDEQPLAQPGRNLDVYAADVARIEVLSGPQGTLFGASSQAGVVRMITNKPKMGVSESNVEFEMRFTPEGDTGSKVEAMTNIPLGENTALRVVAYMDDKGGYIDQVAGKVDASESARFRPAGTVRQNGLPVSGSRAGFQAGADLSGATLIPAVAIVEENANDSEYQGFRASLAQDLNDQWTANLVLAHQTVEADGVFFADPTLGDLEIQTYTANSIDDEYDNMSLTLEGMIGDLEVVYAGAYTDRETNQMVDYTDYLFVGQYLPYYICDYYVTYTKFAPGNVPTGTCGAPNLLVDSTTNTEVKSHEIRINADISDTMSLTAGAFMSETELTELNLFTYPSSVDNDITYACNYALTDTSVTGSINNASPGWFSAGPFCEPVIFFNDIKRTDDQKGFFGELNIAMSDSSELTLGARWYDIEVDFEGSANSSFYNGFGAPDTQQFGSNLSAQYAPGNANGYPDKATTDGVIGKVTYSWNPSDEVMYYLTWSEGFRPGLLNRPVGRTAKDANGNVIYTVPPAIDSDEITNYEFGWKTVLMDGQLRFNGSAFFVDVEGLQTTVFDPSIVNLFFSDNAADGEITGVEGDFTYYADKPGLTVSGAFSILDTEITKKLVPTNDVIVGEELAFAPGFQANIRVRQEWEMANGYTGHAQFQLTHSGDSYSDVMEMNKAIQEQYSYIDLRVGMSDGETTAEFYIDNVTDTRAEISNTFVFDRQRVAYIRPMTMGIRYKRSF
>A_OM-RGC.v1.000488503
MATPQLSPGVLVREVDLTVGRAENVLDNIGAIAGPFAIGPVDEPIDISTEQDLISTFGKPISTDAQYEYWMSASNYLSYGGVLKVVRTDDTQLNNANAGVGIASTTSLKINNYDDYQQNHKESDNTFTYAAKNPGAWGNGLKVCYIDDFADQTVGIATTSLSQAGAQIGFGVTASLSGVVIPGTGTTSEFTGFLKGIITGLTTDSSGNSSTIDIKVVSRVETVGTGSTETKIDYAEGTSFAAFGTGTGLNIVNNAGVNTTGIIPNKVYTPGTAVDWYDQQTLGLSNSTLFWKSIAPRPTSNVFVTDRNGKNDGIHVAVVDDTGSITGIKGNLIENFLNLSKAGDAISDYNAPTKNYYKDYIADFSANVYSGYNLSSGITTSGGSTCVPRASGFSTDFTPVTTGDGLFGLDSQDVTFSVLGNKTFTLGGGVDYSAANGMKAELSSLITSYQLFENKDEIEVDYLIMGPGCTNESDSQAKANYIISLANARKDCVAVVGPHRANLVNITNTTTQTNNLINYFAPLQSSSYAIFDSGYKYQYDRFNNIFRYVPCNPDVAGLMTRTNLVAFPWFSPAGQQRGVINNSVKLAYNPTKAQRDKLYPNRVNSFITTPGIGTLLFGDKTALGYASAFDRINVRRLFLTIEQALERAAQAQLFELNDELTRANFRNIVEPFLRDIEAKRGLYGFLVICDSTNNTPDVIDNNEFRADIFLKPAKSINYVTLTFVATRTGVSFEEVAGRV
>A_OM-RGC.v1.000488737
MPINLASPGIEVKEVDLTIGRVQTATTKTAAIVGAFAKGPVGQPTLVENEQDLIDVFGEPSATGKQFEDWMVASSYLSYGGVLSVVRADDDDLFNAYCGVGTVGDRKKIKSLEDYNNNGYDENTIVGVDVIARNPGSWANDLKVAICDSGSDQILTIGAGHSLNVGTGITMVASGTKINAGSTETLDGYFKGIVTEKDINGQVSVKFVSHVTAAGVETARDYEPNGTYSFPTSGQLYSYQVGDGSSIGAETVTAQKDWFDAQTIDLTNGKIPWNNIADRPGTSRFASARSSRFDEVHVVVIDDKGTISGNSGTILEKHVSLSKAKDAEFSAGSTSYWRKFLANNSGTIFGGSSPTGITTTNIVGVATNKFNAHSSDNDWDQNAQGISFAGIGATTFTLGTNKQQGDVAGISTNYAGTDYDGGSDITASGALTVPLSGKVTGYELYENTEEFDIDFILMGGGSMTKSSVQALASEIISVAEIRKDAIAFVSPSRADLIVDTVGSASINPSNTVTDNLKSFYSSIQSSSYAVFDSGYKYMYDRFADTFRYVPLNGDIAGMCARNDINNFPWFSPAGTARGAVLNAVKLAYNPSQTQRDQLYTNRINPVIFSPGSGIILFGDKTGYGKASAFDRINVRRLFIYLEDAISAAARDQLFEFNDEITRTNFVNIVEPFLRDVQAKRGITDFRVVCDETNNTAAVIDNNEFVADVFIKPNRSINFIGLTFVATRTGVSFDEVIGTV
>A_OM-RGC.v1.000489379
MTKSKIIYTKTDEAPMLATYSLLPIIQKFAAAADIDVELSDISLAARVLANFPEYLSEEQRVPDALAELGEMTQDPNANIIKLPNISASIPQLRATIKELNAKGFNVPAFPDSPKTAEEEDIRERYGKVLGSAVNPVLREGNSDRRAPTAVKNYARKHPHSMGEWSQASRSHVAHMRGGDFYSGEKSVTVEKDGYVSIEFTGKDGSKKTLKPRVDLLAGEVIDGMFMSKKALCEFFEEQIEDAKNTGVLFSLHVKATMMKVSHPIVFGHCVKVFYKDLFNKWGDLFEELGVNPNNGLGSVYDKIASLPESQRSEIQKDINACYADRPPIAMVNSDKGISNLHVPSDVIVDASMPAMIRNSGQMWGPDGKAHDTKAVIPESTYATIYQEVINFCKTHGAFDPTTMGTVPNVGLMAQKAEEYGSHDKTFELEADGTVSIVDQDGNVLISHDVEEGDIWRMCQVKDAPIQDWVKLAVTRSRQSGMPAVFWLDDERAHDAQLIKKVEKYLQDHDTNGLDIQIMSPVRAIRYSMERAIRGLDTISVTGNVLRDYLTDLFPILELGTSAKMLSIVPLMAGGGLYETGAGGSAPKHVQQFVEEGHLRWDSLGEFLALAVSLEDVAIKHSNTKAKVIATALDKATEKLLNNGKSPLRKAGQLDNRGSHVYLGLYWAEEVANQTEDADLAAQFKPMYEELSAKIDDIMAEIDATQGNAQDIGGYYYPDEDKLYATMSPSKTLKAIIGA
>A_OM-RGC.v1.000492244
MIASALAGCLGGDDDDGDDVVEILGCTYADANNYNAEATKDDGSCEYDPGFEPVDGCTNPAATNYNSAATRDDGSCTMPDTVMGCMDEAANNFNSAAEEDDGSCDYGMAQGDIMAAYAAGDMAFSDAWYNLSVSRKCRDLGTNNPCEMTQMTIGEADTHDPADAYDSASGDVISNVYDTLYRYEGDGDGGSIIVPRLATGHTVSEDGLTYTFTLRDDVYFSNGDHMTSTDAVYSWCRVIGMGAPSSGVNWILTQSFDCNDADGNHHDYGGESLSVIDDYSFSVTISAPSAAFVATIAYTVGSVINSQLCEANRVIETDENGTVTSDDYCHEWMDEAQVGAGTNAYMVAQWARGTRLVMEPNWMYWEESDFNLNRVVVDLVEETQTRVLALQDGEVDRAYIPSAQKTEFCNNMEDLPNAEGKDGFRCTYRQTYSVVNVPYNFAPKNDMADGTADYVLNHDCNGNGTNDCNVLSLSAVRQALSYTLDYDTIHTESYKGELMPIYGPIPTGFPYDDTQYEVFTYDLAYAETILDAAGFIRQYDCASLTQTGAPTVVAEADRTGNECRLPNELRILTNTGNDQRIAVAQLWGPALESIGIANDNTDQPWATVIDNYIYGKWDLWVIGWGPDYLDPDNYWSPFAGSADIGGDAYHGYFENDELDAILLDARTEQDSEARALLYADAYDLWVTSPTMALLGQYAGVGVGSDHMCPPAYDAIGGDYFFNWDKLAKVSGSYVGEC
>A_OM-RGC.v1.000493412
MATPQLSPGVLVREVDLTVGRAENVLDNIGAIAGPFPIGPVDEPTQVSTEEELIKVFGKPKTQDGQNEYWLTASSFLSYGGVLKVVRTAGDNLANANAGVGIASTTMTGTSRIDNYEDYLNNHTTATDFTFAAKTPGTWANSLKVCFIDDMADQTIGITTDSLTTAGAKIGYAVTAVLTDLVIPGSGTTSVFNGYLKGIITGVSTDSTNSASTFDCKILSRVSSAGTETAITYDEGTDWASFTTSSSVRFLNNSGIVSESSAVAAFTPATAVDWYDQQTLGLTNSTTYWKSLAPKPSTNKYCLDRDSKNDAINIAIVDDLGKITGIQGNLLEKHIAISKAKDAISAVNSPQKIWYEQYLADFSAEVYAGGDPSSNPDAYWDTTPRQTGFSTDCTLISTADGSWGQDAQGVTFSCIGNRAYVLTGGNDYGAGIGTGMQATLGDLITSYGKLDNKDEEEVDYFIMGPGLTNVNDSQAKAGYLLSVAADRKDCVACIGPHKADLVGVTNPTTQTDNIIKYFSTLSSTSYGVFDSGIKYTYDRFNNKFVWVPTNGDIAGLMTRTNITAFPWFSPAGQQRGIINNAVKLAYNPNKAQRDRLYPARINSIITQPGLGTLLFGDKTALGYASAFDRINVRRLFLTIEQALQKAAEAQLFELNDELTRANFRNIVEPYLRDVQAKRGLYGFLVVCDTTNNTPDVIDNNEFRADIFLKPAKSINFVTLTFVATRTGVSFEEVAGRV
>A_OM-RGC.v1.000494080
MATPQLSPGVLTREVDLTVGRADNVLDNIGVFAGPFSIGPVDEPINIATEAELIDVFGKPSSKDAQYEYWMSASSYLSYGGVMKVVRTAGDSLNNANAGVGTSYVDDLKIYNYDDYQSNHVDDTSFSYAAKNPGTWADSLKVCVIDSLGDQILEIGSGDAASAGAVVGYGVTTELSNITLIGAGSTSTFNGYLKGIITEVVEDTINDKSLVTVKVVSRVSSSDEETKIDYAEGNRSSSFKAIDTVFFVDETGTNVGTLGATGTVPTDLMDWYDQQTLGLTNSLIYWKTIAPKPSSSNFVLERNGKNDEMHVAVVDDLGLVTGIQGNILEKHIGLSKAKDAISAVNSPQRTYYEQYLADFSANIYAGTNPSQAPDVYHGTTPTATGFDPAYSSGFEPISTGDGLWGLKAQGVTFSAIGNVTYTLNGGVDYSASGGMKAELSDLITSYSLFSNRDEIQADYIIMGPGCISEFDSQAKASYLISIAGSRKDCVAVIGPHRANIVNVTNPETQTENLINYFSPLASSSYAVFDSGYKYTYDRFNNMFRYIPCNPDVAGLMVRTSIQAFPWFSPAGQQRGVINNAVKLSYNPNKSQRDRLYPQRINSFITTPGLGTLLFGDKTALGYQSAFDRINVRRLFLTVEQALERAAQAQLFELNDELTRANFVNIVEPYLRDVQAKRGLYGFLVVCDRTNNTPDVIDNNEFRADIFLKPAKSINYVTLTFVATRTGVSFEEVAGRV
>A_OM-RGC.v1.000499150
MSLITIQSIKSIFINSIMSDSKEETVETFAFSADINQLLSLIINTFYSNKEIFLRELISNASDALDKIRYQSLTDNTVLETEPNLNINIIPDKANNTLTIVDTGIGMTKNDLINNLGTIAKSGTKSFMESLAAGTTDISMIGQFGVGFYSAYLVADKVTVTSKNNDDEQYVWESVAGGSFTVVPDAPESKKLGRGTQIVLSLKEDMSEYLDERRLKNLVKTHSEFVGFPIKLYVEKTIEKEVTDDDVSEDDKEEDDDDDAPKVEDVEDEDEKKEKKTKKIKEVTNEWEHLNGQKPIWMRKPDDVTTEEYSAFYKSISNDWEDHAAVKHFSVEGQLEFRSVLYIPRRAPFEMFNSNAKKCNSIKLYVRRVFIMDNCEDLMPEYLSFVKGVVDSEDLPLNISRETLQQNKILKVIRKNLVKKSIELFTELTEDDEKYKKFYESFSKSIKLGIHEDGANRAKLSKLLRYHTTKSGDEITSLDDYVGRMKENQPGIYYVTGESRKSVESSPFLEKLKKKGYEVIFMTDPMDEYCVQQMKEFEGKKLICTTKEGLKIDETEDEKKELEDAKKSNEKLCKLIKEVLENNIEKVVVSNRLSDSPCVFVTGEYGWSANMERIMKAQALRSSQSGFMASKKTMEINPSHPIISTLREKVDTDSSDKTVKDLIWLLYDTTLISSGFSLDDPSSFTNRIHRLIKLGLSIDDDDEDEMNEDIPPLEDVVGGVAPDSDDEDTMEQVD
>A_OM-RGC.v1.000499296
MATPQLSPGVITREVDLTVGRADNVLDNIGALAGPFKIGPVEEAVNIATEQAFINTFGKPISTDAQYEYWMTGSSYLSYGGVLKVVRCDGSTLNNANSAVGYAATTSAKIKNYDNYQNTWSGEAVEYGYAAKTPGTWANNLKVCTIDDFADQTLGIGTTNVSAWCQVGYGVTKAITNKTLAGVGTTSGFTGYLKGIVTGIVTDSTNSVSSVDVKIVSRVSSAGTETDIPYGIGNSLSSFLKDDTMWFVTNAGVNTGPTGANATAGTAAVTAVDWYDQQTLGLTNSLVYWKTLAPKPITTPYVNNRNGANDAMHVVIVDDLGTVTGIQGNLLEKHTNLSKAADAISQVNSPQKIYYKNYLADNSEYIYAGYNQSQAEDSYWGTNPVATGFSTSYTKVTTGGGLWGLDAQGITFNALGNKTYTLTLGKDYSAAGGFKASLANLNTAYNLFANKDEIEVDYLLQGPGLLVEADSQAKANQLLSIAGDRKDCVACISPHRPNVVDLTNSTDQTNNVLRFFSALSSSSYGIFDSGYKYTYDRFNNKFRYIPCNGDIAGLMVRTNINAFPWFSPAGQQRGILNNAIKLAYNPTKAQRDLLYPERVNPVINQSGTGVMLFGDKTGLSYPSAFDRINVRRLFLTVEQALERSAQSQLFELNDQTTRSNFINIVEPYLRDIQAKRGIYDFSVICDESNNTPDVIDNNEFRADIFLKPTKSINYITLTFVATRTGVSFEEVAGR
>A_OM-RGC.v1.000501259
MAFTVSPGVVTREIDLTTIVPETGTTAGAFAGAFRWGPIDKIVNVSSEDLLVENFQKPDSSTYLSFFSAANFLAYGQNLNVVRVANSSAFNATTDSANAVLIKSDESYYNTYYSEYGGSGPSNDFGEFASKFAGELGNSMKVSLCGADTAAEGLTGTVTIAFAGTEGTVTGTSTAFTSEIQVSDVVHIGTVFYLVTAIGTDTGMTVQSSQNTDVSVGASLVRTVSSHYKAVGQDAFGAIMGTVQIADSARKVMTGTGTYFDIQLTAGDNVTIAGETLEVASVTSNTSATLVDAISPSSASITTSVNFQREWEFAGNFDYAPTTSDFATRRGVYNDEVHVIITDEDGEWTGVKGTVLEIFPALSVASDAKSEDGQALYYKEAINRRSKYIWWMKHPNGTGADTAPNTAAWGTSANVASKPSYTQSRTNFSTSMTGGADGQELTDANIILGYDKFKSAEDVDVSLIISGAVSSVINSYLISNIAETRKDCMVFVSPEQSDVVNNEGNEVDAVNDFRNLLPSSSYSVIDCGWKYQYDKYNDTFRYIPLNPDTAGLVVRTTVERDFFFSPAGFNRGAVKNVARLAWNPNKTQRDLLYKNGVNPVVSFAGQGTLLFGDKTLLAKPSAFDRINVRRLFITLEKSIANFARFSMFEFNDDFTRSSFVSSVEPFLRDIQGRGGITDFAVVCDESNNTQEVIDRNEFIGSIFVKPTKSINFVLLNFVAVRSGVDFEEVVNAV
>A_OM-RGC.v1.000501347
MAEKIVSPGVFTRENDLSFVQQGIGAIGAAIVGPTVKGPAMVPTKVFSYTEYQTLFGDSFKSGSDYFQYFTSITAKEYLKHGGPLTVVRTLAGTYSNATASSHLAKTSTPLVVPVVYTWSLADGAMNQTYNIVDGTLIQYTASNGTAYLFQAESGVIPANNPTYPTNAAGTTKGIYYFAIGAALDVDGGQALHSTANNFYAGNTGSGGGSFNTITGDTLTSASFDTSQPIVTWQITGSTSAVGDITIISGSNTSQSLEGGIAGGASTTFTASVGGIGIQSGVPKALSNQGVATTFDNFTASFHLKTIGDGEVMNSTPINDLNVIDVGANDLYTWGNRKYGTKDNLRWEVNTVSQTKGTFTVLIRRGDDTSKRKVILETWNGCSLDPGANNYIGNVIGTSFNMIDTSGATPFIQPAGSYPNRSKYVYVDEATVLQTVDYLDDNGDLTDVTATGSLPLESSGSFGGGKDGDVQHPRLMYENYTQTNVQGLNLGLGQTGNQAYLDAISLLGNQDEYDINLLIAPGVDDNNHNNIVEHMLTTCEERGDMMTIVDPVPYGMALANAVTEAQGKDSSYGAMYWPWVQIADSQTGRYIWVPQSAMMPGIYAFNDKVAAEWFAPAGLNRGGQEIVVQAERKLAHADRDTLYEGNVNPIATFPGEGVCVWGQKTLQKKASALDRVNVRRLLINLKKFIASVSKYLIFENNTATTRNRFLSQVNPYMESVQQRQGLYAFKVVMD
>A_OM-RGC.v1.000501598
NVSFYLDEQPLAQPGRNLDVYAADIARIEVLSGPQGTLFGASSQAGVVRMITNKPKPGVTESNVEVETRFMPEGDTGTKLEVMTNVPISDKTTWRFVGYRDRRGGYIDQVAGKIDVSGSARFRTAGTVRDNGLAVASGRAGFQAGADLSNVRLLKANAIEKENANGVTYEGFRSTIAQEMGDNWNATLVYAQQSIESDGVFFADPHLDDLEIQRYSEDSISDDYDNMSLTLEGSIGDLEVVYAGAYTDRETDQIVDYTDYLFVGQYLPYYVCDGSVTYPGAAGPAGTCQAPNLLVDSLTNTEVESHEIRVNAPINDTMSITAGAFMSDTELTELNFFTYEGSQFNLGWSGVTGWAPNYPHTNPQPGTSGGNAGAGWYSVPGPFSPPVIFWNDIRRTDEQKGVFGEVSIDLSDTSELTLGARWYDIAVDLEGSANSSFYNFNASTESTCCGANLSTQYAPGNANGYPDKAETDGVIGKATYSWNPSEDVMYYITWSEGFRPGILNRPVGRTDPSGQYSVPAEVDTDEITNYEFGWKTILRDGNLRFNGSAFYVDVTGLQTTIFDPSIVNLFFSDNAADATIKGVEGDFTYYTMKEGLSVAGAFSMLSTELTDSLVPTDDVTVGSDLAFAPGLQGNVRVRQEWGMSAGNVGHMQVQFTYSDDSYSDVMNPNKAVQASYSYVDMRFGVSNDELTAELYIDNVTDERAEISNTFVFDRQRVAYIRPTTVGIRVKKNF
>A_OM-RGC.v1.000502342
GEEKMPLNLASPGIVVREVDLTIGRVDTASDKRGAIVAPFAKGPVDEPTIVESEQDLLDNFGEPYSTDKHFEHWMVASSFLAYGGSLSVVRADDAQFANGAVGTAATIKIKSLDHYNDLGYDGTPIAGKSIVARNPGSWSNGVKVAIIDAKVDQTLSGLDAASPAGKSAVAVGYGITQDMTGRVISGAGSTSAATGYLKGIVTEVDAANNKIGVKVLEHINSAGVSTTVDYTPQGIYSFNASGNVAIHTTGQAVAYASTSYTGREDWFGAQTITLSNSSVQWDQIADRPSTSTFAAARGVRFDEVHVVVYDDKGTITGNAGTVLEKHVGLSKLTDAEYSIGSPSYWRKFIANQSDYIFAGGSGEIGLTTTGYSSGYTLDTDGSWDQSVEQNQNGFFDAAGNHTLTLEGGKDYNGQVGIGNSGALEVSLAGLRSGYELYENKDTYSADFLLMGSANHDIYTAQALANKLIAVAELRKDAVAFISPYRGAFLADASAGTVVVNSDAEITDKIIEFYSPVTSSSYAVLDSGYKYMYDRFSDTFRYVPLNGDIAGTCARNDINNFPWFSPAGTSRGGILNAVKLAYNPSQIQRDKLYSNRVNPIIFTPGGGITLFGDKTAFAKASAFDRINVRRLFIYLENAISAAARDQMFEFNDEITRTNFVNIVEPFMRDVQAKRGIFDFRVICDETNNTASVIDNNEFVADIFVKPARTINFIGLTFVATRTGVSFEEVIGSV
>A_OM-RGC.v1.000503691
MATPQLSPGVLVREVDLTVGRADNVLDNIGAIAGPFKIGPIDDPIDISTEQELIDTFGKPLSTDTQYEYWMSASSFLSYGGVLKVVRTDDTNLNNANAGVGIGSTTSLKITNYDDYVGFHTSDNSFTYAAKNPGTWANGLKVCTIDDFADQRVGIATTGLADAGATIGFGVTASLDNAVIPGTGSTSGFTGFLKGIIVGMSTDVTGGSSTVDIKVVSRVETVGGGSTETAVTYQEGSNTRAFGTSVGLHFVNNSGINSTGTNPSDTVYTPTTAVDWYEQQTLGLTNATTFWKAIAPRPTSNVYVTDRNGKNDGLHVVVVDDAGTITGIKGNILEKHINLSKAGDAISNVNAPQRIFYKDFLADFSANIYAGYNLSQAHDAEHGTTPRATGFSTDFVQITTADGLWGQPAQDVTFAGIGAVTYTFGGGVDYSSTGGMKAELSNLITSYGLFANKDEIEVDYLIMGPGCATEAESQAKANYLISVANDRKDCIATIGAHRTNLVNITNTNTQTENLINYFSSLSSSSYATFDSGYKYMYDRFNNEFRYVPTNGDVAGLMTRTAIVAYPWFSPAGQQRGVINNAVKLAYNPNKAQRDRLYPARINSFITTPGIGTLLFGDKTALGYASAFDRINVRRLFLTIEQALERAAQAQLFELNDELTRANFKNIVQPYLRDIQAKRGLYGYMVVCDSTNNTPDVIDNNEFRADIFLKPAKSINYVTLTFVATRTGVSFEEV
>A_OM-RGC.v1.000504866
MAIQLVSPGVLIREVDLTVGRADNVLDNIGAIAGPFELGPVDDPITVETEQDLINTFGKPLSTDSQYEYWMTASSFLSYGGIIKVARTDDDDLKNANAGVGIANTTTLKIKSYDDYQSNYTNATDFYYAAKNPGTWAKGLKVCFVDDFADQTLTVSSTSLAGSGVTVGYGITAPLSTVLPGAGTTSSFTGFLKGIVTGVSTDAVGGNSTIDVKVVSRVETVGGGSTETKVDYTEGGIYAFDTTQALFTTLPAGTVDSSSGFTPSAVADWYDSQTLQLDNATIFWKSIAQKPVTNQYVVERGAYNDAMHVVVVDDSGAITGIKGNILEKHVSLSKALDAENTTGAGQNIWYKNYLADFSEKIFAGYNPSIAFDALRLTGPVNTGFADTQFTAISNADAQWGQNAGDVRYFAGIGATTYALKGGNDYTAANGFKATLGALITSYNKFQTKDEIAVDYLIAGPGCDTRAESQAKINKLADLAENRKDCVAVAGPQRGDVVNITNSATQTSNVIATLDGANSSSYLILDSGYKYMFDRFNNEFRYVPCNGDIAGLMVRTNREFFPWFSPAGQQRGVLNNATKLAYNPTQAQRDSLYTKRINPIVFRPGIGIMLFGDKTALGYASAFDRINVRRLFLTVEQALERAAQAQLFEFNDEITRANFINIVEPYLRDVQSKRGLYDFLVICDETNNTPDVIDNNEFRADIFLKPAKSINFVSLTFVATRTGVSFEEVAGRV
>A_OM-RGC.v1.000507141
NGGTNIGNETDWIDAITRNGSTEIHNFAASGGSGNTVYRVSANVKEVEGILNNTGYKQLNSRAAISTTAMKDKLKIDFNISYTKRDADRGDERAFEFAQFYNPTAPIYGADSPFAFNAAQFGGYFESLGLFRSYNPVAIIEQTRNTRNSTDFNYNVNLNYDLTDSFDITVRAAEQRTTSKDQLYRPTTLLFEGNAVSPTRRGFASHGTYDLSTQVYEVFGTLDKTWGETQMVITGGYSYNQINSNGMYMSLGDFPDNSLDYSDAIQNSQDLLNDGYVQANSYASPDEKLIAMFGRLNLSFSNLFFNASLRREGSSKFGVDQKWGTFPAFGVGADLNSMLGLSFDKLKVRLGYATTGNIPGPNGLSVPVRDFVYAGGGSAGGATALARAANPDLKWEEKAETNFGIEFDKGALSIDLDIYSRNISDFIIDRQVDVAEFGVGRRWENAGEVTSKGWELAVGYDVINNGNMMYNTGVALSSNEVTLDAYPIDRAQYGYLGSPGQNAVTMIRVVVGEPLGQIYAPIFTGVDANGGPIFEDVTGNGELNTDAGNVLQEDYDGRVVGSAYPDLELGWSNMITFGDWSINAFFRGAFGHSLINTFRAFYEPNVPSQTSYNQMNTSLREPSLGVAQYSSLYVEKADFFMLDNLTIAKRIDFGADRIIKDAVVSFSATRPFIMTSYTGTDPSPELYDALGGGDETSGTATGGAALLAPGIDRREDYFASKSFALGLKLNF
>A_OM-RGC.v1.000509403
MATPQLSPGIITREVDLTVGRADNVLANVGAIAGPFSIGPVDEAITITTEQDLINTFGKPLSTDNQYEYWMSASSFLSYGGILQVARADGSFLNNANAGVGYAATTVSKIKNFDDYNANWSSDSVAFNYAAKNPGTWANSLKVCVIDDLADQSIGIGTTNPLNLGIQVGYAVTTDINSSTVAGVGTVTSFSGHLKGIITGVTTDATNGESSFLVKITDRVSTAGTETDINYVEYDEMNSFQADDVLYFVNNSGINTGTTGTATSVTDWYNAQTLGLTNSTVYWSQLAPKPITNQYCSDRNSKNDAIHVVVVDDSGSVSGVRGNILEKNISLSKAGDAISAVNSPLKIYYKDFLANNSKNIYSGANVSSAEDAYWNTIPRATGFSTACTPETTSEGLWGQDAQGITFSGIGNITYTLTSGKDYTTEGSGMTATLGALATSYDLFSNKDEIDVDFLINGPGLTSSAESQAKANKLIAIAEERKDCIAVVSPHRTNVVNVTNTTTQTNNVIEFFSPLSSSSYAVFDSGYKYTYDRFNNKFRYIPCNGDIAGLMVRTDIEQFPWYSPAGQQRGILNNAIKLSYNPNKTQRDTLYESRINSIINQPGTGVMLYGDKTGLSFASAFDRINVRRLFLTIEQALENVAQAQLFEFNDAITRSNFVNVVEPYLRDVQAKRGIHDFRVICDGTNNTPDVIDNNEFRADIFIKPNKAINYVTLTFVATRTGISFEEVTGTV
>A_OM-RGC.v1.000513206
MKKGLLSLLAVALTVVGCQNYDDQFDELSDQITALSSTVQGLSSVADQITALSNTVNGLATAASVTTLAGDVTTIKAAVEALQASLADVATAADLATISSTLGDVQADVKELLAANAVINQNITINNVATLEYVESLISTDADDPNVIVNGTVVVDVDETAFTGGAAQIARIKAVTDKLATSLKTVTITNTYSPSTVLSFANLAFVDNDLVINGNTNLADGDTGNDVLRTVTGDLTISNITGDIDLGLLTSADDVVVPGGVGVTALRMGSITAASLSTAGAAKGHLNLVSATQVDGGSSAVASLVADYATDVDLTAAATLTISALRAATIDIETTSLPGGFSITASGTTIVHLDKLASVGAAITTNKLAQLHLPALTSCTTMTTDAIIMDLSKLATQAGSGGVITNKEILNFNAPLLDVSRVVSIVKATDMTVKDVSATADAGKSIYALALKNLTISALAATNSVSFDKAATVFPALVNLNVTGVDVGSGPYISKQTNTVSITSDVLTDLTVAGTINNVNLHGAAKLANLTTSGYIRDFGLLGASIITSADIGHDHIEGSDAASFRITGATKLTSVAPTALDEVGTVTLTDLPAMTTLNLASMATLPILGGYTITISNTGLSASYAIATEATTTTGAFSDKIYSDDLMTLKPLMTLAAATSAVTYTLAGDMISNVSTRTFDSAGVAGAASTSTETLEVVLMTLGGQFRAATAISTPVSEEDFAHVAAE
>A_OM-RGC.v1.000516640
MRKTWKLMLALLAIFGMIAAACGGDDDDSSSGSSSDSSSSSSSSSSEGASEEASSGDLATCPDPLVIQTDWFPESEHGAMYELFGSGAYSIDAENLIVSGTLHDGGTDTGIGLEVRTGGPAIGFSPVASYMYTDSDITLGYANTEAQVTFFESAPLLSVVAPLEKNPQMVMWDPATYPDVNSLKDLGDAGITISVFGGGVFAEVFIAQGIWSADQVDPSYDGSPANFIANGGTIAQQGFASAEPYDYEKVFTDWGKPVKLQLLHDAGFPVYSQTIAIRSAEKDALDECLKALVPVIQRATVSFVTNPDTANGIIIDAVDTFGSFWVYSEGLADFSVRTQKQLGLVGNGPNDTVGDMEEDRVQSIIDIMDSAGIPTGGITTADIYTNEYIDSSIGFSGDDLCVDQIGVSVGLVYDIGGRGDQSFNDSAAAGIERAECSLGISFTEASPNDDGSNRAELLQLAADSSDLVIGVGFLFAGDTETVAGVNPDTNFAVVDSAMINFDTGGPIAGNIAGLTFAEQEGSFLVGAAAALKTGVDKIGFIGGVCCYGGIEPFEAGFIAGAKAVNPNIEILSQYVTEAPDFDGFNAPDRGKEIALAMYEDGADIVYQAAGGTGAGVFQAAAEHSDSEGSKVWAIGVDSDQYLVVDDDLKPHLLSSMMKEVGNGIYLAIQSHITGNWAAGQVTYTLENGGVGYATSGGYVDDIVSQLEAFKSQIVNGDIVVSRNPLDY
>A_OM-RGC.v1.000522527
MATTIKIKRSTGTSAPSGLTAGELAYTGGAGAQGGAGSRLFVGNPADGNNLIIGGKYFTDMLDHVHGTNTASSALIVDSNKKINELLSGNMVVTGSSNTISTSSGNLTIAPTGNLVITHGGTLDLSGQANAVTLIDNNAASFELKEASNSYIKLVTTNSSEAVVIGQDATFADDVSLISDAAVLNFGADSDVNLTHVADTGLLLNSTSVFQFRDSALSIGSSADGQLDINADTLLEITSPTVQFDTDGQVVSFGADGDVTLTHVADAALMLNSAMGLRFRDSALSINSSTDGQLDIDADTELEITAPVVDINASTSVNISNDLKLDSDSAVLGFGADNDVTLTHVADTALMLNSSMALRFRDSALSVSSPSDGTLAIAADTEVDITATTIDINGNADISGSLGVGSTTASTLKVSDLTNNRIVIAGTSGEIEDDANFTFDGTTFAVTAATDITGDLDVDAVNINGSTVSTTTSNTDLTLSPNGTGTVKVPSGYDDRSGLGALSLVTKGYVDAVKQALDIKDSVHVASTANVALTAGSSGLEAGDAIDGVTLVAGDRVLLKNQTDASENGIYVAVASGGTPARSTDANASAEVTSGMFVFVEEGTANGDQGYVLTTNNVITLNTTDLTFTQFSGAGQITAGNGMTKSANTLNVVPDAVTLSVTADEIKLKGDVTTTALGDLLIGKASDGGYKRLAVSTGGANQLLQINSSGNDLEFTNTIDGGTF
>A_OM-RGC.v1.000528128
MPLNLASPGIVVREVDLTVGRVDTASDKVGALVGPFAKGAVDLPILVETEQDLLDNFGKPYSADKHYEYWMVASSYLAYGGPLRVVRADDDDLKNAFSGTAGSIKIKSTEHYNDLGYDGSTITGVTVAARNPGSWANNLKVAIIDDLADQVLQFSTLPSNIQVGFGITQAVPPNTVVAGSGTTSLLTGYFKGIVTEVDTTLKKASVKILESVTEAGVSTSVDYQPNGIYKFGNTVATIHNNAGVATGTGSPTGNSDWFDQQAIQLTNSTINWNNIAERPGTSSFAEARDSRFDEVHVVVIDDTGEVTGNAGTILEKHLGLSKAKDGLYSLGSPSYWRKYLYNNSTNIFAGGAPAGIVTTSFGEGATNFTLSSDVGWDQNAQGIKYAGIGVTTLTLTGGKNYDGGSDEEAAGAFQVTLAGLAGGYQLFEDDNLNSADFILMGSANHTKETCQSLANKIISVAEIRKDAVAFVSPNRGAFLSDGSAGSVVVFDANQITDNVISFFAPVSSSSFAVFDSTYKYMYDRFADTFRYVPMNGDIAGLCARNDINNFPWFSPAGTARGAILNAVKLAYNPSQTQRDQLYSNRVNPIIFSPGGGIVLFGDKTGLSKASAFDRINVRRLFIFLENAISGAARDQMFEFNDEITRTNFVNIVEPFLRDVQAKRGIFDFRVICDETNNTAAIIDNNEFVADIFIKPARSINFIGLTFVATRTGVSFEEVIGSV
>A_OM-RGC.v1.000528492
MATTIKIKRGTGTSAPGSLSAGELAYTGGAGTSGNSGSRLFIGNPADGSVLVIGGKYFADLADHTPGTLTASSAIITDSSSKIDNLLVDNLQLNGNTISTTSGALTITTTGTLTVNHGGTVDASAQTNILSIKDNEAASLDIKEGSSSYLKFTTTNSSEKVVVGQDATFADDVSLISDAAVLNFGADNDVNLTHVADTGLLLNSTSVFQFRDSALKIGSSADGQLDIDADTLLEITAPTVQFDTDGQVVSFGADGDVTLTHVADTALRLNSGMALQFRDSALGINSSADGQLDIDADTELEITAPTVDINASTSVNISNDLKLDSDSAVLGFGADNDVTLTHVADTALLLNSSMALRFRDSALSVSSPSDGILAIAADTEVDITATTIDINGNADISGSLGVGSTTMSSAKVSDLTNNRIVIAGTSGELEDDANFTFDGTTFAVTAATDITGDLDVDSVNINGSTISTTASNTDLTLSPNGTGTVKVPSGYDDRSGLGALSLVTKGYVDAVKQALDIKDSVHVASTANVSLTAGSSGLEAGDTIDGVTLVAGDRVLLKNQTDASENGIYVAVASGGTPGRSSDADASVDVTSGMFVFVEEGTTNADQGYVLTTNNVITLNTTDLTFTQFSGAGQITAGNGLTKSGNTINVVPDAVTLSVSADEIKLKGDVTTTALGDLLVGKASDGGYKRLAVSTGGANQLLQINSAGNDLEFTNSIDGGTF
>A_OM-RGC.v1.000530950
RIEILRDGASAVYGSDAIAGVVNIITRKDFDGMDISVTSGSTDVGGGDYTRANITGGVSNSKGNIYYTFQHYDRRPQYYNELPYASHASNYDYFSSFGYPGAAITGLGIIVDPRCPEANVGSSRDNGSNTSSTFPNSYYWAGPGLDSGLGRCGYDFAQDIMSIPRAKRNAFLMKSSYDLSPDVTMNTVVMFSQLEGDSRFAGTPITAPFPVIPSGSPNHPMIAYGFDCTPDGPQSGCGDAILLLRSVPNGFRDNTVTENITDVRVGFEGVADMMGGMEWELNVQSTINDIDNQTINLVNKELLQAGLDAGTVDPWGINSTLDEVAVQMKAFNHTGLYQADLKTTMADLIVKFDVGELAGGAIGMVLGAEYSHSSFDQLNDPESNAFIIAGSAGGDNINAERHRKSAFFELGLPFTEKFKMSMAGRYDEYSTEGVGSNFSPSINFEYRPASWVLLRGTYGEGFRAPAFDELFGNRSESFPSGIDLVGCANGVAVCTSTQYRAFFGGNPDLGPEESEHYTFGAVLSPLPELTIQLNAWHTEFSGLITTSTLNREFEAEANGDTNYVVRCNELAGDQCQTGTVNYVSLTSNNYEGVEMEGLDVDINYVMDTDNMGRFDMGLNAAKITKYVYQRFASDAKISNEGYIGLPDTRINPYLTWGKGDWAVGLTGYSVGDQEAVFGSDVYTVDEQYTWNLRVSYQLPWDASVSVGAINVTDEEPEQNSDW
>A_OM-RGC.v1.000530986
MKKGLLSLLAVALTVVGCQNYDDQFDELSDQITALSSTVQGLSSVADQITALSSTVNGLATAASVSGLQGDITTIKAAVDALTASLADVATAADLGIISSTLADVQADVKELLAANAVINQNITINNVATLEYVESLISTDADDPNVIVNGTVVVSVDETDFSGGAAQIARIKAVTDKLATSLKTVTITNTYSPSTVLSFANLAFVDNDLVINGNTNLADGDASNDVLRTVTGDLTISNITGDIDLSLLTSADDVTVPGGAGVTALRMGSITAASLSTAGAVKGHLNLVSATQVDAGLSKVASIVADYATDIDFSAAATVTVQAARAATIDIAGTTLTGDLNVTASATTVVKAVALTSVGGSIVTGNLAELHLTKLSSTGTMTSGAKVMDLSALASQKATGASNSATAGSPITLSRITNFNAPKLDTSGVVSIVAATDITIKDHSARSRIYALAAKNMTITALAATNSVSFDKGATFFPALVDLNVTGVDAGSGPYITKQTNSVSITSDVLTTLTTAGSVNDVRLHGAAKLTSLSTSGYIRDFELIGATTLTTAGIGHDHIEGSDAASLRISGASKLTTVAPTALDEVGTVMLTGLPKMTSLDLSSMKTLPILGAYTITISSTGLSASYGIATAATTTTDAFSDKIYSDDLMTLKPLMTLAAATSAVTYTLAGDMITNVSTRTFDANGVAGTASTSTATLEQVLHALGGQFRAATAITTPVS
>A_OM-RGC.v1.000531018
MPFQISPGVNVTEKDLTNIVPAVATTVGGIAGYFQWGPCEERVLVDSEDNLVSLFGKPDNNTAEYFWTAANFLGYTNALQVVRAIPSTAGSAMAPGTGLRGDDYTVGGPAKKLIKNEDDYYLNHVAGGTNPGVLSTGLSGADQIWWAAKYPGALGNSLKVSVSDKPQIQITSNASDGITATVDTRYLHIGSSMTGGMSASNGSGASTDHIRGEVAVGDHILLGGADRTYIVTGFSGGALVGVTGEGTTANHKLEEASYTHILLDKTISSIDACDGCTATVNWAYNGNFSRFPETSTDAEKFGAYNDEVQIAVIDEGGLFSGAKGTVLESFIASKAQDAKKFDGTGNYYVNVINETSKYIWWGDHPDTLDTLQGVSGGAAAREWGDTFVNIEGGTAAGDTPNSGMTFGSLVRNFYAGLTGGSDGDAFTKTGLYTNGYDQFQDAETVDVSLLLGGPVEETVGGQLIDLVDARKDCVAFLSPRREDVVNIANATTAQQNAVDYYNNTLNKSSSYGVFDSGWKYQYDRYNDMFRYIPLNGDIAGLCARTENTNDAWWSPAGFNRGQIRNIVKLAYNPRKAHRDNLYKNNLNPVVSFPGEGTVLFGDKTMQRKPSAFDRINVRRLFIVLEKAIATAAKYQLFEFNDEFTRSNFVNMVTPFLRDVQGRRGIFDFRVVCDESNNTGEVIDRNEFVADIFIKPARSINFIQLNFVAVRTGVDFEEIAGA
>A_OM-RGC.v1.000535237
LLFLSPFFINAQTNGACTWTGGGGDTNWTNTANWTCSGNAGYPSGAAAVASIQTANNAITLNADIELKQIKITGNAPLNTAYTITTTTGQNYTLTISGSGVNQPLQINKGGNEFVFNCNVTQDNTGGGAKIFNINAAATCKITFGEGYTFTSNDPTTFQSSNILHEIHFNGTIVSPDYKDLKFTNKHMVYFGANVNMTNFGGDLWFTGATESANGVTVNGAVKARHLDFDDDAFMTINTTGSVTCTSDTFTTDDNSKVIIKTSNSASGALIAKNATGNINLQFVKTLDDGGEWTLIGVPVTGETVADIDDNLLTQGGNSAIAVYDNSQGDYVHYATNANTALVAGKGYAIAPSGSSGTADITFTGTMSTASQVQAAVSRDASVASNNGWWNLIGNPYPSYLMMTDNVDTAADSFLEVNKGNIHNSYEAVYAWDGSAWDIYNKTTNTINHIAPGEGFFIYARDTDDAINMNFKESMQKVSKGANFNAGLAPGGNSAQRKAIFEVKINDIENNQSDNINLYFSDKTTKGLDPGYDAGKFFLGSESKIFTRLMEEDEGIDFQIQALPYGDLNDLVVPIGISTNSSSLRISVADSSLDNFTNVFLEDRIKKTIVEFDRPIDLEFGNNEDSTGRFFLHFTDEIFIPELPTDDDLRIYKVSENEIRIMGDSDKKYNAQIYDFSGRLIEQVSFKHKINVSDLRKGIKILKIQSDDNVNVIKKFKLN
>A_OM-RGC.v1.000536813
MATIIKIKRTTGSSAPSGLEQGELAYVYDTSSASTGAGGNGLRLFIGDHTSTSNAAIEIGGQYYKLLLDHAHGTLTASSAVIVDSSKRIDELLIGNNATTGGTIKLNEGTNNGAHFIALKAPNSVGSSVTFTLPSADGSNGHLLTTDGSGNLSFAAPAASSFTISADSGSDDTFNTGETLTLAGGTGIDSTVSNNQVSFAIDSTVATLTGTQTLTNKTLTSPKINEDVAVTATATEINLLDGVTATTAELNILDGVTATAAELNILDGVTATATELNLLDGITAILDEDNMASNSATALATQQSIKAFVESQVTAQDLDFQGDSGGALNIDLDSETMTIAGGTGIDTSGSGNTLTVAIDSTVVTKTGTETLTNKTLTSPTLTTPKIADDGAITDAAGNEQIIFQQTANAVNAVEVTNAATGNGVKIGSAGGDANIDLILDPKGSGTVDVNTSRITNVTDPSSAQDAATKAYVDSVANGLDVKASVKLASTANVAGTYNNGAGTITAGSNGAISIDGVTPSASDRVLLKNQTDATENGLYLVTTVGDGSTAYVLTRTPDADAAAEITGGAFVFVEQGTANADNGYVFTHNGTPTLGTTDITVEQFSGAGQISAGAALTKTGNQLDVAVDDSTIEVSSDALQIKTTYPGQTSITTLGTIATGTWNATAIGATKGGTGLTSYSTGDIIRASGANTLAALSLGASGKILQSNGSNVVYGDIDG
>A_OM-RGC.v1.000538059
MPINLASPGIVVKEVDLTIGRVDTASANVGALVAPFAKGPVNTPILVENEQDLLDNFGEPAETDKHYEHFLVASSYLAYGGLLRVVRAADVDLTNGYVGAAASVRIDSLDDYNNKGYDSNTITNVVAAARNPGSWSNGVKVAIIDSQSDQTLTVGVSTLTVGVGVTQAVPPNTVVAGAGSTSVLDGYFKGIVTKVSGANVDVKFTAHVSAAGIETYKDYQPGGVYKFNASQILSYEVASNAGGGSTTTVASQADWFDAQTIDLSNATLKWSSVAERPGTSGYAEARSSRFDEVHVVLFDDLGTITGNAGSILEKHLNVSKAKDAEFSAGTPSNWRKYIANNSSQIFAGSSPAGVTTTNYAAGTWTYASDNGWDQDAQGISFAGIGATTLTLGGGKNYGGTTDVTQDGSFTVTIGDLSTGYELFENPDEYEANFILMGASNYSKEDSQALANKVISVAEQRKDAVAFVSPARNQFLNDTAAGAVTVYSNSQITDNLVSYYAPITSTTYGVFDSGYKYMYDRFNDTFRYVPMNGDIAGLCARNDINNFPWFSPAGTARGAILNAVKLAYNPNQAQRDTLYSNRINPIIFSPGAGIVLFGDKTGFGKASAFDRINVRRLFIYLEQAIKGAAKDQLFEFNDEITRTNFVNIVEPFMRDVQSKRGIYDFRVICDETNNTAAVIDNNEFVADIFVKPARSINFIGLTFVATRTGISFDEVIGSV
>A_OM-RGC.v1.000545414
MPVNLASPGIVVREVDLTIGRVDSATDKNAAIVAPFAKGPVNLPIIIESEQDLIDNFGKPSSTDDQVEYWMVAASYLAYGGQMSVVRAAVDGGCNAGAAGTTVINSVDDYINKGYDENILAGKVVAARNPGTWANGLKVAIIDGKADQTLGVTTTGAVVGYGFTQAVPAGTVAAGAGSTSLLTGYFKGIITEVGTGTLGVKFLSHVTADGATETEKDYEAAGIYKFGNVESTIYTNSGIATATPTASSNADWFDSQTITTTNGVPINWNQIAERPGTSAYAAARNSRFDEVHVVVIDDDGDISGNAGTILEKNLSLSKAKDAEFSAGTSSYWRKFILNNSDNIFGLGGPASPVTTAFSSAFTKVTDEAWDQNAQNIKFAANGNVGYSLSDGKDYTGKTDITESGALTATLGSLSDGYGLFENTEEYDIDFLLMGSGSHPTTTAQALANKLIAVAEVRKDAIAFISPNKSTFIANAGTESASLSSDVETTDAVLSYYAPITSSTYAVFDSGYKYMFDRFGSTFRYIPLNGDIAGTCARNDINNFPWFSPAGTARGAILNAVKLAYNPTQAQRDKLYTNRINPVIFSPGAGIVLFGDKTGFGKSSAFDRINVRRLFIFIENAISNAAKDQLFEFNDEITRTNFVNIVEPFLRDVQAKRGINDFRVVCDETNNTASVIDNNEFVADIFVKPARSINFIGLTFVATRTGISFEEVIGTV
>A_OM-RGC.v1.000545528
MPLNLASPGIVIREVDLTIGRVDPTSGSIGALVAPFAKGPVNDPQLIESEEDLLQTFGQPYSVDKHYEHWMVASSYLAYGGTMQVVRADDYDTLTGVGLKNAFVGTASSIRVLSTTHYNQLGYDENTITGVTVASKNPGTWGNGIKVAMIDAKADQILTVASGTPTIVGTAVTQTIAKTIGTASGTQTIDGYLKGIVTGSTETTIEVKVVSHVSSAGAETNVDYQQNGTYTFTATGNVGLTTAGQAITGTGASKAYTEQKDWFEQQNITLSNGFLEWDQLADAPGTSTYASARGGRNDEVHVVVIDDKGTITGNAGTILEKHLSLSKAKDGEYSVGSTSYWRKYLNLNSKYIYGGSAPAGITTTGWSTSASNSLDSDSGWDQDADAVNFGASGTFTGTLGGGTNYGDKTDLTTGGALHSGLDDIISGYTLFENTEETEVDFILMGSANYPKETAQALGEKVTAVAEARKDAVAFISPYRQAFLNDSAVGSVTVNDIDKMTENVVGFYAPISSSTYSVFDSGYKYMYDRFNNTFRYVPLNGDIAGCCARTDIEQFPWFSPAGTSRGPILNSVKLVYNPGKKQRDILYSNRINPVILSPGAGIILFGDKTGFGKSSAFDRINVRRLFIYLEDAIKAAAKDQLFEFNDELTRTNFVNIIEPFLRDVQAKRGIFDFVVICDETNNTAAVIDANEFVADIFIKPARSINFIGLTFVATRTG
>A_OM-RGC.v1.000546300
MALNLASPGIQVREVDLTIGRVDAVSGSVGAIVAPFTKGPVEEPQLIESEEDLLQTFGQPYSVDKHYEYWMVASSYLAYGGTLQVVRADDFNTLTGVGLKNAFVGAASSIRIKSDTHYNQLGFDDNTITNVTIAAKTPGSYANGIRVSIIDAKADQILTVASGNTAPVGTAVTQTAVGRVVAGAAGTSVLDGFIKGIVTVSTDTTLEVKVLSHVSAAGTVTNQDYQNGGIYNFTPTGTVGLTTAGQAITATGQSKTYTQAKDWFEQQNIVLTTTDANGNATKIEWDQIADAPGTSSYAATRGGRFDEVHVVVIDDKGEITGNAGTILEKHLSLSKAKDAEYSVGSTAYWRKYLSNVSQYIYGGSAPVGITTLGYSVETNNTLDSDNGWDQETNGVTFGGSGVFTGSLAGGTNYGDKTDYTTTGALNSGVDDIITGYGLFENTEEIEVDFLLMGAAHHVKEKSQAIAEKIIAVAELRKDAVAFVSPYRQAFLNDTVSGTVTVNNIDSITENVVGFYAPITSTTYGVFDSGYKYMFDRFNNTFRYVPLNGDVAGTCARTDIEQFPWFSPAGTARGAILNSVKLIYNPGKKQRDILYSNRVNPVILSPGAGIVLFGDKTAFGKSSAFDRINVRRLFIFLEDAISAAAKDQLFEFNDEITRTNFVNIIEPFLREVQSNRGIFDFVVICDETNNTAAVIDRNEFIADIFIKPARSINFIG
>A_OM-RGC.v1.000546319
MAEKIVSPGVFTKEIDQSFLPAGVQAIGAAVVGPTSKGPTGIPTVVSSYSEFVNIFGGKFSSGSGAYENSYKYLTNYAAQEYLKYADTLTVVRIGAEMTPATATVNNAVETGTVRSTGSLTLVTHASNESYKITQGTTEVTFVAQTTPNVDASDDSIRFFAKGAAIANTAAALATEIDAVVANGTLTGINADNAGAILQLSGSALGTGPDGIVFATASAAAPSVFGTTAGTNKFTMAGGANSSTAEPVFTLTTLSEGADQNSVGPQGTNNSLASGSENNIRWEVTSKNENKGTFNLIIRRGDDTSNRKSIVEQYNNLTLDPNSSNYAAKVIGDQVFTVRGAGGVDPFLQLSGSFPNRSKYVRIAVAKNTLNYLDANGNKRVAGSEDSLPVVSSGSFSGASDGNLQHPQQFYENVTDANVQGYNLGVAANGKNAYIDAIRLLKNQDEYDINLLSLPGLVDNHPNHATVLTEAVSMVEDRGDCFLVIDPVEYGQSISQATAKAESRDSNYVAEYWPWVKIPDNELGKNVWVPASTVIPGVYAFNDRVAAPWFAPAGLNRGGIDIAVQTERKLTHANRDTLYESNVNPIATFPNAGVTVFGQKTLQKKASALDRVNVRRLLIASKKFIASTTKFLIFENNTAATRNRFLSIVNPYFENIQQRQGLYAFKVVMDETNNTPDVIDRNEMRGQIFLQPAKTAEFIVVDFNIMPTGASFPE
>A_OM-RGC.v1.000548828
SFRGGTTEPDMPGGKEDSFSVTVGGSGERSTFVMTLEHQERDTIYWKDRWYTKSNGTESDDYADWNGVSQGSRTYVNGSTFQYLPMAACVNNPLMVDNGRLFYDSNYPGDSGCGYDYTQVGSDDASRKSDALFANFTYEIDDTTTFGLRGTFSRVDGTSRFAPAVGSYRMKAGQFDIIAPTYTFSDGSTWGPDADGNYNDPLPSGVEVTGLTNTDNIVPAPADGFGLIRFTDNGNREMDSVADLYDIVMSLDGMIGTWNYNFSAQFSNQLSNEYGYNYINKYAYAQLAATDGFDPSTKANTDRYRHDTFERAENRYDNYFFGMGNDLTDEISVYLGMEYFEFGYESRYDAGRNGINVIGSAGNSSAGSRDNTAVFVEGLYLPNNIEGLEISVSARQDDYSDFGTASTSKIGAAYDITDELFVRASFGDSFIPADMTSLYGSASESYPFARDFVSCDASGIAEVDCPRRQYATFYVSNPNLQPETSESINMGIVWSPSFMPGNQSFSLDYYEITFEDLQSRITLQALINAERAGTLASAIGNTGAVLNRASNGKLSSAIEQASTLPLINSTDSEFRLEGMDFKYSSTWDFGPGALDVDLDATYYSAYESSTGTSKIDSVGANGVPEWRANLYLSYGWDDHTVRAAYYYIPETAETRDANDKLTGSIDAVGFLDVSYKYDTPWNSVVTIGMRNATDEEPPLDTRTNYDRGLYFMGH
>A_OM-RGC.v1.000550229
IGAIAGPFEIGPVDEPIDITTEEDLINTFGKPIGTDAQYEYWMTASSFLSYGGVLKVVRTAGSNLNNANAGVGVASTAVLKIYNYDDYLNNHQSDATFNYSAKNPGTWSNTLKVCTIDDFADQRIGISTNNLALAGATVGFAVTANIDGAIIPGIGTTGGFTGFLKGIITGVNTDSTNSNSTIDVKITDRMSVIGGITSYFPIDYAEGNSIAAYTTSSSVQFLNNSGVTTGHSASAAYTPASVKDWYDEQTLNLKNSTTYWKTIAPRPTTSNFVSERKGKNDGIHVVIVDDEGRVTGIKGNIIEKHLNLSKAKDTVSAVNPPQKVYYKDYIALYSENIYAGINPSNAKDSQWGTTPRASGFSTACTAVTTGDGLWGLDAQGVTYSVLGNVAYELSGGQDYGSIPSGETKGGMKATLADLMTSYRLFSNKDEIEVDYLIMGPGCEVESDSQAKANQLLSLAGERMDCMATISPHKANVVNITNTDTQTTNVINFFSPLSSSSYGVFDSGYKYMYDRFNNAFRYIPCNGDVAGLMTRTNIVAYPWFSPAGQARGVINNAVKLAYNPSKAQRDKLYPNRINSFVTTPGIGTLLFGDKTALGYASAFDRINVRRLFLTIEQALEKAAQAQLFELNDELTRANFRNIVEPYLRDIQAKRGLYGFLVVCDTTNNTPDVVDNNEFRADIFLKPAKSINYITLTFVATRTGVSFEEVAGRV
>A_OM-RGC.v1.000551432
MATPQLSPGVVVREVDLTVGRADNVLANIGAIAGPFKIGPVEEAIDITTEQELINTFGKPLSTDRQYEYWMSASSFLSYGGVLKVARVDGASLNNANAGAPIGGVGLASTNSIKIKNYDDYQGSYTDITSAWTWAAKDPGTWANNLKVCFIDDFADQTVGLSTNDLNRFGFTVGAGVTWAYSGTEVGVGTTATVNGYVKGIVTGVSTDTGTTEASTIDVKIVSRVKTIGSGATETAIDYAEFDPHSSITSGDTIFAVNTSGINTDSGSGLLAAGLIGAAGTVTDWYNSQTLGLTNSTVYWKQVAQKPTTSKYSSDRSGRNDTLHVVVVDDFGDVTGIQGSILEKNTFLSKGSNTVSDVAAPERVYYKDFIAQQSSYLYPGWNPSQAVDNYFNTEPTSTGFTTTSGTKSLSFTPLATSAGLWGQETQGITFSAIGNVTYPLGDGVDYAASGGTEFKATLGSLSTAYDLFSNSDEVDVDYLIMGPGCTSEDESQAKANKLISIAESRQDCVAVISPHRANVVDVTKGENQTSNVVKFFSPLNSSSYAVFDSGWKYTYDRFNNQFRYIPCNPDVAGLMVRTEIEAFPWYSPAGQQRGTINNAIKLAYNPKKSQRDTLYEARINSIINQSGVGILLYGDKTGLNYASAFDRINVRRLFLTVEKALEGVANAQLFEFNDEITRANFTNVVEPYLRDVQAKRGLIDFRVICDETNNTPS
>A_OM-RGC.v1.000557838
MGGGLMQLVAYGAQDIYLTGNPQITFFKVVYRRHTNFSMETISQTLDGNATIGTSQNESSCTISRNGDLIHKMYVVIPSANSENLIYGSEVVQSAELEIGGQRIDYHTKEWNNLWNELTLTTHKALGLRSLIAEHPVDSRAVMMQIPLNFYFCRNPGLALPLIALQYHEVKINFVFGSTSDTSGTSGIPIKFFVDYIYLDTDERKRFAQVSHEYLIEQVQIQSMSSDVVQELTFNHPVKELIWLTDINYNYNTALLKLNGHDRFEKQEEEYFQLRQPFDYHTAIPRINLPLISRIGELDELSSSSLIIAPEGVRNDSIPEGLVFEVATSKNIGNVAGYIPAGYDQRKYYMTTLNIPSKITAGANLDDLDTSGPCGVDNSNIDLAATPTLNLGINIGDENATNIYFIFNSDSCKDFKPDTLYKITFKTHSTDHHDHIYNETTLEESLNNSNNAKYGFLKSSNFVQIVKTTSTPPVKGNNTTMSNKFSVVQFTTRFENIHRLPLKNTGHSRYSSKPNVHGEIANKEGFSEWSNNDLNNSVSATSIYNDLGNWLIGSPTDVSNPTEYMDAENAHKSLKTNNTEWGGNDRNNSRIHSPLHRALDGFQYSLQDGGGITHQTLFYIESIHEISSENLTDNVNHSRCSRLNKKINVYSFALKPEEHQPSGTCNFSRIDTATLEFGASPSGFTNGHIYAVNYNVLRIMSGMGGLAYSN
>A_OM-RGC.v1.000565404
MAKISTYTIDSVIEGDDKLLGTDSASTSALATRNYTIDSLKTYINGNQPANITDTIPLGFFLSVNREGTGYERALVRTLAGSVVNNVVLKSATVNTGCDVYINTLGSGQVFLVIRDYNNGQFAVDYDLADFATNSATWSGVVGGSTHSGTVTAFNAPDFSSSSPAANQSQYVTSGNNKYTDWCFNVTLDAGQTYTGGQVAFTEFTFLTGSQQIDTQAIGTLKVTRNIEVPDGNVVIGTASPTTDPRNLTVYGAIELPTSESKIQFGGSTNNVIMSTDGSDLTISGTGTGKNVVSNSTRFTEDIIKDNNTTSGDGRTIMGQNTFTAINTDGTRSVLSNSGVQLQNAQGTALSEQQVSGNAPVGGLTNQGYLTSIKIDDNWFQLPALTSGVAEALPGLTETLAGPSGNIITGRFFYGTQNAAGCLFQAAASPASLSTGESISTNETSITIASGNRTDYEGYWTNKPSGQELYFVENTYTTPFPAQGGQLNDQSVNMYLVVAYDTGTYVTTFGKQGFGTLNVSTSTFNIDSETVKLNTIPQASKSNFVYYDTATKALSHNPLSVLGSANGATYDYGGNTDVPVVSIDFDNLQITAPANGVVVLKQGYAFGGAQTADFTAADFTHYILDNITANKTVSLPVGAVGDSIRFTNMSSLDANGNYSACSYTWTINPNGSEKIMRSSTLVLDESTASFELYYSDAANGWIVNGIN
>A_OM-RGC.v1.000565747
MATPQLSPGVLVREVDLTVGRADNVLDNIGAIAGPFRIGPVDEPIDITTEQELIATFGKPLSTDTQYEYWMSAANYLSYGGVLKVVRTGNTSDTLMVNANAGVGIASTTTLKINNYDDYQENHKESDTSFTYAAKNPGTWGNGLKVCYIDDFADQTVGIATTSLANMGATIGFGVTAALDNQVIPGAGTTSGFTGFLKGIVVGLTTDATGSNSKVDIKVVSRVETVGGGSTETKIDYQEGFSGAQFGTSVALNFVNNSGVNSTGLGAVAYTPTSAVDWYDQQNLDLTNATISWKSIAPRPTSNVFVTDRNGKNDGIHIVVVDDKGSITGIKGNLIEKHTNLSKAGDAISNVNAPQRIYYKDYLADFSDNVYAGNNPSEALDAYYLTNPRATGFSTDFTPVTTADGLFGLDAQNTTFSALGNVSYTFGGGKDYSATGGMSASLASLITSYNLFENKDEIEVDYLIMGPGCSTKEQSQAKANKLIALATARKDCMALIGPHRADLVGVTNTTTQTDNLIDFFSTLTSSSYAAFDSGYKYQYDRFNNQFRYVPANADVAGMICRTGITAFPWFSPAGQQRGVLNNAVKLAYNPTKAQRDRLYPQRINSFVTTPGIGTILFGDKTALGFASAFDRINVRRLFLTIEQALERAAQAQLFELNDDITRANFRNIVEPFLRDVQAKRGLYGFLVVCDTSNNTPDVIDNNEFRADI
>A_OM-RGC.v1.000566856
MAEKIVSPGVFTNEVDQSFLPAGVQAIGAAVVGPTQKGPAGIPTIVSSYSEFVQTFGSKFTSGSGASEQSYKYLTNYAAQEYLKYADTLTVVRILAGTYGPATSNVENNTETGVGFASGSLTLVSVAEGETFKVNDGTNSVSFIAQAVPNTDPTDGLTAFFAHGATSTTLAANLATEINANAVLSGVTATNVGAKLILSGSAAGTLANGTTFATASTNSPSVFSDFFTLAGGSVTNAAETVFTLTTLADGAGMNSGGGTEGSNNVLSNGTENNLRWEVTSTNTSKGTFNLVIRRGDDTSKRKTILEQYNNLSLDPNSTDYIARRIGDQAMTLRDSGASDPFLQLSGSFANRSKYVRVDVSKNTYNYLDSNGNIRLGSASGSLPIVASGSFLNGSDGNVLHPQKFYETIEDTNVQGYDPDQTTKGGTAYSDAIKLLKNQDEYDINLITLPGLVDDKHGTTIGELVQMCEDRSDCFAIIDPILYAGGLSTAVAKGDARDSNYAAMYWPWIKIPDTDLGRNVWVPASTVIPSVYAFNDRVAAPWFAPAGLNRGGIDIAVQTERKLTHANRDTLYESNVNPIATFPNAGVTVFGQKTLQKKASALDRVNVRRLLIAAKKFIASTTKFLVFENNTAATRNRFLSIVNPYFENVQQRQGLYAFKVVMDESNNTPDVIDRNTMVGQIFLQPAKAAEFIVIDFNILPTGAAFPE
>A_OM-RGC.v1.000567368
MEQEQERAAPDALKTGDFVSWNSSGGRAEGRIDRIERDGTIDVPDSSFTITGTEDDPAALITLYRDKEATDRKVGHKFSTLTKIAPIRAEEPEQKRAVVGERMQRTEATEIRTIDERTFEFPFSSEYPVSRYFGTEVLSHDAKAPNFMRLNDGAPFLFNHNPDKVLGVVERAYLDEEKKRAYAKIRFSRSDFAKQYLDDVKDGILRGISFGYSIDEVEQREEGVLATSWTPHELSLVSIPADPTIGIGRSLLSEEPAMPESSQPEDTTITNEAPVEKQETRSAVTTASTPAPAMEEQTPNLEVIRSEAKKAEKDRVAAINALGAQHRMADLAQELIDGDNSLDEARAAFLEKIGTRQVEQPIRSADVTSNDVGLSQKEVKRFSFIRALNYLANPGDQSARREAEFEIEVGQAAAKQYERTSNGIVVPNEVLRRDLTVGTATAGGNLVDDELLSGSFIDLLRNRLALAQAGMTTLSGLQGNISIPRQTSAATAYWVGENASPTESQQAIDQVNMSPKTCGAFVDYSRRLLLQSSIDVEAMVRDDLARVIALELDRVGIYGTGSSNQPLGINNTSGIGSQTITTFGTFAEYIGMETDVAAANADAGSLRYIINASARGALKSTEKATGTAQFVYENDEINGYPVIVSNQLQNNDALFGDFSMLIMGMWSGLDLTVDPYAGATAGTVRIIALQDVDFAVKQAGAFCLGT
>A_OM-RGC.v1.000570678
TVVGCQNYDDQFDELSDQITALSSTVQGLSTVADQITALQNTVNGLELTLGGDITTIKAAVEALQTSLADVATAADLGVLSSTLADVQADVKELLSANAVINQNITINSVATLEYVESLISTDADDPNVIVNGEITVEVDETDFDATHLPRISAVTDKFATSLKTVTINNTYSPTTILSFANLAFVDKDLTITGDTTLADGDATNDKLRTVTGDLTISGVKGDVDLSLLTSADDIVIPEGISALKMGSVTAASLSTAGAAKGHLNLATATIIDGGKSKVSSIVAGKATDIDITSAASLTINAAKAATIDIEGTSLNGDFTITASGTTVVKALKVKTINGTVTTSKLAELHLPALTSVATMSSAAKVIDFSALASQKGGGTAAMVLSDILNFNAPKLDVSNVVSIVAATDITIADVSTITTAIYSLAAKNMTVKALAAKNTVTFDKSTSVFPALVTLDVTGKAATSSPFISTQSNSVSVTSDVLTTLTTAGTLDAVRLHGAAKLTSLSTSGYIRDFELIGPAILTTADIGHEHIEGSDAASFRISSAAKLTKVAPTKLNEVGHVTLTSLAKMTELDLSSMTVLPILGAYTITISSTGLTGSYGVASEATTTTQAFADKIYSDDLMTLKPLMTLSAASKVVTYTFAGDVISAVVTGSFDADGKFGNAGTKTITLQNGENSALEAYNNTASAIATPLVDAGFVNVAAE
>A_OM-RGC.v1.000580343
IIPAVQTNIGAVAGPFEKGPVATVVNIGSEEELRSIFGEPNGDNFEYWFTAANFLQYSNALKVVRAESGVLNAASELGVLIRDTDHYSGSYRDGQGTVGPWAARTAGDWGNSLAVSICATATAFSQNITGANQVNGAASNGATSVTVDDVDLADNVINVGDIVSFFTDSGFGTPASGHAGREYEVTARDTANNTITIRELDNPNGTGLVADLADNSFIRRRWKFYDFFDSAPGTSDWSTKEGRGTADELHIVVYDTTGKITGFSESVAGQRGDSILETYSALSKNPKAKTAQGGTNYYPDVIYTQSANIYWMDHLSSGTNWGSDLDASNNIILNGTDSSSSDEGDAVLLDGTDSSGSNAGDNVIQDSGSGAGAFTAVDTPTYDGLTGGTDDYSLTVGEKRTAYDLFADTEAHDINFVLSGPAVTVTGSSFGTSGDEFDTHGTMITDLCELRKDCVGFISPARQAVVNVQSSNTQTVNVKDSFDTLPSSSYVVYDSGYKQMYDKYNDVLRFVPLNGDIAGVCANTDRVADAWFSPGGYNRGNIRGAIKVAYNPKQSERDILYKARINPVVDFPGQGVVLFGDKTALTKPSAFDRINVRRLFLVLEKAIATAAKFTLFEFNDEFTRAQFRNLVEPFLRDVQGRRGITDFAVVCDATNNTGEVIDRNEFIADIFIKPARSINFITLNFVAVRTGVEFNEVIGRF
>A_OM-RGC.v1.000590017
MIASALAGCAGDDDPTVEDLVQGCTDMRANNYDAAAQVDDNSCDYGMAQADIMAAYAAGTMDFGNATYELEKSRKCREQGSNNPCEIVEMSIGDASTIDPGDAYDSASGDVIEQVYDTLYRYAGDGSGNAIIEPRLATGYSVSDDGLTYTFTLRDDVYFSNGDKMEASDVVYSWCRVIGYAGPASHVNWILDQSFNCNDADGNHDDNGGLNLTAIDATSFSVTLKAPSSAFISTIAYTVGAVINADLCEANRVVETDENGTVTSDDYCHAWLDEGPFGAGTNAYLVQSWVREDRIVLTPNWMYWESGNFNINRHTMTIVTEASTRLLAYTDGEVDFGSINIEDLTNFCYIDENGNGAMDAGEDDALDDKPNVASKDGHICTYRETFTTTLSAFNLNPKVLDAGEDITNTDANSSLVINHDCDGDGTNDCNVMATAALREAISYAFDYDTHRRVTYDNSLAPQYGPIPTGFLYAGTQYEVFTYDLTNAEAILENAGFIRQYDCSSLSHGGAPTVVAEADRDGTECRLPNVLRVMANEGNDYRIAMAGQLEEALGTIGVATSGDAKSWPEYLTMYYTRTWDIRFSGWAPDYLDPDNYWSPFAGSHDIGGDAYGTGYHNDVVDTHLLNGRTSQDDATREQAYVDAFAAWVQDPNMIIIGQYNGIGVKHDDICSPDWVAIGSAHWFDYDKLPMVDGALVGSC
>A_OM-RGC.v1.000591959
MNKTPGVYATKQGGGYGDSRISLRGFDQRNTSFLINGQPVNDMENGWVYWSNWAGLTEVASGIQIQRGLGASKLAVPSVGGTVSIFTKSAEKAQGGSFTQLLGNDGYSKTTMAYNTGLSEDGWSTSILLSKWSGNGYIYNTSGEGTTYFAAVGYAPDGSDHKMNLSVLGAGQWHHQRDVWVSIRDYQNFGEKGIDQRWNSNGGTRNGKEWSMRRNFYNKPLATFNWDWKVNDMIEVNTSLYASAGRGGGTGPRGRGYYNSTTDILPYRKDLTEHYNENGRGARDSDGFINFDAVVNHNVANTSGYTGDIGRGGYAGKKIGSNSYRDDGVNRAVVIRRASMNSHDWVGAISNFNYRSGNMRYSFGIDLRNYTGYHYRVLNDLMGLDGYHAGGNRNTGGQIIETLVEANPFKNTGIRGPKMAYYNIGNVGWRGLNALAEYSADNLNWVIQAGTSTQTYQRDDYFAQVGNPNSDEKSVNGGYIKGGANYNFNERSNAFFNVGIIERQPNFDAVFPNYANNINPDLQNEEITSFEIGYGYIGDSFKLNINAYSTNWGNRFISRGFQNAQGEDGTAQFKDIDVSHKGIEIEADWRPNVSSRVRGMLSIGDWRYTKNFNAELFDDSQRSIGSATLFTKDAKVGDAAQFVAYLGYEKRIGSKLNIDLDYRFVDGLYADYSITDSDFTEPSNKGALKLPSYGLVDL
>A_OM-RGC.v1.000594913
MGFQVSPGVNVSEIDLTTVVPAVSTTEGAIAGVFNWGPVEQRVLVDSETTLVSRFGKPTSDNAETFFTAANFLAYGNKLYVVRTVSSGAKNSTGVANTSGTTGVLIKNQDIFEEGGLSFDANIKVAAKYAGTDGDSLRVEICDSANAYSQDIDPAWGGGSSNNASLNPADSATHLAMSVGSNTAVLKLTAVDSSISNSALSTLADAVVADIQVGDLVVVGNSSIGEQNLEISSIAASGSDTFTDEGSSVFSVKRNISLKNRFTLSSDINMGTIKRRWKYFESFDAAPGTTDYVSDRSGVGDELHVIVVDEDGVISGVPETILESWPSMSRATDAKTESGDSNYYYDKINQSSSWIYFANHPAGSYATTASASAALSTALPYRYSFLGGNNGNNEGAISLADLAVGYDMFADSADVDVSLVMQGRSVGGSVGEGLFNYIIDNVTEKRKDCVAFGSPAKADVVGVTSASDAADNIVEYRNAARSSSYAVLDSGYKYQYDKYNDVYRYIPLNGDVAGLVARTDDERDAWFSPGGFNRGQIKNVVKLAYNPRQAFRDVLYKAGVNPVVSFPGQGNVLYGDKTLLAKPSAFDRINVRRLFIVLEKAISTAAKFTLFEFNDEFTRAQFVNLVEPFLRDVQGRRGIFDFRVVCDESNNTGEVIDRNEFIGDIYVKPARSINFIQLNFVAVRTGVEFSEVVGKF
>A_OM-RGC.v1.000595296
MSFLVSPGVNVREVDLTNVVPAVATSIGAIAGAFQKGPVSSIVTITSEEELVQIFGRPQNTGNQFETFFTAANFLQYGDNLKVVRAESGVLNATANGTGLLVRDDDHYQTSFEDGQGSIGEWAARTAGTHGNGLGVSICSSATAYEQTAVTTTSGTEALGQTVISVTDASVINVGDIVNFGETFEYETTARNTTSNTITIKLKDDPNGAGLQSQITSGTNIRRRWRFYDLFDGAPGTSDYATQNNRGNNDEIHIVVYDTEGDISGFSVDANGNRTNAVLETFANLSVNPNAKSPQGDSIYYPDRIFKSSQFVYWMDHNTGGANFGEDISGATGSIILNGTDGSSTDAGDNIILNASDSGGTDADGNVTLEDGTSGYSVISAPTKTELAGGTDDYALNAGEYESAYDKFEDTESLDINLVLGGRGGGAGDTSSSQDTHVTMLTALVEKRRDCVAFVSPFRSATVGVSSSNTATNNVIDAFDLCPSSSYMVFDSGYKYMFDKYNDVFRFVPLNGDTAGLCAFTDQIADSFFSPAGFNRGNVRGAVKLSYNPTKAERDRLYRARVNPVVNFPGQGVVLFGDKTALTKPSAFDRINVRRLFLLLEKAIATAAKFQLFEFNDEFTRAQFRNLVEPFLRDIQGRRGITDFSVKADATNNTGEVIDRNEFVADIFIKPARSINFITLNFVAVRTGVSFTEVGG
>A_OM-RGC.v1.000595813
TVGRAENVLDNIGAIAGPFKIGPVNEVVDIQTSQQFIDTFGKPLSSDRQYEYWMAASSFLSYGGVLKVVRTSGDTLNNANAGVGIASTTSLQIDSKDDYEGNHTTATDFTYSAKNPGSWGNTMKVCTIDNAADQTVGIATTNPSAAGMVIGYGVTVALDNVVIPGAGSTTGYTGYLKGIITGVSTDAVASSSTIDVKIVSRVSYAGTETKISYAESDPARSFSASDSLWMVNNSGINTGTGSGGAAIQWSAASAIDWYDQQTLGLTNSTVYWKAIAGKPKTSNYVSERQGANDGMHLVIVDDTGDITGIQGNILEKHTFLSKAKDASADGESGKKTYYKDYLVDNSSQLYAGYNPSQGVDSYWLTDPKADGFSGSSTSPDYVKVTTADGLWGQNAQGVNFSSLGNVTYTLGGGVDYSSSNGMTATLGNLLTSYNKFENSDDVAVDFLIMGPGLDKEAETQAKANLLISLAGARKDCVACISPHRANVVNVTNNTTQTNNLLKFFSPLSSSSYAVFDSGYKYMYDRFNNEFRWIPCNGDIAGLMVRTGILAYPWFSPAGQQRGILNNAVKLAYTPNKDQRDLLYSSRINPIINQKGQGILLFGDKTGLGYASAFDRINVRRLFLTVEQALEGAANAQLFELNDVNTRSNFVNIVEPYLRDVQAKRGLYDFLVVCDETNNTPDVIDNNEFRADIYLKPA
>A_OM-RGC.v1.000597965
MSDLSHYRNIGIFAHVDAGKTTTTERILKLTGKIHKTGEVHDGESTTDFMEQEAERGITIQSAATTCFWKDHRMNIIDTPGHVDFTVEVYRSLKVLDGGIGVFCGSGGVEPQSETNWRYANESEVARVIFVNKLDRMGADFYRVVGQVKKVLAANPLVMTLPIGIEDEFKGVVNLLDMKAYIWDDSGLPENYEVVDIPADMVDKANEYREQLIETAVEQDDDLMMAYMDGEEPSLEDIKRCIRKGTRDLAFFPTYCGSAFKNKGIQLVLDAVVDFLPSPTEVDPQDLTDEETGEPTGEVATVSVDEPFRALAFKIMDDRFGALTFIRIYSGKLNKGDTILNSATGKTERIGRMVEMHADERTELTSAQAGDILAVVGMKNVQTGHTLCDPKHPCTLEPMIFPEPVISIAVKPKDKGANEKMSIAIGKLVAEDPSFQVETDEDSGETILKGMGELHLDIKVDILKRTYGVELEVGQPQVAYRETITQAVEDSYTHKKQSGGSGQFGKIDYRIRPGETNSGFKFTSTVVGGNVPKEFFPAIEKGFAGMMEVGPLAGYPVLDVEVELFDGGFHAVDSSAIAFEIAAKGAFRQSMPKAGPQILEPVMKVDVFSPEDNVGDVIGDLNRRRGMIKDQEAGATGVRIKADVPLSEMFGYIGHLRTITSGRGQFSMEFSHYSACPQNVADKVIEEAKARKAAK
>A_OM-RGC.v1.000605240
MSFLVSPGVHVREIDLTNVVPAVATSIGAIASAFEKGPVGSIVNITSEEELVQIFGKPQNDSNQFENFFAAANFLGYTDALKVVRCESGILNATANGAGLLIRDDDHYDNDFDDGQGSVGEWVARTAGTHGNAIGVSICATATAYEQTAVTTTSGTEAKGQTIISVTDASVFGVGDIVNFGETGNIEYETTAVNTSDNTITIKLLDDVNGEGLQNAISSGTNIRRRWRFYDLFDGAPGTSSYATERGRGTSDEMHIVVYDYTGQQSGFDVDANGNRTNGVLETYPNLSKNINAKSPQGDSIYYPYVIRKSSQFVYWTDHNSAGVNWGTDIDATTGNIVLNSTDGSADAGDKISLEDGSGASGSIEMESGSSAYSALNTPTKSELDGGTDDYAVTAGELDTAYGKFDDTESEDINLVLGGRGGGAGDTSSSQDTHVTMLTALVERRRDCVAFVSPFRSATVGVSSSNTATDNVVDAFDLCPSSSYVVYDSAYKYQYDKYNDVFRFVPMNGDTAGLCANTDNVADAWFSPAGFNRGGVRNAIKLSYNPKKAERDRLYRARINPVVNFPGQGVTLFGDKTALAKPSAFDRINVRRLFLVLEKAIATAAKFQLFEFNDEFTRAQFRNLVEPFLRDVQGRRGIQDFSVVADATNNTGEVIDRNEFIADIFVKPARSINFITLNFIATRTGVAFSEVGG
>A_OM-RGC.v1.000607970
MSRSHALEKYRNIGIMAHIDAGKTTTTERILYYTGKSHKIGEVHDGAATMDWMEQEQERGITITSAATTCFWNEHRINIIDTPGHVDFTIEVERSLKVLDGAVAVFDGVAGVEPQSETVWRQADKYKVPRMCFVNKLDRTGANFFMCVDMITERLGSFPLVLQLPIGIESNLKGVVDLVSNKAIIWQDESLGAKFDIVDIPEDIIEQSKEYREKLIEKVVEEDDQIMEKYLEGEEPSIEEIKNCIRKGTIKGSFVPVLTGSAFKNKGVQPLLDAVIDYMPSPIDVGSVKGVDVNDDKKELTRSCDDEEPFSALAFKIMTDPFVGSLTFTRIYSGTINTKDTVLNSNSGKKENIGRMLLMHANNREEIKTANAGDIVALVGLKDVTTGETLCSVNKPIVLERMDFPDPVIEVAVEPKTKADHEKMGTALGRLAQEDPSFRVTTDHESGQTIIKGMGELHLEILVDRMKREFKVEANVGAPQVAYRETIANVSDVDYTHKKQSGGAGQFARVKITFEPGEPGSGYQFINKIKGGNIPTELIPGVEKGLVAQQQTGVMAGFPCIDFKATLTDGAYHDVDSSVLAFEIAARAAFREGIAKANPVLLEPMMKVEVVTPEEYMGDVIGDLNSRRGQVQEMSTRGNANVVDAMVPLANMFGYVNNLRSLTQGRANYSMQFDHYEQVPSNVADEVKAKLA
>A_OM-RGC.v1.000608296
MARSHTLEKYRNIGIMAHIDAGKTTTTERVLYYTGKSHKIGEVHDGAATMDWMEQEQERGITITSAATTCFWNDHRINIIDTPGHVDFTIEVERSLKVLDGAVAVFDGVAGVEPQSETVWRQADKYKVPRICFVNKLDRTGADFFRCVDMIRDRLGAKPLALQVPIGIEASLTGVVDLVKMKAQVWKNEALGAEWEYKDIPDDLKEISQKYRTELVETAVEQDENLMEAYLNGDEIKEEDLIKCIRKGTLNFSFVPVLTGSAFKNKGVQPLLDAVVNYLPSPVDIGSINGTKLGTDEEIEMKFEDSAPFSALAFKVANDPFVGSLTFIRVYSGTIKTGTAVFNSSKEKEERVGRMLLMHANSREDIKEANAGDIVALAGLKNTITGHTLCDKDNPVLLEPMEFPEPVIEIAVEPKTKADQEKMGEALGRLAAEDPSFRVTSDEESGQTIIKGMGELHLDIIVDRMKREFKVEANVGAPQVAYRETLENASEVEYTHKKQSGGAGQFAKVKLLVEPQEPGAGRLVESKIKGGAIPKEFIPGVEKGIETVSDGGILAGFPMIDYKVTILDGLHHDVDSSVLAFELASRACFKEACTKGTLKLLEPVMRVEVVTPEDYMGDVIGDLNSRRGQISTQEQRGNATVITAMVPLANMFGYINNLRSMSQGRAQYSMFFDHYSKVPQNVQDEVTKKIAG
>A_OM-RGC.v1.000609111
MMKTSMFWYKLAGAGLLSLGLLFSTGTTALASCPAATVADMKGVKAGKYPQQFELSEFERNAGCKMTFQGNPDIAKLNAKIRGNTRNLPPVEQRLPSEPLIYAPYDSIGKYGGTLDVLSNATEAGTSDFLSVRHVNLVRYLDDLTTIVPNVAKDWKWNSDFTQLTFYLRKGHKWSDGHPFTAEDVKFWYDHLALDPKIMEKPKDYVMVGGKRMTVEVIDPQTVRFNLPAPKPGLLAHFAFSFAQGFQPKHFLGKYHPDLNPDADKLAKQAGFENGLAVIKAYYGNSDWTDTPSPLLNAPDKVAKLPADVIPTLESHIYITDTTEGRHLVANPYFHIVDTQGNQLPYINEQDEVYKNDNEIRILTLVNGEADYKAQSLQLSSAPMLLENQEKGDYTIYLKPEITLSNMSFNVTHPDTDKRKVFADLRFRQAMSMAINRDEINDVALFGQGTPKQYTGFSPLPDFVDKKWESYMIDYNPGKAKSLLDQIGMKDNDGDGFRELPSGKKLVLNMNFSTQGIDPQIVEMVGQNWAEVGIQTTVKEVTPDEYRSAQSSNQLDVGMWRSSQPLSIVMGNNELWVPPFENYFGHRTGMLWAEYVDSNGSKGVKPPAYVMQLIDDVNAFQSSPIGSAEFERLGQRMVKNMTENLLKIGIAQKPAPIYRKNSLKNFVEFKTHSYEYYRTYPYRATQWYLDE
>A_OM-RGC.v1.000619487
VDLTNVVPAVATSIGAIACPFEKGPVSEVTNISSEEQLVKIFGKPQTTENQYEWWFTAANFLQYTNQLNVVRVESGILNATAGSTGLLIRNTDHYLESFSNGEASVGEWAARTAGTHGNSLGVSICSSANNYSQNAVTTTSAEEAEGQTTISVTDATVFSVGDLVNFGETDGHEYEVKTVNDSGSADTIVIKLKDDANGAGLQSTISSGTSIRRRWRFYDLFDGAPGTSLYAEQNDRGTLDEIHIVVYDTTGAISGFSVDADGQRTNAVLETFANLSVNNNAKGPQGDSIFYPDVIYRQSEFVYQMDHNTGGTNWGTDIDGTQEGDILLDGTDSNSQDAGSKLLLDGTDGSGTDGGDNVDLEDGTSTYAVLSLPTRSELSGGTDDYAVTAGELKTAYDRFLDTESLDVNLILGGRGGGAGDSSSTQDTHVTMLTSFVETRRDCVAFVSPHRSATVNVNSSLTQTDNVINAFDLCPSSSFVVYDSAYKYMYDKYNDLFRFVPLNGDTAGLCAFTDQVADSFFSPAGFNRGRVRGAIKLSYNPNNAERDRLYRARVNPVVNFSGQGVTLFGDKTALTKPSAFDRINVRRLFLLMEKAIATAAKFQLFEFNDEFTRAQFRNLVEPFLRDVQGRRGISDFSVVADATNNTGEVIDRNEFVADIFVKPNRSINFITLNFIATRTGVAFTEVGG
>A_OM-RGC.v1.000624421
MSQLNSLLESANTYKSLQSDAARLASKWAKTGLLEGMNSETDKNNMSMILENQAKQLVTENTQTGGGTATFTAGTGPAGQWAGVALPLVRKVFGQIAAKEFVSVQPMNLPSGLVFYLDFQYGGTQVSSPATAANTVKNPFTIGTSLYGAASPANPNPANTGGFGNFASGGLYGAGRFGYSTQNLVSGAIANTNFNVGNADFYRDMNADSSFAFTTSGVGADNSTVTNVNKVNFLTSVLDANYDKTAIEGFYLGSFTNTPADGSRQYPAFTKLSSGAYFVTPVAGVSTATADVGGVITGAASAVDLNVAPTSTTSVAGVGATFDFTVNGAGNATAAVINNPGEGYVAGDVLTFSAASRPNANAGAAAGVLTITLEAGTAAGSVRGTDALISFFVVAGSVAAGDAAGTILQTLQPTDNNRGDFEDGNVALNAANRPIAIPEINVQMRSEAIVAKTKKLKAVWTPEFAQDLNAYHSLDAEAELTSIMSEYISLEIDQEILAMLIEDAGAGDEYWSAQNNLAIDANGVVNNALGFFNSQGQWFQTLGTKVQKLSNIIHQRTLRGGANFMVCSPTIATVIESIPGFASNSDGDAAKMSYAFGVQKAGSMNGRYQVYKNPYMTDNTILLGYRGSQFLEAGAVFAPYIPLIMTPMVYDPTTFTPRKGLLTRYAKKMIRPEFYGRIYVSNLNTI
>A_OM-RGC.v1.000631369
MSSKIYHWTSTFKSLGENEDGGVDIKGSASTNALDRAGDIIEADAWTKGGLDNYKGNPIILFNHNYDKPIGRAKDLQVTENGLEISAKISKAAGDVTQLIKDGVLGAFSVGFKVKDADYMTETDGYKIKDAELFEVSVVSIPCNQGATFGLSKSFDNMEEYNKYKHTFYKANLNDSADAVEVEQPSTAKAKEMETNMSKENKSPESNPEFNLEAFAAEAAEKAVAQYAMKQAELKAAEQKAAEEAAQKAADEAEVQKASEEAKQEEQKTVIQAGLTGAEKLMSDVESRVKEDYTNLETVVKSLEAQLAEKSEEIMNIRESKRHFSDRQGNGDWKKSYEQDIADAKFAGLATGKGWDTPMAKSLMEKVNQMSGVEVSSADFEQVVSTNIERDIENELVLAPLFREIPMTSANMIIPILPDAGYAEFTSSQAASGSSPYGNLETRGDTYGSPFAGVTMTERTLSTKKLISQSFLGNETEEDAILPILPLIRESMVRSHARAIENSILAGDDADGVFGTSGAAYEGLLHLARNDSDFTQSTTAFATDTVTAAELLAMRKNMGKYGVNPSEVVYIVSQRTYFELLEDAEFQDANLVGDMATKLSGEIGQVFGSRVLLCDEFATPATGKFAAIAVYPRNYVIPRLRGVTVESDYQVADQRRVLVASQRIGFSDLIDGATSKWGHMYKAS
>A_OM-RGC.v1.000633410
MFKKLLLALIFSTSTVLWSASSFAGGHCTGSTMNDGLKGGKYPQQYELSEYESAAGCKMQFSENPNITSINASIQGNKGLAGVADRLPAEPLVVVPYDSIGSYGGTINFLSNATEAGTSDMLSTRHVNLLRFADDLSTIVPNVAKDYEWNDDFTTLTFMLRKGHKWSNGEPFVARDVEFWYEDMMMNPKIREKPYPYLLVGGEPMTVDVIDDQTVRFNLPSPFPGLTATIAWSYNQFFLPSHFLTQFHPELDSNADANAQALGFEDGWDALAAYYGNSGWTDTPTPMLRNPNLVGGLEYAAYPSLEAYMTIEDTTEGRVYAANPYFHQVDTAGNQLPYIDYQNERYINENEIRLLKLVNGEVDYKSQSVQLESAPQLLDGAESGGYSIQINPGCGAALFSFNVNHPDDAKRAVYGDIRFRQAMSIAMNRDEINDVAYYGLGKVEQFVGFSPAPDFVPEDIKMHMTQYDPAGANALLDEVGLKDVDGDGFRELPNGDALAINIDYATQGIGGVEVELVARYFNEVGVKTTFKEVTPDEYRGSQAANQLDVHVWDKGQPLAIVAGNPETFKPPFGNYFNHTQGLQWAAYIDSNGSEGIEPPQWVYDLSDGIDQFQSYALGTPESNEWGQKIATMLTEQSLLIGTVKAPFPTYHRNALKNFTQFKTTSYEYYRTYPYLATQWWLDE
>A_OM-RGC.v1.000633750
MSKNNNEKIYQWTSTFKSLGETEDGGVNIKGSASTNGLDRAGDIIETEAWMKGGLDNFKGNPIILFNHDYNRPIGRATGLEVTDKGLEISAKVSKAAGDITQLVKDGVLGAFSVGFRCKDSEYMTETDGYKIKDAELFEVSVVSVPCNQGATFGLAKSFDSMEDYRSYQKQILQANSVESADAVKIEQPSEEKSSSMETDMSEENKSPETSIDLEAFAKKVAEDTAAKIAMKQAEVKAAEEKAQQEAIQVEAQEKAAQEAKQEETKTIVEAGLTGAEKLMNDLETRVNEKNEDLKTVVNELEKQLAEKSEEIMSIRESKRHFSDRQGSGNWKKDFENDIIDAKFAGLATGKGWDNDHAKSVMEKVNQQSGVEVSSADFEQIVSTNIERDIQNELVLAPLFREIPMNSANMIIPILPDSGYAEFTSNQTASGSAPKGNLDPRGDAYDPANGAGVDLTERTISTKKLISQSYLGNETEEDAILPILPLIRESMVRSHARAMENAILAGDDADGAFGTGGASFEGLLHLARNDSDFTQSSTAFATDKIVATDLLSMRKNMGKYGVNPSDVVYIVSQRSYYELLEDAEFQDANLVGDMATKLSGEIGQVFGSRVLLCDEFATPAVSKFAAVAVNPRNYVLPRLRGVTIESDYEVANQRRVLVASQRIGFIDLIDGATSKWGHMYKAS
>A_OM-RGC.v1.000634076
MASLVGSRVERKEDKRFLTGKGRYTADINLVNQTYAVFVRSPHARAKIKKIDTSKALKSSGVVGILTGEDIAKDKIGGLIAGWAIRSEDGSEMKCPPNPPLAKDNVNFVGDPIAVVFAETLDEAKLAAELVNVDYKILKGVTSLADTMKSEAIHEGIEKNLCYDWLLGDRQKVKEAFDKADKIIKLDITNNRLIPNAMEPRACVVDYNTASEEITCYTTSQNPHLSRLIMSAFGGVAPENKLRVVAPDVGGGFGSKINLYNEEIVCSWASKKIERPIKWVAERTESFLTDTHGRDHITHAELAVTNDGKFLGFKNETIANIGAYARVFGTVTPTYLFGPCATGVYVMPAAYSNVKAVYTNTAPVDAYRGAGRPEATYTIERIVDKAAIELGMDPIEIRMKNFPTEFPFKQTLVHQVDSGDYIAGLNKAKEMSDYDGFAARKKESESRGKLRGIGVTTYFEACGIAPSPVVMMLGCGVGLWESAEVRFNPTGQVTVYTGSHSHGQSHQTTFAQIAADELGVPIENIDIVHGDTDKGTFGMGTYGSRSLTVGGIAIVNACKKIVAKGKRIAAKMLEASEDEVEFKDGEYVVAKSNKKKTIGEVAFASYLPGVRDEVKSPLPEGDEPGLIESSFFDPANFSFPAGSHIAEVEIDPETGNVKLEKYTAVDDFGTIVNPTIVEGQVHGG
>A_OM-RGC.v1.000639405
IVNNSKTNNHGGGIMSQLRWGGAEIMTEDSVFVDVEPRYSYDESSSNMLTTELTFALGSNTILRANASTFSQTSERNDSWFGNDWKKWHDSTEVQAKIGVHDSVWTPFKSWYSQKASYQVNGMDFSRPGTRPSSYYKSAYDKTGFSASVQHVMGNHDIKAGMDYNQHTLRDFYASPTVMKFSLDENVAVNRYGHTGYGSWDAIPEWQLRQYIDGYGYDFNGSDLDEDATYVNTVPGVTNPDTTLLDGAKTPTEIGFYIQDKMEYDDIIVNVGLRIDQLNPDEKTLANGPNEIYFYQTSRYVKPESWKDVETYTEIQPRIGISFPFTDRTNVYGYYGRFSQLVDLNSMYFTAHDYRTQMGAGGNYYITPVGFGLEPVRTTQYEIGFKQQISDNAALKVTGFYKNQKGLIQSDRVEEYAGDLDGAYNFVRNGDFATTKGLEFSLALRRFNGLAVNMNYTMSQAEGTGSSRSSYLAALDRQSEPPLMVNPLDFNQSHAGSINLDYRVSGTNSLLDGLGSNLLFTFNSGHNFTYVYRPVGGQVSAYNVGVDYMLDTRSRQALEPIGASQTPWVYNLDLKLDKRFAFGNYGLTVFARVNNLLDRRNALNVYQATGSADDDGFISDDVYSQSFIDLYGDDPDGDGVTDYEEMYRAINIDNDESYRTQVGGRLISAPRQVFIGFSVDF
>A_OM-RGC.v1.000643041
MGFLVSPGVHVKEIDLTNVVPSVATSIGAIAGGFAKGPYGEIVTISSEEELVKMFGKPDTTNQGVQIETWFAAANFLKYSDTLRVVRAGGSSVLKNACISGSAVIIRNDDHYQESFATGQASVGEWAARQPGTHGNSIGVSYCATAAAFEEKLGVGKLVNDADAQAGETTITVDAGTDFVAGDIISFYTDGTYNTGSVGHEGVEYEVVSIATHVLTIRKKDDANGTGLVADLGNDQYIKRRWQFYDLFDSAPGTSAWATQNGRGAGDEMHVVVFDITGDITGYDHKVAGNRTSSVVETYPAISKCPVAKTAQGGTNYAPDVIFLKSEYVYWMDWNAAGGAGNWGTDTSSAYTAAGTGIVKPTGGGPTGTEGHLAVAGVDDTAISAGDLQVAYDLFADTESVEVNLIIGGQCGTDQASHDTHVTMITDLCELRKDCVGFVSPYRNATVDVTSSITQTDNVITAFQACPSSSYMVFDSGHKYMFDKYNDVYRYVPLNGDTAGLCANTDAVADPWYSPAGYTRGNVRGAIKLSYNPKNSERDQLYRHRINPVTNFPGQGVVLFGDKTALAKPSAFDRINVRRLFLVLEKAIATAAKYQLFEFNDEFTRAQFRAMVEPFLRDVQGRRGIFDFKVVCDGTNNTGEVIDRNEFIGDIYIKPARSINFITLNFIAVRTGVSFSEVGG
>A_OM-RGC.v1.000643458
MKKTLSLIMIAMMIASTMLYIVPEELNAELAQSDAGRAAGDEVKLHDVTSPRESYTDAFSGEVRNQIDAGTDVPFIVVVKNDGTNDLLNLNVRVQVSTGTGAAQQTILDVSDQVICPAIAGCPYASLAAGDYLANGAYTVKAASGADLLWNPSIAGSYQVKVSLEGFGDQDTDLTNNELTYSVSVVDWNDISVEICWVDGDDCYADDSAARSQAVEAGSSSQYRITMTPGGSVADWEARSVSVTVDFTGSYDDSMSTIDDGTGNQVTISSLTGASNTYIMGTPTDVEVWRNVSDVEQTSNNGAYPNPCAAEDNPCTQSRSISSNGTSYTIDGYMTPDTASTSGFAAFSVSAQFDSHVVYIGESLDESGGSQGGTGQNQGGNEGGETTINYESTISTDARAGNNFDSITGTFGVFHNIRMESLTIGDDGIFGGIVNVGQQWVKGTVVHDGSDRTNTYDWNMTFEVENSDGTTQVYDANSCTEMPGQDSYPHKLLGEDDTGNNLANVEGVACVQVQIFPGDQTIRATANFLESGLSELTASDNLKATQVEGINDIPNVDIRVGDLLNDPPVVGDGLSFEARASDTETEDPGMLMYNWEISGGLRSAPDADTCQSGPGMGMCTLPFTDTQWLGQNTVKVTVCDTFNACATDTEMMMMWNMLMASGGDTNPDWAVDYSLTFNGGM
>A_OM-RGC.v1.000659134
MAKQGIGTGSAANDGTGDSLRSAAGKINANFDEIYALLRGGGNSGSTLLAGIVTSIVAGDNVTLTGGPTGIVTINSAAGGGVGYFNENSTGISTVSNVGVGTTTASSRLTVDGTVKITGITTIDSSLNQTGTATFNDDITFTGDSANIFWDKSQNQLEFADNAKAIFGTGTDLQIYHNGQDSYIQDSGTGDIIIYGSGETLARFKDDGGVTLFHNDLPQFDTVGSGVSVINQISVGATATFDAKVITGTGATVGFGSTAYFKDDAKLSFGAGADLDIWHDGSHSYIKDTKSAGNLYLQSSNLLINNQANNATMIKAEAGSNVELYYAGTKTFETSTLGVKVSTGATLQTNGAASFAGIVTANGGLRVGSAVSIGINDGNAGFTGIVTANKFVGDGSGLTGVTGSGSGVVVKDSGSTVGTAGTINFADNLTVTPIHLGIVTVSASGGNNVAGIDTTAGSTFTNLKATGITTLTGALDANGGATIDNIQIGVTGDNEIDTASGNLTIDSAGGQVVIDDYLRVSGVATLSSNVNISGVTTSATFSATGTNSGLMTSRYEFTGTTAAINNNGIGNTEFSGYKSYALIKVGLSTAGWLRLYTDDASRSSDSTRSVGEDPTPGNGVIAEAAVSAGSTTLNFTPYALGGNAGSATTVFAAITNQSGVTTTFNYSITLLQLEV
>A_OM-RGC.v1.000659280
AAAVTAALAGYTTAQAQLEEIVVTATKKSESLQDIAGSVQAITEDTLKKANIVGMEDYAKLIPSMSYVNYTPGTGKVYFRGIADDNGTFISEESSALYLNEQPITQAGMAADVRMVDVNRIEALAGPQGTLYGSSAQSGAIRIITNKPDPSEFSATGDITLKMMDEGESSYDVSGVVNIPISDNFAIRAVGFTAEDGGFVDVVDGNSARFGLNNNSTFNPSVVRDDVNTFKSTGGRLAGQWDMDDGYYLLEFATQNNSAEGYSYFDPSVGDLQRVSFYDEPRDDDWTQIALTIEKDLGWATLISATSYFDRDVFYVNDRSTYSMYFGTFCYYYNGYASSSRYCFQPVGVSYAYNDVPGFNILDQWNSSKTQEFRLSNQTDDLDWIVGLFYQEREEGWDFETETHNYRNSAGYANQMAYVAAYLPDRLPVAPSDIWWASYDRTEWETMAVFGEVNYRFDENWELTLGGRYFDREADKRYWVENPKGALAADGILPKNKRDNPGDSDFVPKVSIKYNVDDDTMIYGLYSEGYRPGGVNRGRSSAPFYPDVYESDYLENTEIGLKTVLLDGNMQLNLTYFTMDWNNYQLEVVDPSNLPCGSDGAYPAPQCGQPWQKVVANVGEASSDGLQLETLNAVGDNMEIGFNAQWVTAELDEDLTDGSAPAGSRLPQVPEFKANL
>A_OM-RGC.v1.000660112
MWIFCIQKGEKLSNFKGSKSWRLILLFSVFALVVVACGGDAAEEEVVEESTDTTAAPATTAAAAEEAAPSGPEGVYKMAIFSDPQTNNYWASYDTENDVWTGYVMSGQATSLYTLSVPNYQLIVSMAGELVETSVDNGDGTFTFNVPVRKGYMWSDGNPITAHDWAFTYDTAKSLSLGGNFLSAYPYLCADDEGNSKNCVTSVVATDDYTVSITFNYDPGLSTWQYGTAQAPALSKAYWEAYATDKETLYAHDAINAPVASAFVYDKLEDGAFYTWKYDANTMWSGGTTTIYDAGGTSIAWDNGKAPAFSGDFGNTSGESFSYESGPFVGMVEFTLYSDQDAAYLAFQNGEVDFVLNPLGVKRNLFNQLATVPGVELVQNMPLGMRYFAHNTRVFPGSDKAFRNAVACVVDRDFIINSVLQGTVERMDGTISGALTAWAPELTGTLAECQDLDTVGKWEKAVSILQDAGWTADDWGSHPGNDTRAIPPTGIKGPNGEVPPSDMLIYAPGPGYDPLRNTFSLFIADYIRQLGFDVTARPTGFSVIVDIVFDPAACEDWNFYMLGWGVGIYPDSAVTFFHSRNDSCDGGYNTPGYNNPEFDAVADKFEAAKTVSEAIVLSNQMEAILFEDLPYLVLFNPPVLEVYRGDKVTYPFTDVLGGLTDACEGCASTVILKK
>A_OM-RGC.v1.000665775
GQWDNISDGDQSYAIIIEGDTQTDSDRNYRYVDPSDVSITNLDLTDKGTFYVSKASRDTDENGQEATFTVRLSSQPDDGNDNTTPDNVTIYLSSSDPDEGKIVGISGGGFTNTDNGTVIFQDSDWNSERTVTVKGVADNFSDGDQSYTIILSPDNTTNDKRFLYVDPPDVSVRNLDYTTKGGFYVSQISEDTDENGGRAEFTVSLSSAPEDNVTITMATSDDSEGEILTTIGNNQTGDNASQLVFTASNWNAVRTVTVVGQGDNLSDGDQNYAIVLTGDNDSADLRFANVDPPDVSVRNLDYTTKGGFYVSKISEDTNENGGRAEFTVSLSSAPEDNVTITMATSDDSEGVILTTIGNNQTGDNASQLHFTASNWNAVRTVTVVGQGDNLSDGDQNYAIVLTGDNDTSDLRFANVDPADVLVRNLDYTTKGGFYVSQISEDTDENGGSAEFTVSLSSAPSSGDVTITMASSDTDEGVISSTIGNSQSGDNASQLVFTTSNWNAVRTVTVVGQADNLSDGDQNYAIVLTGDNDTSDLRFANVDPADVLVRNLDYTTKGGFYVSQISEDTDENGGSAEFTVSLSSAPSSGDVTITMASSDTDEGVISSTIGNSQSGDNASQLVFTTSNWNAVRTVTVVGQADNLSDGDQNYAIVLTGDNDTSDLRFANVDPADVLG
>A_OM-RGC.v1.000666687
MAFLVSPGVQVKETDLTNVVPAVATSIGAIAGAFAKGPVSSVTTISSEEDLVKIFGKPGTTSASYENWFCAANFLQYGNSLRVVRAESAVLNAGANSGILIRDDDHYEQSFRGGEGSHGEWAARTAGTWGNSLGVDICATATAYEQVISSSSLTVGEDAAGSTEIAVDDIDLADNVIAVGDIVSFFTNSAGTTAVAGEAGKEYEVTAVNTSTNVMTIRKLDDPNGGGTHNIIPDNSFVKRKWRFYDLFDSAPGTSPWSTQNSKGTADELHVVVYDKTGAITGFDVDVAGQRTSAVIERFAAMSKHPNAKTPQGNSNFYPDVIFANSEQIYWCDHPSAASNWGTDISSGTAFTAIDAPIVDALTGGTDDYALTNGELSIAYNKFDDSEINDVNLIIGGSSSIAADTQANYDTHGTMLITLAEARLDAIAFISPHRAATVGVAASNTQKTNVVNAAATLPSSSYAVLDSGYKYMYDKYADVYRYVPLNGDIAGLCARNDAVAEVFFSPAGFNRGVLRGAIKLSFNPNQAERDDLYQARVNPVVNFPGQGVTLFGDKTALTTPSAFDRINVRRLFIVLEKAISTASKFQLFEVNDAFTRARFKNLVEPFLRDIQGRRGIEDFQVVCDATNNTGEVVNRNEFVADVFVKPNRSINFISLNFIATRSGVAFSEVGGA
>A_OM-RGC.v1.000667302
MAFQVSPGVLVQEIDATNVIPAVSSSTGAYCGHFGWGPAEEVVTVSSGKGLVDLFGEPANTDIAAEHFYPASNFLDYGIDLKVVRIATTNMVNATTTSGQSLLIKNKTHYRDNYNDGSASVGNYGARYAGALGNSLKIQVCGGANPYSQASVTTTNGTSSKGGTSIEVALGEKFIVGDIITAIASDTTRYKISAIAFDSGSTGAATVTIAQEDDSTQGLDAAVASGAAISREWEFAQQFNGAPGTSSYTSNRSSAGSNDEMHIVVLDEDGDISGVPGTILEKFEAVSKASDAKDDFGATNYYVTVIENKSDYVYWLDHSSTMTSAGSAASGVTFGTGTLPDTLSFTDGNDGRQPTTAQKLVAWDTYFGSADNQDISLMISGSSQADDGSGNAVVTRAEATSYYNQLMNIAEDRKDCVVFFSPIRSDVVDSGIQGATNVKTTADTLNGSSYAVMSSNWLYQYDRYNDRYVYVPDNGSVAGLCARTDFTNDAWYSPAGFNRGQIFGVTKLAFNPTQSDRDTLYRARVNPVVTFSGQGTVLFGDKTLAANDASAFSRINIRRLFIVLEKAISTAAKFQLFEFNDSFTRANFRAAVEPFLRQVQGRRGIYDFQVICDETNNTAGVVDASQFVASIFVKPARSINYITLTFVASRTGVDFEEVYGAPGGAQESATNL
>A_OM-RGC.v1.000672640
MGFQVSPGVQVKEVDLTNIVPAVSTTIGAVCGPFEKGPVSEITSISSEKQLVEVFGKPNANNFEYFFTAANFLQYSNSLRVVRTESALKNASSGGSGILIRNTLHYQESFADGQGTHGTWSARTAGIHANGIKIDICDKNNFSEMSNKQVNDASASAAETTITMDAIATGDFAVGEVIEFYSNAGGTVFATGHEAQKYEITAVDFSAETITFRQLDDPAGSGLIADLADDSYVKRYWRFSDLFDTAPGTSEFATARGVLDDEIHIVVYDSSGRQTGFDNDVAGERLNSVLETFAFVSKHPEASTPQGNSNFYPDVIYRDSKFVYWGDHPTAAIDASGDWGQPLSSDLSVQGSSAFNKLTTGVENVDRSTLANGTDDYAVTDGEQLTSYARFDDGEAVDVNLIMAAKASSTLATNLVTIVEKRKDALVFISPERADVVGVADSNTQTTNVKNFFDLLPSTSFAVFDSGYKYQYDRFNDVYRYVPLNGDIAGVTAFTESVADAFFSPAGFTRGQIRGAVKLSYEPNKDQRDTLYKARINPVNSFPGQGTVLFGDKTALAKPSAFDRINVRRLFIILEKAIATAAKFQLFEFNDEFTRAQFKNLVEPFLREIQGRRGITDFKVVADESNNTGEVIDRNEFVADIFVKPTRSINFITLNFVAVRTGVAFTEIGG
>A_OM-RGC.v1.000674638
MAFQVSPGVLVQETDLTNIVPAVSTSIAGGVIVSTKGPVDEITLVSSEKELVDVFGEPNGSTFEYFFTLANFLQYGNALRVVRPALAGLVNAVSSGSAILIKSTDDYLNNFSSGEANVGSWAARTPGTLGNNLKVSVCPNSTAFASAGSSNLINDASMAIGDTSFTIDDAGGDKIQVGDILEFGDASGNFDAAPSGHYYKITGISGSTVTIARFNPQTGVTETGGLRHAVVDNAQYKRYWEYYFQFSNAPSTSDDVSAAGGSNDELHIVVVDEDGGISGTAGTILETFEGLSQASDAKNSTGGSNFYADVIYADSNFIYWMDHEATLANAGSAKTGQTFDNTFTQTITTIATSLSGGVDGSSAFTPTNAELATAFDRFNDAENVDINLLIAGPSQTSADATGDTLATKVIDIAEQRKDIVAFISPARDDVVSKSGSDVSDPIKQTVNVKAFADGLSSSSYAVIDSGYKYMYDKYNDVFRFVPLCGDIAGLCARTDNVADSWFSPGGFNRGQIRGAVKLAFNPNQTQRDELYKARVNPVVTFPGQGTVLFGDKTAQAKPSAFDRINVRRLFITLEKAIATAAKFQLFEFNDEFTRAQFRNLVEPFLRDVQGRRGITDFSVVCDDTNNTGEVIDRNEFRADIFIKPARSINFIQLNFIATRTGVAFSEVVGA
>A_OM-RGC.v1.000674749
MAFLVSPGVHVREIDLTNVVPAVSTSIGAIAGPFSKGPVKSVVTISSEEELVKTFGKPNGSNFEWWFTAANFLQYTDALKVVRCQSGVVNAGANSGVLIRDDDHYEDSFSAGQGSHGEWTARTGGTWGNSIGVQICGTASAFEQQLSSNNRVNDGSVAIGDTTIVVDDADASGYAFNVGDLIAFSSSDNASSFTHISGDEGNEYEVTAINTGTNTLTIRKKDDPNGAGLAAVIPDDSYIRRRWGFYDLFRSAPGTSDWATANGRGSGDELHVVVYDTTGDITGYDNGVAGQRTSSVIEIFEAVSKNPNAKTPQGSGNYYPDVIFRTSEYIYWTDHISAGSNWGTDTTSAYTSVVPVTIDELSGGTDDYAVTAGELEIAYDQFADTESLDINLVLAGPSSGVADTAAGMDTHGTMITDLCELRKDCVGFISPYRSATVGVASSITATSNVVDAFELLPSSSYVVYDSGYKYMYDKYNDVYRHVPLNGDIAGLCANTDNVADPWYSPAGLNRGFVRSAIKLSYNPKKSERDQLYRHRINPVTNFPGQGVVLFGDKTALAKPSAFDRINVRRLFLVLEKAIATAAKYQLFEFNDEFTRAQFRAMVEPFLRDVQGRRGIFDFKVVADGTNNTPEVIDRNEFIGDIYIKPARSINFITLNFVAVRTGVAFSEVGG
>A_OM-RGC.v1.000677701
MKTLTEGIRQRHMGAQHQRLTEKWNRTGLLRGLNGYNRENMSVLLENQAAQLLRETNSLGDGLGGASGDIRGFQNVAFPIVRRVFGGLVANELVSIQPMSLPSGLLFYLDYTYGTAAGDSSNPTYAAGDSIYNSPTGKGVQSGSLGIGGQYDLLGSGYSRVHLQTEALTLADGADGDAECAYLVIDADGNCEVTSTTSFAPGNNLVHTELTGAIGRLLDFDSDIATNIDNGSLKGIQFVVAPLSHNVTAGDINGSGATILSVFGEGMNGTETRSSSGFTSDATLNKATADRTLVQDMVIFAVNSDATSNMKAVPSSMQAGGLYNFRRHTKIVKFDSNQRLVVDPLGGTHVLWACPANAISGTSGSDSMSISFVADSKLDVGDHGDALTVPSFESAFASSGTHDAGTAPVIPEIDIKIESLAVTAVSRKLKAKWSPELAQDLNAYHSLDAEVELTQILSEQIALEIDREVLNDLLTQANGANLFWSRSPGKFVNKVTGVEVPRNTSLRPGPQFTGTVRDWYETLVETIIDAANTIHRKTLRGSANFIVIGPDVATILEASVMYKPSYSLDGEGQASAMSIGAEKIGNLSNRFTVYKDPYFPRNKILVGYKGGSYLETGYVYAPYVPLIVTPTIFAPEDFTPRKGVMTRYGKKMVRSDFYGTVTCMDMNII
>A_OM-RGC.v1.000677995
TEQDLLNVFGEPQNTDAQYEYWMTASSYLSYGGVLKVVRSDDADLKNANSGVQIAAADVKVKGYEDYIENYQDGSTFFYGAKNPGTWAENLKVCTIDAQADQRISVPAAAVTAATVGFGISESVSNVVIPGAGSTAAFSGAIKGIITAKDAVNNTLDVKVVSRVAADGTETAIDYAEGTDFAAFSSTAVLNIINNSAAVVAGGAHTATAAVDWYDQQKLDLTNANIFWKEIAGKPTTTSYATDRSAKNDEIHVVVVDDFGTVSGIKGNIIEKHIGLSKAKDAVSAVNAPQRTFYEDFLALNSANIFASANPSSVGLTTFRAAIPTPVPTGFSAAYTKVTDGDGLWGQDAQGVTYAAIGNTTYTFTGGKNYSSGAAGSAGNLKAELGALKTSYDLFNNPEIEVDYLIMGPGCSTKSESQAKANSLIAIAELRKDCVATIGPHRADIVNITNTDTQTSNLINFFSPLTSSSFAIFDSGYKYVFDRFNNKFRYIPVNGDIAGLMTRTNVVAFPWFSPAGQQRGTINNAIKLAYNPTKAQRDKIYPARINPVITQPGVGTILFGDKTALGFASAFDRINVRRLFLTIEQALEGAANAQLFELNDDLTRANFRAIVEPFLRDVEAKRGLNGFLVICDDTNNTPDVIDNNEFRADIFLKPAKSINYVTLTFVATRT
>A_OM-RGC.v1.000679063
MALTDITGAQTSANTTDGGLVKGGSLPRIVKVDSSTGCTLTRAQVKGLTPNDFAALANKETDLARVIANAAEAKALGVEERGLTTLLTSSVTNIKPLINKVNVAEQSLILPYIQRRQKSVINANYFIVTGGGYASSETLSTYKAMSAPSSTGQGEHGQAASSLRNGDWRVDVSLGNSDWKSPITNIERYFLPGSYVVISGWRTDAEGTTTGGSDAFDSQFEVIGAKQKSGTTDEAQLLLRPVGRDVDHDGSTFSGSTHNLSHYQPEFGVLQTVANNVNDYEAWCYNQPTDLSMRLIVNWLQTTRESRIVNQEYKETLAKIMDGKVNPFLNSMVYNPLAEQNRIAAQVSQDQWTRATWYNQPISSEQTPEGYMNLPAVTDPEDSSCTLEYKAQALGIKTLLYEGNRIKDNLGNPLNLDSVFGDLYYLKRNREQDGDRVSVIDCMTDRITANLIFEAMNNYYKTKYSWDVTRNVDINQKITHDGIVLFNYNLYDIPEVGVQLAVFHDPFFDDLVNVTSGYNGTGYDSDRPESRSRALWFLDWSDIKIGVAGTNSVTRKSPNPDIDRLYRCRMDSVEREYSLRSTKWTTMVDRPHRHLIIENFAEDIRVTAKGPNQYSAMTGTTDSTTAGIYSSAGSLTYTAPVLDSFSADSTDADEGGTAQGGGSQDTTA
>A_OM-RGC.v1.000683266
MAFQVSPGVQVREIDVTNVVPAVSSSIGGYVGMFSWGPVDEVRTITSEKQLVSVFGEPKGDDTYLKETMKKEHFYSAANFLRYGNNLKVVRALGTGMLNATTGTAGLLVKNATHYYESNYHSGSAAASAGHWTARCVGSLGNSLKVSVCASANAFSQGAASTVSDSSIAVGNTTLDVASGAAFVVGDIITFANHTDRYKISGISSNTITFALESDGTSGLQTAPANSSNIAREWEYASSFTKAPGSSPDAVANSSSLDEIHVIVVDEDGSITGIVGEILEVFEGLSMASNGKDSEGSSNYYVDKIRFNSNYIFWTKHNSNMNESGNTFAAAGAAFDTHALPITESFTNGTEGSNLTSGQKQAGYSTYLGDGETQDVDFLIAGPLNGDDGSNNDVSTLAEATTQANQLIAIADARKDCMAIISPRKQDCVNNATSSADIVSFAETLTSSSYATLDSSWCYQYDKYNDAYCYVPACSHTAGIMARTDMTRDAWFSPAGLNRGQFLGITKLSFNPNQAERDALYKKRVNPVVTFPGNGTVLFGDKTLLSSASAFDRINVRRLFIVMEKAISTAAKFQLFEFNDAFTRAQFRATIEPFLRQVKGRRGVIDFQVVCDDTNNPQSVVDANQFQASIFVKPNRSINFITLNFVAARSGVEFEEVYGATNTQYGN
>A_OM-RGC.v1.000683443
MAFQVSPGVQVKEIDLSNVVPAVSSTRGAFAGLFQWGPVDIVKTVSDGQQLVDEFFEPVNTDAGAEDFYSAESFLKYGSSLSVVRIANTGLFSANQSGNGATLLKHSDDYTNTFKAGGQAGTVGKWISRYAGVLGNSLKVSACASSDAYFNDNASLINNGAGYAVGSTSVVVDNGALFVVGDIVKFANHSNHYKITAISSHTLTIEALNQPAGTGLVTAVVDNEAVDRYWEHYALFDKKPGTSAHAALIGATNDEMHVVVIDEDGAISGTKGTVLESHGFMSKASDAHDSVGNSNYYRDVIERQSSYIYWSGHSTAMLASAAEHRTMATAVGTAFGVPSLPELSSLSGGANGRANPTVSQKTDAWDKHFADGELIDISFLIVGSTSSDAGGGSESAQDTVANHNSLVNSAIQLAEARKDCIVVASPRRASVVNVASEATQATNVKADFASVTSSSYAVLDSGWVYQYERYNDKYCWIPANGHTAGIMARADLLQDPWYSPAGFARGQYMGITKLAFNPKQASRDDLYRARINPIVTFPGQGTVLFGDKTALSSPSAFDRINVRRLFITLEKAISTAAKAQLFEFNDSFTRAQFRAAVEPFLRDVKNRRGLVDFSVVCDETNNTDAVQDRNEFVCSIFLKPTKSINYITLNFVASRSGVEFSEIYGAV
>A_OM-RGC.v1.000685874
MAFQVSPGVQVKEIDLSNVVPAVSSTRGAFAGIFQWGPVDEVKTVSDGQQLVDEFYKPANTDAGAEDFYSAESFLKYGSSLSVVRIANTGLFSANQSGNSSTLLKHSDDYINTYKSGGAAGTVGKWIARCGGALGNSLKVSVCASSNAYFNDNVSLVNDSSNYAVGATAITVDAGASFLVGDIIKFASHSQLYSVTGISSNTLTIKAINQPSAGLVNAVADNEQVDRYWEHYALFDKAPGTSAGAAAAGASNDEIHVVVVDEDGLFTGTKDTVLESFGFVSLASDAKDSVGNSNYYRDVIESQSQYIYWSGHSTAMLSSANEQRSLATAVGSAFSRPALPENSSLSGGAYGRANPTVAQKSDAWTKHFGDAELIDISFLIVGSTSTDAGGGSESAQDTLADHNSLVNNAIQLAELRKDCLVVASPRRTSCVGVSSEATQSSNVIADFAAVTSSSYAVLDSGWVYQYERYNDKYCWIPGNGHTAGIMARSDLLQDSWFSPAGFSRGQYLGITKLAFNPKQASRDDLYRARINPIVTFPGQGTVLFGDKTALSSPSAFDRINVRRLFITLEKAISTAAKAQLFEFNDSFTRAQFRAAVEPFLRDVKNRRGLIDFSVVCDETNNTDSVIDRNEFVCSIFVKPNKSINFITLNFVATRSGVQFEEIYGAV
>A_OM-RGC.v1.000685973
MAKLHSALATTELHNPKGIGVESATETILTISASLGAVSASASIVPHTTDTYNLGSDTQRWNNITAAGNISSSTVSTGSFGRLELAGNAEIDGTITVAGGTTTIGDSDGDTLVITADLASNLIPDADNTRDIGSVAASWRNIHLDGTGSFKNTIISNKEYFSDAGGEHISGDGTDLTIASGRDINLTATTDINIPADVGLTFGNDAEKIEGDGTDLTIAGNNINLTAVADVKVPANVGIMLGTHEKIESDDTDLTITVGSGGDINVGADIGMTFGNDGEKIEGDGTDLTIASSGKLNLTATSDVHVPKNVGIVFDDNASEKIESNDTDLTINSGADINLTATSDVNIPANVGVTFGDDGEKIEGDGTNMTISANKILINSAETSGSSTSTGSFAHGHFASKVGINEVAPAEALEVVGNVSGSGTGSFHHGLVRQYSYLFDEGGEYLLGDGTDLTIASGRDINLTATTDINVPADVGMTFGNDGEKIEGDGTDLTIASSAKLNLTATSDVHIPQNVGLVFDANASEKIESNDTDLTINSGADINLTATSDVNIPANVGVTFGDDGEKIEGDGTDLTISANKIKINSALVSGSSTSTGSFANVFVANRLSFNDHSGNATGEYLESDGTDLNINVGGSGDINIPANIGMTFGNDGEKIEGDGTDLTINSS
>A_OM-RGC.v1.000686063
VLKVVRTDGDNLKNANAGVGIASTTTLKIKNYDDYINNYDEATNYNYAAKYPGAWANGLKVCTIDDIADQIVGIATTAPSQAGATIGFGVTAPISTTIAGLGTTSAFVGYLKGIITGISTDASGGASTLDVKVVSRVETVGGGATETRVTYAESNAGAAFAASQELHFVNSSGINSTGLGHAMTASTVKDWYDQQTLSLTNSTVFWKSLAPKPIANNYSTARNGYGDAIHVVVVDDEGTISGIQGNILEKHISLSKAVDSVSNVNAPQKIWYQDYLADFSENLFAAGNPSNAADTYHGTVPRAVGFTSVSGTKSASFTPESVGGGLWGQNAQDVTFSALGNVSYTLGGGKDYSGGIPATGDNGGMSTSLANIQTSYQLFENKDEIEVDYLIMGPGCSTEQESQAKANYLISLAEGRKDCMAVIGPHRANLVNVTNTTTQTNNLVQYYSVLNSSSYATFDTGYKFTYDRFNNKFRYIPTNADVAGLMARTALEAYPWFSPAGEQRGVINNAIKLAYNPTKAQRDKLYPLRINSVITKPGVGTLLFGDKTALSYASAFDRINVRRLFLTVEQALERAAEAQLFELNDELTRANFRNIVEPYLRDVQAKRGLFGFLVVCDTSNNTPDVIDNNEFRADIFLKPAKSINFITLSFVATRTGISFEEVAGRV
>A_OM-RGC.v1.000686486
VAESCFINYEITHDQPIIEEEVMSKLIKKMLIAILALGICAPAFANDEVRKLIDNPNYWAFPGGDYNNWRYTELNQINTKNASKLVTAWTFSTGRLQGHEGGPLVLPGSATGLSGDTLYIHSSFPNDVFAISLDTLEIVWYFEPQQDEAETVPVMCCDIVNRGLGYSMGNIYLQQADTLLVALNAATGKVVWTAENGREIGYGPAAGDTNTNAPHPIKDKVITGCSGAEFGVRCWIAAFNAKDGSLAWRAFSMGPDEDILFDANTTSLGKKVGKNSSLNSWCANADWKAPSRGPNKCNGLSDAWKMGGGSVWGWWPADFDENLVYYGNGNPSTWNPVVRPGDNKWSMTMFARDIDTGVARWVYQMTPHDEWDYDGVNEMILADIKVKGKMTPALVHFDRNGFGYTMNRKTGALLVAEKYDPAVNWATHVDMKTGYPQTLDKYSTHHNGEDVVSKDICPAALGTKDQQPAAYSPRTNLFYVPTNHVCMTYEPVSYAAGGNQYTAGAAYVNAALTMYPAGAVCPECPNNNAQNDNMGNMLAWDAGKGKIVWNIVEQWSVWSGVLATAGDVVFYGTLDAYAKAVDAKTGKLLWKFKAPSGIIGNFNSWAHKGKQYVGVLSGIGGWAGAVVSIEGLAAAPDDAALGAVGGYRKLLNSSRNSGVLMVFSLP
>A_OM-RGC.v1.000688018
MASTLLSPGVEIQERDLTLGSIETVEVNVGAIAGAFSKGPVLTPVRISTEAQLIEIFGEPAEGNATSWWTAASFLQYGGVLDVVRVATSGQLTASDDSVTSPYLLSIPTKDVYEATYYSATANPFKWASVNPGVESNAVRVGVIDKGADVTLTLDGALSVTTVGTQVQTTSGNAGGAKSGYIYAWDSASNKVSLITSDTWTTTDQIENGVTDLNVTANVEWYDQQEVFTGLKWASIAPRPGTSPYVGDRGGANDEMHIAVWDATGAITGKPNTLLEKHTYVSKSNNAKTSSGSVNYYPTVILDKSSYIYWGSHETDVYDVSANQAATGGNIAGTNNAGSASTETFDLFAAPKTYTFQKGAETLAATSGEIITGLAEFADTETLDIDYLLMGPGDAASKTNTQAIATQVLSICAARKDCVGFLSPYRGDVVGVTSSTMQTNNVVSFYSNMASTSFGVFDNGWKYIYDRFADKYRYVPLNGDVAGLCSSVTANGTPWFSPAGLNRGAIRGAIKLAYSPTKSERDTLYQKRINPVTSLPGQGIVLFGDKTALASPSAFDRINVRRLFNVIEKTIGNAAKGVLFELNDEFTRNNFKNVVEPYLRGIQAERGITDFLVVCDGTNNTGAIIDANEFKADFYIKPARSINFITLTFVATRTGVSFEEVVPRR
>A_OM-RGC.v1.000693887
TVGMGVTQSVKGRVRIGSGTTTSYGDEFVRGIITGVGTAGGVATDAITVKVVDRVTSAGVVSATDYDELKFLSSTSTTTTTSSSVGIGTTAGVVDLANDITITGVTVSSAGGGMDSNIQLGDVVTVTGGNSTVAAGTTVIGLSTTTGIGTVTVDRAITGISTVGDGAIFTFTRTTSSSSTTNLNQTFIINNSGVGISTFTSTTASDWYNQQTLGLTKGGDVAWNTIAEKPGTSEYAESRGSKNDEMHIVVVDEDGSASGIAGNILEKHLYLSKAKDGKRQPAEEVYYKNYLANRSEFIFNGAHAGSTVSGLTAKAGNASVDDFNLVTGGAWGQNASGVTFNVEGNRSYDLTGGKDYSGTTGYVIDKGDVINSYNILKNPAEYSINFILQGPSGGSTIFDSQAKASALIAIANERKDCIACISPHRAGVVNIPNSDTQTDNIVEYYAPLQSSSYAVFDSGYKYSFDRFNNEFRYIPLNGDIGGLMARTSINSFSWFSPAGASRGAINGAVKLAYNPTQAQRDIIYPKRINPVIASPGAGIILFGDRTGLGVASAFDRINVRRLFLTIEDTIERAARDQLFEFNDVITRTNFLNIVDPFLRDVKAKRGITDFVVVCDETNNTPDIIDSNQFRADIFVKPARSINFIGLTFVATRTGVSFEEVVGNV
>A_OM-RGC.v1.000695421
QSGAEVTTNLTFSFDENDADYIVNCLGDDSGRYVPAASRTALNALYVYSVFNSASIAQHLDMLNGDSFLSPLDQHYMSASQHTITATGVDNPIGAAGYSHAATPYVRSQEINGTTQKLFRIHTLGHGNAVNDDFKISISNIKAAGSVTGDDYGSFTLQVRKGDDTDTRPVSLETYANLSLDPANPNYIARRIGSQFRSYDSNGKLIVNGFYPNISKYIRVEIDEAVDNAVVSANVVPFGHEAYSSPFAYTVSSSGGNNTTAYYPPAVLITSKSDDETKTHFGFQFDTTLAKGNYNYQAPLFDESAAGHNSAFSLANCGDFNTGTAVVEVANSALKYKKFSMAFQGGFDGVNPANPVNTGLDLSNVNSFGHDVSSTTATGYTVYKKAIDAIANPDEIDINLIVTPGILNTNSTAIIAKAIEVCEDRGDCFYIFDPNNSLAGDNITSATTQANSYDTNYAAMYYPWVKILDASTNRFKFVPPSVVVPGVYAFNDKVAHPWFAPAGLNRGSLTTVVDVYTRLTHAERDELYEGRVNPIAVFPRTGVCIWGQKTLQAKPSALDRINVRRLLIAAKKFIASATKYLVFENNTTATRQRFLNIVNPYLESVQQNQGLFAFRVVMDETNNTPDIIDRNQMKGEIFLQPAKAAEFIIIDFNIMPTGASFDE
>A_OM-RGC.v1.000699059
EEVALPDLGGRTVSVAIENAYLPYNYVDAETGEIGGFDYDFFGEICNRLNCELDYTEFAWEGTILAVGDGTFDTAGGGITITAEREETLDFTDSYISVDQRLIVELGEDRFSNLEEFGQMDELTVCSQTGTTNAETAIANFGEDRVILFETFGFAVQALLAGDCDSVIMDETAGQGYQGENAEALELLEGVLSADELGVPFPNGSDLVAPFNAAISSMKADGSLFELGSVYFTDAFTVTYDDIGDGAYAEPEVVPVAGGTLRLMMEAETDGLNPTVNRFAISAYHIANAVYDYLIWVTDDPCGCEYVGGLAESWEASDDLKTWDFNIREGVEFHDGTMLDAETVAFAVQRQLADPLISLALQPVLDLGREGGAVEVIDDMTVRMHALRPHVDFPGYFAGQLGLIPSLAYMQAAIEDPSLNQMPVGTGAFMMDSREQDLMTRVVKNPNWWYNEHLAQGEVLLDAIEYYVYTDSELGAGAMAAGDLDGVSTSSIDAALILRDLADDGYQVFEQDQGEETFAMLNTSKAPFDDIRARKALTYATAKADYLEFIGQGELRGADSFFPPESIFHNPDVKQESDMPEMAAPLVAEYCGDNPDNCSDGKINMEFQYSGPSVIQDRIYDVLSAGFEPYFNVTKDMLLQDDHITQTAIGMYDFLTWRQMGAI
>A_OM-RGC.v1.000699531
GMAFQVSPGVQVTEKDLTNVVPAVATSIAGIVMAAQKGPVGEITAIASEEELVSVFGKPQSSSNQFEDWFCAANFLGYGNALRVVRAESGLKNATVSGTEPLIRSTTHYDQSFRSGSNSVGEWAARTAGAWGNSIKVSMCPSAAEFEQTFSGGEDTAGVVETALNGGATQVVVDNSGGSGYNVGDIINFGEADGGEYKVTGISSNTLTFERYGSENKAGGIRTPGTGVIADNQDIRRRWEFYTYFNSAPGTSDYVKDRSSVETGDEMHIIVIDDDGGITGTPGTVLEKFEAVSKLTDAKKADGSTNYYRDVLYASSQYIYNMDHPSGGAGTGWGNDIATQAAVLFTASAQVISSATLQGGIDDYAMTSGEKKAGFDLMKDTETVDLSLLMNGKEIDASGGTDAINAIDMATDRKDCVAFVSPASSDVVGVTSEVTQTANVKAFMDNMPSSSYGFLDSGYKYMYDKYNDTYRWVPLNGDMAGLCARTDLVADAWFSPGGFNRGQVRGAVKLAYNPQKANRDILYRARINPVCSFPGQGTVLYGDKTAQSKPSAFDRINVRRLFIVIEKAISTASKFQLFEFNDEFTRAGFRNMVEPFLRDVQGRRGITDFLVVCDTTNNPGSVVDRNEFVADIFVKPARSINFISLNFIATKTGVDFSEVVGA
>A_OM-RGC.v1.000701510
MEKIFHWTNTFKTLGESEDGSVDIKGLASTNALDRTGDVIDHDAWVKNGGLDNFKSNPIILFNHDYNKPIGRATSMEVTHDGLELGARISKSAGDIKDLIKDGVLGAFSVGFRVKDADYNSETDGYKIKDAELFEVSVVSVPANQTAVFSIAKSFDNMEEYEKFKKQFTADTADKAQKIDTNVDIDAPQAAGKTVSQEKPMSTEKTEAPAGVDLKAFAEEVAKSTATKIAMQQAEQKAKELAEAEEAAELEAQEKAAVEAEQEKVKTIVEVGMSGAEQLMNDVEKRVSEKHEDLEKVVNELKTELTEKKDEIEAIRESKRIFGDRKNSDWQKAFQSDIDDAFVMGLATGKGWDTNLAKNVMEKVNAHSGVGVSSADFEQTVSTNIERDIQLELVLAPLFREIPMQSATQIIPIMPDAGYAEFTANQTASGSSPHGNLEERGDTYGSPYAGVDLTERTLSTKKLISQSYLGNETEEDAILPILPLIRDSIVRSHARGIENAILVGDHADGVYGTSGASFQGLVKLATDDDSSGSHVTQSTTAFASESLTAADLLNARKKMGKYGINPADVTYIVNSTEYFNLLSDAEFQDVNLVGNMATKLNGEIGEVFGSKVIVCDEFATPAVSKFYAIALYTKNYVMPRLRGVTIESDYEVANQRRVLVAS
>A_OM-RGC.v1.000706843
MSASSFLSYGGILKVVRTGGGSLNNSNAAVGAASATLKIDNYDDYEENHLNDNSFVYASKNPGSWANDLKVCTIDNQADQRIGINTTSPLAAGAIVGHGVTSALTNVVIPGAGTTTTFTGYLKGIITGVSTDTVNGNSTIDVKIVSQVSSAGTETKLNYQQANAARSFEASDAIKFVNNVGVNTGNASVTTAASSVDWYEQQTLGLSNSTVFWKSLAPKPVDNNFSSSRSGKNDAIHVVVVDDKGTVTGSQGTILEKFLSLSKAKDATADGDNPTRTYYKDFLALNSNYIYAGYNTSQATDGFHGTSPKANGFSTGYTAITVGAGLWGQDAQGVNFSSIGNKSYSFAGGVDYQAGGGMAATLGGLNTSYNLFSNKDEIAVDYLIMGPGLTIESDSQAKANLIISLAEGRKDCMAVVSPHRENVVSVSDSATQTSNLMRYYSALSSSSYAVFDSGYKYTYDRFNNEFRYIPCNPDVAGLMVRTSIEAYPWFSPAGLTRGVLNNAIKLAYNPSKTQRDVLYGARVNSIVNQRGSGILLFGDKTALSYSSAFDRINVRRLFLTVEQALEGAANAQLFQLNDSITRSNFVNIVEPYLRDVEAKRGIYGFVVVCDDENNTPDIIDNNEFRADIYLKPTKSINYITLTFVATRTGVSFEEIVGTV
>A_OM-RGC.v1.000717131
MAERIVSPGVFTREKDLSFLPQGIDGIGAALIGPTEEGPAFTPTIVRNFAEFEQMFGKESQDFYVPFAAKQYLRSAGAVTIVRVLGLGGYKNDTVLLGISGSKGVFIGASLKPSRGAADPDALELAGPHSASLNAGGTMNSFVMNLATTNGQSSASREAFTLSFNSGSANYITKVFSTNPQDANQEVYVYKNFLTTQNLMATTDKVFIASGSDENFSFDYDFASTPSIQSQIVNGARTSLFKVKSRSHGTSQNEEYKVGISNIKQPTDVPGSDYGSFDLQVLVNNPGENDDNTVLENFQGLNFDEDSTNYLPLRIGDRYVSIDSNGKLTNNGDYPNQSKYVYVSDFSNLTGISKDLVPMGFAALVQPHVLPVTSQSMSGSTVDASYPTASYRFTTSGQGQKNSRGTFDSNEYYGFDFKNEDNKQYLCPTPTSAGVGNNVSMSLEDAFGNNDASTLGSSYSIGAVKLSLSGSALQQKKFAVPFQGGFDGMNPALEKKNGTNTSLANTFGFDFTNSTSSGSVAFKRAINAISNPDEFDINLLAIPGILHGLGGGHQAVTNHAIDKVEDRADAFFIMDGFEYNASVQTAISNVKTVDSNYVATYYPWIKILDSVKGKPTWVPPSVVLPGVFAQNDRIGQEWFAPAGLNRGGLTEVLEAKT
>A_OM-RGC.v1.000717951
EAPELSSASPGGVTDNTDYSVSISIANGESVKVAEFTKLEVGGTSILGDAEVTLGNIASSISADASGDPATEYTVVAEWKNTDGSTGSHEYSIMTSPHSEDTLYIETEDFNYDGGEWFTFEDNEGGGAYEGLGAVSGIDFNNSGNASPNYRDIPDNHPGMADSTGFDGSRGDFDMDVDFKMGWNDDGDWYNYTRDFPAAETYYNVIGRFSSGGAAINSTLSVVTGDATAEGHSVEVQGSFKGGPTACWDCMEFFPLRDDDGQISRVKLAGESTVRLTKVGGNMDANYMAFVKSAVQAPNESLADPTEGMVDLTTPGDAVVALLTEDSPGGERVPLAIDNNSQTKYLNFTGKNNTPSGLSISTGGGIVSGIALTSANDAPERDPATYTLSGSNDGSTWTDIASGNVPAFGARFERQAWAIDNTASYTDYKLMFNTTASSNGCCMQVAEVELLTKLSDLSDITSPGDATAALPSEDSPGGERVPNAIDDNAQTKYLNFIGKNNTPSGLSISTGGGVVKGLALTSANDAPERDPATFELKSGDTVIASGTVPAFTERFQRQVIAIDSAIAASDYTLMFNTTASSNGCCMQVAEVELLGTKSAAAPTISVVRNADGTVTVTFDGTLQTAPTVNGPWTDSDAASPLTIPASDAAAFGRAKN
>A_OM-RGC.v1.000727355
MKQFIYVITLFLGIYMVNAQQTITGKVQDQDGIDLPGASIVVDGTNNATTTDFDGNFTISANNGEKLIISFVGYQAAEIVVDGSNVMAILSLATELEEVVVTGYGVYDKKRYTGSAVTIDSEPISRKNISNISRGLVGEASGLTVVSNSGQPGTSATVRIRGKAGSVNGNSAPLYVLDGVPYNGNINAINPNDIESTTILKDAAATAIYGNRGANGVILITTKRGDADEARISVDIKSGTNTDYLPRYSVIESPERWTEIVWESLKNRGTGLGQDGADYAQARLFSGAGINPKYNMWNADGDALIDPSTGKFNSSIARRYDPEVWRDYAFNDARRNEVNFSISGGSKTTKYYYSVGALEDVGYGINSDFRRYSTRLNLDFTPYEWLTAKTNFGYSYAASNFNGQSSDSGSIFWTTANMPRIYPLFERDADGNKIDDVYGGYKYDYGEGRGFAGLTNSIGDAYYDTDKDLIHNLNINQQLSFNLMEGVKFESLFSVNYLMDNTDFVSDPTYGSSRGQGGYISKTKLQQTNWTLRNALRFERQLSDRFFLMGFLAHESERYESSTMNANKYTLLQPRGPISVELDNAVKNNTSSSSTSAVSREAYVAYFNLKVDEAYNIAIDFRRDSTSIFPNDKWGNFGSVSLGWILSEEDFFNV
>A_OM-RGC.v1.000727599
AAGKINANFDEIYTLLRGGGNSGSTLLAGIVTSIVAGDNITLTGGPTGIVTINSAAGGGVGYFNANSTGISTVSNVGVGTTTASSRLTVDGTVKITGITTIDSSLQQTGTATFSDDVTLTGDSANVFWDKSQNQLEFADNAKAIFGTGTDLQIYHNGQDSYIQDSGTGDIIIYGSGETIARFKDDGGVTLFYNDAPQFDTVGSGVSVINQISVGATATFDAKVITGTGATVGFGSTAYFKDNAKLAFGAGGDLEIHHDGSHSYIKDTRSAGNLYLQSSNLLINNQANNATMIKAESGSNVELYYAGTKTFETSTLGVKVSTGATLQTNGAAAFSGIVTANGGLRVGSAVSIGLNDGNAGFTGIVTANKFVGDGSGLTGVTGSGSGVVVKDSGSTVGTAGTINFADNLTVTPIHLGIVTVSASGGNNVAGIDTTAGSTFTNLKATGITTLTGALDANGGATIDNIQIGVTGDNEIDTASGNLTIDSAGGQVVIDDYLRVSGVATLSSNVNISGVTTASQFSATGTNSGLMTSRYEFTGTTAAINNNGIGNTEFSGYKSYALIKVGLSTAGWLRLYTDDASRSNDSTRSVGEDPTAGSGVIAEAAVSAGSTTLNFTPYALGGNAGSATTVFAAITNQSGVTTTFNYSITLLQLEV
>A_OM-RGC.v1.000727655
MATPQLSPGVLVREVDLTVGRAENVLDNIGAIAGPFAIGPVDEATDIQTEQQLIDTFGKPISTDAQYEYWMSASNFLSYGGVLKVVRADDTQLNNANAGVGIASTTSLKINNYDDYQQNHKEGDNTFTYAAKNPGTWGNNLKVCYIDDFADQVVGIATTSLEGIGAEVGFGVTASLSGVVIPGSGTTSEFTGFLKGIITGVTTDAAGNSSTLDVKVVSRVETVGTGSTETAVTYAEGTSFAAFGTGTALNIVNNSGVNTTGRLSAALTPATAIDWYDQQTLGLTNSTLYWKTIAPRPISSNYVTERNGKNDGIHVAVVDDDGSITGIKGNLLESHVNLSKAGDAVSDYNSPTKNYYKDYIADFSDNVYVGYNLSSGITTSGGSTCVPRASGFSTDFTAVTTADGLFGLNAQDTTFSVLGNKTFTLGGGVDYSADKGMKAELSSLITSYGLFSNKDEIEVDFLIMGPGCVSESDSQAKANYIISLANARKDCVAVIGPHRGNIVNVTNTTTQTNNLINFFSPLTSSSYAVFDSGYKYMFDRFNNIFRYVPCNPDVAGLMTRTNLVAFPWFSPAGQQRGVINNAVKLAYNPTKAQRDKLYPNRINSFITTPGIGTLLFGDKTALGYASAFDRINVRRLFLTIEQALERAAQAQLFE
>A_OM-RGC.v1.000728665
MSFNLEQLTEGIRQRHVGAQNKRLTEKWNRTGLLRGLDDIGRETMSTLLENQAAQVLREANTLGGTGSASSDIRGFANIAFPIVRRVFGGLVANELVSIQPMSLPSGLLFYLDYTYGTNVGGDEASAAGTATESVYSAGQSIYNSPVGKGVQSGSLGTGGQYDLLGSGYSRARAVTQKPQLGTNRLTSHKKFFSFNASTGVVELGADSTPAPTLDATSAKDLKMLQFDSEIIDKVSDGTLTLTALALPFTTTNFSGIDSTTIKDIGVMGGGYSGLAVLDDDSIQGGKGLVNIRRLNQLVTWDGTNAPVAAPLAKLGDANAHVLFIVKASGNLDNGMIDDTNGKVNAVDDLGLSFIKADSFNADASGGDTLTVPSFESSFDVSDGDGGTAAPVIPEIDIKIESIPVTAQTRKLRARWSPELAQDLNAYHSMDAEVELTQILSEQIALEIDREILNDLLTQAQGANYYWSRSPGKFVNKKTGTEIARTSTLTPGPAFTGTVREWYETLTETVIDVANEIHRKTLRGSANFIVVSPDVATILEASVLYRPAYSLDGDGQVGAPFTMGAEKIGTLSNRFTVYKDPYFPRNKILVGYKGGSYLETGFVYAPYVPLIVTPTIFAPEDFTPRKGVMTRYGKKMVRADFYGTVTCLDMNVI
>A_OM-RGC.v1.000735103
MAEYGFGNPEVVEEEVDILIIGGGMAACGAAFEIMKWAKGTDLKIKLVDKAAMDRSGAVAQGLSAINTYMGDNDPADYVRYVRGDLMGITREDLVYDVGRHVDDSVHNFEDWGLPIWKQKGDEGKKLRDGGAPVRSGRWQIMINGESYKWIVAEAAKKAIGIENIRERVFIVRLLNDKNDPSRVAGAAGFSVREDKVFVYKFKTCLLVCGGAVNVFRPRSVGEGSGRAWYPVWNAGSTYSMAAEAGAEMTLMENRFVPARFKDGYGPVGAWFLLFKAKAMNAFGEDYQEKNAPDLANYGYDAYADGHKMGTCLRNHLMIKEMKEGRGPIFMDTPTAMAELAKNMTPKEIKHLEAEAWEDFLDMTIGQCGVWAGENIEPDKEMSELMPTEPYLLGSHAGCAGLWVSGPEDLPGTPDHYHWGYNRMTTVKGLFTAGDGVGASGHKFSSGSFTEGRIAAKAMVKYAQDNAGFQPELERSTDDIVEEIYAPVRTFLEHKDYTTAIDVNPHYITPKMFQFRLQKVMDEYVAGVSTMYQTNAAMLKIAERKLEMLREDSLKMRAMDLHELLRAWENYHRLIAALAHMKHIQFREESRYPGYYYRADYLQIDDDNWKCFVNSTFDCNTGAWSLKKVAYQALIRAEDEPEAMSRPGAPV
>A_OM-RGC.v1.000735186
MAFQVSPGVLVQERDLTRIIPAVSTSIGAYAGEFRKGPLDEIVTISSEAELVDTFGKPDSSNFEHFFSAANFLAYSNSLRVVRATQTSHANANDSGSSFLIKNVDDYDANYAGGEIFGGANYVAKTAGTHGNNLLVSTCPSATAYSQELASGNSVASAGAVGDTTVTVDDVDLASNVINVGDIIQFSSTASTTDFDDGEFYRVTAANTGTNVVTFVQHPRGSGGLKRVVADNARIKRRWRYYDAVDGGAPGTSKFVSDRSGSGDEIHIVIVDEDGGITGVPGQIIESFSKLSKAADAKTPQGDTNYLPTVLRNQSKHVYWVDWPTAGTNWGSNATGVTFTAVDTPSLASLSGGANGSTVTDGQLQTAYEKFQDSETVDVGLIIAGPSGSTAHIDNLITIAENRKDCVVFASPQRADVVNVTNSNTQANNVIDFFDNIRSSSYVVFDSGYKQMYDRFNDTFRFVPLNGDIAGLAARTDLIADPFFSPAGFNRGVVRGAVKLAFNPNKTQRDDLYQARVNPVATFPGQGTVLFGDKTGLSSPSAFDRINVRRLFIILEKAISTAAKFQLFEFNDEFTRANFRNIIEPFLREIQGRRGLTDFLVVCDETNNTGDVIDRNEFVAEIFVKPARSINFITLSFVATRTGVAFEEVAG
>A_OM-RGC.v1.000735283
FIEEEVMSKLSLKKMLIAILALGISASVVANDEVRKLNANPNYWAFPGGDYNNWRYTELNQINTKNASKLVNAWTFSTGRLQGHEGGPLVLPGSATGRSNDTLYIHSSFPNDVFAIDLDTLEIVWYFEPQQDEAETVPVMCCDIVNRGLGYSMGQIYLQQADTLLVALDAATGKVKWTAENGREIGYGPAAGDTNTNAPHPIKDKVFTGCSGAEFGVRCWIAAFNAKDGSLAWRAFSMGPDEDIIFDANTTSLGKKVGKNSSLNSWCSNADWKAPATGPNKCKGLSDAWKSGGGSVWGWWPADFDENLVYYGNGNPSTWNPVVRPGDNKWAMTIFARDIDTGVARWVYQMTPHDEWDYDGVNEMILADIKVKGKMTPALVHFDRNGFAYTMNRKNGALLVAEKYDPAVNWATHIDMKTGYPQTLNQYSTHYNGEDVVSKDICPAALGTKDQQPAAFSPRTNLFYVPTNHVCMTYEPVSYAAGGNQYTAGAAYVNAALTMYPAGAVCPDCPNNNAAKDNMGNMIAWDAGKGKIVWNIVEQWSVWSGVLTTAGDVVFYGTLDAYAKAVDAKTGKLLWKHKAPSGIIGNFNSWSHKGKQYVGVLSGIGGWAGAVVSIEGLAAAPDDAALGAVGGYRKLLNSSRNAGVLMVYALP
>A_OM-RGC.v1.000735994
RKNFGKLKETLSIPNLIEVQKNSYKEFVESKSDKNKNSPYDKGLLKVFKSVFPINDASEKSSLEFISYSLEKPKFDVTECRQRSLTYSAALKANLRLVVYDIDPENNTKQILSAKEQEVFMGDLPLMTPSGTFVVNGVERVVVNQMHRSPGVFFDHDKGKTHSSGKLLFNCRIIPGRGSWLDFEFDPKDILNFRIDRKKKLPITTLLYAIGMTREDILDEFYTYDSYHFHSADKTWSTSFRPEKYKRPVKLLFDLIDKNNKKILKKSEKLNFILAKKLKEKKLDNIIISEDEIIGKYTNQDLKDSSGETIIKSGFNITKESLDKIISSKINNIKLANVDFILRGPYIFETIKIDKNHNKESALADIYKVLRPGEPPTMEVAEEVFKNLYFTKERYDLSDVGRVKLNAKLDLKEDDTLRVLTKKDVIAIIKFMLDLRDGKGEVDDIDHLGNRRVRSVGELVENQFRIGLLRMERTIKEKMSTFLEIESALPQGLINAKPISTSFKDFFSTSQLSQFMDQTNPLSEITHKRRVSALGPGGLTRERAGFEVRDVHPTHYGRICPIETPEGPNIGLINSLATYSKVNKYGFIESPYKKVLNGKILDKIEYLSAIEEEKFTIAQANSPVSSDGSFVEELVSCRKGLNFILSRRESID
>A_OM-RGC.v1.000737343
TKENKMAFQLSPGVLTQEKDLTNVVPAVATTIGGIVGDFEWGPAHEIIAVSSENNLVERFGKPTASVYYDHMVASSFLAYGSQLLTVREVGAAARNAVSTGTAVIIKNRTIYDESYSAGEGSVGPWAAKYAGTKGNNLKVGIADITSASALSVGSGTVTAGGSGYTSATVTFADPTGVTIANGGIKALGTATVSGGAVTAITITNPGYGYSSAPTVTIGGDGSSATATSTLQAEWTYKSQFDFTPTTTTWAKNNSATNDMVHIIVIDEDGGITGTAGTVLEKFAGLSKASDAKDDLNQTNYYKNVINDRSEYIYWMDHATNGSNWGNSSAGGTAFATLVGSSDSDVATSLAGGIDASPATSDLQSGYGLFANDELVDVNLILNSAHATAVGDYIIDNVAEIRKDAMVFISPLRAAVVNNEGSETTSIISTTDLNAYTRSSYAVYDSGWKYMYDKYNDRYVYVPLNGDVAGTCVVTDKSDDPWFSPGGLNRGQIKNAIKLAWSPNKSQRDTLYTKGVNPVISTPGSGIVLFGDKTMLDSPSAFNRINVRRLFIVLEKAIATAAKFQLFEFNDAFTRAQFTALVEPFLRDVQGRRGIYDFRVVCDETNNTAAVIDANEFRADIFVKPAKSINFITLTFVATRSGISFEELGG
>A_OM-RGC.v1.000738414
VGNTNSAHATPTACTTTFSDSGSAAGITSDASTSTTTETACKTAPGYIITSSDGAADGAITVAAAAAGKYAAGGTALLDSDGAGRAAETATDCAAGKYSASGAASCTDCPTGKTSDAGSAFCGKIAAGFYGAAGAASGGAYTSHAGTVTACTTTFSHNSIVTSGVAGITSDESTSGTTDKTACKTKPGYRITTAANVGDANVAIAKAAAGSYIAGGTALPGTGVQTATTCPYGGSTTATGQDAVTDCTPQCGTGTNAEANAGTCRCKANHYGTPKDTNDAELAVVTQGCTACPYDGTSSAGSGAIVSCTPDCNSAYAAAEAIAGTCRCAENYYGTPKDFGDGNDAKPIKGCRCVTNYYVLSNTCTACASGLFRIEGDDPGGGNTACTYASPFASNTQLKDTIASSYCLGGSDATGANCTDGKNVVIANWDVSNVVDMSSLFNGRSGFNQDIGSWNTEMVTDMSGMFQGASAFNQPVGNWATGSVVDMSGMFEGASEFNQDISSWSVGAVVNMESMFSSASSFNQDITGWSSGSLTTSTDMFSFARAWREIFARTDGQNTTHGPPSDWGEPCGNGWYDERVQREQEDDFCEPEVNGIEVKGCADDCKVKTNWKCENVRSLRPGDDFDSYNCTCDNQAGTYASPDLDCARTDC
>A_OM-RGC.v1.000744381
LAIDAINKSNSGHPGLPMGCAPMAYVLYREAMNHNPKDFTWPNRDRFVLSAGHGCMLQYSLMHLTGYPSVTHDDLKNFRQWDSMTPGHPENFVTDGIEVTTGPLGMGFCNAVGLALCEKHLAARFNKPDATLVDHYTYTIMGDGCNMEGMSGEAASLAGHWGLGKLIVFYDDNKISIDGHTDISFTEDVSKRYESYGWHTQHVVDGNTDIDAIRKAIEAAKKDPRPSLIKVSTLIGYGSPNKADTHDVHGAPLGKDETEATRKNLNWKYGEFEIPEAVQKAMDCTAKGAELQAEWKKVESAYAAKYPEDYAEYQSITTGKLPEGWADSLPTFTPEDKGVATRIHSQTALNALGGVIPGFIGGSADLAPSNMTLMKQFGDFQKDTPAERNVRYGVREHGMAAIANGIALYAPGFISYCATFFIFSDYARSAMRIAALSGAGTIYVMTHDSIGVGEDGPTHQPIEHLASFRSMPGMLMMRPADGNETMGAYKIAVEGAANKRPTTLALSRQVVPNLAGTSKEGVAKGAYVVQGEAAGAPVDCVLMATGTELELACKAGETLAAEGKKVRVVSMPCWELFEEQGDAYRESIIPSDCKCRVSIEAASTFGWSKYAVKSIGRDGFGASAPAPTIYKEFGITAEAMVDAAKSLL
>A_OM-RGC.v1.000748728
MKKPVLVSTFALALASCPAFAQSNPGQPTTNDSGETIVVTASRSGEAVAVNKLGASVTVLDSEALEQRQTRIVSDILRDVPGVAVSRTGAAGGLTQLRLRGSEGNHVLVLIDGIEASDPYFGEFDFATLIADPEARVEVLRGQQSSLYGSDAIGGVIQYLTLTGKEAPGVSLRAEGGSFNTFTGSARAGGVSGDLDYAVSGAYYHTGGYPTARNGSRDVGSDIAGLSAKLIWSPSETFKLTGVARYSFTEADTNNSENNPASPLFGFTVDSPGVFFRNKAFYGLVRAELIGLDGRWTNAVTGQVALSERKGFDAAGFDYGNKGNRYKGSFESSLRLGTDAIRHRLTAAIDVEREEFQNTTPSSFAFQGKRSTDNVGIVGQYELLINDAFSFGASIRHDENDRFDDPTTWRVQGSYSLPTGTRVRGAYGTGVKNPGYFELYGFSDGRYIGNPNLRPEKSEGWEAGIEQSFSDGKATISATYFDSRLKDEIFTTFPAPTFIATPSNRATLSKQHGIEVALAARPIPQIRLDAAYTWLHARENGTVEVRRPKHIGSFNATVFSKDERFSGTLTVRYNGRQTDVAFTNPSFIPVRVSLREYVLVNLNAEYKLRPNISLFARVENLINEQYEEVFSFATPGRAGYGGVRVRF
>A_OM-RGC.v1.000748819
MDWMEQEQERGITITSAATTCFWSGMANQFDQHRINIIDTPGHVDFTIEVERSMRVLDGACMVYCAVGGVQPQSETVWRQANKYQVPRMAFVNKMDRAGADFFKCYDQMKSRLKANPIPIQVPIGAAETFTGVVDLVKMKAILWEEENFGIKFEYADIPDDLKDTCQKWHDNMVETAAEANEELMNKYLETGELSEDEIKQGLRIRTISNEIVPMLCGSAFKNKGVQAMLDAVIELMPAPLDVPPIPGVDESDKPIVRHAKDDEPFSSLAFKIMTDPFVGQLIFFRAYSGVVRAGDTIYNPVKGKKERIGRILQMHANNREEIKEIYAGDIAAAVGLKDVTTGDTLCDEKNAVILERMVFPEPVIHVAVEPKTKADQEKMGIALGRLAQEDPSFRVKTDEETNQTIISGMGELHLEILVDRMKREFSVDANIGSPQVAYREAIKKPVEQEGKFVKQSGGKGQYGHVWLKIEPNEVGKGYEFIDMIKGGAVPREFIPAVDKGLKETITAGVLAGYPIEDVKVTLFDGSFHDVDSNENAFKMAASFAFKDGCKKADPVLLEPMMAVEVETPEEYMGDVMGDLSSRRGIVQGMEDNATGKVIRCEVPLAEMFGYSTTVRSLSQGRATYSMEFKHYSEAPRNVAEAVINKN
>A_OM-RGC.v1.000753133
TLYSAGGPLVTSFNGGPGGFDVSIADAEGNGVDLDSVAVNFDGEAVEVVKSKTDGVTSVKYSLDAPLAAGSDHTAELSFSDEKGNLKTLPLSFTVGNYVTIDPSAIADSSLKGESGFIANITQISTEQTGGANNLHGNQIVNAEKQINGEYIDPNTEEAYLNEADPDSFEGWSYYPVIVETVNQNQDAPGEVGNFRASNDREDEEIPGIPGWGGSTDGIAGEYIALLDLEKGSYTLGVNSDDGFHATIGANFGDLGAQSLGSFNGGRGASDTLFEIYVQEAGLYPFRVLWFEGGGGANVEIFSVVPGAGKTLINDPEVEGSIKAYTIKGATVDESTTDRVDTGRAIIVSHSPANGDSLVKSKAIEVVAKNGSKTTIDQGSIEMKLNGEVVTPSVSKDGDNVVITLAPDGGLPVGSHTVEVSMKESNGSAKSLSFSFGVPGIYTPKGDVPTEAEGFITVREYHGIGTTSIATLKAQAKFPDSPDVNTVATYFEWPQSGDIEVNPAGNVRDNYGWHLVGYIHPPETGEYIFSVATDDNSELWLSTDSDPANAVQITQESTWQGVRNFQPAGDETTSSPVFLEKGKAYFIECFAKEGGGGDNMAVAWSLPSDEGVEAEAGALPISGEFLSPFVSTIDPEPTPLLTGNSPK
>A_OM-RGC.v1.000753485
LRGPQGTLFGKNTTGGVINVIRTRPTGEFGGKVKATLGEDGRQEFRAVINAPLSDNVAAKFFATSVQSDGWIPNITIGGHNGEEDYQAYGVTLLFTPNDRFEALLTVERMDDQSALKAYNQNFNVAPGVIPPPPPGPNVTDFSGGLLACTIYPQACRTSPDQLPYAENDTQHDASVETDAITLQMTYELDENQTIKYIGGYRDVKEDRIYDYDGSAAPFITLERWNVYDQTSHELQYNGSFANIELTAGLYMFEKEHTQDWSTGGTFWGVLFGATLSAPGMWELCQDFFDPTFSVACDPTEPAYPTGTLYQILYSTQKTESKAAYAQTDWAVNEQWTLTGGVRYTEEEKDFYAGQAYLAGHDIGEGRNFPDYADLQKKWDDTSIKVGVSYQINEDSLAYLTYTEGFHSGGFYAVVQQTKHMRRNQYDPEFSESTELGIKSFLFDRRVQLNASYFINDYAGKQEESTQVDNETKTVASFWSNVASAEYEGFEIDIQWLVNQYLRVFANFGTLDASYQGFFTDINESDGITKIESADFLTPRFAPEESWGIGGTLSIPVGSGAVDVFAKYNRIGEQETDLLNADLARAPETENLTASIGYFQDNWSIVAYGTNLTDEQYEVVDPIMPLFAIGTINEGRKFGVELTYEF
>A_OM-RGC.v1.000753934
MSFTLNKLTEGIRDRHVGQQNKRLVEKWSRTGLLRGMEEVNRENMATLLENQAAQVLRESSTMSGNNVAGFSNIAFPIVRRVFGGLIANELVSIQPMSLPSGLLFYLDYTYGSDTKGGYTKGDSIYGQPVGKDLQDGASATGGQYDLVGSGYSRQHTTLAFTDADATNNLTSLLPSDANFELVGAPKDGGNAFEDAENNNTVIKIDQVEHLRLIQHDPQLIDRIAAVADGGLAERYAFMGLKLAALGTSLDKTAVGDISISLVADDTEGTTALTEAVSSAVQSGSSHNVRRLNRLGKFTNEAGTLNGVFTETGVSDATHVLCVVKLTGAKTISGAQPDAAQDADDSVDAVTISFVKQDNAEALASSVGEVDVDPSMEGLQATALDIPEIDIKINSIPVTAQTRKLRARWSPELAQDLNAYHSMDAEVELTQILSEQIALEIDREILGDLLTGAQGANFFWSRSPGKFVNKKTGSEVARTSSLTPGPAFTGTVREWYETLTETVIDVANEIHRKTLRGSANFIVVSPDVATILEASVLYRPSYSLDGDGQVGTPFTMGAEKVGTLSNRFTVYKDPYFPRNKILVGYKGGSYLETGFVYAPYVPLIVTPTIFQPEDFTPRKGVMTRYGKKMVRADFYGTVTCLDMNII
>A_OM-RGC.v1.000756331
MALKSLSKTGIVTGQTIEALQVSQSVDAFTGIQDYQIKTSGSLLVTGSFQVSQSYSSGSLTDGIHLHGLTNISGSLDGRIETLAINTADGQLFYNSLASSQGTTGAQGTQGIQGVQGIQGIQGTTGASGAGGTQGETGAQGIQGIQGIQGIAGTDGSQGATGTQGTDGAQGIQGIQGITGATGGGGPAGAQGSTGATGSQGTTGTQGETGTQGETGTQGSQGIQGIQGIQGIAGSSGGTGTQGETGTQGNTGAQGLQGITGIQGIQGIAGSDGSTGAQGIQGTQGIAGAQGGTGTQGETGTQGNTGISGSQGTTGIQGIQGIQGVTGIQGIQGIQGAQGLQGIQGLQGITGIQGIQGIQGITGNTGSAGSTGAQGETGTQGNTGAQGLQGIQGITGTGAQGIQGIQGITGTQGAQGITGASGSAAPGGGSTSYNGQIRYIIDQGGSDYTLELTSTGNQLGGKSWNRVTTTLNVTSSNHGLTSGDVVMVRNAGGQDYLLRAVTRIDDNHFSCAVADSNGSSGDALAYVTAFSASVTNSSGDVTAITITAPGGLSGSSQLNSIRLFASNMESAPLSITLPAGTQEGAGTFGSKSNINPVVMSCLGVTGTGNSTNVAVAQQYALGSNFNILKVSGVDQFGPLILKVNI
>A_OM-RGC.v1.000756561
[truncated: 1,937,240 more chars]
